# Supplementary material for: Structural insights into substrate recognition and translocation of human peroxisomal ABC transporter ALDP
Source: Signal Transduct Target Ther. 2023 Feb 22;8:74. doi: 10.1038/s41392-022-01280-9 (PMC9944889; doi:10.1038/s41392-022-01280-9)
Supplement: Supplementary file 2 — Dataset 0A [file 41392_2022_1280_MOESM2_ESM.txt]

REMARK   3
REMARK   3 REFINEMENT.
REMARK   3   PROGRAM     : PHENIX (1.18.2_3874: phenix.real_space_refine)
REMARK   3   AUTHORS     : Adams,Afonine,Bunkoczi,Burnley,Chen,Dar,Davis,
REMARK   3               : Draizen,Echols,Gildea,Gros,Grosse-Kunstleve,Headd,
REMARK   3               : Hintze,Hung,Ioerger,Liebschner,McCoy,McKee,Moriarty,
REMARK   3               : Oeffner,Poon,Read,Richardson,Richardson,Sacchettini,
REMARK   3               : Sauter,Sobolev,Storoni,Terwilliger,Williams,Zwart
REMARK   3
REMARK   3  SCATTERING TABLE: ELECTRON
REMARK   3
REMARK   3  REFINEMENT TARGET: REAL-SPACE (WEIGHTED MAP SUM AT ATOM CENTERS)
REMARK   3
REMARK   3  MODEL TO MAP FIT.
REMARK   3    CC_mask  : 0.7738
REMARK   3    CC_volume: 0.7336
REMARK   3    CC_peaks : 0.5493
REMARK   3 
REMARK   3 GEOMETRY RESTRAINTS LIBRARY: GEOSTD + MONOMER LIBRARY + CDL V1.2
REMARK   3 DEVIATIONS FROM IDEAL VALUES.
REMARK   3   BOND      :  0.007   0.040  10020
REMARK   3   ANGLE     :  1.262  12.185  13573
REMARK   3   CHIRALITY :  0.091   0.377   1524
REMARK   3   PLANARITY :  0.006   0.030   1723
REMARK   3   DIHEDRAL  : 29.592 179.986   3647
REMARK   3   MIN NONBONDED DISTANCE : 2.378
REMARK   3 
REMARK   3 MOLPROBITY STATISTICS.
REMARK   3   ALL-ATOM CLASHSCORE : 4.16
REMARK   3   RAMACHANDRAN PLOT:
REMARK   3     OUTLIERS :  0.24 %
REMARK   3     ALLOWED  :  7.02 %
REMARK   3     FAVORED  : 92.74 %
REMARK   3   ROTAMER OUTLIERS :  5.20 %
REMARK   3   CBETA DEVIATIONS :  0.26 %
REMARK   3   PEPTIDE PLANE:
REMARK   3     CIS-PROLINE     : 0.00 %
REMARK   3     CIS-GENERAL     : 0.00 %
REMARK   3     TWISTED PROLINE : 0.00 %
REMARK   3     TWISTED GENERAL : 0.08 %
REMARK   3 
REMARK   3 RAMA-Z (RAMACHANDRAN PLOT Z-SCORE):
REMARK   3 INTERPRETATION: BAD |RAMA-Z| > 3; SUSPICIOUS 2 < |RAMA-Z| < 3; GOOD |RAMA-Z| < 2.
REMARK   3 SCORES FOR WHOLE/HELIX/SHEET/LOOP ARE SCALED INDEPENDENTLY;
REMARK   3 THEREFORE, THE VALUES ARE NOT RELATED IN A SIMPLE MANNER.
REMARK   3   WHOLE: -3.46 (0.21), RESIDUES: 1239
REMARK   3   HELIX: -1.64 (0.17), RESIDUES: 832
REMARK   3   SHEET: -4.27 (0.52), RESIDUES: 52
REMARK   3   LOOP : -3.21 (0.28), RESIDUES: 355
REMARK   3
HELIX    1   1 ARG A   69  LEU A   82  1                                  14
HELIX    2   2 ARG A   89  LEU A  101  1                                  13
HELIX    3   3 VAL A  111  VAL A  123  1                                  13
HELIX    4   4 PRO A  127  TYR A  174  1                                  48
HELIX    5   5 PRO A  193  THR A  198  1                                   6
HELIX    6   6 VAL A  201  THR A  216  1                                  16
HELIX    7   7 PRO A  218  ARG A  236  1                                  19
HELIX    8   8 TRP A  242  ILE A  246  1                                   5
HELIX    9   9 GLY A  248  LEU A  258  1                                  11
HELIX   10  10 SER A  262  ALA A  288  1                                  27
HELIX   11  11 SER A  290  TYR A  296  1                                   7
HELIX   12  12 LEU A  303  TYR A  310  1                                   8
HELIX   13  13 ILE A  317  LEU A  322  1                                   6
HELIX   14  14 MET A  329  LYS A  336  1                                   8
HELIX   15  15 TRP A  339  ILE A  352  1                                  14
HELIX   16  16 GLU A  363  GLU A  371  1                                   9
HELIX   17  17 GLU A  374  LEU A  377  1                                   4
HELIX   18  18 GLU A  383  SER A  405  1                                  23
HELIX   19  19 GLU A  411  VAL A  429  1                                  19
HELIX   20  20 SER A  515  LEU A  520  1                                   6
HELIX   21  21 LEU A  553  GLN A  556  1                                   4
HELIX   22  22 ASP A  575  VAL A  582  1                                   8
HELIX   23  23 HIS A  586  GLN A  590  5                                   5
HELIX   24  24 GLY A  607  TYR A  620  1                                  14
HELIX   25  25 VAL A  639  ASP A  649  1                                  11
HELIX   26  26 SER A  662  TYR A  666  5                                   5
HELIX   27  27 ALA A  685  ALA A  711  5                                  27
HELIX   28  28 ARG B   69  LEU B   82  1                                  14
HELIX   29  29 GLU B   90  VAL B  102  1                                  13
HELIX   30  30 VAL B  111  VAL B  123  1                                  13
HELIX   31  31 PRO B  127  TYR B  174  1                                  48
HELIX   32  32 THR B  179  ARG B  182  1                                   4
HELIX   33  33 PRO B  193  THR B  198  1                                   6
HELIX   34  34 VAL B  202  THR B  216  1                                  15
HELIX   35  35 PRO B  218  ARG B  236  1                                  19
HELIX   36  36 TRP B  242  ILE B  246  1                                   5
HELIX   37  37 VAL B  250  LEU B  253  1                                   4
HELIX   38  38 SER B  262  ALA B  288  1                                  27
HELIX   39  39 SER B  290  TYR B  296  1                                   7
HELIX   40  40 LEU B  303  TYR B  310  1                                   8
HELIX   41  41 ILE B  317  LEU B  321  1                                   5
HELIX   42  42 PHE B  333  LYS B  336  1                                   4
HELIX   43  43 TRP B  339  ILE B  352  1                                  14
HELIX   44  44 GLU B  363  GLU B  371  1                                   9
HELIX   45  45 GLU B  374  ARG B  381  1                                   8
HELIX   46  46 ALA B  384  MET B  403  1                                  20
HELIX   47  47 SER B  405  GLU B  408  5                                   4
HELIX   48  48 GLU B  411  VAL B  429  1                                  19
HELIX   49  49 SER B  515  LEU B  520  1                                   6
HELIX   50  50 LEU B  553  GLN B  556  1                                   4
HELIX   51  51 GLN B  574  VAL B  582  1                                   9
HELIX   52  52 HIS B  587  GLN B  590  5                                   4
HELIX   53  53 GLY B  607  TYR B  620  1                                  14
HELIX   54  54 VAL B  639  ASP B  649  1                                  11
HELIX   55  55 PRO B  661  TYR B  666  5                                   6
HELIX   56  56 ALA B  687  ALA B  711  1                                  25
SHEET    1   A 3 ASN A 494  VAL A 497  0
SHEET    2   A 3 ILE A 474  GLU A 477 -1  N  CYS A 476   O  ILE A 495
SHEET    3   A 3 VAL A 530  TYR A 532 -1  N  TYR A 532   O  ILE A 475
SHEET    1   B 2 LEU A 627  ASP A 629  0
SHEET    2   B 2 LEU A 655  ILE A 657  1  N  LEU A 655   O  LEU A 628
SHEET    1   C 4 GLN B 466  ASP B 469  0
SHEET    2   C 4 VAL B 530  LYS B 533  1  N  LEU B 531   O  GLN B 466
SHEET    3   C 4 ILE B 474  ILE B 479 -1  N  GLU B 477   O  VAL B 530
SHEET    4   C 4 LEU B 493  VAL B 497 -1  N  VAL B 497   O  ILE B 474
SHEET    1   D 2 LEU B 627  ASP B 629  0
SHEET    2   D 2 LEU B 655  ILE B 657  1  N  LEU B 655   O  LEU B 628
CRYST1  294.840  294.840  294.840  90.00  90.00  90.00 P 1
SCALE1      0.003392  0.000000  0.000000        0.00000
SCALE2      0.000000  0.003392  0.000000        0.00000
SCALE3      0.000000  0.000000  0.003392        0.00000
ATOM      1  N   GLY A  66     140.085 167.023 129.103  1.00 91.64           N
ATOM      2  CA  GLY A  66     140.636 166.628 130.431  1.00 91.64           C
ATOM      3  C   GLY A  66     140.154 167.566 131.533  1.00 91.64           C
ATOM      4  O   GLY A  66     140.857 168.509 131.893  1.00 91.64           O
ATOM      5  N   MET A  67     138.943 167.287 132.039  1.00 96.85           N
ATOM      6  CA  MET A  67     138.242 168.079 133.043  1.00 96.85           C
ATOM      7  C   MET A  67     138.216 169.555 132.633  1.00 96.85           C
ATOM      8  O   MET A  67     138.438 170.443 133.456  1.00 96.85           O
ATOM      9  CB  MET A  67     138.883 167.890 134.427  1.00 96.85           C
ATOM     10  CG  MET A  67     137.986 168.231 135.606  1.00 96.85           C
ATOM     11  SD  MET A  67     136.595 167.102 135.834  1.00 96.85           S
ATOM     12  CE  MET A  67     135.340 168.273 136.345  1.00 96.85           C
ATOM     13  N   ASN A  68     137.987 169.802 131.336  1.00 88.16           N
ATOM     14  CA  ASN A  68     137.843 171.151 130.821  1.00 88.16           C
ATOM     15  C   ASN A  68     136.355 171.491 130.751  1.00 88.16           C
ATOM     16  O   ASN A  68     135.509 170.689 131.151  1.00 88.16           O
ATOM     17  CB  ASN A  68     138.550 171.313 129.473  1.00 88.16           C
ATOM     18  CG  ASN A  68     137.918 170.506 128.361  1.00 88.16           C
ATOM     19  OD1 ASN A  68     137.128 169.594 128.602  1.00 88.16           O
ATOM     20  ND2 ASN A  68     138.190 170.913 127.141  1.00 88.16           N
ATOM     21  N   ARG A  69     136.052 172.670 130.194  1.00 89.38           N
ATOM     22  CA  ARG A  69     134.704 173.220 130.209  1.00 89.38           C
ATOM     23  C   ARG A  69     133.749 172.330 129.412  1.00 89.38           C
ATOM     24  O   ARG A  69     132.648 172.037 129.874  1.00 89.38           O
ATOM     25  CB  ARG A  69     134.708 174.677 129.728  1.00 89.38           C
ATOM     26  CG  ARG A  69     133.328 175.280 129.500  1.00 89.38           C
ATOM     27  CD  ARG A  69     132.400 175.243 130.704  1.00 89.38           C
ATOM     28  NE  ARG A  69     130.994 175.298 130.322  1.00 89.38           N
ATOM     29  CZ  ARG A  69     130.291 176.413 130.124  1.00 89.38           C
ATOM     30  NH1 ARG A  69     129.017 176.334 129.780  1.00 89.38           N
ATOM     31  NH2 ARG A  69     130.858 177.599 130.265  1.00 89.38           N
ATOM     32  N   VAL A  70     134.196 171.896 128.234  1.00 76.95           N
ATOM     33  CA  VAL A  70     133.371 171.160 127.288  1.00 76.95           C
ATOM     34  C   VAL A  70     133.066 169.753 127.801  1.00 76.95           C
ATOM     35  O   VAL A  70     131.977 169.231 127.557  1.00 76.95           O
ATOM     36  CB  VAL A  70     133.975 171.157 125.869  1.00 76.95           C
ATOM     37  CG1 VAL A  70     134.126 172.572 125.335  1.00 76.95           C
ATOM     38  CG2 VAL A  70     135.301 170.408 125.786  1.00 76.95           C
ATOM     39  N   PHE A  71     134.037 169.142 128.495  1.00 66.30           N
ATOM     40  CA  PHE A  71     133.876 167.805 129.039  1.00 66.30           C
ATOM     41  C   PHE A  71     132.631 167.744 129.923  1.00 66.30           C
ATOM     42  O   PHE A  71     131.825 166.827 129.791  1.00 66.30           O
ATOM     43  CB  PHE A  71     135.116 167.381 129.827  1.00 66.30           C
ATOM     44  CG  PHE A  71     134.913 166.152 130.673  1.00 66.30           C
ATOM     45  CD1 PHE A  71     134.970 164.886 130.109  1.00 66.30           C
ATOM     46  CD2 PHE A  71     134.648 166.260 132.032  1.00 66.30           C
ATOM     47  CE1 PHE A  71     134.780 163.752 130.888  1.00 66.30           C
ATOM     48  CE2 PHE A  71     134.458 165.126 132.810  1.00 66.30           C
ATOM     49  CZ  PHE A  71     134.532 163.874 132.237  1.00 66.30           C
ATOM     50  N   LEU A  72     132.487 168.730 130.818  1.00 66.45           N
ATOM     51  CA  LEU A  72     131.399 168.714 131.781  1.00 66.45           C
ATOM     52  C   LEU A  72     130.055 168.711 131.055  1.00 66.45           C
ATOM     53  O   LEU A  72     129.173 167.935 131.416  1.00 66.45           O
ATOM     54  CB  LEU A  72     131.532 169.886 132.763  1.00 66.45           C
ATOM     55  CG  LEU A  72     130.260 170.305 133.507  1.00 66.45           C
ATOM     56  CD1 LEU A  72     129.845 169.270 134.547  1.00 66.45           C
ATOM     57  CD2 LEU A  72     130.434 171.670 134.158  1.00 66.45           C
ATOM     58  N   GLN A  73     129.920 169.556 130.026  1.00 67.26           N
ATOM     59  CA  GLN A  73     128.649 169.707 129.332  1.00 67.26           C
ATOM     60  C   GLN A  73     128.304 168.447 128.535  1.00 67.26           C
ATOM     61  O   GLN A  73     127.157 168.000 128.563  1.00 67.26           O
ATOM     62  CB  GLN A  73     128.595 170.997 128.509  1.00 67.26           C
ATOM     63  CG  GLN A  73     129.766 171.183 127.556  1.00 67.26           C
ATOM     64  CD  GLN A  73     129.631 172.369 126.632  1.00 67.26           C
ATOM     65  OE1 GLN A  73     128.688 173.155 126.717  1.00 67.26           O
ATOM     66  NE2 GLN A  73     130.589 172.508 125.730  1.00 67.26           N
ATOM     67  N   ARG A  74     129.292 167.877 127.834  1.00 53.14           N
ATOM     68  CA  ARG A  74     129.042 166.685 127.035  1.00 53.14           C
ATOM     69  C   ARG A  74     128.676 165.504 127.936  1.00 53.14           C
ATOM     70  O   ARG A  74     127.733 164.770 127.643  1.00 53.14           O
ATOM     71  CB  ARG A  74     130.196 166.388 126.072  1.00 53.14           C
ATOM     72  CG  ARG A  74     131.536 166.117 126.739  1.00 53.14           C
ATOM     73  CD  ARG A  74     132.667 165.852 125.768  1.00 53.14           C
ATOM     74  NE  ARG A  74     132.735 166.837 124.692  1.00 53.14           N
ATOM     75  CZ  ARG A  74     133.717 166.940 123.798  1.00 53.14           C
ATOM     76  NH1 ARG A  74     133.663 167.880 122.871  1.00 53.14           N
ATOM     77  NH2 ARG A  74     134.750 166.116 123.832  1.00 53.14           N
ATOM     78  N   LEU A  75     129.408 165.353 129.046  1.00 43.54           N
ATOM     79  CA  LEU A  75     129.115 164.298 130.001  1.00 43.54           C
ATOM     80  C   LEU A  75     127.734 164.517 130.623  1.00 43.54           C
ATOM     81  O   LEU A  75     127.033 163.549 130.893  1.00 43.54           O
ATOM     82  CB  LEU A  75     130.220 164.228 131.059  1.00 43.54           C
ATOM     83  CG  LEU A  75     130.038 163.157 132.129  1.00 43.54           C
ATOM     84  CD1 LEU A  75     131.344 162.447 132.420  1.00 43.54           C
ATOM     85  CD2 LEU A  75     129.447 163.759 133.393  1.00 43.54           C
ATOM     86  N   LEU A  76     127.348 165.781 130.837  1.00 44.34           N
ATOM     87  CA  LEU A  76     126.028 166.087 131.371  1.00 44.34           C
ATOM     88  C   LEU A  76     124.940 165.638 130.393  1.00 44.34           C
ATOM     89  O   LEU A  76     123.925 165.087 130.819  1.00 44.34           O
ATOM     90  CB  LEU A  76     125.932 167.579 131.719  1.00 44.34           C
ATOM     91  CG  LEU A  76     124.535 168.146 131.986  1.00 44.34           C
ATOM     92  CD1 LEU A  76     123.857 167.464 133.170  1.00 44.34           C
ATOM     93  CD2 LEU A  76     124.594 169.651 132.191  1.00 44.34           C
ATOM     94  N   TRP A  77     125.159 165.868 129.093  1.00 40.37           N
ATOM     95  CA  TRP A  77     124.202 165.445 128.084  1.00 40.37           C
ATOM     96  C   TRP A  77     124.048 163.925 128.102  1.00 40.37           C
ATOM     97  O   TRP A  77     122.931 163.404 128.098  1.00 40.37           O
ATOM     98  CB  TRP A  77     124.612 165.969 126.705  1.00 40.37           C
ATOM     99  CG  TRP A  77     123.586 165.707 125.648  1.00 40.37           C
ATOM    100  CD1 TRP A  77     122.378 166.326 125.502  1.00 40.37           C
ATOM    101  CD2 TRP A  77     123.678 164.750 124.580  1.00 40.37           C
ATOM    102  NE1 TRP A  77     121.712 165.825 124.416  1.00 40.37           N
ATOM    103  CE2 TRP A  77     122.483 164.856 123.830  1.00 40.37           C
ATOM    104  CE3 TRP A  77     124.643 163.814 124.191  1.00 40.37           C
ATOM    105  CZ2 TRP A  77     122.235 164.062 122.709  1.00 40.37           C
ATOM    106  CZ3 TRP A  77     124.404 163.042 123.077  1.00 40.37           C
ATOM    107  CH2 TRP A  77     123.212 163.158 122.355  1.00 40.37           C
ATOM    108  N   LEU A  78     125.183 163.222 128.151  1.00 32.88           N
ATOM    109  CA  LEU A  78     125.147 161.770 128.172  1.00 32.88           C
ATOM    110  C   LEU A  78     124.460 161.251 129.432  1.00 32.88           C
ATOM    111  O   LEU A  78     123.676 160.311 129.347  1.00 32.88           O
ATOM    112  CB  LEU A  78     126.558 161.210 127.999  1.00 32.88           C
ATOM    113  CG  LEU A  78     127.046 161.263 126.558  1.00 32.88           C
ATOM    114  CD1 LEU A  78     128.552 161.346 126.498  1.00 32.88           C
ATOM    115  CD2 LEU A  78     126.526 160.075 125.769  1.00 32.88           C
ATOM    116  N   LEU A  79     124.727 161.881 130.583  1.00 34.05           N
ATOM    117  CA  LEU A  79     124.069 161.496 131.822  1.00 34.05           C
ATOM    118  C   LEU A  79     122.559 161.693 131.721  1.00 34.05           C
ATOM    119  O   LEU A  79     121.804 160.863 132.226  1.00 34.05           O
ATOM    120  CB  LEU A  79     124.675 162.253 133.008  1.00 34.05           C
ATOM    121  CG  LEU A  79     125.814 161.549 133.751  1.00 34.05           C
ATOM    122  CD1 LEU A  79     125.332 160.270 134.422  1.00 34.05           C
ATOM    123  CD2 LEU A  79     126.998 161.254 132.845  1.00 34.05           C
ATOM    124  N   ARG A  80     122.128 162.772 131.051  1.00 39.70           N
ATOM    125  CA  ARG A  80     120.708 162.984 130.813  1.00 39.70           C
ATOM    126  C   ARG A  80     120.139 161.831 129.985  1.00 39.70           C
ATOM    127  O   ARG A  80     119.010 161.411 130.216  1.00 39.70           O
ATOM    128  CB  ARG A  80     120.443 164.357 130.190  1.00 39.70           C
ATOM    129  CG  ARG A  80     118.974 164.646 129.921  1.00 39.70           C
ATOM    130  CD  ARG A  80     118.732 166.021 129.328  1.00 39.70           C
ATOM    131  NE  ARG A  80     118.963 167.101 130.282  1.00 39.70           N
ATOM    132  CZ  ARG A  80     119.870 168.068 130.155  1.00 39.70           C
ATOM    133  NH1 ARG A  80     119.978 168.988 131.099  1.00 39.70           N
ATOM    134  NH2 ARG A  80     120.653 168.130 129.091  1.00 39.70           N
ATOM    135  N   LEU A  81     120.927 161.321 129.032  1.00 36.17           N
ATOM    136  CA  LEU A  81     120.509 160.156 128.263  1.00 36.17           C
ATOM    137  C   LEU A  81     120.374 158.934 129.171  1.00 36.17           C
ATOM    138  O   LEU A  81     119.433 158.156 129.012  1.00 36.17           O
ATOM    139  CB  LEU A  81     121.490 159.869 127.122  1.00 36.17           C
ATOM    140  CG  LEU A  81     121.218 160.565 125.787  1.00 36.17           C
ATOM    141  CD1 LEU A  81     122.180 160.059 124.723  1.00 36.17           C
ATOM    142  CD2 LEU A  81     119.776 160.378 125.334  1.00 36.17           C
ATOM    143  N   LEU A  82     121.310 158.778 130.116  1.00 31.24           N
ATOM    144  CA  LEU A  82     121.366 157.578 130.938  1.00 31.24           C
ATOM    145  C   LEU A  82     120.173 157.509 131.887  1.00 31.24           C
ATOM    146  O   LEU A  82     119.632 156.430 132.107  1.00 31.24           O
ATOM    147  CB  LEU A  82     122.692 157.518 131.697  1.00 31.24           C
ATOM    148  CG  LEU A  82     123.911 157.203 130.835  1.00 31.24           C
ATOM    149  CD1 LEU A  82     125.196 157.470 131.590  1.00 31.24           C
ATOM    150  CD2 LEU A  82     123.878 155.776 130.320  1.00 31.24           C
ATOM    151  N   PHE A  83     119.766 158.659 132.440  1.00 33.46           N
ATOM    152  CA  PHE A  83     118.633 158.704 133.351  1.00 33.46           C
ATOM    153  C   PHE A  83     117.439 159.326 132.640  1.00 33.46           C
ATOM    154  O   PHE A  83     117.376 160.542 132.484  1.00 33.46           O
ATOM    155  CB  PHE A  83     118.977 159.490 134.619  1.00 33.46           C
ATOM    156  CG  PHE A  83     120.044 158.858 135.471  1.00 33.46           C
ATOM    157  CD1 PHE A  83     119.721 157.871 136.392  1.00 33.46           C
ATOM    158  CD2 PHE A  83     121.373 159.243 135.343  1.00 33.46           C
ATOM    159  CE1 PHE A  83     120.707 157.282 137.169  1.00 33.46           C
ATOM    160  CE2 PHE A  83     122.360 158.652 136.119  1.00 33.46           C
ATOM    161  CZ  PHE A  83     122.023 157.672 137.028  1.00 33.46           C
ATOM    162  N   PRO A  84     116.438 158.534 132.201  1.00 44.22           N
ATOM    163  CA  PRO A  84     115.293 159.106 131.495  1.00 44.22           C
ATOM    164  C   PRO A  84     114.434 159.953 132.432  1.00 44.22           C
ATOM    165  O   PRO A  84     114.199 161.127 132.170  1.00 44.22           O
ATOM    166  CB  PRO A  84     114.528 157.895 130.940  1.00 44.22           C
ATOM    167  CG  PRO A  84     115.000 156.696 131.757  1.00 44.22           C
ATOM    168  CD  PRO A  84     116.321 157.081 132.390  1.00 44.22           C
ATOM    169  N   ARG A  85     114.017 159.349 133.548  1.00 54.23           N
ATOM    170  CA  ARG A  85     113.083 159.946 134.485  1.00 54.23           C
ATOM    171  C   ARG A  85     113.424 159.461 135.891  1.00 54.23           C
ATOM    172  O   ARG A  85     114.201 158.522 136.059  1.00 54.23           O
ATOM    173  CB  ARG A  85     111.643 159.619 134.070  1.00 54.23           C
ATOM    174  CG  ARG A  85     111.194 158.194 134.373  1.00 54.23           C
ATOM    175  CD  ARG A  85     110.388 157.599 133.234  1.00 54.23           C
ATOM    176  NE  ARG A  85     109.716 156.365 133.623  1.00 54.23           N
ATOM    177  CZ  ARG A  85     110.285 155.163 133.694  1.00 54.23           C
ATOM    178  NH1 ARG A  85     109.567 154.119 134.069  1.00 54.23           N
ATOM    179  NH2 ARG A  85     111.569 155.007 133.415  1.00 54.23           N
ATOM    180  N   VAL A  86     112.817 160.108 136.891  1.00 51.57           N
ATOM    181  CA  VAL A  86     113.178 159.885 138.285  1.00 51.57           C
ATOM    182  C   VAL A  86     112.901 158.433 138.674  1.00 51.57           C
ATOM    183  O   VAL A  86     113.749 157.782 139.264  1.00 51.57           O
ATOM    184  CB  VAL A  86     112.520 160.897 139.244  1.00 51.57           C
ATOM    185  CG1 VAL A  86     113.107 162.293 139.082  1.00 51.57           C
ATOM    186  CG2 VAL A  86     111.002 160.926 139.125  1.00 51.57           C
ATOM    187  N   LEU A  87     111.725 157.925 138.305  1.00 53.21           N
ATOM    188  CA  LEU A  87     111.313 156.573 138.633  1.00 53.21           C
ATOM    189  C   LEU A  87     111.760 155.649 137.501  1.00 53.21           C
ATOM    190  O   LEU A  87     110.952 155.196 136.689  1.00 53.21           O
ATOM    191  CB  LEU A  87     109.794 156.574 138.842  1.00 53.21           C
ATOM    192  CG  LEU A  87     109.193 155.348 139.535  1.00 53.21           C
ATOM    193  CD1 LEU A  87     108.128 155.755 140.545  1.00 53.21           C
ATOM    194  CD2 LEU A  87     108.618 154.369 138.520  1.00 53.21           C
ATOM    195  N   CYS A  88     113.076 155.401 137.467  1.00 43.44           N
ATOM    196  CA  CYS A  88     113.672 154.532 136.466  1.00 43.44           C
ATOM    197  C   CYS A  88     114.391 153.367 137.143  1.00 43.44           C
ATOM    198  O   CYS A  88     114.585 153.363 138.365  1.00 43.44           O
ATOM    199  CB  CYS A  88     114.640 155.312 135.579  1.00 43.44           C
ATOM    200  SG  CYS A  88     115.941 156.160 136.513  1.00 43.44           S
ATOM    201  N   ARG A  89     114.853 152.425 136.315  1.00 35.97           N
ATOM    202  CA  ARG A  89     115.578 151.262 136.805  1.00 35.97           C
ATOM    203  C   ARG A  89     116.899 151.701 137.430  1.00 35.97           C
ATOM    204  O   ARG A  89     117.263 151.189 138.483  1.00 35.97           O
ATOM    205  CB  ARG A  89     115.775 150.229 135.694  1.00 35.97           C
ATOM    206  CG  ARG A  89     116.903 149.239 135.953  1.00 35.97           C
ATOM    207  CD  ARG A  89     116.942 148.071 134.991  1.00 35.97           C
ATOM    208  NE  ARG A  89     117.639 146.933 135.579  1.00 35.97           N
ATOM    209  CZ  ARG A  89     117.099 146.043 136.410  1.00 35.97           C
ATOM    210  NH1 ARG A  89     117.837 145.052 136.882  1.00 35.97           N
ATOM    211  NH2 ARG A  89     115.830 146.143 136.771  1.00 35.97           N
ATOM    212  N   GLU A  90     117.589 152.653 136.787  1.00 31.20           N
ATOM    213  CA  GLU A  90     118.896 153.069 137.273  1.00 31.20           C
ATOM    214  C   GLU A  90     118.792 153.749 138.637  1.00 31.20           C
ATOM    215  O   GLU A  90     119.673 153.550 139.471  1.00 31.20           O
ATOM    216  CB  GLU A  90     119.634 153.980 136.297  1.00 31.20           C
ATOM    217  CG  GLU A  90     119.995 153.320 134.986  1.00 31.20           C
ATOM    218  CD  GLU A  90     118.916 153.509 133.934  1.00 31.20           C
ATOM    219  OE1 GLU A  90     119.263 153.926 132.815  1.00 31.20           O
ATOM    220  OE2 GLU A  90     117.737 153.244 134.207  1.00 31.20           O
ATOM    221  N   THR A  91     117.722 154.528 138.856  1.00 28.78           N
ATOM    222  CA  THR A  91     117.528 155.156 140.152  1.00 28.78           C
ATOM    223  C   THR A  91     117.412 154.070 141.215  1.00 28.78           C
ATOM    224  O   THR A  91     117.900 154.240 142.328  1.00 28.78           O
ATOM    225  CB  THR A  91     116.340 156.127 140.162  1.00 28.78           C
ATOM    226  OG1 THR A  91     116.736 157.320 139.489  1.00 28.78           O
ATOM    227  CG2 THR A  91     115.892 156.491 141.560  1.00 28.78           C
ATOM    228  N   GLY A  92     116.773 152.951 140.859  1.00 25.07           N
ATOM    229  CA  GLY A  92     116.657 151.802 141.745  1.00 25.07           C
ATOM    230  C   GLY A  92     118.018 151.276 142.200  1.00 25.07           C
ATOM    231  O   GLY A  92     118.283 151.203 143.399  1.00 25.07           O
ATOM    232  N   LEU A  93     118.887 150.962 141.229  1.00 21.78           N
ATOM    233  CA  LEU A  93     120.199 150.392 141.503  1.00 21.78           C
ATOM    234  C   LEU A  93     121.136 151.434 142.110  1.00 21.78           C
ATOM    235  O   LEU A  93     122.124 151.055 142.730  1.00 21.78           O
ATOM    236  CB  LEU A  93     120.809 149.823 140.219  1.00 21.78           C
ATOM    237  CG  LEU A  93     119.954 148.819 139.459  1.00 21.78           C
ATOM    238  CD1 LEU A  93     120.521 148.579 138.078  1.00 21.78           C
ATOM    239  CD2 LEU A  93     119.817 147.529 140.239  1.00 21.78           C
ATOM    240  N   LEU A  94     120.843 152.727 141.902  1.00 23.14           N
ATOM    241  CA  LEU A  94     121.633 153.820 142.450  1.00 23.14           C
ATOM    242  C   LEU A  94     121.136 154.191 143.846  1.00 23.14           C
ATOM    243  O   LEU A  94     121.759 155.019 144.501  1.00 23.14           O
ATOM    244  CB  LEU A  94     121.572 155.019 141.496  1.00 23.14           C
ATOM    245  CG  LEU A  94     122.659 156.073 141.656  1.00 23.14           C
ATOM    246  CD1 LEU A  94     124.014 155.444 141.464  1.00 23.14           C
ATOM    247  CD2 LEU A  94     122.450 157.201 140.672  1.00 23.14           C
ATOM    248  N   ALA A  95     120.031 153.573 144.290  1.00 17.73           N
ATOM    249  CA  ALA A  95     119.532 153.723 145.649  1.00 17.73           C
ATOM    250  C   ALA A  95     120.047 152.574 146.504  1.00 17.73           C
ATOM    251  O   ALA A  95     120.531 152.816 147.598  1.00 17.73           O
ATOM    252  CB  ALA A  95     118.030 153.796 145.668  1.00 17.73           C
ATOM    253  N   LEU A  96     119.980 151.345 145.976  1.00 12.93           N
ATOM    254  CA  LEU A  96     120.559 150.194 146.647  1.00 12.93           C
ATOM    255  C   LEU A  96     122.083 150.309 146.738  1.00 12.93           C
ATOM    256  O   LEU A  96     122.640 149.877 147.738  1.00 12.93           O
ATOM    257  CB  LEU A  96     120.136 148.904 145.942  1.00 12.93           C
ATOM    258  CG  LEU A  96     118.759 148.359 146.298  1.00 12.93           C
ATOM    259  CD1 LEU A  96     118.359 147.284 145.302  1.00 12.93           C
ATOM    260  CD2 LEU A  96     118.764 147.801 147.712  1.00 12.93           C
ATOM    261  N   HIS A  97     122.748 150.881 145.717  1.00 17.28           N
ATOM    262  CA  HIS A  97     124.183 151.132 145.800  1.00 17.28           C
ATOM    263  C   HIS A  97     124.496 152.183 146.861  1.00 17.28           C
ATOM    264  O   HIS A  97     125.453 152.005 147.599  1.00 17.28           O
ATOM    265  CB  HIS A  97     124.816 151.519 144.457  1.00 17.28           C
ATOM    266  CG  HIS A  97     126.305 151.599 144.511  1.00 17.28           C
ATOM    267  ND1 HIS A  97     126.981 152.776 144.768  1.00 17.28           N
ATOM    268  CD2 HIS A  97     127.250 150.646 144.347  1.00 17.28           C
ATOM    269  CE1 HIS A  97     128.278 152.543 144.739  1.00 17.28           C
ATOM    270  NE2 HIS A  97     128.470 151.245 144.490  1.00 17.28           N
ATOM    271  N   SER A  98     123.704 153.261 146.933  1.00 18.50           N
ATOM    272  CA  SER A  98     123.911 154.262 147.972  1.00 18.50           C
ATOM    273  C   SER A  98     123.582 153.736 149.374  1.00 18.50           C
ATOM    274  O   SER A  98     124.308 154.050 150.313  1.00 18.50           O
ATOM    275  CB  SER A  98     123.215 155.563 147.686  1.00 18.50           C
ATOM    276  OG  SER A  98     123.582 156.545 148.646  1.00 18.50           O
ATOM    277  N   ALA A  99     122.510 152.946 149.512  1.00 16.74           N
ATOM    278  CA  ALA A  99     122.119 152.365 150.786  1.00 16.74           C
ATOM    279  C   ALA A  99     123.054 151.234 151.208  1.00 16.74           C
ATOM    280  O   ALA A  99     122.946 150.780 152.340  1.00 16.74           O
ATOM    281  CB  ALA A  99     120.696 151.870 150.718  1.00 16.74           C
ATOM    282  N   ALA A 100     123.815 150.654 150.279  1.00 16.15           N
ATOM    283  CA  ALA A 100     124.825 149.670 150.625  1.00 16.15           C
ATOM    284  C   ALA A 100     126.181 150.336 150.854  1.00 16.15           C
ATOM    285  O   ALA A 100     127.122 149.640 151.206  1.00 16.15           O
ATOM    286  CB  ALA A 100     124.906 148.609 149.557  1.00 16.15           C
ATOM    287  N   LEU A 101     126.322 151.620 150.490  1.00 16.47           N
ATOM    288  CA  LEU A 101     127.536 152.376 150.757  1.00 16.47           C
ATOM    289  C   LEU A 101     127.483 152.971 152.162  1.00 16.47           C
ATOM    290  O   LEU A 101     128.523 153.372 152.677  1.00 16.47           O
ATOM    291  CB  LEU A 101     127.707 153.479 149.709  1.00 16.47           C
ATOM    292  CG  LEU A 101     129.096 153.569 149.086  1.00 16.47           C
ATOM    293  CD1 LEU A 101     129.779 152.212 149.103  1.00 16.47           C
ATOM    294  CD2 LEU A 101     128.989 154.065 147.662  1.00 16.47           C
ATOM    295  N   VAL A 102     126.272 153.117 152.714  1.00 16.00           N
ATOM    296  CA  VAL A 102     126.062 153.612 154.065  1.00 16.00           C
ATOM    297  C   VAL A 102     126.050 152.431 155.032  1.00 16.00           C
ATOM    298  O   VAL A 102     126.404 152.580 156.201  1.00 16.00           O
ATOM    299  CB  VAL A 102     124.772 154.453 154.173  1.00 16.00           C
ATOM    300  CG1 VAL A 102     124.472 154.909 155.597  1.00 16.00           C
ATOM    301  CG2 VAL A 102     124.816 155.656 153.245  1.00 16.00           C
ATOM    302  N   SER A 103     125.645 151.256 154.543  1.00 15.30           N
ATOM    303  CA  SER A 103     125.644 150.037 155.332  1.00 15.30           C
ATOM    304  C   SER A 103     126.993 149.322 155.269  1.00 15.30           C
ATOM    305  O   SER A 103     127.139 148.247 155.843  1.00 15.30           O
ATOM    306  CB  SER A 103     124.525 149.136 154.905  1.00 15.30           C
ATOM    307  OG  SER A 103     124.747 147.806 155.349  1.00 15.30           O
ATOM    308  N   ARG A 104     127.966 149.916 154.567  1.00 19.27           N
ATOM    309  CA  ARG A 104     129.309 149.362 154.461  1.00 19.27           C
ATOM    310  C   ARG A 104     130.291 150.142 155.329  1.00 19.27           C
ATOM    311  O   ARG A 104     131.273 149.577 155.805  1.00 19.27           O
ATOM    312  CB  ARG A 104     129.797 149.405 153.014  1.00 19.27           C
ATOM    313  CG  ARG A 104     131.243 148.969 152.838  1.00 19.27           C
ATOM    314  CD  ARG A 104     131.693 149.153 151.408  1.00 19.27           C
ATOM    315  NE  ARG A 104     133.116 148.881 151.264  1.00 19.27           N
ATOM    316  CZ  ARG A 104     134.085 149.753 151.519  1.00 19.27           C
ATOM    317  NH1 ARG A 104     135.348 149.402 151.344  1.00 19.27           N
ATOM    318  NH2 ARG A 104     133.792 150.968 151.951  1.00 19.27           N
ATOM    319  N   THR A 105     130.030 151.441 155.501  1.00 19.47           N
ATOM    320  CA  THR A 105     130.874 152.308 156.309  1.00 19.47           C
ATOM    321  C   THR A 105     130.404 152.352 157.764  1.00 19.47           C
ATOM    322  O   THR A 105     130.993 153.067 158.573  1.00 19.47           O
ATOM    323  CB  THR A 105     130.940 153.714 155.707  1.00 19.47           C
ATOM    324  OG1 THR A 105     132.038 154.389 156.326  1.00 19.47           O
ATOM    325  CG2 THR A 105     129.663 154.494 155.924  1.00 19.47           C
ATOM    326  N   PHE A 106     129.329 151.619 158.081  1.00 19.17           N
ATOM    327  CA  PHE A 106     128.897 151.423 159.458  1.00 19.17           C
ATOM    328  C   PHE A 106     129.033 149.965 159.889  1.00 19.17           C
ATOM    329  O   PHE A 106     128.565 149.593 160.963  1.00 19.17           O
ATOM    330  CB  PHE A 106     127.475 151.946 159.670  1.00 19.17           C
ATOM    331  CG  PHE A 106     127.359 153.449 159.704  1.00 19.17           C
ATOM    332  CD1 PHE A 106     126.975 154.111 160.865  1.00 19.17           C
ATOM    333  CD2 PHE A 106     127.661 154.210 158.581  1.00 19.17           C
ATOM    334  CE1 PHE A 106     126.877 155.496 160.893  1.00 19.17           C
ATOM    335  CE2 PHE A 106     127.551 155.592 158.603  1.00 19.17           C
ATOM    336  CZ  PHE A 106     127.161 156.233 159.762  1.00 19.17           C
ATOM    337  N   LEU A 107     129.651 149.140 159.035  1.00 16.15           N
ATOM    338  CA  LEU A 107     130.202 147.850 159.428  1.00 16.15           C
ATOM    339  C   LEU A 107     131.728 147.891 159.393  1.00 16.15           C
ATOM    340  O   LEU A 107     132.368 146.925 159.799  1.00 16.15           O
ATOM    341  CB  LEU A 107     129.698 146.750 158.489  1.00 16.15           C
ATOM    342  CG  LEU A 107     128.267 146.287 158.722  1.00 16.15           C
ATOM    343  CD1 LEU A 107     127.876 145.269 157.676  1.00 16.15           C
ATOM    344  CD2 LEU A 107     128.126 145.702 160.113  1.00 16.15           C
ATOM    345  N   SER A 108     132.295 148.981 158.862  1.00 17.86           N
ATOM    346  CA  SER A 108     133.731 149.205 158.885  1.00 17.86           C
ATOM    347  C   SER A 108     134.139 149.981 160.136  1.00 17.86           C
ATOM    348  O   SER A 108     135.316 150.007 160.488  1.00 17.86           O
ATOM    349  CB  SER A 108     134.179 149.898 157.630  1.00 17.86           C
ATOM    350  OG  SER A 108     134.211 148.981 156.547  1.00 17.86           O
ATOM    351  N   VAL A 109     133.163 150.633 160.779  1.00 18.83           N
ATOM    352  CA  VAL A 109     133.359 151.300 162.058  1.00 18.83           C
ATOM    353  C   VAL A 109     132.607 150.522 163.136  1.00 18.83           C
ATOM    354  O   VAL A 109     132.164 151.085 164.138  1.00 18.83           O
ATOM    355  CB  VAL A 109     132.925 152.778 161.999  1.00 18.83           C
ATOM    356  CG1 VAL A 109     133.316 153.524 163.265  1.00 18.83           C
ATOM    357  CG2 VAL A 109     133.487 153.487 160.777  1.00 18.83           C
ATOM    358  N   TYR A 110     132.442 149.218 162.902  1.00 19.82           N
ATOM    359  CA  TYR A 110     131.923 148.314 163.912  1.00 19.82           C
ATOM    360  C   TYR A 110     132.798 147.071 164.034  1.00 19.82           C
ATOM    361  O   TYR A 110     132.759 146.390 165.058  1.00 19.82           O
ATOM    362  CB  TYR A 110     130.471 147.918 163.648  1.00 19.82           C
ATOM    363  CG  TYR A 110     129.986 146.882 164.624  1.00 19.82           C
ATOM    364  CD1 TYR A 110     129.849 147.181 165.974  1.00 19.82           C
ATOM    365  CD2 TYR A 110     129.736 145.584 164.212  1.00 19.82           C
ATOM    366  CE1 TYR A 110     129.445 146.221 166.887  1.00 19.82           C
ATOM    367  CE2 TYR A 110     129.322 144.613 165.110  1.00 19.82           C
ATOM    368  CZ  TYR A 110     129.178 144.933 166.450  1.00 19.82           C
ATOM    369  OH  TYR A 110     128.757 143.980 167.327  1.00 19.82           O
ATOM    370  N   VAL A 111     133.556 146.752 162.983  1.00 19.65           N
ATOM    371  CA  VAL A 111     134.574 145.720 163.115  1.00 19.65           C
ATOM    372  C   VAL A 111     135.846 146.338 163.690  1.00 19.65           C
ATOM    373  O   VAL A 111     136.720 145.622 164.164  1.00 19.65           O
ATOM    374  CB  VAL A 111     134.839 144.972 161.797  1.00 19.65           C
ATOM    375  CG1 VAL A 111     133.593 144.258 161.304  1.00 19.65           C
ATOM    376  CG2 VAL A 111     135.413 145.883 160.723  1.00 19.65           C
ATOM    377  N   ALA A 112     135.946 147.668 163.639  1.00 18.20           N
ATOM    378  CA  ALA A 112     137.023 148.371 164.316  1.00 18.20           C
ATOM    379  C   ALA A 112     136.812 148.329 165.829  1.00 18.20           C
ATOM    380  O   ALA A 112     137.717 147.959 166.569  1.00 18.20           O
ATOM    381  CB  ALA A 112     137.128 149.773 163.799  1.00 18.20           C
ATOM    382  N   ARG A 113     135.612 148.706 166.281  1.00 20.76           N
ATOM    383  CA  ARG A 113     135.230 148.556 167.675  1.00 20.76           C
ATOM    384  C   ARG A 113     135.431 147.116 168.130  1.00 20.76           C
ATOM    385  O   ARG A 113     135.905 146.875 169.237  1.00 20.76           O
ATOM    386  CB  ARG A 113     133.785 148.996 167.915  1.00 20.76           C
ATOM    387  CG  ARG A 113     133.630 150.464 168.300  1.00 20.76           C
ATOM    388  CD  ARG A 113     133.481 151.351 167.082  1.00 20.76           C
ATOM    389  NE  ARG A 113     132.805 152.603 167.404  1.00 20.76           N
ATOM    390  CZ  ARG A 113     133.408 153.695 167.861  1.00 20.76           C
ATOM    391  NH1 ARG A 113     132.696 154.780 168.117  1.00 20.76           N
ATOM    392  NH2 ARG A 113     134.721 153.729 168.016  1.00 20.76           N
ATOM    393  N   LEU A 114     135.088 146.167 167.257  1.00 17.36           N
ATOM    394  CA  LEU A 114     135.133 144.767 167.634  1.00 17.36           C
ATOM    395  C   LEU A 114     136.573 144.271 167.729  1.00 17.36           C
ATOM    396  O   LEU A 114     136.888 143.504 168.630  1.00 17.36           O
ATOM    397  CB  LEU A 114     134.301 143.937 166.660  1.00 17.36           C
ATOM    398  CG  LEU A 114     134.019 142.511 167.119  1.00 17.36           C
ATOM    399  CD1 LEU A 114     133.408 142.504 168.519  1.00 17.36           C
ATOM    400  CD2 LEU A 114     133.074 141.830 166.143  1.00 17.36           C
ATOM    401  N   ASP A 115     137.444 144.725 166.829  1.00 22.39           N
ATOM    402  CA  ASP A 115     138.860 144.393 166.909  1.00 22.39           C
ATOM    403  C   ASP A 115     139.490 145.001 168.156  1.00 22.39           C
ATOM    404  O   ASP A 115     140.370 144.391 168.752  1.00 22.39           O
ATOM    405  CB  ASP A 115     139.642 144.914 165.701  1.00 22.39           C
ATOM    406  CG  ASP A 115     139.379 144.124 164.433  1.00 22.39           C
ATOM    407  OD1 ASP A 115     138.841 143.013 164.565  1.00 22.39           O
ATOM    408  OD2 ASP A 115     139.664 144.637 163.333  1.00 22.39           O
ATOM    409  N   GLY A 116     139.031 146.202 168.523  1.00 19.59           N
ATOM    410  CA  GLY A 116     139.464 146.842 169.752  1.00 19.59           C
ATOM    411  C   GLY A 116     139.093 146.032 170.988  1.00 19.59           C
ATOM    412  O   GLY A 116     139.924 145.818 171.866  1.00 19.59           O
ATOM    413  N   ARG A 117     137.845 145.565 171.026  1.00 26.62           N
ATOM    414  CA  ARG A 117     137.376 144.743 172.129  1.00 26.62           C
ATOM    415  C   ARG A 117     138.147 143.428 172.190  1.00 26.62           C
ATOM    416  O   ARG A 117     138.441 142.950 173.282  1.00 26.62           O
ATOM    417  CB  ARG A 117     135.866 144.529 172.044  1.00 26.62           C
ATOM    418  CG  ARG A 117     135.065 145.808 172.236  1.00 26.62           C
ATOM    419  CD  ARG A 117     133.757 145.599 172.976  1.00 26.62           C
ATOM    420  NE  ARG A 117     132.684 145.136 172.102  1.00 26.62           N
ATOM    421  CZ  ARG A 117     131.983 145.909 171.272  1.00 26.62           C
ATOM    422  NH1 ARG A 117     131.029 145.373 170.532  1.00 26.62           N
ATOM    423  NH2 ARG A 117     132.231 147.206 171.179  1.00 26.62           N
ATOM    424  N   LEU A 118     138.532 142.889 171.026  1.00 22.22           N
ATOM    425  CA  LEU A 118     139.247 141.619 170.950  1.00 22.22           C
ATOM    426  C   LEU A 118     140.698 141.772 171.411  1.00 22.22           C
ATOM    427  O   LEU A 118     141.258 140.817 171.939  1.00 22.22           O
ATOM    428  CB  LEU A 118     139.146 141.082 169.518  1.00 22.22           C
ATOM    429  CG  LEU A 118     139.498 139.616 169.260  1.00 22.22           C
ATOM    430  CD1 LEU A 118     138.757 138.657 170.183  1.00 22.22           C
ATOM    431  CD2 LEU A 118     139.128 139.288 167.823  1.00 22.22           C
ATOM    432  N   ALA A 119     141.299 142.955 171.201  1.00 23.04           N
ATOM    433  CA  ALA A 119     142.633 143.284 171.690  1.00 23.04           C
ATOM    434  C   ALA A 119     142.639 143.403 173.210  1.00 23.04           C
ATOM    435  O   ALA A 119     143.599 142.992 173.839  1.00 23.04           O
ATOM    436  CB  ALA A 119     143.134 144.556 171.061  1.00 23.04           C
ATOM    437  N   ARG A 120     141.570 143.970 173.783  1.00 28.94           N
ATOM    438  CA  ARG A 120     141.431 144.155 175.219  1.00 28.94           C
ATOM    439  C   ARG A 120     141.321 142.822 175.958  1.00 28.94           C
ATOM    440  O   ARG A 120     141.736 142.746 177.112  1.00 28.94           O
ATOM    441  CB  ARG A 120     140.224 145.038 175.539  1.00 28.94           C
ATOM    442  CG  ARG A 120     140.220 145.544 176.971  1.00 28.94           C
ATOM    443  CD  ARG A 120     139.130 146.562 177.230  1.00 28.94           C
ATOM    444  NE  ARG A 120     137.819 146.047 176.841  1.00 28.94           N
ATOM    445  CZ  ARG A 120     137.023 145.285 177.587  1.00 28.94           C
ATOM    446  NH1 ARG A 120     135.860 144.882 177.102  1.00 28.94           N
ATOM    447  NH2 ARG A 120     137.376 144.942 178.814  1.00 28.94           N
ATOM    448  N   CYS A 121     140.732 141.801 175.317  1.00 29.12           N
ATOM    449  CA  CYS A 121     140.651 140.456 175.874  1.00 29.12           C
ATOM    450  C   CYS A 121     142.017 139.770 175.914  1.00 29.12           C
ATOM    451  O   CYS A 121     142.333 139.145 176.922  1.00 29.12           O
ATOM    452  CB  CYS A 121     139.655 139.591 175.116  1.00 29.12           C
ATOM    453  SG  CYS A 121     137.963 140.235 175.190  1.00 29.12           S
ATOM    454  N   ILE A 122     142.822 139.899 174.841  1.00 24.43           N
ATOM    455  CA  ILE A 122     144.178 139.354 174.755  1.00 24.43           C
ATOM    456  C   ILE A 122     145.075 139.991 175.817  1.00 24.43           C
ATOM    457  O   ILE A 122     145.887 139.302 176.429  1.00 24.43           O
ATOM    458  CB  ILE A 122     144.768 139.523 173.335  1.00 24.43           C
ATOM    459  CG1 ILE A 122     143.995 138.696 172.302  1.00 24.43           C
ATOM    460  CG2 ILE A 122     146.264 139.235 173.286  1.00 24.43           C
ATOM    461  CD1 ILE A 122     144.108 139.222 170.887  1.00 24.43           C
ATOM    462  N   VAL A 123     144.907 141.300 176.028  1.00 26.25           N
ATOM    463  CA  VAL A 123     145.734 142.113 176.907  1.00 26.25           C
ATOM    464  C   VAL A 123     145.394 141.879 178.380  1.00 26.25           C
ATOM    465  O   VAL A 123     146.221 142.160 179.246  1.00 26.25           O
ATOM    466  CB  VAL A 123     145.652 143.596 176.486  1.00 26.25           C
ATOM    467  CG1 VAL A 123     146.031 144.592 177.568  1.00 26.25           C
ATOM    468  CG2 VAL A 123     146.468 143.849 175.233  1.00 26.25           C
ATOM    469  N   ARG A 124     144.192 141.361 178.673  1.00 30.91           N
ATOM    470  CA  ARG A 124     143.825 141.069 180.052  1.00 30.91           C
ATOM    471  C   ARG A 124     143.863 139.573 180.364  1.00 30.91           C
ATOM    472  O   ARG A 124     143.506 139.182 181.475  1.00 30.91           O
ATOM    473  CB  ARG A 124     142.443 141.629 180.388  1.00 30.91           C
ATOM    474  CG  ARG A 124     142.445 143.088 180.813  1.00 30.91           C
ATOM    475  CD  ARG A 124     141.124 143.469 181.461  1.00 30.91           C
ATOM    476  NE  ARG A 124     139.952 143.094 180.671  1.00 30.91           N
ATOM    477  CZ  ARG A 124     139.150 142.057 180.922  1.00 30.91           C
ATOM    478  NH1 ARG A 124     138.123 141.811 180.126  1.00 30.91           N
ATOM    479  NH2 ARG A 124     139.374 141.269 181.961  1.00 30.91           N
ATOM    480  N   LYS A 125     144.302 138.747 179.401  1.00 34.04           N
ATOM    481  CA  LYS A 125     144.408 137.299 179.574  1.00 34.04           C
ATOM    482  C   LYS A 125     143.044 136.736 179.970  1.00 34.04           C
ATOM    483  O   LYS A 125     142.875 136.200 181.068  1.00 34.04           O
ATOM    484  CB  LYS A 125     145.466 136.912 180.615  1.00 34.04           C
ATOM    485  CG  LYS A 125     146.910 137.193 180.242  1.00 34.04           C
ATOM    486  CD  LYS A 125     147.896 136.739 181.283  1.00 34.04           C
ATOM    487  CE  LYS A 125     148.375 135.323 181.045  1.00 34.04           C
ATOM    488  NZ  LYS A 125     149.255 134.855 182.139  1.00 34.04           N
ATOM    489  N   ASP A 126     142.070 136.898 179.066  1.00 34.42           N
ATOM    490  CA  ASP A 126     140.689 136.520 179.301  1.00 34.42           C
ATOM    491  C   ASP A 126     140.253 135.582 178.181  1.00 34.42           C
ATOM    492  O   ASP A 126     139.571 135.997 177.243  1.00 34.42           O
ATOM    493  CB  ASP A 126     139.791 137.753 179.427  1.00 34.42           C
ATOM    494  CG  ASP A 126     138.556 137.533 180.286  1.00 34.42           C
ATOM    495  OD1 ASP A 126     138.099 136.370 180.398  1.00 34.42           O
ATOM    496  OD2 ASP A 126     138.055 138.533 180.840  1.00 34.42           O
ATOM    497  N   PRO A 127     140.620 134.284 178.259  1.00 33.65           N
ATOM    498  CA  PRO A 127     140.424 133.359 177.143  1.00 33.65           C
ATOM    499  C   PRO A 127     138.972 133.259 176.681  1.00 33.65           C
ATOM    500  O   PRO A 127     138.714 133.219 175.480  1.00 33.65           O
ATOM    501  CB  PRO A 127     140.887 132.005 177.696  1.00 33.65           C
ATOM    502  CG  PRO A 127     141.787 132.356 178.859  1.00 33.65           C
ATOM    503  CD  PRO A 127     141.214 133.631 179.436  1.00 33.65           C
ATOM    504  N   ARG A 128     138.042 133.254 177.643  1.00 36.79           N
ATOM    505  CA  ARG A 128     136.629 133.051 177.361  1.00 36.79           C
ATOM    506  C   ARG A 128     136.056 134.253 176.613  1.00 36.79           C
ATOM    507  O   ARG A 128     135.371 134.090 175.597  1.00 36.79           O
ATOM    508  CB  ARG A 128     135.854 132.778 178.653  1.00 36.79           C
ATOM    509  CG  ARG A 128     134.529 132.058 178.424  1.00 36.79           C
ATOM    510  CD  ARG A 128     133.491 132.380 179.484  1.00 36.79           C
ATOM    511  NE  ARG A 128     133.215 133.812 179.472  1.00 36.79           N
ATOM    512  CZ  ARG A 128     132.602 134.486 180.440  1.00 36.79           C
ATOM    513  NH1 ARG A 128     132.408 135.788 180.315  1.00 36.79           N
ATOM    514  NH2 ARG A 128     132.179 133.863 181.528  1.00 36.79           N
ATOM    515  N   ALA A 129     136.343 135.454 177.132  1.00 29.87           N
ATOM    516  CA  ALA A 129     135.887 136.689 176.512  1.00 29.87           C
ATOM    517  C   ALA A 129     136.472 136.819 175.109  1.00 29.87           C
ATOM    518  O   ALA A 129     135.759 137.194 174.181  1.00 29.87           O
ATOM    519  CB  ALA A 129     136.219 137.878 177.379  1.00 29.87           C
ATOM    520  N   PHE A 130     137.758 136.476 174.964  1.00 26.37           N
ATOM    521  CA  PHE A 130     138.416 136.536 173.671  1.00 26.37           C
ATOM    522  C   PHE A 130     137.741 135.587 172.686  1.00 26.37           C
ATOM    523  O   PHE A 130     137.530 135.949 171.533  1.00 26.37           O
ATOM    524  CB  PHE A 130     139.908 136.227 173.793  1.00 26.37           C
ATOM    525  CG  PHE A 130     140.538 135.744 172.513  1.00 26.37           C
ATOM    526  CD1 PHE A 130     141.060 136.647 171.596  1.00 26.37           C
ATOM    527  CD2 PHE A 130     140.602 134.387 172.226  1.00 26.37           C
ATOM    528  CE1 PHE A 130     141.630 136.205 170.413  1.00 26.37           C
ATOM    529  CE2 PHE A 130     141.179 133.947 171.043  1.00 26.37           C
ATOM    530  CZ  PHE A 130     141.691 134.855 170.140  1.00 26.37           C
ATOM    531  N   GLY A 131     137.426 134.372 173.147  1.00 25.16           N
ATOM    532  CA  GLY A 131     136.776 133.377 172.307  1.00 25.16           C
ATOM    533  C   GLY A 131     135.428 133.866 171.781  1.00 25.16           C
ATOM    534  O   GLY A 131     135.156 133.788 170.582  1.00 25.16           O
ATOM    535  N   TRP A 132     134.599 134.388 172.689  1.00 29.69           N
ATOM    536  CA  TRP A 132     133.274 134.839 172.301  1.00 29.69           C
ATOM    537  C   TRP A 132     133.346 136.077 171.408  1.00 29.69           C
ATOM    538  O   TRP A 132     132.539 136.214 170.490  1.00 29.69           O
ATOM    539  CB  TRP A 132     132.357 135.013 173.517  1.00 29.69           C
ATOM    540  CG  TRP A 132     131.642 133.753 173.910  1.00 29.69           C
ATOM    541  CD1 TRP A 132     131.617 132.567 173.230  1.00 29.69           C
ATOM    542  CD2 TRP A 132     130.792 133.566 175.056  1.00 29.69           C
ATOM    543  NE1 TRP A 132     130.840 131.650 173.884  1.00 29.69           N
ATOM    544  CE2 TRP A 132     130.318 132.234 175.007  1.00 29.69           C
ATOM    545  CE3 TRP A 132     130.396 134.384 176.123  1.00 29.69           C
ATOM    546  CZ2 TRP A 132     129.472 131.708 175.985  1.00 29.69           C
ATOM    547  CZ3 TRP A 132     129.560 133.864 177.090  1.00 29.69           C
ATOM    548  CH2 TRP A 132     129.105 132.543 177.019  1.00 29.69           C
ATOM    549  N   GLN A 133     134.329 136.949 171.662  1.00 25.76           N
ATOM    550  CA  GLN A 133     134.547 138.122 170.827  1.00 25.76           C
ATOM    551  C   GLN A 133     134.967 137.699 169.419  1.00 25.76           C
ATOM    552  O   GLN A 133     134.539 138.313 168.444  1.00 25.76           O
ATOM    553  CB  GLN A 133     135.569 139.068 171.457  1.00 25.76           C
ATOM    554  CG  GLN A 133     135.067 139.787 172.700  1.00 25.76           C
ATOM    555  CD  GLN A 133     134.026 140.836 172.396  1.00 25.76           C
ATOM    556  OE1 GLN A 133     134.058 141.492 171.356  1.00 25.76           O
ATOM    557  NE2 GLN A 133     133.100 141.021 173.322  1.00 25.76           N
ATOM    558  N   LEU A 134     135.795 136.649 169.320  1.00 22.02           N
ATOM    559  CA  LEU A 134     136.219 136.141 168.023  1.00 22.02           C
ATOM    560  C   LEU A 134     135.039 135.519 167.276  1.00 22.02           C
ATOM    561  O   LEU A 134     134.945 135.663 166.056  1.00 22.02           O
ATOM    562  CB  LEU A 134     137.370 135.147 168.190  1.00 22.02           C
ATOM    563  CG  LEU A 134     138.143 134.833 166.910  1.00 22.02           C
ATOM    564  CD1 LEU A 134     139.152 135.925 166.600  1.00 22.02           C
ATOM    565  CD2 LEU A 134     138.841 133.487 167.007  1.00 22.02           C
ATOM    566  N   LEU A 135     134.131 134.854 168.004  1.00 21.72           N
ATOM    567  CA  LEU A 135     132.933 134.321 167.373  1.00 21.72           C
ATOM    568  C   LEU A 135     132.081 135.459 166.815  1.00 21.72           C
ATOM    569  O   LEU A 135     131.603 135.365 165.687  1.00 21.72           O
ATOM    570  CB  LEU A 135     132.144 133.463 168.364  1.00 21.72           C
ATOM    571  CG  LEU A 135     130.990 132.663 167.760  1.00 21.72           C
ATOM    572  CD1 LEU A 135     131.499 131.435 167.017  1.00 21.72           C
ATOM    573  CD2 LEU A 135     129.992 132.273 168.835  1.00 21.72           C
ATOM    574  N   GLN A 136     131.913 136.526 167.606  1.00 22.68           N
ATOM    575  CA  GLN A 136     131.163 137.692 167.165  1.00 22.68           C
ATOM    576  C   GLN A 136     131.813 138.293 165.919  1.00 22.68           C
ATOM    577  O   GLN A 136     131.115 138.716 165.003  1.00 22.68           O
ATOM    578  CB  GLN A 136     131.046 138.712 168.295  1.00 22.68           C
ATOM    579  CG  GLN A 136     130.199 139.921 167.932  1.00 22.68           C
ATOM    580  CD  GLN A 136     129.891 140.809 169.111  1.00 22.68           C
ATOM    581  OE1 GLN A 136     130.686 140.971 170.036  1.00 22.68           O
ATOM    582  NE2 GLN A 136     128.740 141.457 169.050  1.00 22.68           N
ATOM    583  N   TRP A 137     133.146 138.320 165.899  1.00 22.90           N
ATOM    584  CA  TRP A 137     133.896 138.874 164.786  1.00 22.90           C
ATOM    585  C   TRP A 137     133.671 138.064 163.510  1.00 22.90           C
ATOM    586  O   TRP A 137     133.410 138.639 162.454  1.00 22.90           O
ATOM    587  CB  TRP A 137     135.374 138.978 165.162  1.00 22.90           C
ATOM    588  CG  TRP A 137     136.179 139.803 164.214  1.00 22.90           C
ATOM    589  CD1 TRP A 137     136.242 141.163 164.150  1.00 22.90           C
ATOM    590  CD2 TRP A 137     137.071 139.307 163.205  1.00 22.90           C
ATOM    591  NE1 TRP A 137     137.090 141.549 163.148  1.00 22.90           N
ATOM    592  CE2 TRP A 137     137.620 140.435 162.557  1.00 22.90           C
ATOM    593  CE3 TRP A 137     137.442 138.027 162.776  1.00 22.90           C
ATOM    594  CZ2 TRP A 137     138.528 140.320 161.507  1.00 22.90           C
ATOM    595  CZ3 TRP A 137     138.342 137.914 161.740  1.00 22.90           C
ATOM    596  CH2 TRP A 137     138.873 139.045 161.114  1.00 22.90           C
ATOM    597  N   LEU A 138     133.746 136.733 163.622  1.00 22.38           N
ATOM    598  CA  LEU A 138     133.551 135.868 162.470  1.00 22.38           C
ATOM    599  C   LEU A 138     132.095 135.876 162.003  1.00 22.38           C
ATOM    600  O   LEU A 138     131.821 135.559 160.852  1.00 22.38           O
ATOM    601  CB  LEU A 138     134.034 134.452 162.797  1.00 22.38           C
ATOM    602  CG  LEU A 138     135.524 134.208 162.562  1.00 22.38           C
ATOM    603  CD1 LEU A 138     135.953 132.863 163.126  1.00 22.38           C
ATOM    604  CD2 LEU A 138     135.837 134.264 161.078  1.00 22.38           C
ATOM    605  N   LEU A 139     131.164 136.233 162.893  1.00 24.31           N
ATOM    606  CA  LEU A 139     129.765 136.296 162.500  1.00 24.31           C
ATOM    607  C   LEU A 139     129.429 137.644 161.867  1.00 24.31           C
ATOM    608  O   LEU A 139     128.499 137.718 161.073  1.00 24.31           O
ATOM    609  CB  LEU A 139     128.849 135.973 163.685  1.00 24.31           C
ATOM    610  CG  LEU A 139     128.740 134.492 164.057  1.00 24.31           C
ATOM    611  CD1 LEU A 139     127.647 134.273 165.091  1.00 24.31           C
ATOM    612  CD2 LEU A 139     128.490 133.619 162.832  1.00 24.31           C
ATOM    613  N   ILE A 140     130.166 138.698 162.228  1.00 21.34           N
ATOM    614  CA  ILE A 140     129.976 139.995 161.597  1.00 21.34           C
ATOM    615  C   ILE A 140     130.821 140.101 160.333  1.00 21.34           C
ATOM    616  O   ILE A 140     130.667 141.055 159.578  1.00 21.34           O
ATOM    617  CB  ILE A 140     130.270 141.153 162.570  1.00 21.34           C
ATOM    618  CG1 ILE A 140     129.364 141.112 163.804  1.00 21.34           C
ATOM    619  CG2 ILE A 140     130.204 142.501 161.864  1.00 21.34           C
ATOM    620  CD1 ILE A 140     127.881 141.222 163.514  1.00 21.34           C
ATOM    621  N   ALA A 141     131.704 139.130 160.092  1.00 20.86           N
ATOM    622  CA  ALA A 141     132.414 139.095 158.820  1.00 20.86           C
ATOM    623  C   ALA A 141     131.508 138.596 157.693  1.00 20.86           C
ATOM    624  O   ALA A 141     131.892 138.653 156.530  1.00 20.86           O
ATOM    625  CB  ALA A 141     133.654 138.252 158.939  1.00 20.86           C
ATOM    626  N   LEU A 142     130.313 138.097 158.033  1.00 21.01           N
ATOM    627  CA  LEU A 142     129.380 137.622 157.020  1.00 21.01           C
ATOM    628  C   LEU A 142     128.682 138.798 156.331  1.00 21.01           C
ATOM    629  O   LEU A 142     128.805 138.956 155.118  1.00 21.01           O
ATOM    630  CB  LEU A 142     128.400 136.644 157.676  1.00 21.01           C
ATOM    631  CG  LEU A 142     127.504 135.814 156.758  1.00 21.01           C
ATOM    632  CD1 LEU A 142     127.154 134.478 157.416  1.00 21.01           C
ATOM    633  CD2 LEU A 142     126.234 136.583 156.409  1.00 21.01           C
ATOM    634  N   PRO A 143     127.886 139.640 157.037  1.00 20.14           N
ATOM    635  CA  PRO A 143     127.345 140.846 156.418  1.00 20.14           C
ATOM    636  C   PRO A 143     128.375 141.765 155.769  1.00 20.14           C
ATOM    637  O   PRO A 143     128.083 142.344 154.732  1.00 20.14           O
ATOM    638  CB  PRO A 143     126.601 141.576 157.535  1.00 20.14           C
ATOM    639  CG  PRO A 143     126.971 140.863 158.809  1.00 20.14           C
ATOM    640  CD  PRO A 143     127.361 139.457 158.398  1.00 20.14           C
ATOM    641  N   ALA A 144     129.566 141.880 156.363  1.00 18.75           N
ATOM    642  CA  ALA A 144     130.598 142.755 155.822  1.00 18.75           C
ATOM    643  C   ALA A 144     130.973 142.335 154.406  1.00 18.75           C
ATOM    644  O   ALA A 144     131.012 143.166 153.504  1.00 18.75           O
ATOM    645  CB  ALA A 144     131.803 142.799 156.722  1.00 18.75           C
ATOM    646  N   THR A 145     131.214 141.039 154.221  1.00 20.66           N
ATOM    647  CA  THR A 145     131.603 140.521 152.921  1.00 20.66           C
ATOM    648  C   THR A 145     130.432 140.567 151.951  1.00 20.66           C
ATOM    649  O   THR A 145     130.626 140.906 150.786  1.00 20.66           O
ATOM    650  CB  THR A 145     132.184 139.113 153.028  1.00 20.66           C
ATOM    651  OG1 THR A 145     131.242 138.292 153.718  1.00 20.66           O
ATOM    652  CG2 THR A 145     133.509 139.137 153.749  1.00 20.66           C
ATOM    653  N   PHE A 146     129.229 140.243 152.437  1.00 21.90           N
ATOM    654  CA  PHE A 146     128.062 140.275 151.571  1.00 21.90           C
ATOM    655  C   PHE A 146     127.826 141.682 151.030  1.00 21.90           C
ATOM    656  O   PHE A 146     127.520 141.833 149.854  1.00 21.90           O
ATOM    657  CB  PHE A 146     126.803 139.764 152.267  1.00 21.90           C
ATOM    658  CG  PHE A 146     125.584 139.845 151.387  1.00 21.90           C
ATOM    659  CD1 PHE A 146     125.477 139.047 150.254  1.00 21.90           C
ATOM    660  CD2 PHE A 146     124.563 140.738 151.676  1.00 21.90           C
ATOM    661  CE1 PHE A 146     124.363 139.124 149.432  1.00 21.90           C
ATOM    662  CE2 PHE A 146     123.450 140.820 150.851  1.00 21.90           C
ATOM    663  CZ  PHE A 146     123.353 140.013 149.734  1.00 21.90           C
ATOM    664  N   VAL A 147     127.980 142.693 151.886  1.00 18.49           N
ATOM    665  CA  VAL A 147     127.781 144.071 151.474  1.00 18.49           C
ATOM    666  C   VAL A 147     128.901 144.515 150.533  1.00 18.49           C
ATOM    667  O   VAL A 147     128.640 145.199 149.544  1.00 18.49           O
ATOM    668  CB  VAL A 147     127.633 145.000 152.689  1.00 18.49           C
ATOM    669  CG1 VAL A 147     127.844 146.447 152.309  1.00 18.49           C
ATOM    670  CG2 VAL A 147     126.277 144.824 153.341  1.00 18.49           C
ATOM    671  N   ASN A 148     130.139 144.119 150.837  1.00 20.43           N
ATOM    672  CA  ASN A 148     131.271 144.463 149.992  1.00 20.43           C
ATOM    673  C   ASN A 148     131.166 143.806 148.617  1.00 20.43           C
ATOM    674  O   ASN A 148     131.832 144.248 147.682  1.00 20.43           O
ATOM    675  CB  ASN A 148     132.603 144.125 150.656  1.00 20.43           C
ATOM    676  CG  ASN A 148     133.046 145.183 151.641  1.00 20.43           C
ATOM    677  OD1 ASN A 148     132.603 146.325 151.573  1.00 20.43           O
ATOM    678  ND2 ASN A 148     133.923 144.811 152.561  1.00 20.43           N
ATOM    679  N   SER A 149     130.340 142.756 148.502  1.00 27.38           N
ATOM    680  CA  SER A 149     130.104 142.089 147.230  1.00 27.38           C
ATOM    681  C   SER A 149     128.869 142.641 146.522  1.00 27.38           C
ATOM    682  O   SER A 149     128.838 142.674 145.296  1.00 27.38           O
ATOM    683  CB  SER A 149     130.019 140.599 147.380  1.00 27.38           C
ATOM    684  OG  SER A 149     129.372 140.024 146.254  1.00 27.38           O
ATOM    685  N   ALA A 150     127.840 143.028 147.283  1.00 48.03           N
ATOM    686  CA  ALA A 150     126.659 143.640 146.694  1.00 48.03           C
ATOM    687  C   ALA A 150     126.982 145.024 146.131  1.00 48.03           C
ATOM    688  O   ALA A 150     126.364 145.439 145.159  1.00 48.03           O
ATOM    689  CB  ALA A 150     125.523 143.680 147.681  1.00 48.03           C
ATOM    690  N   ILE A 151     127.962 145.726 146.712  1.00 25.83           N
ATOM    691  CA  ILE A 151     128.437 146.969 146.124  1.00 25.83           C
ATOM    692  C   ILE A 151     128.933 146.721 144.697  1.00 25.83           C
ATOM    693  O   ILE A 151     128.603 147.480 143.788  1.00 25.83           O
ATOM    694  CB  ILE A 151     129.508 147.642 147.007  1.00 25.83           C
ATOM    695  CG1 ILE A 151     128.923 148.193 148.312  1.00 25.83           C
ATOM    696  CG2 ILE A 151     130.246 148.716 146.218  1.00 25.83           C
ATOM    697  CD1 ILE A 151     128.047 149.409 148.135  1.00 25.83           C
ATOM    698  N   ARG A 152     129.694 145.639 144.500  1.00 30.38           N
ATOM    699  CA  ARG A 152     130.246 145.308 143.196  1.00 30.38           C
ATOM    700  C   ARG A 152     129.161 144.812 142.239  1.00 30.38           C
ATOM    701  O   ARG A 152     129.217 145.132 141.054  1.00 30.38           O
ATOM    702  CB  ARG A 152     131.389 144.301 143.322  1.00 30.38           C
ATOM    703  CG  ARG A 152     132.729 144.932 143.671  1.00 30.38           C
ATOM    704  CD  ARG A 152     133.694 143.917 144.263  1.00 30.38           C
ATOM    705  NE  ARG A 152     133.886 142.740 143.417  1.00 30.38           N
ATOM    706  CZ  ARG A 152     134.928 142.515 142.614  1.00 30.38           C
ATOM    707  NH1 ARG A 152     134.969 141.406 141.894  1.00 30.38           N
ATOM    708  NH2 ARG A 152     135.924 143.384 142.535  1.00 30.38           N
ATOM    709  N   TYR A 153     128.175 144.052 142.739  1.00 48.03           N
ATOM    710  CA  TYR A 153     127.073 143.591 141.899  1.00 48.03           C
ATOM    711  C   TYR A 153     126.230 144.763 141.399  1.00 48.03           C
ATOM    712  O   TYR A 153     125.889 144.796 140.224  1.00 48.03           O
ATOM    713  CB  TYR A 153     126.203 142.552 142.601  1.00 48.03           C
ATOM    714  CG  TYR A 153     124.902 142.234 141.909  1.00 48.03           C
ATOM    715  CD1 TYR A 153     123.726 142.824 142.338  1.00 48.03           C
ATOM    716  CD2 TYR A 153     124.832 141.333 140.854  1.00 48.03           C
ATOM    717  CE1 TYR A 153     122.513 142.544 141.725  1.00 48.03           C
ATOM    718  CE2 TYR A 153     123.632 141.061 140.215  1.00 48.03           C
ATOM    719  CZ  TYR A 153     122.464 141.638 140.678  1.00 48.03           C
ATOM    720  OH  TYR A 153     121.276 141.351 140.072  1.00 48.03           O
ATOM    721  N   LEU A 154     125.917 145.722 142.279  1.00 33.79           N
ATOM    722  CA  LEU A 154     125.092 146.870 141.922  1.00 33.79           C
ATOM    723  C   LEU A 154     125.852 147.874 141.059  1.00 33.79           C
ATOM    724  O   LEU A 154     125.202 148.568 140.292  1.00 33.79           O
ATOM    725  CB  LEU A 154     124.528 147.558 143.166  1.00 33.79           C
ATOM    726  CG  LEU A 154     123.540 146.733 143.981  1.00 33.79           C
ATOM    727  CD1 LEU A 154     123.518 147.231 145.414  1.00 33.79           C
ATOM    728  CD2 LEU A 154     122.153 146.741 143.359  1.00 33.79           C
ATOM    729  N   GLU A 155     127.194 147.929 141.164  1.00 24.93           N
ATOM    730  CA  GLU A 155     128.018 148.684 140.225  1.00 24.93           C
ATOM    731  C   GLU A 155     127.898 148.073 138.836  1.00 24.93           C
ATOM    732  O   GLU A 155     127.802 148.804 137.860  1.00 24.93           O
ATOM    733  CB  GLU A 155     129.508 148.461 140.444  1.00 24.93           C
ATOM    734  CG  GLU A 155     130.269 149.599 141.071  1.00 24.93           C
ATOM    735  CD  GLU A 155     131.743 149.238 141.139  1.00 24.93           C
ATOM    736  OE1 GLU A 155     132.421 149.407 140.107  1.00 24.93           O
ATOM    737  OE2 GLU A 155     132.197 148.799 142.233  1.00 24.93           O
ATOM    738  N   GLY A 156     127.906 146.736 138.781  1.00 24.83           N
ATOM    739  CA  GLY A 156     127.844 145.962 137.556  1.00 24.83           C
ATOM    740  C   GLY A 156     126.491 146.042 136.852  1.00 24.83           C
ATOM    741  O   GLY A 156     126.467 146.026 135.631  1.00 24.83           O
ATOM    742  N   GLN A 157     125.389 146.060 137.620  1.00 37.86           N
ATOM    743  CA  GLN A 157     124.039 146.192 137.084  1.00 37.86           C
ATOM    744  C   GLN A 157     123.765 147.633 136.657  1.00 37.86           C
ATOM    745  O   GLN A 157     122.879 147.859 135.838  1.00 37.86           O
ATOM    746  CB  GLN A 157     122.965 145.824 138.111  1.00 37.86           C
ATOM    747  CG  GLN A 157     122.897 144.357 138.482  1.00 37.86           C
ATOM    748  CD  GLN A 157     122.629 143.414 137.338  1.00 37.86           C
ATOM    749  OE1 GLN A 157     123.249 142.361 137.246  1.00 37.86           O
ATOM    750  NE2 GLN A 157     121.713 143.787 136.454  1.00 37.86           N
ATOM    751  N   LEU A 158     124.452 148.598 137.286  1.00 48.03           N
ATOM    752  CA  LEU A 158     124.341 150.004 136.933  1.00 48.03           C
ATOM    753  C   LEU A 158     125.148 150.298 135.668  1.00 48.03           C
ATOM    754  O   LEU A 158     124.794 151.221 134.952  1.00 48.03           O
ATOM    755  CB  LEU A 158     124.811 150.849 138.124  1.00 48.03           C
ATOM    756  CG  LEU A 158     124.514 152.348 138.047  1.00 48.03           C
ATOM    757  CD1 LEU A 158     123.064 152.659 138.413  1.00 48.03           C
ATOM    758  CD2 LEU A 158     125.469 153.127 138.936  1.00 48.03           C
ATOM    759  N   ALA A 159     126.281 149.614 135.467  1.00 48.03           N
ATOM    760  CA  ALA A 159     127.093 149.754 134.265  1.00 48.03           C
ATOM    761  C   ALA A 159     126.450 149.035 133.082  1.00 48.03           C
ATOM    762  O   ALA A 159     126.759 149.368 131.945  1.00 48.03           O
ATOM    763  CB  ALA A 159     128.481 149.207 134.505  1.00 48.03           C
ATOM    764  N   LEU A 160     125.715 147.954 133.355  1.00 32.93           N
ATOM    765  CA  LEU A 160     125.010 147.222 132.315  1.00 32.93           C
ATOM    766  C   LEU A 160     123.734 147.954 131.908  1.00 32.93           C
ATOM    767  O   LEU A 160     123.366 147.925 130.738  1.00 32.93           O
ATOM    768  CB  LEU A 160     124.734 145.785 132.772  1.00 32.93           C
ATOM    769  CG  LEU A 160     123.887 144.922 131.838  1.00 32.93           C
ATOM    770  CD1 LEU A 160     124.493 144.824 130.446  1.00 32.93           C
ATOM    771  CD2 LEU A 160     123.717 143.531 132.421  1.00 32.93           C
ATOM    772  N   SER A 161     123.060 148.610 132.858  1.00 48.03           N
ATOM    773  CA  SER A 161     121.856 149.369 132.530  1.00 48.03           C
ATOM    774  C   SER A 161     122.196 150.670 131.800  1.00 48.03           C
ATOM    775  O   SER A 161     121.502 151.050 130.854  1.00 48.03           O
ATOM    776  CB  SER A 161     120.978 149.587 133.724  1.00 48.03           C
ATOM    777  OG  SER A 161     120.299 148.387 134.057  1.00 48.03           O
ATOM    778  N   PHE A 162     123.364 151.237 132.121  1.00 30.95           N
ATOM    779  CA  PHE A 162     123.866 152.387 131.385  1.00 30.95           C
ATOM    780  C   PHE A 162     124.151 152.000 129.939  1.00 30.95           C
ATOM    781  O   PHE A 162     123.727 152.696 129.024  1.00 30.95           O
ATOM    782  CB  PHE A 162     125.110 152.974 132.044  1.00 30.95           C
ATOM    783  CG  PHE A 162     124.860 153.749 133.311  1.00 30.95           C
ATOM    784  CD1 PHE A 162     123.591 153.827 133.883  1.00 30.95           C
ATOM    785  CD2 PHE A 162     125.921 154.357 133.964  1.00 30.95           C
ATOM    786  CE1 PHE A 162     123.398 154.499 135.079  1.00 30.95           C
ATOM    787  CE2 PHE A 162     125.724 155.042 135.152  1.00 30.95           C
ATOM    788  CZ  PHE A 162     124.463 155.112 135.705  1.00 30.95           C
ATOM    789  N   ARG A 163     124.803 150.846 129.757  1.00 26.68           N
ATOM    790  CA  ARG A 163     125.162 150.339 128.443  1.00 26.68           C
ATOM    791  C   ARG A 163     123.911 149.987 127.644  1.00 26.68           C
ATOM    792  O   ARG A 163     123.854 150.260 126.452  1.00 26.68           O
ATOM    793  CB  ARG A 163     126.124 149.162 128.559  1.00 26.68           C
ATOM    794  CG  ARG A 163     126.164 148.306 127.308  1.00 26.68           C
ATOM    795  CD  ARG A 163     127.079 147.117 127.414  1.00 26.68           C
ATOM    796  NE  ARG A 163     127.151 146.519 126.086  1.00 26.68           N
ATOM    797  CZ  ARG A 163     127.900 145.477 125.738  1.00 26.68           C
ATOM    798  NH1 ARG A 163     128.679 144.872 126.623  1.00 26.68           N
ATOM    799  NH2 ARG A 163     127.883 145.063 124.484  1.00 26.68           N
ATOM    800  N   SER A 164     122.913 149.400 128.305  1.00 23.74           N
ATOM    801  CA  SER A 164     121.721 148.905 127.634  1.00 23.74           C
ATOM    802  C   SER A 164     120.666 149.993 127.430  1.00 23.74           C
ATOM    803  O   SER A 164     119.630 149.731 126.831  1.00 23.74           O
ATOM    804  CB  SER A 164     121.159 147.720 128.365  1.00 23.74           C
ATOM    805  OG  SER A 164     119.925 147.319 127.797  1.00 23.74           O
ATOM    806  N   ARG A 165     120.922 151.205 127.932  1.00 32.57           N
ATOM    807  CA  ARG A 165     120.083 152.360 127.630  1.00 32.57           C
ATOM    808  C   ARG A 165     120.807 153.341 126.700  1.00 32.57           C
ATOM    809  O   ARG A 165     120.171 154.215 126.120  1.00 32.57           O
ATOM    810  CB  ARG A 165     119.564 153.008 128.915  1.00 32.57           C
ATOM    811  CG  ARG A 165     118.725 154.258 128.696  1.00 32.57           C
ATOM    812  CD  ARG A 165     118.021 154.706 129.941  1.00 32.57           C
ATOM    813  NE  ARG A 165     116.806 153.942 130.182  1.00 32.57           N
ATOM    814  CZ  ARG A 165     116.693 152.875 130.973  1.00 32.57           C
ATOM    815  NH1 ARG A 165     115.513 152.293 131.115  1.00 32.57           N
ATOM    816  NH2 ARG A 165     117.741 152.377 131.606  1.00 32.57           N
ATOM    817  N   LEU A 166     122.132 153.220 126.592  1.00 48.03           N
ATOM    818  CA  LEU A 166     122.865 153.895 125.533  1.00 48.03           C
ATOM    819  C   LEU A 166     122.741 153.130 124.220  1.00 48.03           C
ATOM    820  O   LEU A 166     122.591 153.749 123.180  1.00 48.03           O
ATOM    821  CB  LEU A 166     124.338 154.043 125.909  1.00 48.03           C
ATOM    822  CG  LEU A 166     124.678 155.186 126.854  1.00 48.03           C
ATOM    823  CD1 LEU A 166     126.166 155.191 127.137  1.00 48.03           C
ATOM    824  CD2 LEU A 166     124.230 156.527 126.290  1.00 48.03           C
ATOM    825  N   VAL A 167     122.816 151.799 124.266  1.00 48.03           N
ATOM    826  CA  VAL A 167     122.758 150.989 123.060  1.00 48.03           C
ATOM    827  C   VAL A 167     121.348 151.013 122.475  1.00 48.03           C
ATOM    828  O   VAL A 167     121.186 151.073 121.257  1.00 48.03           O
ATOM    829  CB  VAL A 167     123.253 149.558 123.337  1.00 48.03           C
ATOM    830  CG1 VAL A 167     122.797 148.560 122.289  1.00 48.03           C
ATOM    831  CG2 VAL A 167     124.759 149.514 123.486  1.00 48.03           C
ATOM    832  N   ALA A 168     120.333 150.939 123.343  1.00 48.03           N
ATOM    833  CA  ALA A 168     118.961 150.891 122.871  1.00 48.03           C
ATOM    834  C   ALA A 168     118.519 152.248 122.334  1.00 48.03           C
ATOM    835  O   ALA A 168     117.369 152.405 121.956  1.00 48.03           O
ATOM    836  CB  ALA A 168     118.042 150.397 123.958  1.00 48.03           C
ATOM    837  N   HIS A 169     119.415 153.238 122.355  1.00 38.03           N
ATOM    838  CA  HIS A 169     119.217 154.550 121.762  1.00 38.03           C
ATOM    839  C   HIS A 169     120.121 154.715 120.544  1.00 38.03           C
ATOM    840  O   HIS A 169     119.684 155.210 119.517  1.00 38.03           O
ATOM    841  CB  HIS A 169     119.496 155.651 122.797  1.00 38.03           C
ATOM    842  CG  HIS A 169     118.861 156.960 122.480  1.00 38.03           C
ATOM    843  ND1 HIS A 169     119.603 158.057 122.080  1.00 38.03           N
ATOM    844  CD2 HIS A 169     117.566 157.343 122.462  1.00 38.03           C
ATOM    845  CE1 HIS A 169     118.794 159.071 121.848  1.00 38.03           C
ATOM    846  NE2 HIS A 169     117.539 158.664 122.098  1.00 38.03           N
ATOM    847  N   ALA A 170     121.375 154.256 120.659  1.00 36.96           N
ATOM    848  CA  ALA A 170     122.319 154.257 119.553  1.00 36.96           C
ATOM    849  C   ALA A 170     121.800 153.418 118.390  1.00 36.96           C
ATOM    850  O   ALA A 170     122.038 153.766 117.250  1.00 36.96           O
ATOM    851  CB  ALA A 170     123.672 153.777 120.004  1.00 36.96           C
ATOM    852  N   TYR A 171     121.054 152.347 118.673  1.00 48.03           N
ATOM    853  CA  TYR A 171     120.463 151.559 117.608  1.00 48.03           C
ATOM    854  C   TYR A 171     119.291 152.314 117.001  1.00 48.03           C
ATOM    855  O   TYR A 171     119.295 152.600 115.806  1.00 48.03           O
ATOM    856  CB  TYR A 171     120.066 150.155 118.066  1.00 48.03           C
ATOM    857  CG  TYR A 171     121.193 149.226 118.428  1.00 48.03           C
ATOM    858  CD1 TYR A 171     120.927 147.947 118.881  1.00 48.03           C
ATOM    859  CD2 TYR A 171     122.518 149.617 118.347  1.00 48.03           C
ATOM    860  CE1 TYR A 171     121.946 147.069 119.209  1.00 48.03           C
ATOM    861  CE2 TYR A 171     123.551 148.767 118.696  1.00 48.03           C
ATOM    862  CZ  TYR A 171     123.262 147.485 119.123  1.00 48.03           C
ATOM    863  OH  TYR A 171     124.271 146.644 119.480  1.00 48.03           O
ATOM    864  N   ARG A 172     118.283 152.650 117.820  1.00 39.72           N
ATOM    865  CA  ARG A 172     117.093 153.325 117.317  1.00 39.72           C
ATOM    866  C   ARG A 172     117.469 154.531 116.448  1.00 39.72           C
ATOM    867  O   ARG A 172     116.723 154.907 115.563  1.00 39.72           O
ATOM    868  CB  ARG A 172     116.165 153.710 118.473  1.00 39.72           C
ATOM    869  CG  ARG A 172     114.780 154.169 118.043  1.00 39.72           C
ATOM    870  CD  ARG A 172     114.066 154.960 119.129  1.00 39.72           C
ATOM    871  NE  ARG A 172     114.831 156.099 119.635  1.00 39.72           N
ATOM    872  CZ  ARG A 172     114.955 157.288 119.037  1.00 39.72           C
ATOM    873  NH1 ARG A 172     114.387 157.513 117.862  1.00 39.72           N
ATOM    874  NH2 ARG A 172     115.677 158.232 119.609  1.00 39.72           N
ATOM    875  N   LEU A 173     118.647 155.103 116.699  1.00 37.85           N
ATOM    876  CA  LEU A 173     119.117 156.248 115.929  1.00 37.85           C
ATOM    877  C   LEU A 173     119.887 155.804 114.686  1.00 37.85           C
ATOM    878  O   LEU A 173     119.689 156.390 113.625  1.00 37.85           O
ATOM    879  CB  LEU A 173     119.957 157.168 116.820  1.00 37.85           C
ATOM    880  CG  LEU A 173     119.916 158.656 116.484  1.00 37.85           C
ATOM    881  CD1 LEU A 173     118.508 159.224 116.636  1.00 37.85           C
ATOM    882  CD2 LEU A 173     120.895 159.417 117.360  1.00 37.85           C
ATOM    883  N   TYR A 174     120.760 154.789 114.810  1.00 48.03           N
ATOM    884  CA  TYR A 174     121.595 154.287 113.721  1.00 48.03           C
ATOM    885  C   TYR A 174     120.710 153.801 112.579  1.00 48.03           C
ATOM    886  O   TYR A 174     120.927 154.201 111.442  1.00 48.03           O
ATOM    887  CB  TYR A 174     122.471 153.147 114.243  1.00 48.03           C
ATOM    888  CG  TYR A 174     123.570 152.583 113.382  1.00 48.03           C
ATOM    889  CD1 TYR A 174     124.614 153.368 112.939  1.00 48.03           C
ATOM    890  CD2 TYR A 174     123.643 151.221 113.134  1.00 48.03           C
ATOM    891  CE1 TYR A 174     125.664 152.838 112.205  1.00 48.03           C
ATOM    892  CE2 TYR A 174     124.680 150.668 112.401  1.00 48.03           C
ATOM    893  CZ  TYR A 174     125.699 151.480 111.936  1.00 48.03           C
ATOM    894  OH  TYR A 174     126.720 150.948 111.204  1.00 48.03           O
ATOM    895  N   PHE A 175     119.678 153.009 112.895  1.00 48.89           N
ATOM    896  CA  PHE A 175     118.842 152.427 111.856  1.00 48.89           C
ATOM    897  C   PHE A 175     117.675 153.331 111.458  1.00 48.89           C
ATOM    898  O   PHE A 175     116.940 152.988 110.544  1.00 48.89           O
ATOM    899  CB  PHE A 175     118.357 151.037 112.266  1.00 48.89           C
ATOM    900  CG  PHE A 175     119.451 150.011 112.279  1.00 48.89           C
ATOM    901  CD1 PHE A 175     119.780 149.324 111.122  1.00 48.89           C
ATOM    902  CD2 PHE A 175     120.178 149.760 113.431  1.00 48.89           C
ATOM    903  CE1 PHE A 175     120.803 148.388 111.120  1.00 48.89           C
ATOM    904  CE2 PHE A 175     121.211 148.836 113.424  1.00 48.89           C
ATOM    905  CZ  PHE A 175     121.506 148.134 112.275  1.00 48.89           C
ATOM    906  N   SER A 176     117.519 154.487 112.115  1.00 38.84           N
ATOM    907  CA  SER A 176     116.509 155.465 111.733  1.00 38.84           C
ATOM    908  C   SER A 176     116.957 156.175 110.467  1.00 38.84           C
ATOM    909  O   SER A 176     118.152 156.379 110.278  1.00 38.84           O
ATOM    910  CB  SER A 176     116.300 156.481 112.829  1.00 38.84           C
ATOM    911  OG  SER A 176     115.516 157.571 112.353  1.00 38.84           O
ATOM    912  N   GLN A 177     115.982 156.552 109.623  1.00 49.08           N
ATOM    913  CA  GLN A 177     116.273 157.136 108.319  1.00 49.08           C
ATOM    914  C   GLN A 177     117.261 156.182 107.643  1.00 49.08           C
ATOM    915  O   GLN A 177     116.990 154.979 107.633  1.00 49.08           O
ATOM    916  CB  GLN A 177     116.741 158.587 108.488  1.00 49.08           C
ATOM    917  CG  GLN A 177     115.814 159.411 109.368  1.00 49.08           C
ATOM    918  CD  GLN A 177     115.668 160.860 108.979  1.00 49.08           C
ATOM    919  OE1 GLN A 177     116.501 161.430 108.278  1.00 49.08           O
ATOM    920  NE2 GLN A 177     114.590 161.470 109.439  1.00 49.08           N
ATOM    921  N   GLN A 178     118.431 156.682 107.225  1.00 38.08           N
ATOM    922  CA  GLN A 178     119.516 155.819 106.774  1.00 38.08           C
ATOM    923  C   GLN A 178     120.822 156.354 107.344  1.00 38.08           C
ATOM    924  O   GLN A 178     121.750 156.639 106.601  1.00 38.08           O
ATOM    925  CB  GLN A 178     119.540 155.781 105.247  1.00 38.08           C
ATOM    926  CG  GLN A 178     118.470 154.893 104.634  1.00 38.08           C
ATOM    927  CD  GLN A 178     118.297 155.165 103.161  1.00 38.08           C
ATOM    928  OE1 GLN A 178     118.758 156.175 102.627  1.00 38.08           O
ATOM    929  NE2 GLN A 178     117.631 154.246 102.487  1.00 38.08           N
ATOM    930  N   THR A 179     120.850 156.557 108.664  1.00 33.14           N
ATOM    931  CA  THR A 179     122.026 157.083 109.337  1.00 33.14           C
ATOM    932  C   THR A 179     123.022 155.967 109.640  1.00 33.14           C
ATOM    933  O   THR A 179     124.012 156.195 110.338  1.00 33.14           O
ATOM    934  CB  THR A 179     121.659 157.836 110.623  1.00 33.14           C
ATOM    935  OG1 THR A 179     121.293 156.882 111.614  1.00 33.14           O
ATOM    936  CG2 THR A 179     120.579 158.870 110.407  1.00 33.14           C
ATOM    937  N   TYR A 180     122.736 154.741 109.165  1.00 35.81           N
ATOM    938  CA  TYR A 180     123.680 153.632 109.249  1.00 35.81           C
ATOM    939  C   TYR A 180     124.439 153.451 107.936  1.00 35.81           C
ATOM    940  O   TYR A 180     125.491 152.822 107.924  1.00 35.81           O
ATOM    941  CB  TYR A 180     122.965 152.334 109.647  1.00 35.81           C
ATOM    942  CG  TYR A 180     122.103 151.762 108.551  1.00 35.81           C
ATOM    943  CD1 TYR A 180     120.816 152.241 108.337  1.00 35.81           C
ATOM    944  CD2 TYR A 180     122.585 150.767 107.714  1.00 35.81           C
ATOM    945  CE1 TYR A 180     120.024 151.733 107.321  1.00 35.81           C
ATOM    946  CE2 TYR A 180     121.809 150.267 106.685  1.00 35.81           C
ATOM    947  CZ  TYR A 180     120.523 150.740 106.495  1.00 35.81           C
ATOM    948  OH  TYR A 180     119.756 150.228 105.492  1.00 35.81           O
ATOM    949  N   TYR A 181     123.851 153.923 106.828  1.00 35.75           N
ATOM    950  CA  TYR A 181     124.501 153.921 105.527  1.00 35.75           C
ATOM    951  C   TYR A 181     125.368 155.168 105.382  1.00 35.75           C
ATOM    952  O   TYR A 181     126.460 155.104 104.815  1.00 35.75           O
ATOM    953  CB  TYR A 181     123.477 153.834 104.392  1.00 35.75           C
ATOM    954  CG  TYR A 181     124.010 154.220 103.036  1.00 35.75           C
ATOM    955  CD1 TYR A 181     125.045 153.502 102.449  1.00 35.75           C
ATOM    956  CD2 TYR A 181     123.557 155.362 102.393  1.00 35.75           C
ATOM    957  CE1 TYR A 181     125.562 153.867 101.222  1.00 35.75           C
ATOM    958  CE2 TYR A 181     124.062 155.738 101.158  1.00 35.75           C
ATOM    959  CZ  TYR A 181     125.083 154.998 100.585  1.00 35.75           C
ATOM    960  OH  TYR A 181     125.586 155.342  99.369  1.00 35.75           O
ATOM    961  N   ARG A 182     124.844 156.308 105.837  1.00 36.30           N
ATOM    962  CA  ARG A 182     125.518 157.582 105.633  1.00 36.30           C
ATOM    963  C   ARG A 182     126.829 157.632 106.409  1.00 36.30           C
ATOM    964  O   ARG A 182     127.850 157.978 105.838  1.00 36.30           O
ATOM    965  CB  ARG A 182     124.579 158.750 105.929  1.00 36.30           C
ATOM    966  CG  ARG A 182     123.456 158.877 104.910  1.00 36.30           C
ATOM    967  CD  ARG A 182     122.360 159.729 105.505  1.00 36.30           C
ATOM    968  NE  ARG A 182     121.261 159.934 104.580  1.00 36.30           N
ATOM    969  CZ  ARG A 182     120.065 160.419 104.899  1.00 36.30           C
ATOM    970  NH1 ARG A 182     119.137 160.536 103.964  1.00 36.30           N
ATOM    971  NH2 ARG A 182     119.779 160.733 106.149  1.00 36.30           N
ATOM    972  N   VAL A 183     126.829 157.229 107.679  1.00 35.04           N
ATOM    973  CA  VAL A 183     128.022 157.264 108.516  1.00 35.04           C
ATOM    974  C   VAL A 183     129.114 156.334 107.982  1.00 35.04           C
ATOM    975  O   VAL A 183     130.279 156.531 108.291  1.00 35.04           O
ATOM    976  CB  VAL A 183     127.698 156.939 109.987  1.00 35.04           C
ATOM    977  CG1 VAL A 183     126.598 157.825 110.543  1.00 35.04           C
ATOM    978  CG2 VAL A 183     127.380 155.470 110.214  1.00 35.04           C
ATOM    979  N   SER A 184     128.727 155.311 107.215  1.00 38.58           N
ATOM    980  CA  SER A 184     129.646 154.332 106.659  1.00 38.58           C
ATOM    981  C   SER A 184     130.192 154.795 105.311  1.00 38.58           C
ATOM    982  O   SER A 184     131.383 154.601 105.059  1.00 38.58           O
ATOM    983  CB  SER A 184     129.026 152.963 106.565  1.00 38.58           C
ATOM    984  OG  SER A 184     128.332 152.628 107.759  1.00 38.58           O
ATOM    985  N   ASN A 185     129.332 155.390 104.463  1.00 41.10           N
ATOM    986  CA  ASN A 185     129.655 155.736 103.080  1.00 41.10           C
ATOM    987  C   ASN A 185     129.770 157.248 102.853  1.00 41.10           C
ATOM    988  O   ASN A 185     130.865 157.749 102.598  1.00 41.10           O
ATOM    989  CB  ASN A 185     128.686 155.096 102.084  1.00 41.10           C
ATOM    990  CG  ASN A 185     128.870 153.596 101.983  1.00 41.10           C
ATOM    991  OD1 ASN A 185     128.689 152.877 102.963  1.00 41.10           O
ATOM    992  ND2 ASN A 185     129.230 153.113 100.804  1.00 41.10           N
ATOM    993  N   MET A 186     128.637 157.962 102.944  1.00 52.16           N
ATOM    994  CA  MET A 186     128.525 159.366 102.564  1.00 52.16           C
ATOM    995  C   MET A 186     129.335 160.313 103.462  1.00 52.16           C
ATOM    996  O   MET A 186     129.881 161.288 102.954  1.00 52.16           O
ATOM    997  CB  MET A 186     127.061 159.801 102.526  1.00 52.16           C
ATOM    998  CG  MET A 186     126.307 159.221 101.353  1.00 52.16           C
ATOM    999  SD  MET A 186     124.605 159.824 101.305  1.00 52.16           S
ATOM   1000  CE  MET A 186     124.894 161.540 100.873  1.00 52.16           C
ATOM   1001  N   ASP A 187     129.456 160.000 104.764  1.00 51.80           N
ATOM   1002  CA  ASP A 187     130.169 160.806 105.755  1.00 51.80           C
ATOM   1003  C   ASP A 187     131.269 159.947 106.384  1.00 51.80           C
ATOM   1004  O   ASP A 187     131.001 158.801 106.753  1.00 51.80           O
ATOM   1005  CB  ASP A 187     129.203 161.336 106.827  1.00 51.80           C
ATOM   1006  CG  ASP A 187     129.837 161.480 108.207  1.00 51.80           C
ATOM   1007  OD1 ASP A 187     130.744 162.314 108.357  1.00 51.80           O
ATOM   1008  OD2 ASP A 187     129.436 160.725 109.118  1.00 51.80           O
ATOM   1009  N   GLY A 188     132.484 160.504 106.527  1.00 53.13           N
ATOM   1010  CA  GLY A 188     133.629 159.731 106.986  1.00 53.13           C
ATOM   1011  C   GLY A 188     134.135 160.110 108.380  1.00 53.13           C
ATOM   1012  O   GLY A 188     135.261 159.755 108.730  1.00 53.13           O
ATOM   1013  N   ARG A 189     133.301 160.797 109.181  1.00 50.42           N
ATOM   1014  CA  ARG A 189     133.687 161.234 110.519  1.00 50.42           C
ATOM   1015  C   ARG A 189     133.952 160.042 111.442  1.00 50.42           C
ATOM   1016  O   ARG A 189     134.857 160.111 112.270  1.00 50.42           O
ATOM   1017  CB  ARG A 189     132.672 162.215 111.115  1.00 50.42           C
ATOM   1018  CG  ARG A 189     132.836 163.652 110.639  1.00 50.42           C
ATOM   1019  CD  ARG A 189     131.734 164.594 111.092  1.00 50.42           C
ATOM   1020  NE  ARG A 189     130.474 164.312 110.411  1.00 50.42           N
ATOM   1021  CZ  ARG A 189     129.361 165.039 110.487  1.00 50.42           C
ATOM   1022  NH1 ARG A 189     128.287 164.649 109.825  1.00 50.42           N
ATOM   1023  NH2 ARG A 189     129.325 166.157 111.194  1.00 50.42           N
ATOM   1024  N   LEU A 190     133.179 158.956 111.269  1.00 49.73           N
ATOM   1025  CA  LEU A 190     133.300 157.717 112.033  1.00 49.73           C
ATOM   1026  C   LEU A 190     133.998 156.657 111.176  1.00 49.73           C
ATOM   1027  O   LEU A 190     133.419 156.163 110.207  1.00 49.73           O
ATOM   1028  CB  LEU A 190     131.898 157.255 112.464  1.00 49.73           C
ATOM   1029  CG  LEU A 190     131.429 157.679 113.859  1.00 49.73           C
ATOM   1030  CD1 LEU A 190     131.599 159.174 114.090  1.00 49.73           C
ATOM   1031  CD2 LEU A 190     129.981 157.271 114.101  1.00 49.73           C
ATOM   1032  N   ARG A 191     135.242 156.302 111.549  1.00 57.63           N
ATOM   1033  CA  ARG A 191     136.052 155.363 110.783  1.00 57.63           C
ATOM   1034  C   ARG A 191     135.434 153.967 110.861  1.00 57.63           C
ATOM   1035  O   ARG A 191     134.988 153.432 109.848  1.00 57.63           O
ATOM   1036  CB  ARG A 191     137.515 155.392 111.240  1.00 57.63           C
ATOM   1037  CG  ARG A 191     138.453 154.550 110.387  1.00 57.63           C
ATOM   1038  CD  ARG A 191     139.908 154.593 110.818  1.00 57.63           C
ATOM   1039  NE  ARG A 191     140.557 155.877 110.572  1.00 57.63           N
ATOM   1040  CZ  ARG A 191     140.690 156.858 111.463  1.00 57.63           C
ATOM   1041  NH1 ARG A 191     141.300 157.980 111.117  1.00 57.63           N
ATOM   1042  NH2 ARG A 191     140.222 156.722 112.692  1.00 57.63           N
ATOM   1043  N   ASN A 192     135.379 153.418 112.079  1.00 51.30           N
ATOM   1044  CA  ASN A 192     134.769 152.128 112.365  1.00 51.30           C
ATOM   1045  C   ASN A 192     133.480 152.347 113.163  1.00 51.30           C
ATOM   1046  O   ASN A 192     133.535 152.541 114.375  1.00 51.30           O
ATOM   1047  CB  ASN A 192     135.744 151.242 113.154  1.00 51.30           C
ATOM   1048  CG  ASN A 192     137.083 151.048 112.476  1.00 51.30           C
ATOM   1049  OD1 ASN A 192     138.028 151.797 112.721  1.00 51.30           O
ATOM   1050  ND2 ASN A 192     137.134 150.106 111.554  1.00 51.30           N
ATOM   1051  N   PRO A 193     132.282 152.386 112.529  1.00 43.91           N
ATOM   1052  CA  PRO A 193     131.051 152.570 113.294  1.00 43.91           C
ATOM   1053  C   PRO A 193     130.717 151.340 114.136  1.00 43.91           C
ATOM   1054  O   PRO A 193     130.012 151.484 115.122  1.00 43.91           O
ATOM   1055  CB  PRO A 193     130.005 152.897 112.217  1.00 43.91           C
ATOM   1056  CG  PRO A 193     130.525 152.189 110.998  1.00 43.91           C
ATOM   1057  CD  PRO A 193     132.036 152.302 111.076  1.00 43.91           C
ATOM   1058  N   ASP A 194     131.207 150.157 113.740  1.00 42.64           N
ATOM   1059  CA  ASP A 194     130.979 148.934 114.492  1.00 42.64           C
ATOM   1060  C   ASP A 194     131.602 149.026 115.885  1.00 42.64           C
ATOM   1061  O   ASP A 194     131.000 148.577 116.852  1.00 42.64           O
ATOM   1062  CB  ASP A 194     131.446 147.690 113.733  1.00 42.64           C
ATOM   1063  CG  ASP A 194     132.943 147.655 113.489  1.00 42.64           C
ATOM   1064  OD1 ASP A 194     133.379 148.232 112.475  1.00 42.64           O
ATOM   1065  OD2 ASP A 194     133.662 147.052 114.313  1.00 42.64           O
ATOM   1066  N   GLN A 195     132.835 149.544 115.977  1.00 44.61           N
ATOM   1067  CA  GLN A 195     133.509 149.773 117.250  1.00 44.61           C
ATOM   1068  C   GLN A 195     132.772 150.838 118.060  1.00 44.61           C
ATOM   1069  O   GLN A 195     132.665 150.722 119.274  1.00 44.61           O
ATOM   1070  CB  GLN A 195     134.963 150.200 117.038  1.00 44.61           C
ATOM   1071  CG  GLN A 195     135.929 149.036 116.885  1.00 44.61           C
ATOM   1072  CD  GLN A 195     137.225 149.427 116.215  1.00 44.61           C
ATOM   1073  OE1 GLN A 195     137.857 150.423 116.566  1.00 44.61           O
ATOM   1074  NE2 GLN A 195     137.632 148.637 115.233  1.00 44.61           N
ATOM   1075  N   SER A 196     132.276 151.883 117.388  1.00 35.68           N
ATOM   1076  CA  SER A 196     131.658 153.014 118.059  1.00 35.68           C
ATOM   1077  C   SER A 196     130.397 152.612 118.821  1.00 35.68           C
ATOM   1078  O   SER A 196     130.132 153.180 119.881  1.00 35.68           O
ATOM   1079  CB  SER A 196     131.390 154.166 117.133  1.00 35.68           C
ATOM   1080  OG  SER A 196     131.443 155.392 117.840  1.00 35.68           O
ATOM   1081  N   LEU A 197     129.614 151.669 118.274  1.00 34.58           N
ATOM   1082  CA  LEU A 197     128.355 151.246 118.876  1.00 34.58           C
ATOM   1083  C   LEU A 197     128.528 150.048 119.811  1.00 34.58           C
ATOM   1084  O   LEU A 197     127.645 149.785 120.615  1.00 34.58           O
ATOM   1085  CB  LEU A 197     127.337 150.913 117.779  1.00 34.58           C
ATOM   1086  CG  LEU A 197     126.609 152.092 117.133  1.00 34.58           C
ATOM   1087  CD1 LEU A 197     127.086 152.322 115.701  1.00 34.58           C
ATOM   1088  CD2 LEU A 197     125.088 151.912 117.160  1.00 34.58           C
ATOM   1089  N   THR A 198     129.653 149.324 119.711  1.00 33.98           N
ATOM   1090  CA  THR A 198     129.866 148.071 120.423  1.00 33.98           C
ATOM   1091  C   THR A 198     130.953 148.183 121.493  1.00 33.98           C
ATOM   1092  O   THR A 198     130.719 147.774 122.632  1.00 33.98           O
ATOM   1093  CB  THR A 198     130.227 146.915 119.483  1.00 33.98           C
ATOM   1094  OG1 THR A 198     129.323 146.940 118.379  1.00 33.98           O
ATOM   1095  CG2 THR A 198     130.192 145.571 120.176  1.00 33.98           C
ATOM   1096  N   GLU A 199     132.140 148.682 121.114  1.00 40.98           N
ATOM   1097  CA  GLU A 199     133.324 148.630 121.961  1.00 40.98           C
ATOM   1098  C   GLU A 199     133.627 150.009 122.555  1.00 40.98           C
ATOM   1099  O   GLU A 199     134.660 150.178 123.209  1.00 40.98           O
ATOM   1100  CB  GLU A 199     134.507 148.106 121.134  1.00 40.98           C
ATOM   1101  CG  GLU A 199     135.607 147.448 121.946  1.00 40.98           C
ATOM   1102  CD  GLU A 199     136.924 147.309 121.197  1.00 40.98           C
ATOM   1103  OE1 GLU A 199     136.982 146.508 120.237  1.00 40.98           O
ATOM   1104  OE2 GLU A 199     137.885 148.017 121.562  1.00 40.98           O
ATOM   1105  N   ASP A 200     132.737 150.992 122.326  1.00 33.41           N
ATOM   1106  CA  ASP A 200     132.933 152.338 122.842  1.00 33.41           C
ATOM   1107  C   ASP A 200     131.837 152.718 123.840  1.00 33.41           C
ATOM   1108  O   ASP A 200     132.125 153.304 124.881  1.00 33.41           O
ATOM   1109  CB  ASP A 200     133.050 153.332 121.694  1.00 33.41           C
ATOM   1110  CG  ASP A 200     133.307 154.757 122.143  1.00 33.41           C
ATOM   1111  OD1 ASP A 200     133.076 155.045 123.319  1.00 33.41           O
ATOM   1112  OD2 ASP A 200     133.763 155.554 121.310  1.00 33.41           O
ATOM   1113  N   VAL A 201     130.601 152.347 123.528  1.00 27.43           N
ATOM   1114  CA  VAL A 201     129.493 152.591 124.438  1.00 27.43           C
ATOM   1115  C   VAL A 201     129.688 151.782 125.720  1.00 27.43           C
ATOM   1116  O   VAL A 201     129.328 152.236 126.802  1.00 27.43           O
ATOM   1117  CB  VAL A 201     128.145 152.312 123.754  1.00 27.43           C
ATOM   1118  CG1 VAL A 201     127.015 152.150 124.756  1.00 27.43           C
ATOM   1119  CG2 VAL A 201     127.805 153.402 122.750  1.00 27.43           C
ATOM   1120  N   VAL A 202     130.301 150.604 125.578  1.00 22.77           N
ATOM   1121  CA  VAL A 202     130.679 149.758 126.699  1.00 22.77           C
ATOM   1122  C   VAL A 202     131.632 150.528 127.607  1.00 22.77           C
ATOM   1123  O   VAL A 202     131.432 150.569 128.816  1.00 22.77           O
ATOM   1124  CB  VAL A 202     131.316 148.437 126.224  1.00 22.77           C
ATOM   1125  CG1 VAL A 202     132.008 147.679 127.352  1.00 22.77           C
ATOM   1126  CG2 VAL A 202     130.290 147.538 125.564  1.00 22.77           C
ATOM   1127  N   ALA A 203     132.670 151.124 127.012  1.00 25.45           N
ATOM   1128  CA  ALA A 203     133.776 151.682 127.772  1.00 25.45           C
ATOM   1129  C   ALA A 203     133.427 153.043 128.376  1.00 25.45           C
ATOM   1130  O   ALA A 203     134.188 153.548 129.197  1.00 25.45           O
ATOM   1131  CB  ALA A 203     135.023 151.732 126.925  1.00 25.45           C
ATOM   1132  N   PHE A 204     132.301 153.643 127.968  1.00 25.67           N
ATOM   1133  CA  PHE A 204     131.823 154.848 128.629  1.00 25.67           C
ATOM   1134  C   PHE A 204     130.777 154.503 129.685  1.00 25.67           C
ATOM   1135  O   PHE A 204     130.763 155.107 130.752  1.00 25.67           O
ATOM   1136  CB  PHE A 204     131.255 155.864 127.638  1.00 25.67           C
ATOM   1137  CG  PHE A 204     130.348 156.880 128.279  1.00 25.67           C
ATOM   1138  CD1 PHE A 204     130.869 157.991 128.923  1.00 25.67           C
ATOM   1139  CD2 PHE A 204     128.973 156.701 128.293  1.00 25.67           C
ATOM   1140  CE1 PHE A 204     130.031 158.911 129.541  1.00 25.67           C
ATOM   1141  CE2 PHE A 204     128.134 157.618 128.912  1.00 25.67           C
ATOM   1142  CZ  PHE A 204     128.665 158.727 129.531  1.00 25.67           C
ATOM   1143  N   ALA A 205     129.875 153.567 129.364  1.00 21.57           N
ATOM   1144  CA  ALA A 205     128.857 153.137 130.310  1.00 21.57           C
ATOM   1145  C   ALA A 205     129.507 152.460 131.513  1.00 21.57           C
ATOM   1146  O   ALA A 205     129.094 152.703 132.643  1.00 21.57           O
ATOM   1147  CB  ALA A 205     127.864 152.233 129.639  1.00 21.57           C
ATOM   1148  N   ALA A 206     130.551 151.659 131.263  1.00 23.08           N
ATOM   1149  CA  ALA A 206     131.194 150.877 132.308  1.00 23.08           C
ATOM   1150  C   ALA A 206     132.423 151.595 132.867  1.00 23.08           C
ATOM   1151  O   ALA A 206     133.315 150.953 133.419  1.00 23.08           O
ATOM   1152  CB  ALA A 206     131.545 149.505 131.781  1.00 23.08           C
ATOM   1153  N   SER A 207     132.460 152.927 132.729  1.00 23.27           N
ATOM   1154  CA  SER A 207     133.504 153.743 133.336  1.00 23.27           C
ATOM   1155  C   SER A 207     132.911 154.941 134.074  1.00 23.27           C
ATOM   1156  O   SER A 207     133.589 155.557 134.886  1.00 23.27           O
ATOM   1157  CB  SER A 207     134.537 154.180 132.330  1.00 23.27           C
ATOM   1158  OG  SER A 207     135.328 155.239 132.855  1.00 23.27           O
ATOM   1159  N   VAL A 208     131.664 155.287 133.755  1.00 19.49           N
ATOM   1160  CA  VAL A 208     130.940 156.279 134.527  1.00 19.49           C
ATOM   1161  C   VAL A 208     130.284 155.590 135.721  1.00 19.49           C
ATOM   1162  O   VAL A 208     129.831 156.264 136.638  1.00 19.49           O
ATOM   1163  CB  VAL A 208     129.913 157.027 133.658  1.00 19.49           C
ATOM   1164  CG1 VAL A 208     128.717 156.153 133.323  1.00 19.49           C
ATOM   1165  CG2 VAL A 208     129.453 158.325 134.298  1.00 19.49           C
ATOM   1166  N   ALA A 209     130.209 154.254 135.691  1.00 22.64           N
ATOM   1167  CA  ALA A 209     129.619 153.504 136.790  1.00 22.64           C
ATOM   1168  C   ALA A 209     130.703 152.915 137.687  1.00 22.64           C
ATOM   1169  O   ALA A 209     130.458 152.677 138.866  1.00 22.64           O
ATOM   1170  CB  ALA A 209     128.678 152.443 136.277  1.00 22.64           C
ATOM   1171  N   HIS A 210     131.890 152.670 137.123  1.00 27.54           N
ATOM   1172  CA  HIS A 210     133.012 152.202 137.923  1.00 27.54           C
ATOM   1173  C   HIS A 210     133.740 153.384 138.558  1.00 27.54           C
ATOM   1174  O   HIS A 210     134.567 153.198 139.448  1.00 27.54           O
ATOM   1175  CB  HIS A 210     133.954 151.316 137.100  1.00 27.54           C
ATOM   1176  CG  HIS A 210     135.133 150.830 137.878  1.00 27.54           C
ATOM   1177  ND1 HIS A 210     136.246 151.620 138.108  1.00 27.54           N
ATOM   1178  CD2 HIS A 210     135.374 149.652 138.493  1.00 27.54           C
ATOM   1179  CE1 HIS A 210     137.117 150.952 138.836  1.00 27.54           C
ATOM   1180  NE2 HIS A 210     136.610 149.736 139.076  1.00 27.54           N
ATOM   1181  N   LEU A 211     133.450 154.596 138.081  1.00 21.20           N
ATOM   1182  CA  LEU A 211     134.053 155.784 138.663  1.00 21.20           C
ATOM   1183  C   LEU A 211     133.161 156.357 139.758  1.00 21.20           C
ATOM   1184  O   LEU A 211     133.672 156.797 140.786  1.00 21.20           O
ATOM   1185  CB  LEU A 211     134.335 156.823 137.576  1.00 21.20           C
ATOM   1186  CG  LEU A 211     135.089 158.068 138.039  1.00 21.20           C
ATOM   1187  CD1 LEU A 211     136.549 157.753 138.328  1.00 21.20           C
ATOM   1188  CD2 LEU A 211     134.967 159.181 137.017  1.00 21.20           C
ATOM   1189  N   TYR A 212     131.840 156.358 139.524  1.00 20.14           N
ATOM   1190  CA  TYR A 212     130.894 156.806 140.530  1.00 20.14           C
ATOM   1191  C   TYR A 212     131.092 156.006 141.809  1.00 20.14           C
ATOM   1192  O   TYR A 212     131.284 156.617 142.843  1.00 20.14           O
ATOM   1193  CB  TYR A 212     129.437 156.683 140.093  1.00 20.14           C
ATOM   1194  CG  TYR A 212     128.471 156.671 141.247  1.00 20.14           C
ATOM   1195  CD1 TYR A 212     128.182 157.832 141.946  1.00 20.14           C
ATOM   1196  CD2 TYR A 212     127.871 155.491 141.656  1.00 20.14           C
ATOM   1197  CE1 TYR A 212     127.298 157.831 143.014  1.00 20.14           C
ATOM   1198  CE2 TYR A 212     126.995 155.470 142.730  1.00 20.14           C
ATOM   1199  CZ  TYR A 212     126.703 156.643 143.408  1.00 20.14           C
ATOM   1200  OH  TYR A 212     125.831 156.623 144.458  1.00 20.14           O
ATOM   1201  N   SER A 213     131.051 154.667 141.718  1.00 20.67           N
ATOM   1202  CA  SER A 213     131.169 153.768 142.859  1.00 20.67           C
ATOM   1203  C   SER A 213     132.515 153.882 143.574  1.00 20.67           C
ATOM   1204  O   SER A 213     132.529 153.850 144.797  1.00 20.67           O
ATOM   1205  CB  SER A 213     130.929 152.345 142.482  1.00 20.67           C
ATOM   1206  OG  SER A 213     131.384 151.490 143.520  1.00 20.67           O
ATOM   1207  N   ASN A 214     133.629 153.962 142.826  1.00 22.63           N
ATOM   1208  CA  ASN A 214     134.971 153.940 143.398  1.00 22.63           C
ATOM   1209  C   ASN A 214     135.463 155.329 143.812  1.00 22.63           C
ATOM   1210  O   ASN A 214     136.592 155.454 144.281  1.00 22.63           O
ATOM   1211  CB  ASN A 214     135.986 153.257 142.476  1.00 22.63           C
ATOM   1212  CG  ASN A 214     135.747 151.769 142.346  1.00 22.63           C
ATOM   1213  OD1 ASN A 214     134.673 151.361 141.924  1.00 22.63           O
ATOM   1214  ND2 ASN A 214     136.725 150.957 142.722  1.00 22.63           N
ATOM   1215  N   LEU A 215     134.622 156.359 143.634  1.00 22.46           N
ATOM   1216  CA  LEU A 215     134.915 157.719 144.067  1.00 22.46           C
ATOM   1217  C   LEU A 215     133.932 158.196 145.143  1.00 22.46           C
ATOM   1218  O   LEU A 215     134.197 159.212 145.778  1.00 22.46           O
ATOM   1219  CB  LEU A 215     134.920 158.660 142.851  1.00 22.46           C
ATOM   1220  CG  LEU A 215     135.653 159.988 143.030  1.00 22.46           C
ATOM   1221  CD1 LEU A 215     137.110 159.849 142.607  1.00 22.46           C
ATOM   1222  CD2 LEU A 215     134.964 161.093 142.239  1.00 22.46           C
ATOM   1223  N   THR A 216     132.807 157.490 145.349  1.00 21.05           N
ATOM   1224  CA  THR A 216     131.883 157.818 146.431  1.00 21.05           C
ATOM   1225  C   THR A 216     131.900 156.762 147.536  1.00 21.05           C
ATOM   1226  O   THR A 216     131.228 156.928 148.552  1.00 21.05           O
ATOM   1227  CB  THR A 216     130.447 158.026 145.935  1.00 21.05           C
ATOM   1228  OG1 THR A 216     129.724 158.683 146.976  1.00 21.05           O
ATOM   1229  CG2 THR A 216     129.748 156.727 145.600  1.00 21.05           C
ATOM   1230  N   LYS A 217     132.602 155.650 147.309  1.00 22.75           N
ATOM   1231  CA  LYS A 217     132.771 154.638 148.342  1.00 22.75           C
ATOM   1232  C   LYS A 217     133.883 155.071 149.298  1.00 22.75           C
ATOM   1233  O   LYS A 217     133.724 154.944 150.509  1.00 22.75           O
ATOM   1234  CB  LYS A 217     132.997 153.264 147.706  1.00 22.75           C
ATOM   1235  CG  LYS A 217     133.410 152.132 148.638  1.00 22.75           C
ATOM   1236  CD  LYS A 217     134.164 151.035 147.923  1.00 22.75           C
ATOM   1237  CE  LYS A 217     133.449 150.532 146.687  1.00 22.75           C
ATOM   1238  NZ  LYS A 217     134.150 149.394 146.051  1.00 22.75           N
ATOM   1239  N   PRO A 218     135.049 155.568 148.818  1.00 25.44           N
ATOM   1240  CA  PRO A 218     136.027 156.177 149.716  1.00 25.44           C
ATOM   1241  C   PRO A 218     135.579 157.501 150.328  1.00 25.44           C
ATOM   1242  O   PRO A 218     135.807 157.724 151.511  1.00 25.44           O
ATOM   1243  CB  PRO A 218     137.257 156.379 148.830  1.00 25.44           C
ATOM   1244  CG  PRO A 218     137.054 155.427 147.686  1.00 25.44           C
ATOM   1245  CD  PRO A 218     135.564 155.471 147.442  1.00 25.44           C
ATOM   1246  N   LEU A 219     134.927 158.362 149.534  1.00 25.10           N
ATOM   1247  CA  LEU A 219     134.526 159.680 150.004  1.00 25.10           C
ATOM   1248  C   LEU A 219     133.491 159.608 151.128  1.00 25.10           C
ATOM   1249  O   LEU A 219     133.128 160.643 151.681  1.00 25.10           O
ATOM   1250  CB  LEU A 219     133.989 160.500 148.829  1.00 25.10           C
ATOM   1251  CG  LEU A 219     134.097 162.015 148.989  1.00 25.10           C
ATOM   1252  CD1 LEU A 219     135.548 162.462 148.892  1.00 25.10           C
ATOM   1253  CD2 LEU A 219     133.242 162.736 147.957  1.00 25.10           C
ATOM   1254  N   LEU A 220     133.014 158.398 151.454  1.00 23.77           N
ATOM   1255  CA  LEU A 220     132.158 158.192 152.614  1.00 23.77           C
ATOM   1256  C   LEU A 220     132.913 157.472 153.733  1.00 23.77           C
ATOM   1257  O   LEU A 220     132.662 157.733 154.910  1.00 23.77           O
ATOM   1258  CB  LEU A 220     130.877 157.454 152.206  1.00 23.77           C
ATOM   1259  CG  LEU A 220     129.832 157.279 153.308  1.00 23.77           C
ATOM   1260  CD1 LEU A 220     129.404 158.617 153.888  1.00 23.77           C
ATOM   1261  CD2 LEU A 220     128.619 156.523 152.799  1.00 23.77           C
ATOM   1262  N   ASP A 221     133.837 156.576 153.363  1.00 27.86           N
ATOM   1263  CA  ASP A 221     134.709 155.932 154.333  1.00 27.86           C
ATOM   1264  C   ASP A 221     135.482 156.989 155.118  1.00 27.86           C
ATOM   1265  O   ASP A 221     135.518 156.937 156.343  1.00 27.86           O
ATOM   1266  CB  ASP A 221     135.636 154.911 153.672  1.00 27.86           C
ATOM   1267  CG  ASP A 221     135.960 153.720 154.563  1.00 27.86           C
ATOM   1268  OD1 ASP A 221     135.413 153.648 155.690  1.00 27.86           O
ATOM   1269  OD2 ASP A 221     136.749 152.861 154.118  1.00 27.86           O
ATOM   1270  N   VAL A 222     136.047 157.972 154.409  1.00 28.02           N
ATOM   1271  CA  VAL A 222     136.755 159.067 155.052  1.00 28.02           C
ATOM   1272  C   VAL A 222     135.777 159.895 155.881  1.00 28.02           C
ATOM   1273  O   VAL A 222     136.056 160.188 157.036  1.00 28.02           O
ATOM   1274  CB  VAL A 222     137.521 159.932 154.035  1.00 28.02           C
ATOM   1275  CG1 VAL A 222     138.073 161.200 154.663  1.00 28.02           C
ATOM   1276  CG2 VAL A 222     138.639 159.142 153.379  1.00 28.02           C
ATOM   1277  N   ALA A 223     134.625 160.235 155.296  1.00 23.97           N
ATOM   1278  CA  ALA A 223     133.680 161.146 155.925  1.00 23.97           C
ATOM   1279  C   ALA A 223     133.050 160.559 157.188  1.00 23.97           C
ATOM   1280  O   ALA A 223     132.429 161.299 157.948  1.00 23.97           O
ATOM   1281  CB  ALA A 223     132.623 161.569 154.937  1.00 23.97           C
ATOM   1282  N   VAL A 224     133.190 159.244 157.401  1.00 26.20           N
ATOM   1283  CA  VAL A 224     132.633 158.602 158.584  1.00 26.20           C
ATOM   1284  C   VAL A 224     133.734 158.228 159.575  1.00 26.20           C
ATOM   1285  O   VAL A 224     133.568 158.431 160.778  1.00 26.20           O
ATOM   1286  CB  VAL A 224     131.730 157.406 158.234  1.00 26.20           C
ATOM   1287  CG1 VAL A 224     131.585 156.450 159.404  1.00 26.20           C
ATOM   1288  CG2 VAL A 224     130.362 157.879 157.777  1.00 26.20           C
ATOM   1289  N   THR A 225     134.846 157.682 159.076  1.00 27.67           N
ATOM   1290  CA  THR A 225     135.954 157.330 159.952  1.00 27.67           C
ATOM   1291  C   THR A 225     136.549 158.580 160.599  1.00 27.67           C
ATOM   1292  O   THR A 225     136.835 158.573 161.792  1.00 27.67           O
ATOM   1293  CB  THR A 225     137.015 156.487 159.238  1.00 27.67           C
ATOM   1294  OG1 THR A 225     137.606 157.301 158.228  1.00 27.67           O
ATOM   1295  CG2 THR A 225     136.442 155.224 158.635  1.00 27.67           C
ATOM   1296  N   SER A 226     136.718 159.646 159.807  1.00 29.45           N
ATOM   1297  CA  SER A 226     137.232 160.908 160.314  1.00 29.45           C
ATOM   1298  C   SER A 226     136.303 161.483 161.381  1.00 29.45           C
ATOM   1299  O   SER A 226     136.770 161.949 162.421  1.00 29.45           O
ATOM   1300  CB  SER A 226     137.455 161.889 159.198  1.00 29.45           C
ATOM   1301  OG  SER A 226     137.694 163.190 159.715  1.00 29.45           O
ATOM   1302  N   TYR A 227     134.996 161.451 161.108  1.00 34.28           N
ATOM   1303  CA  TYR A 227     134.021 161.978 162.048  1.00 34.28           C
ATOM   1304  C   TYR A 227     134.084 161.198 163.357  1.00 34.28           C
ATOM   1305  O   TYR A 227     134.082 161.800 164.428  1.00 34.28           O
ATOM   1306  CB  TYR A 227     132.606 161.968 161.466  1.00 34.28           C
ATOM   1307  CG  TYR A 227     131.518 161.970 162.512  1.00 34.28           C
ATOM   1308  CD1 TYR A 227     131.028 163.161 163.031  1.00 34.28           C
ATOM   1309  CD2 TYR A 227     130.995 160.781 163.004  1.00 34.28           C
ATOM   1310  CE1 TYR A 227     130.038 163.169 164.002  1.00 34.28           C
ATOM   1311  CE2 TYR A 227     130.011 160.770 163.980  1.00 34.28           C
ATOM   1312  CZ  TYR A 227     129.528 161.970 164.477  1.00 34.28           C
ATOM   1313  OH  TYR A 227     128.551 161.970 165.429  1.00 34.28           O
ATOM   1314  N   THR A 228     134.119 159.864 163.255  1.00 32.45           N
ATOM   1315  CA  THR A 228     134.175 159.017 164.434  1.00 32.45           C
ATOM   1316  C   THR A 228     135.445 159.306 165.231  1.00 32.45           C
ATOM   1317  O   THR A 228     135.397 159.378 166.456  1.00 32.45           O
ATOM   1318  CB  THR A 228     134.078 157.531 164.075  1.00 32.45           C
ATOM   1319  OG1 THR A 228     132.728 157.234 163.722  1.00 32.45           O
ATOM   1320  CG2 THR A 228     134.473 156.643 165.234  1.00 32.45           C
ATOM   1321  N   LEU A 229     136.569 159.458 164.522  1.00 33.42           N
ATOM   1322  CA  LEU A 229     137.859 159.715 165.147  1.00 33.42           C
ATOM   1323  C   LEU A 229     137.807 161.016 165.950  1.00 33.42           C
ATOM   1324  O   LEU A 229     138.167 161.029 167.128  1.00 33.42           O
ATOM   1325  CB  LEU A 229     138.932 159.763 164.055  1.00 33.42           C
ATOM   1326  CG  LEU A 229     140.326 159.270 164.433  1.00 33.42           C
ATOM   1327  CD1 LEU A 229     140.295 157.823 164.904  1.00 33.42           C
ATOM   1328  CD2 LEU A 229     141.261 159.405 163.243  1.00 33.42           C
ATOM   1329  N   LEU A 230     137.318 162.090 165.319  1.00 40.03           N
ATOM   1330  CA  LEU A 230     137.270 163.392 165.968  1.00 40.03           C
ATOM   1331  C   LEU A 230     136.283 163.385 167.133  1.00 40.03           C
ATOM   1332  O   LEU A 230     136.569 163.967 168.175  1.00 40.03           O
ATOM   1333  CB  LEU A 230     136.933 164.474 164.940  1.00 40.03           C
ATOM   1334  CG  LEU A 230     138.133 165.196 164.328  1.00 40.03           C
ATOM   1335  CD1 LEU A 230     139.145 164.217 163.735  1.00 40.03           C
ATOM   1336  CD2 LEU A 230     137.674 166.189 163.272  1.00 40.03           C
ATOM   1337  N   ARG A 231     135.143 162.704 166.957  1.00 46.69           N
ATOM   1338  CA  ARG A 231     134.133 162.626 168.002  1.00 46.69           C
ATOM   1339  C   ARG A 231     134.692 161.893 169.221  1.00 46.69           C
ATOM   1340  O   ARG A 231     134.488 162.339 170.348  1.00 46.69           O
ATOM   1341  CB  ARG A 231     132.849 161.969 167.489  1.00 46.69           C
ATOM   1342  CG  ARG A 231     131.706 161.994 168.493  1.00 46.69           C
ATOM   1343  CD  ARG A 231     130.637 160.963 168.191  1.00 46.69           C
ATOM   1344  NE  ARG A 231     130.926 159.660 168.780  1.00 46.69           N
ATOM   1345  CZ  ARG A 231     130.326 159.147 169.853  1.00 46.69           C
ATOM   1346  NH1 ARG A 231     130.678 157.951 170.293  1.00 46.69           N
ATOM   1347  NH2 ARG A 231     129.376 159.820 170.482  1.00 46.69           N
ATOM   1348  N   ALA A 232     135.397 160.780 168.985  1.00 48.33           N
ATOM   1349  CA  ALA A 232     136.011 160.021 170.065  1.00 48.33           C
ATOM   1350  C   ALA A 232     137.059 160.869 170.782  1.00 48.33           C
ATOM   1351  O   ALA A 232     137.098 160.881 172.010  1.00 48.33           O
ATOM   1352  CB  ALA A 232     136.585 158.722 169.554  1.00 48.33           C
ATOM   1353  N   ALA A 233     137.879 161.595 170.010  1.00 53.38           N
ATOM   1354  CA  ALA A 233     138.930 162.428 170.577  1.00 53.38           C
ATOM   1355  C   ALA A 233     138.337 163.504 171.487  1.00 53.38           C
ATOM   1356  O   ALA A 233     138.805 163.693 172.610  1.00 53.38           O
ATOM   1357  CB  ALA A 233     139.785 163.018 169.482  1.00 53.38           C
ATOM   1358  N   ARG A 234     137.277 164.169 171.013  1.00 61.61           N
ATOM   1359  CA  ARG A 234     136.694 165.298 171.724  1.00 61.61           C
ATOM   1360  C   ARG A 234     135.714 164.851 172.811  1.00 61.61           C
ATOM   1361  O   ARG A 234     135.307 165.678 173.627  1.00 61.61           O
ATOM   1362  CB  ARG A 234     136.019 166.261 170.744  1.00 61.61           C
ATOM   1363  CG  ARG A 234     136.928 167.378 170.252  1.00 61.61           C
ATOM   1364  CD  ARG A 234     136.235 168.302 169.264  1.00 61.61           C
ATOM   1365  NE  ARG A 234     135.159 169.102 169.845  1.00 61.61           N
ATOM   1366  CZ  ARG A 234     135.085 170.433 169.845  1.00 61.61           C
ATOM   1367  NH1 ARG A 234     134.049 171.029 170.412  1.00 61.61           N
ATOM   1368  NH2 ARG A 234     136.027 171.168 169.277  1.00 61.61           N
ATOM   1369  N   SER A 235     135.322 163.567 172.812  1.00 65.10           N
ATOM   1370  CA  SER A 235     134.416 163.037 173.825  1.00 65.10           C
ATOM   1371  C   SER A 235     135.186 162.438 175.001  1.00 65.10           C
ATOM   1372  O   SER A 235     134.771 162.592 176.151  1.00 65.10           O
ATOM   1373  CB  SER A 235     133.432 162.055 173.240  1.00 65.10           C
ATOM   1374  OG  SER A 235     132.823 161.273 174.257  1.00 65.10           O
ATOM   1375  N   ARG A 236     136.289 161.740 174.700  1.00 64.82           N
ATOM   1376  CA  ARG A 236     137.127 161.135 175.724  1.00 64.82           C
ATOM   1377  C   ARG A 236     137.654 162.205 176.678  1.00 64.82           C
ATOM   1378  O   ARG A 236     137.636 162.010 177.893  1.00 64.82           O
ATOM   1379  CB  ARG A 236     138.275 160.346 175.089  1.00 64.82           C
ATOM   1380  CG  ARG A 236     139.175 159.641 176.092  1.00 64.82           C
ATOM   1381  CD  ARG A 236     140.387 159.021 175.428  1.00 64.82           C
ATOM   1382  NE  ARG A 236     141.118 158.211 176.391  1.00 64.82           N
ATOM   1383  CZ  ARG A 236     140.863 156.940 176.683  1.00 64.82           C
ATOM   1384  NH1 ARG A 236     139.884 156.292 176.073  1.00 64.82           N
ATOM   1385  NH2 ARG A 236     141.595 156.325 177.593  1.00 64.82           N
ATOM   1386  N   GLY A 237     138.127 163.318 176.110  1.00 72.65           N
ATOM   1387  CA  GLY A 237     138.687 164.405 176.891  1.00 72.65           C
ATOM   1388  C   GLY A 237     138.644 165.710 176.111  1.00 72.65           C
ATOM   1389  O   GLY A 237     137.788 165.889 175.246  1.00 72.65           O
ATOM   1390  N   ALA A 238     139.585 166.605 176.428  1.00 76.88           N
ATOM   1391  CA  ALA A 238     139.700 167.890 175.760  1.00 76.88           C
ATOM   1392  C   ALA A 238     140.053 167.679 174.288  1.00 76.88           C
ATOM   1393  O   ALA A 238     139.253 168.007 173.411  1.00 76.88           O
ATOM   1394  CB  ALA A 238     140.707 168.761 176.473  1.00 76.88           C
ATOM   1395  N   GLY A 239     141.240 167.100 174.043  1.00 74.28           N
ATOM   1396  CA  GLY A 239     141.767 166.864 172.707  1.00 74.28           C
ATOM   1397  C   GLY A 239     141.444 168.016 171.760  1.00 74.28           C
ATOM   1398  O   GLY A 239     140.709 167.840 170.789  1.00 74.28           O
ATOM   1399  N   THR A 240     142.006 169.189 172.064  1.00 83.82           N
ATOM   1400  CA  THR A 240     141.584 170.443 171.459  1.00 83.82           C
ATOM   1401  C   THR A 240     142.245 170.640 170.096  1.00 83.82           C
ATOM   1402  O   THR A 240     142.770 171.717 169.811  1.00 83.82           O
ATOM   1403  CB  THR A 240     141.863 171.621 172.401  1.00 83.82           C
ATOM   1404  OG1 THR A 240     143.267 171.655 172.657  1.00 83.82           O
ATOM   1405  CG2 THR A 240     141.097 171.533 173.701  1.00 83.82           C
ATOM   1406  N   ALA A 241     142.223 169.586 169.266  1.00 83.49           N
ATOM   1407  CA  ALA A 241     142.672 169.606 167.877  1.00 83.49           C
ATOM   1408  C   ALA A 241     144.080 170.190 167.723  1.00 83.49           C
ATOM   1409  O   ALA A 241     144.473 170.585 166.625  1.00 83.49           O
ATOM   1410  CB  ALA A 241     141.656 170.335 167.023  1.00 83.49           C
ATOM   1411  N   TRP A 242     144.833 170.244 168.829  1.00 89.51           N
ATOM   1412  CA  TRP A 242     146.227 170.661 168.797  1.00 89.51           C
ATOM   1413  C   TRP A 242     147.013 169.798 167.813  1.00 89.51           C
ATOM   1414  O   TRP A 242     147.773 170.344 167.018  1.00 89.51           O
ATOM   1415  CB  TRP A 242     146.847 170.660 170.202  1.00 89.51           C
ATOM   1416  CG  TRP A 242     148.273 171.124 170.240  1.00 89.51           C
ATOM   1417  CD1 TRP A 242     148.718 172.376 170.552  1.00 89.51           C
ATOM   1418  CD2 TRP A 242     149.449 170.343 169.955  1.00 89.51           C
ATOM   1419  NE1 TRP A 242     150.084 172.430 170.484  1.00 89.51           N
ATOM   1420  CE2 TRP A 242     150.563 171.199 170.120  1.00 89.51           C
ATOM   1421  CE3 TRP A 242     149.675 169.011 169.578  1.00 89.51           C
ATOM   1422  CZ2 TRP A 242     151.875 170.763 169.920  1.00 89.51           C
ATOM   1423  CZ3 TRP A 242     150.971 168.581 169.381  1.00 89.51           C
ATOM   1424  CH2 TRP A 242     152.055 169.447 169.551  1.00 89.51           C
ATOM   1425  N   PRO A 243     146.893 168.445 167.825  1.00 77.28           N
ATOM   1426  CA  PRO A 243     147.609 167.623 166.849  1.00 77.28           C
ATOM   1427  C   PRO A 243     146.853 167.411 165.541  1.00 77.28           C
ATOM   1428  O   PRO A 243     147.484 167.225 164.516  1.00 77.28           O
ATOM   1429  CB  PRO A 243     147.774 166.298 167.593  1.00 77.28           C
ATOM   1430  CG  PRO A 243     146.489 166.190 168.376  1.00 77.28           C
ATOM   1431  CD  PRO A 243     146.140 167.612 168.782  1.00 77.28           C
ATOM   1432  N   SER A 244     145.520 167.562 165.567  1.00 75.43           N
ATOM   1433  CA  SER A 244     144.685 167.235 164.420  1.00 75.43           C
ATOM   1434  C   SER A 244     144.944 168.187 163.250  1.00 75.43           C
ATOM   1435  O   SER A 244     144.794 167.791 162.102  1.00 75.43           O
ATOM   1436  CB  SER A 244     143.229 167.186 164.800  1.00 75.43           C
ATOM   1437  OG  SER A 244     142.462 166.594 163.759  1.00 75.43           O
ATOM   1438  N   ALA A 245     145.394 169.412 163.552  1.00 80.22           N
ATOM   1439  CA  ALA A 245     145.653 170.442 162.561  1.00 80.22           C
ATOM   1440  C   ALA A 245     147.151 170.661 162.355  1.00 80.22           C
ATOM   1441  O   ALA A 245     147.631 170.616 161.219  1.00 80.22           O
ATOM   1442  CB  ALA A 245     144.941 171.718 162.942  1.00 80.22           C
ATOM   1443  N   ILE A 246     147.878 170.898 163.455  1.00 85.01           N
ATOM   1444  CA  ILE A 246     149.296 171.230 163.393  1.00 85.01           C
ATOM   1445  C   ILE A 246     150.081 170.057 162.805  1.00 85.01           C
ATOM   1446  O   ILE A 246     151.150 170.255 162.230  1.00 85.01           O
ATOM   1447  CB  ILE A 246     149.809 171.695 164.778  1.00 85.01           C
ATOM   1448  CG1 ILE A 246     149.045 172.920 165.300  1.00 85.01           C
ATOM   1449  CG2 ILE A 246     151.320 171.902 164.807  1.00 85.01           C
ATOM   1450  CD1 ILE A 246     149.039 174.137 164.387  1.00 85.01           C
ATOM   1451  N   ALA A 247     149.518 168.845 162.920  1.00 74.72           N
ATOM   1452  CA  ALA A 247     150.110 167.656 162.329  1.00 74.72           C
ATOM   1453  C   ALA A 247     149.353 167.245 161.066  1.00 74.72           C
ATOM   1454  O   ALA A 247     149.968 167.139 160.008  1.00 74.72           O
ATOM   1455  CB  ALA A 247     150.219 166.552 163.353  1.00 74.72           C
ATOM   1456  N   GLY A 248     148.029 167.045 161.175  1.00 70.89           N
ATOM   1457  CA  GLY A 248     147.227 166.521 160.076  1.00 70.89           C
ATOM   1458  C   GLY A 248     147.234 167.416 158.832  1.00 70.89           C
ATOM   1459  O   GLY A 248     147.734 167.028 157.768  1.00 70.89           O
ATOM   1460  N   LEU A 249     146.711 168.637 158.986  1.00 79.17           N
ATOM   1461  CA  LEU A 249     146.450 169.514 157.855  1.00 79.17           C
ATOM   1462  C   LEU A 249     147.761 170.010 157.250  1.00 79.17           C
ATOM   1463  O   LEU A 249     147.923 169.909 156.032  1.00 79.17           O
ATOM   1464  CB  LEU A 249     145.524 170.656 158.283  1.00 79.17           C
ATOM   1465  CG  LEU A 249     144.022 170.443 158.064  1.00 79.17           C
ATOM   1466  CD1 LEU A 249     143.478 169.296 158.904  1.00 79.17           C
ATOM   1467  CD2 LEU A 249     143.248 171.723 158.345  1.00 79.17           C
ATOM   1468  N   VAL A 250     148.693 170.477 158.096  1.00 75.68           N
ATOM   1469  CA  VAL A 250     149.912 171.108 157.602  1.00 75.68           C
ATOM   1470  C   VAL A 250     150.763 170.079 156.854  1.00 75.68           C
ATOM   1471  O   VAL A 250     151.233 170.368 155.760  1.00 75.68           O
ATOM   1472  CB  VAL A 250     150.701 171.844 158.704  1.00 75.68           C
ATOM   1473  CG1 VAL A 250     152.121 172.184 158.275  1.00 75.68           C
ATOM   1474  CG2 VAL A 250     149.966 173.086 159.181  1.00 75.68           C
ATOM   1475  N   VAL A 251     150.892 168.881 157.428  1.00 70.51           N
ATOM   1476  CA  VAL A 251     151.774 167.876 156.851  1.00 70.51           C
ATOM   1477  C   VAL A 251     151.184 167.354 155.537  1.00 70.51           C
ATOM   1478  O   VAL A 251     151.920 167.157 154.570  1.00 70.51           O
ATOM   1479  CB  VAL A 251     152.093 166.771 157.871  1.00 70.51           C
ATOM   1480  CG1 VAL A 251     152.786 165.562 157.262  1.00 70.51           C
ATOM   1481  CG2 VAL A 251     152.888 167.326 159.043  1.00 70.51           C
ATOM   1482  N   PHE A 252     149.867 167.141 155.522  1.00 72.89           N
ATOM   1483  CA  PHE A 252     149.192 166.627 154.339  1.00 72.89           C
ATOM   1484  C   PHE A 252     149.459 167.559 153.157  1.00 72.89           C
ATOM   1485  O   PHE A 252     149.854 167.088 152.084  1.00 72.89           O
ATOM   1486  CB  PHE A 252     147.689 166.532 154.582  1.00 72.89           C
ATOM   1487  CG  PHE A 252     146.886 166.064 153.398  1.00 72.89           C
ATOM   1488  CD1 PHE A 252     146.532 164.724 153.288  1.00 72.89           C
ATOM   1489  CD2 PHE A 252     146.440 166.947 152.417  1.00 72.89           C
ATOM   1490  CE1 PHE A 252     145.774 164.273 152.216  1.00 72.89           C
ATOM   1491  CE2 PHE A 252     145.691 166.491 151.340  1.00 72.89           C
ATOM   1492  CZ  PHE A 252     145.350 165.159 151.249  1.00 72.89           C
ATOM   1493  N   LEU A 253     149.238 168.869 153.363  1.00 77.05           N
ATOM   1494  CA  LEU A 253     149.422 169.849 152.299  1.00 77.05           C
ATOM   1495  C   LEU A 253     150.907 170.087 152.038  1.00 77.05           C
ATOM   1496  O   LEU A 253     151.315 170.140 150.880  1.00 77.05           O
ATOM   1497  CB  LEU A 253     148.691 171.159 152.611  1.00 77.05           C
ATOM   1498  CG  LEU A 253     148.797 172.258 151.549  1.00 77.05           C
ATOM   1499  CD1 LEU A 253     147.529 173.096 151.504  1.00 77.05           C
ATOM   1500  CD2 LEU A 253     150.021 173.147 151.768  1.00 77.05           C
ATOM   1501  N   THR A 254     151.702 170.235 153.105  1.00 74.40           N
ATOM   1502  CA  THR A 254     153.106 170.595 152.952  1.00 74.40           C
ATOM   1503  C   THR A 254     153.931 169.400 152.457  1.00 74.40           C
ATOM   1504  O   THR A 254     155.080 169.585 152.052  1.00 74.40           O
ATOM   1505  CB  THR A 254     153.671 171.226 154.230  1.00 74.40           C
ATOM   1506  OG1 THR A 254     152.813 172.302 154.615  1.00 74.40           O
ATOM   1507  CG2 THR A 254     155.068 171.787 154.072  1.00 74.40           C
ATOM   1508  N   ALA A 255     153.331 168.200 152.454  1.00 73.01           N
ATOM   1509  CA  ALA A 255     153.999 167.024 151.908  1.00 73.01           C
ATOM   1510  C   ALA A 255     154.121 167.141 150.386  1.00 73.01           C
ATOM   1511  O   ALA A 255     155.195 166.924 149.814  1.00 73.01           O
ATOM   1512  CB  ALA A 255     153.299 165.755 152.315  1.00 73.01           C
ATOM   1513  N   ASN A 256     153.012 167.544 149.755  1.00 74.45           N
ATOM   1514  CA  ASN A 256     152.914 167.556 148.300  1.00 74.45           C
ATOM   1515  C   ASN A 256     153.733 168.696 147.712  1.00 74.45           C
ATOM   1516  O   ASN A 256     154.272 168.550 146.619  1.00 74.45           O
ATOM   1517  CB  ASN A 256     151.470 167.623 147.806  1.00 74.45           C
ATOM   1518  CG  ASN A 256     150.783 166.277 147.829  1.00 74.45           C
ATOM   1519  OD1 ASN A 256     150.593 165.657 146.786  1.00 74.45           O
ATOM   1520  ND2 ASN A 256     150.422 165.812 149.014  1.00 74.45           N
ATOM   1521  N   VAL A 257     153.894 169.798 148.455  1.00 76.13           N
ATOM   1522  CA  VAL A 257     154.612 170.971 147.974  1.00 76.13           C
ATOM   1523  C   VAL A 257     156.067 170.611 147.664  1.00 76.13           C
ATOM   1524  O   VAL A 257     156.554 170.879 146.566  1.00 76.13           O
ATOM   1525  CB  VAL A 257     154.491 172.148 148.963  1.00 76.13           C
ATOM   1526  CG1 VAL A 257     155.557 173.214 148.739  1.00 76.13           C
ATOM   1527  CG2 VAL A 257     153.106 172.774 148.922  1.00 76.13           C
ATOM   1528  N   LEU A 258     156.739 169.982 148.635  1.00 71.53           N
ATOM   1529  CA  LEU A 258     158.100 169.517 148.424  1.00 71.53           C
ATOM   1530  C   LEU A 258     158.097 168.334 147.456  1.00 71.53           C
ATOM   1531  O   LEU A 258     159.042 168.176 146.685  1.00 71.53           O
ATOM   1532  CB  LEU A 258     158.755 169.173 149.768  1.00 71.53           C
ATOM   1533  CG  LEU A 258     160.284 169.068 149.762  1.00 71.53           C
ATOM   1534  CD1 LEU A 258     160.942 170.379 149.348  1.00 71.53           C
ATOM   1535  CD2 LEU A 258     160.808 168.630 151.122  1.00 71.53           C
ATOM   1536  N   ARG A 259     157.032 167.519 147.500  1.00 68.16           N
ATOM   1537  CA  ARG A 259     156.906 166.338 146.657  1.00 68.16           C
ATOM   1538  C   ARG A 259     156.129 166.680 145.382  1.00 68.16           C
ATOM   1539  O   ARG A 259     155.152 166.014 145.038  1.00 68.16           O
ATOM   1540  CB  ARG A 259     156.264 165.204 147.464  1.00 68.16           C
ATOM   1541  CG  ARG A 259     156.526 163.802 146.935  1.00 68.16           C
ATOM   1542  CD  ARG A 259     155.424 162.861 147.385  1.00 68.16           C
ATOM   1543  NE  ARG A 259     154.110 163.210 146.855  1.00 68.16           N
ATOM   1544  CZ  ARG A 259     153.607 162.804 145.691  1.00 68.16           C
ATOM   1545  NH1 ARG A 259     152.392 163.187 145.335  1.00 68.16           N
ATOM   1546  NH2 ARG A 259     154.307 162.018 144.891  1.00 68.16           N
ATOM   1547  N   ALA A 260     156.571 167.741 144.692  1.00 73.79           N
ATOM   1548  CA  ALA A 260     155.990 168.182 143.433  1.00 73.79           C
ATOM   1549  C   ALA A 260     157.077 168.293 142.363  1.00 73.79           C
ATOM   1550  O   ALA A 260     157.163 169.292 141.650  1.00 73.79           O
ATOM   1551  CB  ALA A 260     155.270 169.493 143.632  1.00 73.79           C
ATOM   1552  N   PHE A 261     157.890 167.237 142.238  1.00 76.62           N
ATOM   1553  CA  PHE A 261     158.950 167.188 141.245  1.00 76.62           C
ATOM   1554  C   PHE A 261     158.401 166.651 139.926  1.00 76.62           C
ATOM   1555  O   PHE A 261     158.760 165.559 139.486  1.00 76.62           O
ATOM   1556  CB  PHE A 261     160.143 166.384 141.768  1.00 76.62           C
ATOM   1557  CG  PHE A 261     160.984 167.100 142.792  1.00 76.62           C
ATOM   1558  CD1 PHE A 261     162.055 167.894 142.403  1.00 76.62           C
ATOM   1559  CD2 PHE A 261     160.706 166.982 144.148  1.00 76.62           C
ATOM   1560  CE1 PHE A 261     162.829 168.556 143.346  1.00 76.62           C
ATOM   1561  CE2 PHE A 261     161.481 167.643 145.091  1.00 76.62           C
ATOM   1562  CZ  PHE A 261     162.540 168.430 144.689  1.00 76.62           C
ATOM   1563  N   SER A 262     157.520 167.439 139.303  1.00 78.47           N
ATOM   1564  CA  SER A 262     156.957 167.115 138.002  1.00 78.47           C
ATOM   1565  C   SER A 262     157.928 167.468 136.871  1.00 78.47           C
ATOM   1566  O   SER A 262     158.146 166.636 135.987  1.00 78.47           O
ATOM   1567  CB  SER A 262     155.596 167.752 137.816  1.00 78.47           C
ATOM   1568  OG  SER A 262     155.279 167.891 136.439  1.00 78.47           O
ATOM   1569  N   PRO A 263     158.528 168.687 136.837  1.00 75.63           N
ATOM   1570  CA  PRO A 263     159.360 169.107 135.705  1.00 75.63           C
ATOM   1571  C   PRO A 263     160.543 168.187 135.413  1.00 75.63           C
ATOM   1572  O   PRO A 263     160.743 167.796 134.265  1.00 75.63           O
ATOM   1573  CB  PRO A 263     159.859 170.501 136.113  1.00 75.63           C
ATOM   1574  CG  PRO A 263     158.822 170.987 137.094  1.00 75.63           C
ATOM   1575  CD  PRO A 263     158.442 169.742 137.862  1.00 75.63           C
ATOM   1576  N   LYS A 264     161.303 167.843 136.462  1.00 67.93           N
ATOM   1577  CA  LYS A 264     162.491 167.013 136.335  1.00 67.93           C
ATOM   1578  C   LYS A 264     162.158 165.742 135.558  1.00 67.93           C
ATOM   1579  O   LYS A 264     162.691 165.514 134.473  1.00 67.93           O
ATOM   1580  CB  LYS A 264     163.050 166.666 137.718  1.00 67.93           C
ATOM   1581  CG  LYS A 264     163.799 167.790 138.419  1.00 67.93           C
ATOM   1582  CD  LYS A 264     164.555 167.328 139.648  1.00 67.93           C
ATOM   1583  CE  LYS A 264     165.774 166.496 139.309  1.00 67.93           C
ATOM   1584  NZ  LYS A 264     166.778 167.282 138.553  1.00 67.93           N
ATOM   1585  N   PHE A 265     161.246 164.943 136.120  1.00 58.46           N
ATOM   1586  CA  PHE A 265     160.915 163.640 135.569  1.00 58.46           C
ATOM   1587  C   PHE A 265     160.224 163.780 134.219  1.00 58.46           C
ATOM   1588  O   PHE A 265     160.458 162.962 133.334  1.00 58.46           O
ATOM   1589  CB  PHE A 265     160.112 162.818 136.575  1.00 58.46           C
ATOM   1590  CG  PHE A 265     160.965 162.290 137.696  1.00 58.46           C
ATOM   1591  CD1 PHE A 265     161.649 161.089 137.560  1.00 58.46           C
ATOM   1592  CD2 PHE A 265     161.114 163.012 138.869  1.00 58.46           C
ATOM   1593  CE1 PHE A 265     162.440 160.598 138.590  1.00 58.46           C
ATOM   1594  CE2 PHE A 265     161.912 162.528 139.892  1.00 58.46           C
ATOM   1595  CZ  PHE A 265     162.575 161.323 139.753  1.00 58.46           C
ATOM   1596  N   GLY A 266     159.391 164.818 134.074  1.00 62.62           N
ATOM   1597  CA  GLY A 266     158.735 165.097 132.805  1.00 62.62           C
ATOM   1598  C   GLY A 266     159.752 165.187 131.669  1.00 62.62           C
ATOM   1599  O   GLY A 266     159.673 164.433 130.696  1.00 62.62           O
ATOM   1600  N   GLU A 267     160.731 166.085 131.841  1.00 64.45           N
ATOM   1601  CA  GLU A 267     161.727 166.338 130.811  1.00 64.45           C
ATOM   1602  C   GLU A 267     162.627 165.116 130.636  1.00 64.45           C
ATOM   1603  O   GLU A 267     162.984 164.780 129.510  1.00 64.45           O
ATOM   1604  CB  GLU A 267     162.514 167.621 131.084  1.00 64.45           C
ATOM   1605  CG  GLU A 267     163.587 167.476 132.150  1.00 64.45           C
ATOM   1606  CD  GLU A 267     164.448 168.702 132.409  1.00 64.45           C
ATOM   1607  OE1 GLU A 267     164.051 169.812 131.994  1.00 64.45           O
ATOM   1608  OE2 GLU A 267     165.518 168.544 133.032  1.00 64.45           O
ATOM   1609  N   LEU A 268     162.971 164.454 131.748  1.00 51.23           N
ATOM   1610  CA  LEU A 268     163.904 163.341 131.693  1.00 51.23           C
ATOM   1611  C   LEU A 268     163.295 162.178 130.912  1.00 51.23           C
ATOM   1612  O   LEU A 268     163.954 161.618 130.041  1.00 51.23           O
ATOM   1613  CB  LEU A 268     164.328 162.932 133.107  1.00 51.23           C
ATOM   1614  CG  LEU A 268     165.542 163.667 133.682  1.00 51.23           C
ATOM   1615  CD1 LEU A 268     165.819 163.209 135.105  1.00 51.23           C
ATOM   1616  CD2 LEU A 268     166.785 163.473 132.819  1.00 51.23           C
ATOM   1617  N   VAL A 269     162.025 161.865 131.193  1.00 47.38           N
ATOM   1618  CA  VAL A 269     161.324 160.795 130.500  1.00 47.38           C
ATOM   1619  C   VAL A 269     161.060 161.192 129.047  1.00 47.38           C
ATOM   1620  O   VAL A 269     161.088 160.335 128.171  1.00 47.38           O
ATOM   1621  CB  VAL A 269     160.043 160.370 131.245  1.00 47.38           C
ATOM   1622  CG1 VAL A 269     159.167 159.435 130.425  1.00 47.38           C
ATOM   1623  CG2 VAL A 269     160.376 159.737 132.586  1.00 47.38           C
ATOM   1624  N   ALA A 270     160.821 162.484 128.790  1.00 51.11           N
ATOM   1625  CA  ALA A 270     160.656 162.958 127.422  1.00 51.11           C
ATOM   1626  C   ALA A 270     161.911 162.664 126.597  1.00 51.11           C
ATOM   1627  O   ALA A 270     161.821 162.098 125.511  1.00 51.11           O
ATOM   1628  CB  ALA A 270     160.287 164.420 127.401  1.00 51.11           C
ATOM   1629  N   GLU A 271     163.081 163.015 127.145  1.00 51.95           N
ATOM   1630  CA  GLU A 271     164.344 162.844 126.444  1.00 51.95           C
ATOM   1631  C   GLU A 271     164.846 161.408 126.492  1.00 51.95           C
ATOM   1632  O   GLU A 271     165.847 161.115 125.855  1.00 51.95           O
ATOM   1633  CB  GLU A 271     165.411 163.823 126.945  1.00 51.95           C
ATOM   1634  CG  GLU A 271     164.997 165.291 126.896  1.00 51.95           C
ATOM   1635  CD  GLU A 271     163.914 165.678 125.893  1.00 51.95           C
ATOM   1636  OE1 GLU A 271     164.185 165.590 124.681  1.00 51.95           O
ATOM   1637  OE2 GLU A 271     162.790 166.021 126.322  1.00 51.95           O
ATOM   1638  N   GLU A 272     164.223 160.539 127.300  1.00 43.35           N
ATOM   1639  CA  GLU A 272     164.498 159.111 127.255  1.00 43.35           C
ATOM   1640  C   GLU A 272     163.661 158.450 126.158  1.00 43.35           C
ATOM   1641  O   GLU A 272     164.171 157.615 125.417  1.00 43.35           O
ATOM   1642  CB  GLU A 272     164.281 158.474 128.632  1.00 43.35           C
ATOM   1643  CG  GLU A 272     164.419 156.964 128.656  1.00 43.35           C
ATOM   1644  CD  GLU A 272     163.186 156.131 128.339  1.00 43.35           C
ATOM   1645  OE1 GLU A 272     162.058 156.589 128.596  1.00 43.35           O
ATOM   1646  OE2 GLU A 272     163.365 155.061 127.758  1.00 43.35           O
ATOM   1647  N   ALA A 273     162.375 158.812 126.068  1.00 41.92           N
ATOM   1648  CA  ALA A 273     161.500 158.277 125.033  1.00 41.92           C
ATOM   1649  C   ALA A 273     161.922 158.761 123.646  1.00 41.92           C
ATOM   1650  O   ALA A 273     161.782 158.021 122.675  1.00 41.92           O
ATOM   1651  CB  ALA A 273     160.056 158.598 125.327  1.00 41.92           C
ATOM   1652  N   ARG A 274     162.454 159.986 123.562  1.00 48.81           N
ATOM   1653  CA  ARG A 274     162.975 160.509 122.308  1.00 48.81           C
ATOM   1654  C   ARG A 274     164.128 159.636 121.805  1.00 48.81           C
ATOM   1655  O   ARG A 274     164.167 159.281 120.628  1.00 48.81           O
ATOM   1656  CB  ARG A 274     163.374 161.981 122.458  1.00 48.81           C
ATOM   1657  CG  ARG A 274     163.717 162.676 121.147  1.00 48.81           C
ATOM   1658  CD  ARG A 274     165.199 162.669 120.821  1.00 48.81           C
ATOM   1659  NE  ARG A 274     165.965 163.436 121.796  1.00 48.81           N
ATOM   1660  CZ  ARG A 274     167.285 163.611 121.782  1.00 48.81           C
ATOM   1661  NH1 ARG A 274     167.859 164.334 122.728  1.00 48.81           N
ATOM   1662  NH2 ARG A 274     168.028 163.072 120.830  1.00 48.81           N
ATOM   1663  N   ARG A 275     165.049 159.284 122.706  1.00 36.49           N
ATOM   1664  CA  ARG A 275     166.210 158.490 122.338  1.00 36.49           C
ATOM   1665  C   ARG A 275     165.808 157.053 122.019  1.00 36.49           C
ATOM   1666  O   ARG A 275     166.397 156.443 121.132  1.00 36.49           O
ATOM   1667  CB  ARG A 275     167.298 158.581 123.407  1.00 36.49           C
ATOM   1668  CG  ARG A 275     167.941 159.956 123.471  1.00 36.49           C
ATOM   1669  CD  ARG A 275     168.909 160.053 124.627  1.00 36.49           C
ATOM   1670  NE  ARG A 275     169.531 161.363 124.718  1.00 36.49           N
ATOM   1671  CZ  ARG A 275     170.581 161.661 125.476  1.00 36.49           C
ATOM   1672  NH1 ARG A 275     171.058 162.894 125.478  1.00 36.49           N
ATOM   1673  NH2 ARG A 275     171.160 160.734 126.224  1.00 36.49           N
ATOM   1674  N   LYS A 276     164.807 156.525 122.730  1.00 36.44           N
ATOM   1675  CA  LYS A 276     164.288 155.202 122.422  1.00 36.44           C
ATOM   1676  C   LYS A 276     163.707 155.183 121.007  1.00 36.44           C
ATOM   1677  O   LYS A 276     163.952 154.247 120.245  1.00 36.44           O
ATOM   1678  CB  LYS A 276     163.277 154.756 123.480  1.00 36.44           C
ATOM   1679  CG  LYS A 276     162.459 153.531 123.104  1.00 36.44           C
ATOM   1680  CD  LYS A 276     161.585 153.019 124.233  1.00 36.44           C
ATOM   1681  CE  LYS A 276     160.385 153.893 124.540  1.00 36.44           C
ATOM   1682  NZ  LYS A 276     159.447 153.983 123.395  1.00 36.44           N
ATOM   1683  N   GLY A 277     162.922 156.214 120.675  1.00 35.00           N
ATOM   1684  CA  GLY A 277     162.371 156.370 119.337  1.00 35.00           C
ATOM   1685  C   GLY A 277     163.468 156.468 118.278  1.00 35.00           C
ATOM   1686  O   GLY A 277     163.346 155.894 117.197  1.00 35.00           O
ATOM   1687  N   GLU A 278     164.544 157.189 118.613  1.00 36.21           N
ATOM   1688  CA  GLU A 278     165.670 157.345 117.706  1.00 36.21           C
ATOM   1689  C   GLU A 278     166.330 155.991 117.441  1.00 36.21           C
ATOM   1690  O   GLU A 278     166.715 155.708 116.308  1.00 36.21           O
ATOM   1691  CB  GLU A 278     166.646 158.392 118.238  1.00 36.21           C
ATOM   1692  CG  GLU A 278     167.935 158.491 117.443  1.00 36.21           C
ATOM   1693  CD  GLU A 278     168.558 159.874 117.424  1.00 36.21           C
ATOM   1694  OE1 GLU A 278     168.910 160.379 118.511  1.00 36.21           O
ATOM   1695  OE2 GLU A 278     168.681 160.449 116.322  1.00 36.21           O
ATOM   1696  N   LEU A 279     166.458 155.163 118.484  1.00 30.53           N
ATOM   1697  CA  LEU A 279     167.037 153.839 118.320  1.00 30.53           C
ATOM   1698  C   LEU A 279     166.155 152.968 117.430  1.00 30.53           C
ATOM   1699  O   LEU A 279     166.665 152.272 116.554  1.00 30.53           O
ATOM   1700  CB  LEU A 279     167.274 153.184 119.683  1.00 30.53           C
ATOM   1701  CG  LEU A 279     168.094 151.899 119.630  1.00 30.53           C
ATOM   1702  CD1 LEU A 279     169.532 152.187 119.228  1.00 30.53           C
ATOM   1703  CD2 LEU A 279     168.049 151.171 120.959  1.00 30.53           C
ATOM   1704  N   ARG A 280     164.837 153.016 117.647  1.00 34.46           N
ATOM   1705  CA  ARG A 280     163.912 152.272 116.803  1.00 34.46           C
ATOM   1706  C   ARG A 280     164.067 152.700 115.344  1.00 34.46           C
ATOM   1707  O   ARG A 280     164.053 151.855 114.445  1.00 34.46           O
ATOM   1708  CB  ARG A 280     162.463 152.478 117.249  1.00 34.46           C
ATOM   1709  CG  ARG A 280     162.051 151.652 118.453  1.00 34.46           C
ATOM   1710  CD  ARG A 280     161.699 150.264 117.969  1.00 34.46           C
ATOM   1711  NE  ARG A 280     160.536 150.260 117.087  1.00 34.46           N
ATOM   1712  CZ  ARG A 280     160.017 149.185 116.511  1.00 34.46           C
ATOM   1713  NH1 ARG A 280     160.544 147.991 116.725  1.00 34.46           N
ATOM   1714  NH2 ARG A 280     158.962 149.304 115.724  1.00 34.46           N
ATOM   1715  N   TYR A 281     164.222 154.015 115.125  1.00 34.47           N
ATOM   1716  CA  TYR A 281     164.384 154.571 113.792  1.00 34.47           C
ATOM   1717  C   TYR A 281     165.665 154.050 113.145  1.00 34.47           C
ATOM   1718  O   TYR A 281     165.655 153.686 111.973  1.00 34.47           O
ATOM   1719  CB  TYR A 281     164.359 156.099 113.842  1.00 34.47           C
ATOM   1720  CG  TYR A 281     164.839 156.783 112.588  1.00 34.47           C
ATOM   1721  CD1 TYR A 281     163.986 156.967 111.509  1.00 34.47           C
ATOM   1722  CD2 TYR A 281     166.142 157.253 112.480  1.00 34.47           C
ATOM   1723  CE1 TYR A 281     164.411 157.604 110.353  1.00 34.47           C
ATOM   1724  CE2 TYR A 281     166.585 157.888 111.328  1.00 34.47           C
ATOM   1725  CZ  TYR A 281     165.716 158.064 110.262  1.00 34.47           C
ATOM   1726  OH  TYR A 281     166.139 158.690 109.125  1.00 34.47           O
ATOM   1727  N   MET A 282     166.756 154.020 113.919  1.00 28.98           N
ATOM   1728  CA  MET A 282     168.059 153.598 113.421  1.00 28.98           C
ATOM   1729  C   MET A 282     168.076 152.098 113.120  1.00 28.98           C
ATOM   1730  O   MET A 282     168.883 151.645 112.311  1.00 28.98           O
ATOM   1731  CB  MET A 282     169.165 153.944 114.422  1.00 28.98           C
ATOM   1732  CG  MET A 282     170.547 154.050 113.807  1.00 28.98           C
ATOM   1733  SD  MET A 282     170.773 155.681 113.060  1.00 28.98           S
ATOM   1734  CE  MET A 282     171.035 156.695 114.516  1.00 28.98           C
ATOM   1735  N   HIS A 283     167.192 151.328 113.768  1.00 31.95           N
ATOM   1736  CA  HIS A 283     167.062 149.914 113.450  1.00 31.95           C
ATOM   1737  C   HIS A 283     166.228 149.713 112.187  1.00 31.95           C
ATOM   1738  O   HIS A 283     166.531 148.838 111.373  1.00 31.95           O
ATOM   1739  CB  HIS A 283     166.471 149.137 114.627  1.00 31.95           C
ATOM   1740  CG  HIS A 283     167.490 148.650 115.597  1.00 31.95           C
ATOM   1741  ND1 HIS A 283     168.470 147.749 115.245  1.00 31.95           N
ATOM   1742  CD2 HIS A 283     167.672 148.920 116.905  1.00 31.95           C
ATOM   1743  CE1 HIS A 283     169.221 147.493 116.294  1.00 31.95           C
ATOM   1744  NE2 HIS A 283     168.747 148.196 117.325  1.00 31.95           N
ATOM   1745  N   SER A 284     165.161 150.509 112.048  1.00 28.78           N
ATOM   1746  CA  SER A 284     164.324 150.457 110.858  1.00 28.78           C
ATOM   1747  C   SER A 284     165.128 150.834 109.611  1.00 28.78           C
ATOM   1748  O   SER A 284     164.936 150.276 108.537  1.00 28.78           O
ATOM   1749  CB  SER A 284     163.087 151.294 111.017  1.00 28.78           C
ATOM   1750  OG  SER A 284     162.169 150.667 111.899  1.00 28.78           O
ATOM   1751  N   ARG A 285     166.076 151.761 109.783  1.00 35.48           N
ATOM   1752  CA  ARG A 285     166.911 152.267 108.711  1.00 35.48           C
ATOM   1753  C   ARG A 285     167.891 151.197 108.228  1.00 35.48           C
ATOM   1754  O   ARG A 285     168.500 151.367 107.175  1.00 35.48           O
ATOM   1755  CB  ARG A 285     167.595 153.554 109.193  1.00 35.48           C
ATOM   1756  CG  ARG A 285     168.637 154.124 108.245  1.00 35.48           C
ATOM   1757  CD  ARG A 285     168.891 155.591 108.534  1.00 35.48           C
ATOM   1758  NE  ARG A 285     170.171 156.044 108.009  1.00 35.48           N
ATOM   1759  CZ  ARG A 285     170.419 156.374 106.743  1.00 35.48           C
ATOM   1760  NH1 ARG A 285     171.630 156.773 106.401  1.00 35.48           N
ATOM   1761  NH2 ARG A 285     169.470 156.297 105.823  1.00 35.48           N
ATOM   1762  N   VAL A 286     168.109 150.132 109.007  1.00 25.89           N
ATOM   1763  CA  VAL A 286     169.036 149.072 108.635  1.00 25.89           C
ATOM   1764  C   VAL A 286     168.274 147.829 108.184  1.00 25.89           C
ATOM   1765  O   VAL A 286     168.805 146.999 107.450  1.00 25.89           O
ATOM   1766  CB  VAL A 286     170.017 148.766 109.781  1.00 25.89           C
ATOM   1767  CG1 VAL A 286     170.766 147.463 109.588  1.00 25.89           C
ATOM   1768  CG2 VAL A 286     170.977 149.919 109.977  1.00 25.89           C
ATOM   1769  N   VAL A 287     167.021 147.711 108.615  1.00 27.47           N
ATOM   1770  CA  VAL A 287     166.186 146.630 108.121  1.00 27.47           C
ATOM   1771  C   VAL A 287     165.613 146.985 106.746  1.00 27.47           C
ATOM   1772  O   VAL A 287     165.202 146.098 106.008  1.00 27.47           O
ATOM   1773  CB  VAL A 287     165.093 146.233 109.132  1.00 27.47           C
ATOM   1774  CG1 VAL A 287     164.015 147.299 109.272  1.00 27.47           C
ATOM   1775  CG2 VAL A 287     164.468 144.900 108.756  1.00 27.47           C
ATOM   1776  N   ALA A 288     165.513 148.284 106.442  1.00 29.65           N
ATOM   1777  CA  ALA A 288     165.001 148.716 105.153  1.00 29.65           C
ATOM   1778  C   ALA A 288     166.104 148.679 104.098  1.00 29.65           C
ATOM   1779  O   ALA A 288     165.903 148.168 102.999  1.00 29.65           O
ATOM   1780  CB  ALA A 288     164.372 150.083 105.264  1.00 29.65           C
ATOM   1781  N   ASN A 289     167.265 149.245 104.437  1.00 34.31           N
ATOM   1782  CA  ASN A 289     168.382 149.373 103.519  1.00 34.31           C
ATOM   1783  C   ASN A 289     169.325 148.174 103.614  1.00 34.31           C
ATOM   1784  O   ASN A 289     170.494 148.301 103.259  1.00 34.31           O
ATOM   1785  CB  ASN A 289     169.149 150.662 103.816  1.00 34.31           C
ATOM   1786  CG  ASN A 289     168.384 151.893 103.386  1.00 34.31           C
ATOM   1787  OD1 ASN A 289     168.507 152.327 102.243  1.00 34.31           O
ATOM   1788  ND2 ASN A 289     167.591 152.460 104.278  1.00 34.31           N
ATOM   1789  N   SER A 290     168.820 147.016 104.067  1.00 28.68           N
ATOM   1790  CA  SER A 290     169.673 145.867 104.345  1.00 28.68           C
ATOM   1791  C   SER A 290     170.448 145.423 103.105  1.00 28.68           C
ATOM   1792  O   SER A 290     171.630 145.105 103.204  1.00 28.68           O
ATOM   1793  CB  SER A 290     168.888 144.734 104.919  1.00 28.68           C
ATOM   1794  OG  SER A 290     168.007 144.209 103.940  1.00 28.68           O
ATOM   1795  N   GLU A 291     169.780 145.423 101.947  1.00 36.09           N
ATOM   1796  CA  GLU A 291     170.360 144.922 100.710  1.00 36.09           C
ATOM   1797  C   GLU A 291     171.476 145.844 100.218  1.00 36.09           C
ATOM   1798  O   GLU A 291     172.562 145.372  99.877  1.00 36.09           O
ATOM   1799  CB  GLU A 291     169.260 144.710  99.668  1.00 36.09           C
ATOM   1800  CG  GLU A 291     169.726 143.934  98.450  1.00 36.09           C
ATOM   1801  CD  GLU A 291     168.666 143.176  97.667  1.00 36.09           C
ATOM   1802  OE1 GLU A 291     167.590 143.754  97.390  1.00 36.09           O
ATOM   1803  OE2 GLU A 291     168.919 142.005  97.330  1.00 36.09           O
ATOM   1804  N   GLU A 292     171.207 147.156 100.219  1.00 40.32           N
ATOM   1805  CA  GLU A 292     172.130 148.129  99.654  1.00 40.32           C
ATOM   1806  C   GLU A 292     173.355 148.304 100.546  1.00 40.32           C
ATOM   1807  O   GLU A 292     174.369 148.806 100.076  1.00 40.32           O
ATOM   1808  CB  GLU A 292     171.465 149.487  99.425  1.00 40.32           C
ATOM   1809  CG  GLU A 292     170.156 149.413  98.660  1.00 40.32           C
ATOM   1810  CD  GLU A 292     169.317 150.684  98.709  1.00 40.32           C
ATOM   1811  OE1 GLU A 292     169.879 151.780  98.481  1.00 40.32           O
ATOM   1812  OE2 GLU A 292     168.100 150.582  98.995  1.00 40.32           O
ATOM   1813  N   ILE A 293     173.267 147.887 101.817  1.00 34.66           N
ATOM   1814  CA  ILE A 293     174.407 147.958 102.725  1.00 34.66           C
ATOM   1815  C   ILE A 293     175.114 146.607 102.815  1.00 34.66           C
ATOM   1816  O   ILE A 293     176.263 146.540 103.251  1.00 34.66           O
ATOM   1817  CB  ILE A 293     174.017 148.521 104.106  1.00 34.66           C
ATOM   1818  CG1 ILE A 293     173.177 147.543 104.928  1.00 34.66           C
ATOM   1819  CG2 ILE A 293     173.332 149.867 103.954  1.00 34.66           C
ATOM   1820  CD1 ILE A 293     172.875 148.026 106.323  1.00 34.66           C
ATOM   1821  N   ALA A 294     174.410 145.542 102.417  1.00 32.71           N
ATOM   1822  CA  ALA A 294     175.015 144.227 102.294  1.00 32.71           C
ATOM   1823  C   ALA A 294     175.889 144.136 101.043  1.00 32.71           C
ATOM   1824  O   ALA A 294     176.846 143.366 101.038  1.00 32.71           O
ATOM   1825  CB  ALA A 294     173.961 143.155 102.335  1.00 32.71           C
ATOM   1826  N   PHE A 295     175.569 144.907  99.993  1.00 36.60           N
ATOM   1827  CA  PHE A 295     176.482 145.019  98.866  1.00 36.60           C
ATOM   1828  C   PHE A 295     177.759 145.752  99.265  1.00 36.60           C
ATOM   1829  O   PHE A 295     178.847 145.190  99.137  1.00 36.60           O
ATOM   1830  CB  PHE A 295     175.840 145.729  97.677  1.00 36.60           C
ATOM   1831  CG  PHE A 295     174.807 144.917  96.949  1.00 36.60           C
ATOM   1832  CD1 PHE A 295     175.185 143.934  96.047  1.00 36.60           C
ATOM   1833  CD2 PHE A 295     173.458 145.157  97.158  1.00 36.60           C
ATOM   1834  CE1 PHE A 295     174.226 143.196  95.368  1.00 36.60           C
ATOM   1835  CE2 PHE A 295     172.498 144.418  96.485  1.00 36.60           C
ATOM   1836  CZ  PHE A 295     172.885 143.441  95.588  1.00 36.60           C
ATOM   1837  N   TYR A 296     177.619 147.002  99.734  1.00 42.34           N
ATOM   1838  CA  TYR A 296     178.774 147.832 100.041  1.00 42.34           C
ATOM   1839  C   TYR A 296     179.692 147.160 101.061  1.00 42.34           C
ATOM   1840  O   TYR A 296     180.894 147.426 101.082  1.00 42.34           O
ATOM   1841  CB  TYR A 296     178.349 149.207 100.556  1.00 42.34           C
ATOM   1842  CG  TYR A 296     177.518 150.024  99.603  1.00 42.34           C
ATOM   1843  CD1 TYR A 296     176.389 150.690 100.052  1.00 42.34           C
ATOM   1844  CD2 TYR A 296     177.854 150.136  98.261  1.00 42.34           C
ATOM   1845  CE1 TYR A 296     175.608 151.453  99.197  1.00 42.34           C
ATOM   1846  CE2 TYR A 296     177.086 150.896  97.391  1.00 42.34           C
ATOM   1847  CZ  TYR A 296     175.957 151.551  97.861  1.00 42.34           C
ATOM   1848  OH  TYR A 296     175.194 152.299  97.015  1.00 42.34           O
ATOM   1849  N   GLY A 297     179.113 146.292 101.901  1.00 34.86           N
ATOM   1850  CA  GLY A 297     179.838 145.609 102.962  1.00 34.86           C
ATOM   1851  C   GLY A 297     180.013 146.484 104.201  1.00 34.86           C
ATOM   1852  O   GLY A 297     180.817 146.166 105.076  1.00 34.86           O
ATOM   1853  N   GLY A 298     179.247 147.578 104.273  1.00 37.10           N
ATOM   1854  CA  GLY A 298     179.320 148.500 105.393  1.00 37.10           C
ATOM   1855  C   GLY A 298     178.474 148.020 106.566  1.00 37.10           C
ATOM   1856  O   GLY A 298     177.524 148.691 106.954  1.00 37.10           O
ATOM   1857  N   HIS A 299     178.838 146.859 107.120  1.00 38.41           N
ATOM   1858  CA  HIS A 299     178.144 146.307 108.273  1.00 38.41           C
ATOM   1859  C   HIS A 299     178.795 146.767 109.576  1.00 38.41           C
ATOM   1860  O   HIS A 299     178.191 146.638 110.640  1.00 38.41           O
ATOM   1861  CB  HIS A 299     178.079 144.780 108.194  1.00 38.41           C
ATOM   1862  CG  HIS A 299     179.420 144.136 108.136  1.00 38.41           C
ATOM   1863  ND1 HIS A 299     180.220 143.993 109.251  1.00 38.41           N
ATOM   1864  CD2 HIS A 299     180.102 143.599 107.105  1.00 38.41           C
ATOM   1865  CE1 HIS A 299     181.347 143.404 108.908  1.00 38.41           C
ATOM   1866  NE2 HIS A 299     181.298 143.149 107.594  1.00 38.41           N
ATOM   1867  N   GLU A 300     180.033 147.272 109.487  1.00 42.60           N
ATOM   1868  CA  GLU A 300     180.758 147.777 110.648  1.00 42.60           C
ATOM   1869  C   GLU A 300     180.725 149.306 110.706  1.00 42.60           C
ATOM   1870  O   GLU A 300     181.377 149.904 111.559  1.00 42.60           O
ATOM   1871  CB  GLU A 300     182.189 147.230 110.675  1.00 42.60           C
ATOM   1872  CG  GLU A 300     183.116 147.867 109.650  1.00 42.60           C
ATOM   1873  CD  GLU A 300     184.607 147.786 109.943  1.00 42.60           C
ATOM   1874  OE1 GLU A 300     184.982 147.685 111.133  1.00 42.60           O
ATOM   1875  OE2 GLU A 300     185.397 147.834 108.977  1.00 42.60           O
ATOM   1876  N   VAL A 301     179.988 149.931 109.784  1.00 41.00           N
ATOM   1877  CA  VAL A 301     179.723 151.359 109.854  1.00 41.00           C
ATOM   1878  C   VAL A 301     178.341 151.582 110.467  1.00 41.00           C
ATOM   1879  O   VAL A 301     178.070 152.650 111.011  1.00 41.00           O
ATOM   1880  CB  VAL A 301     179.901 152.017 108.472  1.00 41.00           C
ATOM   1881  CG1 VAL A 301     179.221 153.374 108.350  1.00 41.00           C
ATOM   1882  CG2 VAL A 301     181.374 152.138 108.129  1.00 41.00           C
ATOM   1883  N   GLU A 302     177.489 150.554 110.387  1.00 37.71           N
ATOM   1884  CA  GLU A 302     176.171 150.565 111.002  1.00 37.71           C
ATOM   1885  C   GLU A 302     176.192 149.949 112.400  1.00 37.71           C
ATOM   1886  O   GLU A 302     175.194 150.030 113.120  1.00 37.71           O
ATOM   1887  CB  GLU A 302     175.159 149.852 110.108  1.00 37.71           C
ATOM   1888  CG  GLU A 302     174.639 150.730 108.990  1.00 37.71           C
ATOM   1889  CD  GLU A 302     173.680 151.837 109.401  1.00 37.71           C
ATOM   1890  OE1 GLU A 302     173.293 151.893 110.589  1.00 37.71           O
ATOM   1891  OE2 GLU A 302     173.318 152.641 108.531  1.00 37.71           O
ATOM   1892  N   LEU A 303     177.320 149.326 112.767  1.00 31.12           N
ATOM   1893  CA  LEU A 303     177.504 148.784 114.105  1.00 31.12           C
ATOM   1894  C   LEU A 303     178.090 149.847 115.030  1.00 31.12           C
ATOM   1895  O   LEU A 303     177.664 149.964 116.175  1.00 31.12           O
ATOM   1896  CB  LEU A 303     178.391 147.538 114.045  1.00 31.12           C
ATOM   1897  CG  LEU A 303     178.579 146.803 115.372  1.00 31.12           C
ATOM   1898  CD1 LEU A 303     177.243 146.547 116.055  1.00 31.12           C
ATOM   1899  CD2 LEU A 303     179.338 145.501 115.173  1.00 31.12           C
ATOM   1900  N   ALA A 304     179.068 150.615 114.535  1.00 31.45           N
ATOM   1901  CA  ALA A 304     179.636 151.722 115.291  1.00 31.45           C
ATOM   1902  C   ALA A 304     178.695 152.928 115.296  1.00 31.45           C
ATOM   1903  O   ALA A 304     179.092 154.015 115.715  1.00 31.45           O
ATOM   1904  CB  ALA A 304     180.987 152.086 114.727  1.00 31.45           C
ATOM   1905  N   LEU A 305     177.451 152.734 114.836  1.00 29.26           N
ATOM   1906  CA  LEU A 305     176.479 153.814 114.704  1.00 29.26           C
ATOM   1907  C   LEU A 305     175.159 153.449 115.384  1.00 29.26           C
ATOM   1908  O   LEU A 305     174.346 154.334 115.647  1.00 29.26           O
ATOM   1909  CB  LEU A 305     176.288 154.152 113.217  1.00 29.26           C
ATOM   1910  CG  LEU A 305     175.637 155.498 112.877  1.00 29.26           C
ATOM   1911  CD1 LEU A 305     176.265 156.117 111.632  1.00 29.26           C
ATOM   1912  CD2 LEU A 305     174.133 155.353 112.686  1.00 29.26           C
ATOM   1913  N   LEU A 306     174.945 152.152 115.645  1.00 29.46           N
ATOM   1914  CA  LEU A 306     173.841 151.708 116.482  1.00 29.46           C
ATOM   1915  C   LEU A 306     174.233 151.747 117.955  1.00 29.46           C
ATOM   1916  O   LEU A 306     173.433 152.166 118.787  1.00 29.46           O
ATOM   1917  CB  LEU A 306     173.381 150.311 116.066  1.00 29.46           C
ATOM   1918  CG  LEU A 306     172.255 150.296 115.037  1.00 29.46           C
ATOM   1919  CD1 LEU A 306     172.057 148.907 114.484  1.00 29.46           C
ATOM   1920  CD2 LEU A 306     170.954 150.794 115.639  1.00 29.46           C
ATOM   1921  N   GLN A 307     175.456 151.303 118.266  1.00 30.16           N
ATOM   1922  CA  GLN A 307     175.971 151.380 119.623  1.00 30.16           C
ATOM   1923  C   GLN A 307     175.984 152.836 120.078  1.00 30.16           C
ATOM   1924  O   GLN A 307     175.321 153.180 121.050  1.00 30.16           O
ATOM   1925  CB  GLN A 307     177.361 150.752 119.717  1.00 30.16           C
ATOM   1926  CG  GLN A 307     177.392 149.275 119.358  1.00 30.16           C
ATOM   1927  CD  GLN A 307     178.803 148.756 119.225  1.00 30.16           C
ATOM   1928  OE1 GLN A 307     179.724 149.464 118.816  1.00 30.16           O
ATOM   1929  NE2 GLN A 307     178.986 147.499 119.592  1.00 30.16           N
ATOM   1930  N   ARG A 308     176.694 153.692 119.334  1.00 32.42           N
ATOM   1931  CA  ARG A 308     176.848 155.092 119.701  1.00 32.42           C
ATOM   1932  C   ARG A 308     175.492 155.762 119.933  1.00 32.42           C
ATOM   1933  O   ARG A 308     175.412 156.760 120.646  1.00 32.42           O
ATOM   1934  CB  ARG A 308     177.685 155.833 118.655  1.00 32.42           C
ATOM   1935  CG  ARG A 308     178.043 157.259 119.048  1.00 32.42           C
ATOM   1936  CD  ARG A 308     177.085 158.316 118.520  1.00 32.42           C
ATOM   1937  NE  ARG A 308     176.723 158.145 117.116  1.00 32.42           N
ATOM   1938  CZ  ARG A 308     177.556 158.219 116.076  1.00 32.42           C
ATOM   1939  NH1 ARG A 308     178.847 158.455 116.250  1.00 32.42           N
ATOM   1940  NH2 ARG A 308     177.089 158.047 114.853  1.00 32.42           N
ATOM   1941  N   SER A 309     174.439 155.211 119.324  1.00 28.41           N
ATOM   1942  CA  SER A 309     173.078 155.701 119.499  1.00 28.41           C
ATOM   1943  C   SER A 309     172.247 154.801 120.412  1.00 28.41           C
ATOM   1944  O   SER A 309     171.077 155.098 120.653  1.00 28.41           O
ATOM   1945  CB  SER A 309     172.389 155.907 118.173  1.00 28.41           C
ATOM   1946  OG  SER A 309     172.763 157.139 117.573  1.00 28.41           O
ATOM   1947  N   TYR A 310     172.836 153.699 120.891  1.00 26.90           N
ATOM   1948  CA  TYR A 310     172.234 152.909 121.954  1.00 26.90           C
ATOM   1949  C   TYR A 310     172.786 153.330 123.314  1.00 26.90           C
ATOM   1950  O   TYR A 310     172.040 153.389 124.292  1.00 26.90           O
ATOM   1951  CB  TYR A 310     172.451 151.408 121.754  1.00 26.90           C
ATOM   1952  CG  TYR A 310     172.212 150.628 123.018  1.00 26.90           C
ATOM   1953  CD1 TYR A 310     170.932 150.515 123.538  1.00 26.90           C
ATOM   1954  CD2 TYR A 310     173.258 150.052 123.727  1.00 26.90           C
ATOM   1955  CE1 TYR A 310     170.690 149.845 124.724  1.00 26.90           C
ATOM   1956  CE2 TYR A 310     173.029 149.361 124.907  1.00 26.90           C
ATOM   1957  CZ  TYR A 310     171.739 149.256 125.403  1.00 26.90           C
ATOM   1958  OH  TYR A 310     171.472 148.593 126.561  1.00 26.90           O
ATOM   1959  N   GLN A 311     174.100 153.566 123.378  1.00 29.25           N
ATOM   1960  CA  GLN A 311     174.759 153.986 124.606  1.00 29.25           C
ATOM   1961  C   GLN A 311     174.316 155.387 125.025  1.00 29.25           C
ATOM   1962  O   GLN A 311     174.634 155.815 126.131  1.00 29.25           O
ATOM   1963  CB  GLN A 311     176.278 153.919 124.466  1.00 29.25           C
ATOM   1964  CG  GLN A 311     176.836 152.501 124.526  1.00 29.25           C
ATOM   1965  CD  GLN A 311     178.342 152.436 124.415  1.00 29.25           C
ATOM   1966  OE1 GLN A 311     179.068 153.197 125.054  1.00 29.25           O
ATOM   1967  NE2 GLN A 311     178.835 151.505 123.607  1.00 29.25           N
ATOM   1968  N   ASP A 312     173.605 156.097 124.137  1.00 33.19           N
ATOM   1969  CA  ASP A 312     172.970 157.359 124.484  1.00 33.19           C
ATOM   1970  C   ASP A 312     171.589 157.141 125.094  1.00 33.19           C
ATOM   1971  O   ASP A 312     171.032 158.071 125.668  1.00 33.19           O
ATOM   1972  CB  ASP A 312     172.889 158.316 123.295  1.00 33.19           C
ATOM   1973  CG  ASP A 312     174.068 159.272 123.208  1.00 33.19           C
ATOM   1974  OD1 ASP A 312     174.750 159.474 124.240  1.00 33.19           O
ATOM   1975  OD2 ASP A 312     174.292 159.818 122.108  1.00 33.19           O
ATOM   1976  N   LEU A 313     171.040 155.928 124.952  1.00 26.46           N
ATOM   1977  CA  LEU A 313     169.783 155.558 125.588  1.00 26.46           C
ATOM   1978  C   LEU A 313     170.032 154.758 126.868  1.00 26.46           C
ATOM   1979  O   LEU A 313     169.149 154.665 127.714  1.00 26.46           O
ATOM   1980  CB  LEU A 313     168.916 154.780 124.594  1.00 26.46           C
ATOM   1981  CG  LEU A 313     167.777 153.950 125.188  1.00 26.46           C
ATOM   1982  CD1 LEU A 313     166.734 154.833 125.851  1.00 26.46           C
ATOM   1983  CD2 LEU A 313     167.124 153.111 124.109  1.00 26.46           C
ATOM   1984  N   ALA A 314     171.226 154.169 126.997  1.00 28.25           N
ATOM   1985  CA  ALA A 314     171.630 153.488 128.219  1.00 28.25           C
ATOM   1986  C   ALA A 314     172.388 154.426 129.161  1.00 28.25           C
ATOM   1987  O   ALA A 314     172.849 153.996 130.218  1.00 28.25           O
ATOM   1988  CB  ALA A 314     172.437 152.255 127.888  1.00 28.25           C
ATOM   1989  N   SER A 315     172.527 155.699 128.767  1.00 31.58           N
ATOM   1990  CA  SER A 315     173.098 156.742 129.607  1.00 31.58           C
ATOM   1991  C   SER A 315     172.047 157.788 129.985  1.00 31.58           C
ATOM   1992  O   SER A 315     172.368 158.797 130.611  1.00 31.58           O
ATOM   1993  CB  SER A 315     174.299 157.363 128.937  1.00 31.58           C
ATOM   1994  OG  SER A 315     174.661 158.581 129.568  1.00 31.58           O
ATOM   1995  N   GLN A 316     170.795 157.553 129.583  1.00 29.86           N
ATOM   1996  CA  GLN A 316     169.665 158.359 130.017  1.00 29.86           C
ATOM   1997  C   GLN A 316     168.697 157.531 130.855  1.00 29.86           C
ATOM   1998  O   GLN A 316     168.027 158.101 131.719  1.00 29.86           O
ATOM   1999  CB  GLN A 316     168.929 158.956 128.818  1.00 29.86           C
ATOM   2000  CG  GLN A 316     167.897 160.012 129.193  1.00 29.86           C
ATOM   2001  CD  GLN A 316     168.516 161.368 129.423  1.00 29.86           C
ATOM   2002  OE1 GLN A 316     169.543 161.511 130.091  1.00 29.86           O
ATOM   2003  NE2 GLN A 316     167.894 162.386 128.844  1.00 29.86           N
ATOM   2004  N   ILE A 317     168.625 156.215 130.591  1.00 24.80           N
ATOM   2005  CA  ILE A 317     167.908 155.322 131.487  1.00 24.80           C
ATOM   2006  C   ILE A 317     168.665 155.243 132.809  1.00 24.80           C
ATOM   2007  O   ILE A 317     168.048 155.193 133.868  1.00 24.80           O
ATOM   2008  CB  ILE A 317     167.690 153.930 130.862  1.00 24.80           C
ATOM   2009  CG1 ILE A 317     166.633 153.960 129.755  1.00 24.80           C
ATOM   2010  CG2 ILE A 317     167.336 152.909 131.937  1.00 24.80           C
ATOM   2011  CD1 ILE A 317     166.612 152.705 128.906  1.00 24.80           C
ATOM   2012  N   ASN A 318     170.000 155.287 132.733  1.00 25.61           N
ATOM   2013  CA  ASN A 318     170.852 155.256 133.910  1.00 25.61           C
ATOM   2014  C   ASN A 318     170.726 156.550 134.716  1.00 25.61           C
ATOM   2015  O   ASN A 318     171.091 156.576 135.887  1.00 25.61           O
ATOM   2016  CB  ASN A 318     172.306 154.961 133.540  1.00 25.61           C
ATOM   2017  CG  ASN A 318     173.269 155.268 134.666  1.00 25.61           C
ATOM   2018  OD1 ASN A 318     173.847 156.351 134.711  1.00 25.61           O
ATOM   2019  ND2 ASN A 318     173.397 154.353 135.612  1.00 25.61           N
ATOM   2020  N   LEU A 319     170.217 157.619 134.097  1.00 24.89           N
ATOM   2021  CA  LEU A 319     170.146 158.910 134.762  1.00 24.89           C
ATOM   2022  C   LEU A 319     168.793 159.131 135.435  1.00 24.89           C
ATOM   2023  O   LEU A 319     168.725 159.782 136.477  1.00 24.89           O
ATOM   2024  CB  LEU A 319     170.470 160.016 133.762  1.00 24.89           C
ATOM   2025  CG  LEU A 319     170.524 161.429 134.349  1.00 24.89           C
ATOM   2026  CD1 LEU A 319     171.711 161.592 135.288  1.00 24.89           C
ATOM   2027  CD2 LEU A 319     170.560 162.474 133.249  1.00 24.89           C
ATOM   2028  N   ILE A 320     167.745 158.498 134.902  1.00 23.35           N
ATOM   2029  CA  ILE A 320     166.456 158.533 135.571  1.00 23.35           C
ATOM   2030  C   ILE A 320     166.401 157.445 136.643  1.00 23.35           C
ATOM   2031  O   ILE A 320     165.451 157.380 137.415  1.00 23.35           O
ATOM   2032  CB  ILE A 320     165.286 158.459 134.581  1.00 23.35           C
ATOM   2033  CG1 ILE A 320     165.243 157.131 133.831  1.00 23.35           C
ATOM   2034  CG2 ILE A 320     165.285 159.640 133.634  1.00 23.35           C
ATOM   2035  CD1 ILE A 320     163.977 156.950 133.023  1.00 23.35           C
ATOM   2036  N   LEU A 321     167.435 156.597 136.682  1.00 24.33           N
ATOM   2037  CA  LEU A 321     167.618 155.665 137.786  1.00 24.33           C
ATOM   2038  C   LEU A 321     168.342 156.355 138.936  1.00 24.33           C
ATOM   2039  O   LEU A 321     168.086 156.035 140.092  1.00 24.33           O
ATOM   2040  CB  LEU A 321     168.403 154.445 137.301  1.00 24.33           C
ATOM   2041  CG  LEU A 321     167.602 153.182 136.993  1.00 24.33           C
ATOM   2042  CD1 LEU A 321     166.574 153.403 135.888  1.00 24.33           C
ATOM   2043  CD2 LEU A 321     168.557 152.076 136.593  1.00 24.33           C
ATOM   2044  N   LEU A 322     169.266 157.270 138.618  1.00 25.09           N
ATOM   2045  CA  LEU A 322     170.098 157.875 139.649  1.00 25.09           C
ATOM   2046  C   LEU A 322     169.473 159.169 140.166  1.00 25.09           C
ATOM   2047  O   LEU A 322     169.766 159.587 141.285  1.00 25.09           O
ATOM   2048  CB  LEU A 322     171.517 158.086 139.114  1.00 25.09           C
ATOM   2049  CG  LEU A 322     172.540 158.605 140.122  1.00 25.09           C
ATOM   2050  CD1 LEU A 322     173.865 157.855 140.013  1.00 25.09           C
ATOM   2051  CD2 LEU A 322     172.741 160.109 139.963  1.00 25.09           C
ATOM   2052  N   GLU A 323     168.620 159.796 139.352  1.00 31.69           N
ATOM   2053  CA  GLU A 323     167.778 160.889 139.813  1.00 31.69           C
ATOM   2054  C   GLU A 323     166.436 160.375 140.329  1.00 31.69           C
ATOM   2055  O   GLU A 323     165.477 161.138 140.381  1.00 31.69           O
ATOM   2056  CB  GLU A 323     167.571 161.928 138.711  1.00 31.69           C
ATOM   2057  CG  GLU A 323     168.862 162.595 138.270  1.00 31.69           C
ATOM   2058  CD  GLU A 323     169.496 163.574 139.251  1.00 31.69           C
ATOM   2059  OE1 GLU A 323     170.304 164.409 138.797  1.00 31.69           O
ATOM   2060  OE2 GLU A 323     169.186 163.509 140.464  1.00 31.69           O
ATOM   2061  N   ARG A 324     166.374 159.091 140.698  1.00 33.50           N
ATOM   2062  CA  ARG A 324     165.202 158.506 141.333  1.00 33.50           C
ATOM   2063  C   ARG A 324     165.604 157.689 142.566  1.00 33.50           C
ATOM   2064  O   ARG A 324     164.755 157.298 143.359  1.00 33.50           O
ATOM   2065  CB  ARG A 324     164.388 157.682 140.331  1.00 33.50           C
ATOM   2066  CG  ARG A 324     162.992 157.326 140.818  1.00 33.50           C
ATOM   2067  CD  ARG A 324     162.257 156.468 139.817  1.00 33.50           C
ATOM   2068  NE  ARG A 324     161.579 157.272 138.810  1.00 33.50           N
ATOM   2069  CZ  ARG A 324     160.357 157.788 138.941  1.00 33.50           C
ATOM   2070  NH1 ARG A 324     159.831 158.486 137.949  1.00 33.50           N
ATOM   2071  NH2 ARG A 324     159.671 157.630 140.062  1.00 33.50           N
ATOM   2072  N   LEU A 325     166.900 157.404 142.730  1.00 30.33           N
ATOM   2073  CA  LEU A 325     167.401 156.881 143.997  1.00 30.33           C
ATOM   2074  C   LEU A 325     167.214 157.922 145.102  1.00 30.33           C
ATOM   2075  O   LEU A 325     167.111 157.571 146.275  1.00 30.33           O
ATOM   2076  CB  LEU A 325     168.875 156.487 143.844  1.00 30.33           C
ATOM   2077  CG  LEU A 325     169.674 156.288 145.134  1.00 30.33           C
ATOM   2078  CD1 LEU A 325     169.208 155.055 145.896  1.00 30.33           C
ATOM   2079  CD2 LEU A 325     171.163 156.210 144.848  1.00 30.33           C
ATOM   2080  N   TRP A 326     167.158 159.200 144.710  1.00 42.03           N
ATOM   2081  CA  TRP A 326     167.029 160.321 145.629  1.00 42.03           C
ATOM   2082  C   TRP A 326     165.656 160.982 145.518  1.00 42.03           C
ATOM   2083  O   TRP A 326     165.522 162.170 145.812  1.00 42.03           O
ATOM   2084  CB  TRP A 326     168.144 161.338 145.366  1.00 42.03           C
ATOM   2085  CG  TRP A 326     169.445 161.051 146.051  1.00 42.03           C
ATOM   2086  CD1 TRP A 326     169.633 160.526 147.299  1.00 42.03           C
ATOM   2087  CD2 TRP A 326     170.761 161.328 145.536  1.00 42.03           C
ATOM   2088  NE1 TRP A 326     170.969 160.442 147.589  1.00 42.03           N
ATOM   2089  CE2 TRP A 326     171.686 160.927 146.528  1.00 42.03           C
ATOM   2090  CE3 TRP A 326     171.247 161.866 144.336  1.00 42.03           C
ATOM   2091  CZ2 TRP A 326     173.064 161.048 146.350  1.00 42.03           C
ATOM   2092  CZ3 TRP A 326     172.609 161.985 144.161  1.00 42.03           C
ATOM   2093  CH2 TRP A 326     173.502 161.580 145.157  1.00 42.03           C
ATOM   2094  N   TYR A 327     164.640 160.218 145.097  1.00 37.07           N
ATOM   2095  CA  TYR A 327     163.278 160.729 145.052  1.00 37.07           C
ATOM   2096  C   TYR A 327     162.266 159.724 145.595  1.00 37.07           C
ATOM   2097  O   TYR A 327     161.154 160.127 145.923  1.00 37.07           O
ATOM   2098  CB  TYR A 327     162.889 161.181 143.643  1.00 37.07           C
ATOM   2099  CG  TYR A 327     161.415 161.449 143.469  1.00 37.07           C
ATOM   2100  CD1 TYR A 327     160.870 162.682 143.800  1.00 37.07           C
ATOM   2101  CD2 TYR A 327     160.559 160.461 142.994  1.00 37.07           C
ATOM   2102  CE1 TYR A 327     159.515 162.932 143.655  1.00 37.07           C
ATOM   2103  CE2 TYR A 327     159.198 160.690 142.860  1.00 37.07           C
ATOM   2104  CZ  TYR A 327     158.679 161.936 143.176  1.00 37.07           C
ATOM   2105  OH  TYR A 327     157.345 162.185 143.030  1.00 37.07           O
ATOM   2106  N   VAL A 328     162.611 158.431 145.631  1.00 28.96           N
ATOM   2107  CA  VAL A 328     161.761 157.460 146.308  1.00 28.96           C
ATOM   2108  C   VAL A 328     162.223 157.306 147.757  1.00 28.96           C
ATOM   2109  O   VAL A 328     161.520 156.716 148.574  1.00 28.96           O
ATOM   2110  CB  VAL A 328     161.665 156.114 145.562  1.00 28.96           C
ATOM   2111  CG1 VAL A 328     160.606 155.198 146.164  1.00 28.96           C
ATOM   2112  CG2 VAL A 328     161.381 156.326 144.085  1.00 28.96           C
ATOM   2113  N   MET A 329     163.392 157.875 148.078  1.00 32.10           N
ATOM   2114  CA  MET A 329     163.800 158.013 149.466  1.00 32.10           C
ATOM   2115  C   MET A 329     163.091 159.208 150.103  1.00 32.10           C
ATOM   2116  O   MET A 329     162.897 159.213 151.314  1.00 32.10           O
ATOM   2117  CB  MET A 329     165.315 158.157 149.627  1.00 32.10           C
ATOM   2118  CG  MET A 329     165.705 158.422 151.058  1.00 32.10           C
ATOM   2119  SD  MET A 329     167.485 158.625 151.301  1.00 32.10           S
ATOM   2120  CE  MET A 329     167.543 158.813 153.083  1.00 32.10           C
ATOM   2121  N   LEU A 330     162.635 160.160 149.269  1.00 33.05           N
ATOM   2122  CA  LEU A 330     161.981 161.395 149.697  1.00 33.05           C
ATOM   2123  C   LEU A 330     160.480 161.376 149.374  1.00 33.05           C
ATOM   2124  O   LEU A 330     159.820 162.410 149.481  1.00 33.05           O
ATOM   2125  CB  LEU A 330     162.696 162.575 149.021  1.00 33.05           C
ATOM   2126  CG  LEU A 330     162.668 163.914 149.762  1.00 33.05           C
ATOM   2127  CD1 LEU A 330     164.075 164.477 149.897  1.00 33.05           C
ATOM   2128  CD2 LEU A 330     161.766 164.915 149.058  1.00 33.05           C
ATOM   2129  N   GLU A 331     159.945 160.206 148.983  1.00 37.50           N
ATOM   2130  CA  GLU A 331     158.520 160.030 148.731  1.00 37.50           C
ATOM   2131  C   GLU A 331     157.949 158.979 149.675  1.00 37.50           C
ATOM   2132  O   GLU A 331     156.844 159.171 150.167  1.00 37.50           O
ATOM   2133  CB  GLU A 331     158.216 159.703 147.266  1.00 37.50           C
ATOM   2134  CG  GLU A 331     156.813 159.160 147.036  1.00 37.50           C
ATOM   2135  CD  GLU A 331     156.356 159.106 145.588  1.00 37.50           C
ATOM   2136  OE1 GLU A 331     157.222 159.106 144.685  1.00 37.50           O
ATOM   2137  OE2 GLU A 331     155.131 159.031 145.366  1.00 37.50           O
ATOM   2138  N   GLN A 332     158.718 157.921 149.974  1.00 34.56           N
ATOM   2139  CA  GLN A 332     158.288 156.951 150.969  1.00 34.56           C
ATOM   2140  C   GLN A 332     158.467 157.540 152.366  1.00 34.56           C
ATOM   2141  O   GLN A 332     157.564 157.447 153.196  1.00 34.56           O
ATOM   2142  CB  GLN A 332     159.036 155.626 150.840  1.00 34.56           C
ATOM   2143  CG  GLN A 332     158.626 154.788 149.637  1.00 34.56           C
ATOM   2144  CD  GLN A 332     159.324 153.448 149.615  1.00 34.56           C
ATOM   2145  OE1 GLN A 332     160.140 153.132 150.480  1.00 34.56           O
ATOM   2146  NE2 GLN A 332     158.999 152.634 148.622  1.00 34.56           N
ATOM   2147  N   PHE A 333     159.617 158.183 152.603  1.00 30.69           N
ATOM   2148  CA  PHE A 333     159.890 158.770 153.902  1.00 30.69           C
ATOM   2149  C   PHE A 333     158.809 159.783 154.263  1.00 30.69           C
ATOM   2150  O   PHE A 333     158.330 159.806 155.389  1.00 30.69           O
ATOM   2151  CB  PHE A 333     161.264 159.433 153.911  1.00 30.69           C
ATOM   2152  CG  PHE A 333     161.501 160.350 155.078  1.00 30.69           C
ATOM   2153  CD1 PHE A 333     161.888 159.844 156.311  1.00 30.69           C
ATOM   2154  CD2 PHE A 333     161.314 161.719 154.946  1.00 30.69           C
ATOM   2155  CE1 PHE A 333     162.099 160.690 157.388  1.00 30.69           C
ATOM   2156  CE2 PHE A 333     161.542 162.567 156.021  1.00 30.69           C
ATOM   2157  CZ  PHE A 333     161.935 162.050 157.238  1.00 30.69           C
ATOM   2158  N   LEU A 334     158.429 160.601 153.282  1.00 34.86           N
ATOM   2159  CA  LEU A 334     157.629 161.795 153.499  1.00 34.86           C
ATOM   2160  C   LEU A 334     156.151 161.545 153.178  1.00 34.86           C
ATOM   2161  O   LEU A 334     155.350 162.478 153.230  1.00 34.86           O
ATOM   2162  CB  LEU A 334     158.253 162.901 152.634  1.00 34.86           C
ATOM   2163  CG  LEU A 334     157.838 164.346 152.904  1.00 34.86           C
ATOM   2164  CD1 LEU A 334     159.051 165.263 152.891  1.00 34.86           C
ATOM   2165  CD2 LEU A 334     156.824 164.793 151.863  1.00 34.86           C
ATOM   2166  N   MET A 335     155.770 160.286 152.907  1.00 40.56           N
ATOM   2167  CA  MET A 335     154.374 159.965 152.625  1.00 40.56           C
ATOM   2168  C   MET A 335     153.944 158.655 153.291  1.00 40.56           C
ATOM   2169  O   MET A 335     152.769 158.287 153.220  1.00 40.56           O
ATOM   2170  CB  MET A 335     154.103 159.905 151.114  1.00 40.56           C
ATOM   2171  CG  MET A 335     152.629 159.832 150.748  1.00 40.56           C
ATOM   2172  SD  MET A 335     152.359 159.707 148.964  1.00 40.56           S
ATOM   2173  CE  MET A 335     152.131 161.438 148.562  1.00 40.56           C
ATOM   2174  N   LYS A 336     154.874 157.966 153.964  1.00 39.44           N
ATOM   2175  CA  LYS A 336     154.552 156.724 154.656  1.00 39.44           C
ATOM   2176  C   LYS A 336     155.044 156.772 156.101  1.00 39.44           C
ATOM   2177  O   LYS A 336     154.434 156.173 156.985  1.00 39.44           O
ATOM   2178  CB  LYS A 336     155.123 155.520 153.903  1.00 39.44           C
ATOM   2179  CG  LYS A 336     154.802 154.167 154.515  1.00 39.44           C
ATOM   2180  CD  LYS A 336     155.438 153.011 153.781  1.00 39.44           C
ATOM   2181  CE  LYS A 336     155.115 151.661 154.391  1.00 39.44           C
ATOM   2182  NZ  LYS A 336     155.421 151.607 155.841  1.00 39.44           N
ATOM   2183  N   TYR A 337     156.159 157.472 156.322  1.00 35.26           N
ATOM   2184  CA  TYR A 337     156.754 157.564 157.645  1.00 35.26           C
ATOM   2185  C   TYR A 337     156.582 158.950 158.264  1.00 35.26           C
ATOM   2186  O   TYR A 337     157.025 159.164 159.388  1.00 35.26           O
ATOM   2187  CB  TYR A 337     158.229 157.165 157.590  1.00 35.26           C
ATOM   2188  CG  TYR A 337     158.468 155.717 157.258  1.00 35.26           C
ATOM   2189  CD1 TYR A 337     158.391 154.736 158.234  1.00 35.26           C
ATOM   2190  CD2 TYR A 337     158.771 155.327 155.965  1.00 35.26           C
ATOM   2191  CE1 TYR A 337     158.614 153.401 157.936  1.00 35.26           C
ATOM   2192  CE2 TYR A 337     158.994 153.996 155.648  1.00 35.26           C
ATOM   2193  CZ  TYR A 337     158.911 153.030 156.635  1.00 35.26           C
ATOM   2194  OH  TYR A 337     159.133 151.720 156.326  1.00 35.26           O
ATOM   2195  N   VAL A 338     155.954 159.886 157.539  1.00 36.34           N
ATOM   2196  CA  VAL A 338     155.605 161.187 158.099  1.00 36.34           C
ATOM   2197  C   VAL A 338     154.095 161.421 158.026  1.00 36.34           C
ATOM   2198  O   VAL A 338     153.580 162.335 158.660  1.00 36.34           O
ATOM   2199  CB  VAL A 338     156.425 162.326 157.464  1.00 36.34           C
ATOM   2200  CG1 VAL A 338     155.973 163.704 157.916  1.00 36.34           C
ATOM   2201  CG2 VAL A 338     157.903 162.159 157.762  1.00 36.34           C
ATOM   2202  N   TRP A 339     153.392 160.601 157.239  1.00 46.06           N
ATOM   2203  CA  TRP A 339     151.942 160.516 157.322  1.00 46.06           C
ATOM   2204  C   TRP A 339     151.534 159.649 158.507  1.00 46.06           C
ATOM   2205  O   TRP A 339     150.622 160.012 159.246  1.00 46.06           O
ATOM   2206  CB  TRP A 339     151.353 159.981 156.018  1.00 46.06           C
ATOM   2207  CG  TRP A 339     150.999 161.052 155.035  1.00 46.06           C
ATOM   2208  CD1 TRP A 339     151.643 162.237 154.824  1.00 46.06           C
ATOM   2209  CD2 TRP A 339     149.906 161.019 154.103  1.00 46.06           C
ATOM   2210  NE1 TRP A 339     151.023 162.948 153.833  1.00 46.06           N
ATOM   2211  CE2 TRP A 339     149.956 162.225 153.368  1.00 46.06           C
ATOM   2212  CE3 TRP A 339     148.895 160.092 153.819  1.00 46.06           C
ATOM   2213  CZ2 TRP A 339     149.030 162.524 152.367  1.00 46.06           C
ATOM   2214  CZ3 TRP A 339     147.983 160.388 152.830  1.00 46.06           C
ATOM   2215  CH2 TRP A 339     148.045 161.592 152.121  1.00 46.06           C
ATOM   2216  N   SER A 340     152.210 158.503 158.663  1.00 37.67           N
ATOM   2217  CA  SER A 340     151.958 157.596 159.771  1.00 37.67           C
ATOM   2218  C   SER A 340     152.312 158.256 161.100  1.00 37.67           C
ATOM   2219  O   SER A 340     151.599 158.070 162.082  1.00 37.67           O
ATOM   2220  CB  SER A 340     152.676 156.288 159.594  1.00 37.67           C
ATOM   2221  OG  SER A 340     152.304 155.369 160.612  1.00 37.67           O
ATOM   2222  N   ALA A 341     153.409 159.024 161.113  1.00 34.27           N
ATOM   2223  CA  ALA A 341     153.839 159.735 162.307  1.00 34.27           C
ATOM   2224  C   ALA A 341     152.764 160.725 162.747  1.00 34.27           C
ATOM   2225  O   ALA A 341     152.399 160.748 163.921  1.00 34.27           O
ATOM   2226  CB  ALA A 341     155.164 160.415 162.072  1.00 34.27           C
ATOM   2227  N   SER A 342     152.253 161.514 161.793  1.00 38.85           N
ATOM   2228  CA  SER A 342     151.245 162.523 162.076  1.00 38.85           C
ATOM   2229  C   SER A 342     149.943 161.869 162.530  1.00 38.85           C
ATOM   2230  O   SER A 342     149.312 162.348 163.472  1.00 38.85           O
ATOM   2231  CB  SER A 342     151.034 163.432 160.895  1.00 38.85           C
ATOM   2232  OG  SER A 342     149.885 164.247 161.075  1.00 38.85           O
ATOM   2233  N   GLY A 343     149.555 160.780 161.856  1.00 33.37           N
ATOM   2234  CA  GLY A 343     148.355 160.048 162.224  1.00 33.37           C
ATOM   2235  C   GLY A 343     148.455 159.482 163.639  1.00 33.37           C
ATOM   2236  O   GLY A 343     147.507 159.574 164.418  1.00 33.37           O
ATOM   2237  N   LEU A 344     149.618 158.904 163.956  1.00 31.76           N
ATOM   2238  CA  LEU A 344     149.830 158.317 165.267  1.00 31.76           C
ATOM   2239  C   LEU A 344     149.860 159.400 166.340  1.00 31.76           C
ATOM   2240  O   LEU A 344     149.413 159.154 167.454  1.00 31.76           O
ATOM   2241  CB  LEU A 344     151.111 157.480 165.271  1.00 31.76           C
ATOM   2242  CG  LEU A 344     151.356 156.642 166.526  1.00 31.76           C
ATOM   2243  CD1 LEU A 344     150.120 155.843 166.928  1.00 31.76           C
ATOM   2244  CD2 LEU A 344     152.520 155.695 166.299  1.00 31.76           C
ATOM   2245  N   LEU A 345     150.371 160.587 166.000  1.00 33.20           N
ATOM   2246  CA  LEU A 345     150.322 161.714 166.922  1.00 33.20           C
ATOM   2247  C   LEU A 345     148.872 162.117 167.184  1.00 33.20           C
ATOM   2248  O   LEU A 345     148.484 162.338 168.331  1.00 33.20           O
ATOM   2249  CB  LEU A 345     151.139 162.883 166.365  1.00 33.20           C
ATOM   2250  CG  LEU A 345     151.585 163.913 167.401  1.00 33.20           C
ATOM   2251  CD1 LEU A 345     152.699 163.353 168.274  1.00 33.20           C
ATOM   2252  CD2 LEU A 345     152.033 165.202 166.729  1.00 33.20           C
ATOM   2253  N   MET A 346     148.070 162.166 166.114  1.00 41.31           N
ATOM   2254  CA  MET A 346     146.654 162.492 166.200  1.00 41.31           C
ATOM   2255  C   MET A 346     145.936 161.502 167.118  1.00 41.31           C
ATOM   2256  O   MET A 346     145.081 161.897 167.899  1.00 41.31           O
ATOM   2257  CB  MET A 346     146.007 162.467 164.813  1.00 41.31           C
ATOM   2258  CG  MET A 346     144.554 162.900 164.806  1.00 41.31           C
ATOM   2259  SD  MET A 346     143.788 162.728 163.182  1.00 41.31           S
ATOM   2260  CE  MET A 346     144.553 164.096 162.315  1.00 41.31           C
ATOM   2261  N   VAL A 347     146.313 160.225 167.040  1.00 31.28           N
ATOM   2262  CA  VAL A 347     145.609 159.172 167.755  1.00 31.28           C
ATOM   2263  C   VAL A 347     146.167 159.008 169.170  1.00 31.28           C
ATOM   2264  O   VAL A 347     145.492 158.456 170.038  1.00 31.28           O
ATOM   2265  CB  VAL A 347     145.651 157.875 166.927  1.00 31.28           C
ATOM   2266  CG1 VAL A 347     145.275 156.619 167.701  1.00 31.28           C
ATOM   2267  CG2 VAL A 347     144.829 158.023 165.659  1.00 31.28           C
ATOM   2268  N   ALA A 348     147.389 159.500 169.406  1.00 30.67           N
ATOM   2269  CA  ALA A 348     148.039 159.305 170.693  1.00 30.67           C
ATOM   2270  C   ALA A 348     147.737 160.461 171.643  1.00 30.67           C
ATOM   2271  O   ALA A 348     147.401 160.223 172.800  1.00 30.67           O
ATOM   2272  CB  ALA A 348     149.519 159.096 170.514  1.00 30.67           C
ATOM   2273  N   VAL A 349     147.864 161.700 171.151  1.00 33.60           N
ATOM   2274  CA  VAL A 349     147.746 162.873 172.004  1.00 33.60           C
ATOM   2275  C   VAL A 349     146.455 162.820 172.830  1.00 33.60           C
ATOM   2276  O   VAL A 349     146.511 163.021 174.040  1.00 33.60           O
ATOM   2277  CB  VAL A 349     147.915 164.187 171.216  1.00 33.60           C
ATOM   2278  CG1 VAL A 349     147.329 165.377 171.963  1.00 33.60           C
ATOM   2279  CG2 VAL A 349     149.369 164.451 170.865  1.00 33.60           C
ATOM   2280  N   PRO A 350     145.255 162.599 172.237  1.00 35.11           N
ATOM   2281  CA  PRO A 350     144.049 162.322 173.019  1.00 35.11           C
ATOM   2282  C   PRO A 350     144.215 161.303 174.142  1.00 35.11           C
ATOM   2283  O   PRO A 350     143.771 161.554 175.255  1.00 35.11           O
ATOM   2284  CB  PRO A 350     143.039 161.757 172.013  1.00 35.11           C
ATOM   2285  CG  PRO A 350     143.567 162.132 170.650  1.00 35.11           C
ATOM   2286  CD  PRO A 350     144.942 162.745 170.811  1.00 35.11           C
ATOM   2287  N   ILE A 351     144.866 160.174 173.841  1.00 31.84           N
ATOM   2288  CA  ILE A 351     145.007 159.093 174.804  1.00 31.84           C
ATOM   2289  C   ILE A 351     146.004 159.497 175.888  1.00 31.84           C
ATOM   2290  O   ILE A 351     145.735 159.310 177.072  1.00 31.84           O
ATOM   2291  CB  ILE A 351     145.388 157.771 174.112  1.00 31.84           C
ATOM   2292  CG1 ILE A 351     144.326 157.347 173.100  1.00 31.84           C
ATOM   2293  CG2 ILE A 351     145.604 156.673 175.134  1.00 31.84           C
ATOM   2294  CD1 ILE A 351     144.766 156.213 172.198  1.00 31.84           C
ATOM   2295  N   ILE A 352     147.134 160.076 175.478  1.00 32.49           N
ATOM   2296  CA  ILE A 352     148.204 160.411 176.404  1.00 32.49           C
ATOM   2297  C   ILE A 352     147.741 161.507 177.367  1.00 32.49           C
ATOM   2298  O   ILE A 352     148.136 161.533 178.530  1.00 32.49           O
ATOM   2299  CB  ILE A 352     149.494 160.751 175.626  1.00 32.49           C
ATOM   2300  CG1 ILE A 352     150.217 159.469 175.204  1.00 32.49           C
ATOM   2301  CG2 ILE A 352     150.416 161.678 176.402  1.00 32.49           C
ATOM   2302  CD1 ILE A 352     151.302 159.674 174.181  1.00 32.49           C
ATOM   2303  N   THR A 353     146.902 162.429 176.872  1.00 41.50           N
ATOM   2304  CA  THR A 353     146.459 163.567 177.662  1.00 41.50           C
ATOM   2305  C   THR A 353     144.939 163.577 177.813  1.00 41.50           C
ATOM   2306  O   THR A 353     144.306 164.613 177.627  1.00 41.50           O
ATOM   2307  CB  THR A 353     146.983 164.887 177.075  1.00 41.50           C
ATOM   2308  OG1 THR A 353     146.343 165.092 175.813  1.00 41.50           O
ATOM   2309  CG2 THR A 353     148.485 164.898 176.903  1.00 41.50           C
ATOM   2310  N   ALA A 354     144.351 162.425 178.151  1.00 52.58           N
ATOM   2311  CA  ALA A 354     142.951 162.321 178.514  1.00 52.58           C
ATOM   2312  C   ALA A 354     142.812 162.522 180.018  1.00 52.58           C
ATOM   2313  O   ALA A 354     142.970 161.587 180.804  1.00 52.58           O
ATOM   2314  CB  ALA A 354     142.397 160.993 178.073  1.00 52.58           C
ATOM   2315  N   THR A 355     142.532 163.776 180.393  1.00 82.05           N
ATOM   2316  CA  THR A 355     142.262 164.146 181.774  1.00 82.05           C
ATOM   2317  C   THR A 355     141.162 163.252 182.345  1.00 82.05           C
ATOM   2318  O   THR A 355     141.354 162.614 183.379  1.00 82.05           O
ATOM   2319  CB  THR A 355     141.897 165.632 181.886  1.00 82.05           C
ATOM   2320  OG1 THR A 355     140.777 165.885 181.037  1.00 82.05           O
ATOM   2321  CG2 THR A 355     143.040 166.561 181.540  1.00 82.05           C
ATOM   2322  N   GLY A 356     140.025 163.199 181.637  1.00101.14           N
ATOM   2323  CA  GLY A 356     138.900 162.359 182.013  1.00101.14           C
ATOM   2324  C   GLY A 356     138.097 162.972 183.156  1.00101.14           C
ATOM   2325  O   GLY A 356     137.047 163.559 182.933  1.00101.14           O
ATOM   2326  N   TYR A 357     138.618 162.841 184.375  1.00115.32           N
ATOM   2327  CA  TYR A 357     137.962 163.297 185.593  1.00115.32           C
ATOM   2328  C   TYR A 357     138.489 164.678 185.990  1.00115.32           C
ATOM   2329  O   TYR A 357     138.877 164.889 187.140  1.00115.32           O
ATOM   2330  CB  TYR A 357     138.139 162.261 186.717  1.00115.32           C
ATOM   2331  CG  TYR A 357     139.565 161.791 186.922  1.00115.32           C
ATOM   2332  CD1 TYR A 357     140.034 160.661 186.260  1.00115.32           C
ATOM   2333  CD2 TYR A 357     140.459 162.474 187.743  1.00115.32           C
ATOM   2334  CE1 TYR A 357     141.349 160.238 186.388  1.00115.32           C
ATOM   2335  CE2 TYR A 357     141.783 162.084 187.854  1.00115.32           C
ATOM   2336  CZ  TYR A 357     142.218 160.937 187.210  1.00115.32           C
ATOM   2337  OH  TYR A 357     143.511 160.522 187.349  1.00115.32           O
ATOM   2338  N   SER A 358     138.465 165.624 185.042  1.00114.39           N
ATOM   2339  CA  SER A 358     138.932 166.979 185.297  1.00114.39           C
ATOM   2340  C   SER A 358     137.830 168.008 185.040  1.00114.39           C
ATOM   2341  O   SER A 358     137.486 168.776 185.939  1.00114.39           O
ATOM   2342  CB  SER A 358     140.188 167.288 184.519  1.00114.39           C
ATOM   2343  OG  SER A 358     140.682 168.580 184.842  1.00114.39           O
ATOM   2344  N   GLU A 359     137.279 168.010 183.818  1.00116.44           N
ATOM   2345  CA  GLU A 359     136.334 169.039 183.406  1.00116.44           C
ATOM   2346  C   GLU A 359     135.185 168.472 182.566  1.00116.44           C
ATOM   2347  O   GLU A 359     134.265 169.215 182.222  1.00116.44           O
ATOM   2348  CB  GLU A 359     137.064 170.180 182.689  1.00116.44           C
ATOM   2349  CG  GLU A 359     137.801 169.749 181.430  1.00116.44           C
ATOM   2350  CD  GLU A 359     139.048 170.548 181.085  1.00116.44           C
ATOM   2351  OE1 GLU A 359     139.089 171.760 181.388  1.00116.44           O
ATOM   2352  OE2 GLU A 359     139.979 169.958 180.500  1.00116.44           O
ATOM   2353  N   SER A 360     135.236 167.172 182.236  1.00107.75           N
ATOM   2354  CA  SER A 360     134.259 166.564 181.341  1.00107.75           C
ATOM   2355  C   SER A 360     133.762 165.224 181.884  1.00107.75           C
ATOM   2356  O   SER A 360     133.585 164.271 181.125  1.00107.75           O
ATOM   2357  CB  SER A 360     134.822 166.431 179.944  1.00107.75           C
ATOM   2358  OG  SER A 360     135.102 167.707 179.388  1.00107.75           O
ATOM   2359  N   ASP A 361     133.529 165.164 183.200  1.00104.06           N
ATOM   2360  CA  ASP A 361     133.067 163.937 183.829  1.00104.06           C
ATOM   2361  C   ASP A 361     132.190 164.261 185.033  1.00104.06           C
ATOM   2362  O   ASP A 361     132.370 165.295 185.676  1.00104.06           O
ATOM   2363  CB  ASP A 361     134.231 163.022 184.220  1.00104.06           C
ATOM   2364  CG  ASP A 361     133.837 161.558 184.304  1.00104.06           C
ATOM   2365  OD1 ASP A 361     132.690 161.248 183.926  1.00104.06           O
ATOM   2366  OD2 ASP A 361     134.680 160.745 184.739  1.00104.06           O
ATOM   2367  N   ALA A 362     131.258 163.346 185.332  1.00101.39           N
ATOM   2368  CA  ALA A 362     130.342 163.499 186.452  1.00101.39           C
ATOM   2369  C   ALA A 362     131.007 163.035 187.747  1.00101.39           C
ATOM   2370  O   ALA A 362     131.949 162.246 187.724  1.00101.39           O
ATOM   2371  CB  ALA A 362     129.053 162.761 186.174  1.00101.39           C
ATOM   2372  N   GLU A 363     130.485 163.524 188.879  1.00103.09           N
ATOM   2373  CA  GLU A 363     131.040 163.247 190.196  1.00103.09           C
ATOM   2374  C   GLU A 363     131.129 161.742 190.449  1.00103.09           C
ATOM   2375  O   GLU A 363     132.186 161.251 190.837  1.00103.09           O
ATOM   2376  CB  GLU A 363     130.248 163.986 191.278  1.00103.09           C
ATOM   2377  CG  GLU A 363     130.537 165.479 191.334  1.00103.09           C
ATOM   2378  CD  GLU A 363     132.000 165.871 191.475  1.00103.09           C
ATOM   2379  OE1 GLU A 363     132.705 165.257 192.303  1.00103.09           O
ATOM   2380  OE2 GLU A 363     132.433 166.789 190.749  1.00103.09           O
ATOM   2381  N   ALA A 364     130.020 161.027 190.214  1.00102.41           N
ATOM   2382  CA  ALA A 364     129.959 159.581 190.379  1.00102.41           C
ATOM   2383  C   ALA A 364     130.960 158.896 189.449  1.00102.41           C
ATOM   2384  O   ALA A 364     131.701 158.011 189.873  1.00102.41           O
ATOM   2385  CB  ALA A 364     128.549 159.094 190.142  1.00102.41           C
ATOM   2386  N   VAL A 365     130.986 159.337 188.189  1.00101.96           N
ATOM   2387  CA  VAL A 365     131.878 158.770 187.191  1.00101.96           C
ATOM   2388  C   VAL A 365     133.327 159.125 187.527  1.00101.96           C
ATOM   2389  O   VAL A 365     134.219 158.309 187.311  1.00101.96           O
ATOM   2390  CB  VAL A 365     131.481 159.181 185.762  1.00101.96           C
ATOM   2391  CG1 VAL A 365     132.296 158.422 184.726  1.00101.96           C
ATOM   2392  CG2 VAL A 365     129.996 158.973 185.507  1.00101.96           C
ATOM   2393  N   LYS A 366     133.551 160.326 188.073  1.00107.70           N
ATOM   2394  CA  LYS A 366     134.884 160.733 188.501  1.00107.70           C
ATOM   2395  C   LYS A 366     135.382 159.813 189.617  1.00107.70           C
ATOM   2396  O   LYS A 366     136.531 159.377 189.590  1.00107.70           O
ATOM   2397  CB  LYS A 366     134.908 162.199 188.943  1.00107.70           C
ATOM   2398  CG  LYS A 366     134.913 163.215 187.812  1.00107.70           C
ATOM   2399  CD  LYS A 366     135.411 164.562 188.261  1.00107.70           C
ATOM   2400  CE  LYS A 366     135.437 165.586 187.149  1.00107.70           C
ATOM   2401  NZ  LYS A 366     136.327 166.724 187.479  1.00107.70           N
ATOM   2402  N   LYS A 367     134.507 159.515 190.585  1.00103.49           N
ATOM   2403  CA  LYS A 367     134.844 158.625 191.687  1.00103.49           C
ATOM   2404  C   LYS A 367     135.144 157.224 191.157  1.00103.49           C
ATOM   2405  O   LYS A 367     136.098 156.595 191.601  1.00103.49           O
ATOM   2406  CB  LYS A 367     133.742 158.607 192.749  1.00103.49           C
ATOM   2407  CG  LYS A 367     133.579 159.902 193.530  1.00103.49           C
ATOM   2408  CD  LYS A 367     132.451 159.847 194.533  1.00103.49           C
ATOM   2409  CE  LYS A 367     132.302 161.126 195.330  1.00103.49           C
ATOM   2410  NZ  LYS A 367     131.854 162.260 194.486  1.00103.49           N
ATOM   2411  N   ALA A 368     134.336 156.754 190.196  1.00100.19           N
ATOM   2412  CA  ALA A 368     134.546 155.448 189.586  1.00100.19           C
ATOM   2413  C   ALA A 368     135.916 155.392 188.908  1.00100.19           C
ATOM   2414  O   ALA A 368     136.651 154.423 189.092  1.00100.19           O
ATOM   2415  CB  ALA A 368     133.420 155.111 188.639  1.00100.19           C
ATOM   2416  N   ALA A 369     136.262 156.449 188.160  1.00101.09           N
ATOM   2417  CA  ALA A 369     137.525 156.512 187.438  1.00101.09           C
ATOM   2418  C   ALA A 369     138.707 156.511 188.408  1.00101.09           C
ATOM   2419  O   ALA A 369     139.671 155.784 188.187  1.00101.09           O
ATOM   2420  CB  ALA A 369     137.552 157.697 186.501  1.00101.09           C
ATOM   2421  N   LEU A 370     138.616 157.304 189.483  1.00105.08           N
ATOM   2422  CA  LEU A 370     139.695 157.395 190.458  1.00105.08           C
ATOM   2423  C   LEU A 370     139.880 156.066 191.187  1.00105.08           C
ATOM   2424  O   LEU A 370     141.012 155.612 191.354  1.00105.08           O
ATOM   2425  CB  LEU A 370     139.434 158.535 191.451  1.00105.08           C
ATOM   2426  CG  LEU A 370     139.547 159.955 190.913  1.00105.08           C
ATOM   2427  CD1 LEU A 370     139.031 160.953 191.937  1.00105.08           C
ATOM   2428  CD2 LEU A 370     140.984 160.270 190.557  1.00105.08           C
ATOM   2429  N   GLU A 371     138.765 155.432 191.584  1.00101.00           N
ATOM   2430  CA  GLU A 371     138.792 154.176 192.320  1.00101.00           C
ATOM   2431  C   GLU A 371     139.261 153.026 191.423  1.00101.00           C
ATOM   2432  O   GLU A 371     139.674 151.978 191.928  1.00101.00           O
ATOM   2433  CB  GLU A 371     137.419 153.922 192.956  1.00101.00           C
ATOM   2434  CG  GLU A 371     137.310 152.648 193.784  1.00101.00           C
ATOM   2435  CD  GLU A 371     137.015 151.366 193.018  1.00101.00           C
ATOM   2436  OE1 GLU A 371     136.244 151.422 192.037  1.00101.00           O
ATOM   2437  OE2 GLU A 371     137.580 150.316 193.389  1.00101.00           O
ATOM   2438  N   LYS A 372     139.199 153.225 190.100  1.00 89.17           N
ATOM   2439  CA  LYS A 372     139.419 152.145 189.149  1.00 89.17           C
ATOM   2440  C   LYS A 372     140.861 151.654 189.221  1.00 89.17           C
ATOM   2441  O   LYS A 372     141.800 152.445 189.154  1.00 89.17           O
ATOM   2442  CB  LYS A 372     139.075 152.592 187.728  1.00 89.17           C
ATOM   2443  CG  LYS A 372     138.717 151.467 186.770  1.00 89.17           C
ATOM   2444  CD  LYS A 372     138.285 151.962 185.403  1.00 89.17           C
ATOM   2445  CE  LYS A 372     136.942 152.665 185.408  1.00 89.17           C
ATOM   2446  NZ  LYS A 372     136.666 153.337 184.117  1.00 89.17           N
ATOM   2447  N   LYS A 373     141.007 150.331 189.349  1.00 76.12           N
ATOM   2448  CA  LYS A 373     142.303 149.671 189.363  1.00 76.12           C
ATOM   2449  C   LYS A 373     143.044 149.982 188.063  1.00 76.12           C
ATOM   2450  O   LYS A 373     142.447 150.006 186.986  1.00 76.12           O
ATOM   2451  CB  LYS A 373     142.133 148.166 189.589  1.00 76.12           C
ATOM   2452  CG  LYS A 373     141.232 147.453 188.591  1.00 76.12           C
ATOM   2453  CD  LYS A 373     140.736 146.117 189.080  1.00 76.12           C
ATOM   2454  CE  LYS A 373     139.907 145.392 188.042  1.00 76.12           C
ATOM   2455  NZ  LYS A 373     139.317 144.145 188.582  1.00 76.12           N
ATOM   2456  N   GLU A 374     144.354 150.222 188.183  1.00 70.00           N
ATOM   2457  CA  GLU A 374     145.179 150.590 187.043  1.00 70.00           C
ATOM   2458  C   GLU A 374     145.175 149.500 185.973  1.00 70.00           C
ATOM   2459  O   GLU A 374     145.168 149.802 184.784  1.00 70.00           O
ATOM   2460  CB  GLU A 374     146.604 150.938 187.469  1.00 70.00           C
ATOM   2461  CG  GLU A 374     147.365 151.688 186.387  1.00 70.00           C
ATOM   2462  CD  GLU A 374     146.779 153.031 185.983  1.00 70.00           C
ATOM   2463  OE1 GLU A 374     145.863 153.519 186.678  1.00 70.00           O
ATOM   2464  OE2 GLU A 374     147.241 153.582 184.965  1.00 70.00           O
ATOM   2465  N   GLU A 375     145.154 148.235 186.403  1.00 69.43           N
ATOM   2466  CA  GLU A 375     145.117 147.097 185.495  1.00 69.43           C
ATOM   2467  C   GLU A 375     143.889 147.140 184.581  1.00 69.43           C
ATOM   2468  O   GLU A 375     143.823 146.384 183.616  1.00 69.43           O
ATOM   2469  CB  GLU A 375     145.195 145.790 186.282  1.00 69.43           C
ATOM   2470  CG  GLU A 375     144.010 145.539 187.194  1.00 69.43           C
ATOM   2471  CD  GLU A 375     144.335 144.630 188.364  1.00 69.43           C
ATOM   2472  OE1 GLU A 375     144.983 145.103 189.322  1.00 69.43           O
ATOM   2473  OE2 GLU A 375     143.951 143.447 188.311  1.00 69.43           O
ATOM   2474  N   GLU A 376     142.929 148.026 184.885  1.00 58.30           N
ATOM   2475  CA  GLU A 376     141.725 148.202 184.084  1.00 58.30           C
ATOM   2476  C   GLU A 376     141.878 149.385 183.128  1.00 58.30           C
ATOM   2477  O   GLU A 376     141.517 149.283 181.960  1.00 58.30           O
ATOM   2478  CB  GLU A 376     140.507 148.379 184.993  1.00 58.30           C
ATOM   2479  CG  GLU A 376     139.191 148.511 184.253  1.00 58.30           C
ATOM   2480  CD  GLU A 376     138.560 147.215 183.775  1.00 58.30           C
ATOM   2481  OE1 GLU A 376     139.052 146.130 184.157  1.00 58.30           O
ATOM   2482  OE2 GLU A 376     137.571 147.297 183.022  1.00 58.30           O
ATOM   2483  N   LEU A 377     142.376 150.517 183.634  1.00 51.14           N
ATOM   2484  CA  LEU A 377     142.597 151.686 182.797  1.00 51.14           C
ATOM   2485  C   LEU A 377     143.591 151.365 181.682  1.00 51.14           C
ATOM   2486  O   LEU A 377     143.308 151.629 180.516  1.00 51.14           O
ATOM   2487  CB  LEU A 377     143.063 152.864 183.658  1.00 51.14           C
ATOM   2488  CG  LEU A 377     141.978 153.574 184.466  1.00 51.14           C
ATOM   2489  CD1 LEU A 377     142.597 154.570 185.431  1.00 51.14           C
ATOM   2490  CD2 LEU A 377     140.987 154.273 183.549  1.00 51.14           C
ATOM   2491  N   VAL A 378     144.715 150.740 182.044  1.00 40.20           N
ATOM   2492  CA  VAL A 378     145.755 150.382 181.092  1.00 40.20           C
ATOM   2493  C   VAL A 378     145.225 149.350 180.092  1.00 40.20           C
ATOM   2494  O   VAL A 378     145.903 149.047 179.118  1.00 40.20           O
ATOM   2495  CB  VAL A 378     147.026 149.934 181.848  1.00 40.20           C
ATOM   2496  CG1 VAL A 378     148.028 149.170 180.994  1.00 40.20           C
ATOM   2497  CG2 VAL A 378     147.695 151.115 182.538  1.00 40.20           C
ATOM   2498  N   SER A 379     144.069 148.745 180.379  1.00 37.38           N
ATOM   2499  CA  SER A 379     143.404 147.817 179.475  1.00 37.38           C
ATOM   2500  C   SER A 379     142.467 148.553 178.520  1.00 37.38           C
ATOM   2501  O   SER A 379     142.375 148.178 177.358  1.00 37.38           O
ATOM   2502  CB  SER A 379     142.675 146.748 180.238  1.00 37.38           C
ATOM   2503  OG  SER A 379     141.840 145.989 179.380  1.00 37.38           O
ATOM   2504  N   GLU A 380     141.777 149.590 179.018  1.00 38.65           N
ATOM   2505  CA  GLU A 380     140.919 150.413 178.172  1.00 38.65           C
ATOM   2506  C   GLU A 380     141.665 151.620 177.613  1.00 38.65           C
ATOM   2507  O   GLU A 380     141.052 152.639 177.307  1.00 38.65           O
ATOM   2508  CB  GLU A 380     139.645 150.857 178.895  1.00 38.65           C
ATOM   2509  CG  GLU A 380     138.585 149.780 178.965  1.00 38.65           C
ATOM   2510  CD  GLU A 380     138.590 148.969 180.255  1.00 38.65           C
ATOM   2511  OE1 GLU A 380     138.200 147.796 180.202  1.00 38.65           O
ATOM   2512  OE2 GLU A 380     138.978 149.522 181.298  1.00 38.65           O
ATOM   2513  N   ARG A 381     142.998 151.535 177.524  1.00 31.51           N
ATOM   2514  CA  ARG A 381     143.808 152.418 176.697  1.00 31.51           C
ATOM   2515  C   ARG A 381     144.426 151.644 175.529  1.00 31.51           C
ATOM   2516  O   ARG A 381     145.112 152.243 174.701  1.00 31.51           O
ATOM   2517  CB  ARG A 381     144.866 153.154 177.529  1.00 31.51           C
ATOM   2518  CG  ARG A 381     144.390 154.516 178.003  1.00 31.51           C
ATOM   2519  CD  ARG A 381     145.465 155.428 178.535  1.00 31.51           C
ATOM   2520  NE  ARG A 381     146.178 154.876 179.672  1.00 31.51           N
ATOM   2521  CZ  ARG A 381     145.764 154.947 180.930  1.00 31.51           C
ATOM   2522  NH1 ARG A 381     144.621 155.544 181.231  1.00 31.51           N
ATOM   2523  NH2 ARG A 381     146.503 154.427 181.893  1.00 31.51           N
ATOM   2524  N   THR A 382     144.202 150.319 175.497  1.00 22.75           N
ATOM   2525  CA  THR A 382     144.539 149.485 174.350  1.00 22.75           C
ATOM   2526  C   THR A 382     143.307 149.253 173.478  1.00 22.75           C
ATOM   2527  O   THR A 382     143.445 148.944 172.302  1.00 22.75           O
ATOM   2528  CB  THR A 382     145.132 148.143 174.787  1.00 22.75           C
ATOM   2529  OG1 THR A 382     146.321 148.440 175.507  1.00 22.75           O
ATOM   2530  CG2 THR A 382     145.416 147.208 173.633  1.00 22.75           C
ATOM   2531  N   GLU A 383     142.115 149.467 174.046  1.00 26.18           N
ATOM   2532  CA  GLU A 383     140.884 149.351 173.279  1.00 26.18           C
ATOM   2533  C   GLU A 383     140.708 150.610 172.440  1.00 26.18           C
ATOM   2534  O   GLU A 383     140.447 150.509 171.242  1.00 26.18           O
ATOM   2535  CB  GLU A 383     139.698 149.059 174.189  1.00 26.18           C
ATOM   2536  CG  GLU A 383     138.368 149.021 173.464  1.00 26.18           C
ATOM   2537  CD  GLU A 383     137.148 148.766 174.329  1.00 26.18           C
ATOM   2538  OE1 GLU A 383     137.284 148.480 175.547  1.00 26.18           O
ATOM   2539  OE2 GLU A 383     136.046 148.829 173.780  1.00 26.18           O
ATOM   2540  N   ALA A 384     140.902 151.771 173.079  1.00 20.80           N
ATOM   2541  CA  ALA A 384     140.829 153.066 172.421  1.00 20.80           C
ATOM   2542  C   ALA A 384     141.930 153.209 171.374  1.00 20.80           C
ATOM   2543  O   ALA A 384     141.662 153.634 170.251  1.00 20.80           O
ATOM   2544  CB  ALA A 384     140.921 154.171 173.441  1.00 20.80           C
ATOM   2545  N   PHE A 385     143.149 152.813 171.756  1.00 19.70           N
ATOM   2546  CA  PHE A 385     144.299 152.913 170.878  1.00 19.70           C
ATOM   2547  C   PHE A 385     144.100 152.052 169.634  1.00 19.70           C
ATOM   2548  O   PHE A 385     144.350 152.519 168.524  1.00 19.70           O
ATOM   2549  CB  PHE A 385     145.592 152.562 171.615  1.00 19.70           C
ATOM   2550  CG  PHE A 385     146.789 152.495 170.701  1.00 19.70           C
ATOM   2551  CD1 PHE A 385     147.445 151.293 170.469  1.00 19.70           C
ATOM   2552  CD2 PHE A 385     147.235 153.632 170.040  1.00 19.70           C
ATOM   2553  CE1 PHE A 385     148.522 151.234 169.596  1.00 19.70           C
ATOM   2554  CE2 PHE A 385     148.317 153.575 169.175  1.00 19.70           C
ATOM   2555  CZ  PHE A 385     148.959 152.376 168.957  1.00 19.70           C
ATOM   2556  N   THR A 386     143.648 150.808 169.837  1.00 17.66           N
ATOM   2557  CA  THR A 386     143.465 149.874 168.740  1.00 17.66           C
ATOM   2558  C   THR A 386     142.343 150.332 167.809  1.00 17.66           C
ATOM   2559  O   THR A 386     142.503 150.303 166.591  1.00 17.66           O
ATOM   2560  CB  THR A 386     143.259 148.445 169.238  1.00 17.66           C
ATOM   2561  OG1 THR A 386     144.503 147.999 169.780  1.00 17.66           O
ATOM   2562  CG2 THR A 386     142.832 147.501 168.136  1.00 17.66           C
ATOM   2563  N   ILE A 387     141.215 150.743 168.392  1.00 18.80           N
ATOM   2564  CA  ILE A 387     140.092 151.240 167.612  1.00 18.80           C
ATOM   2565  C   ILE A 387     140.554 152.410 166.751  1.00 18.80           C
ATOM   2566  O   ILE A 387     140.248 152.452 165.563  1.00 18.80           O
ATOM   2567  CB  ILE A 387     138.907 151.617 168.523  1.00 18.80           C
ATOM   2568  CG1 ILE A 387     138.180 150.367 169.016  1.00 18.80           C
ATOM   2569  CG2 ILE A 387     137.946 152.563 167.817  1.00 18.80           C
ATOM   2570  CD1 ILE A 387     137.268 150.603 170.202  1.00 18.80           C
ATOM   2571  N   ALA A 388     141.288 153.348 167.359  1.00 19.39           N
ATOM   2572  CA  ALA A 388     141.697 154.555 166.663  1.00 19.39           C
ATOM   2573  C   ALA A 388     142.712 154.246 165.567  1.00 19.39           C
ATOM   2574  O   ALA A 388     142.634 154.824 164.489  1.00 19.39           O
ATOM   2575  CB  ALA A 388     142.195 155.585 167.637  1.00 19.39           C
ATOM   2576  N   ARG A 389     143.633 153.317 165.832  1.00 17.82           N
ATOM   2577  CA  ARG A 389     144.603 152.937 164.816  1.00 17.82           C
ATOM   2578  C   ARG A 389     143.898 152.288 163.623  1.00 17.82           C
ATOM   2579  O   ARG A 389     144.262 152.562 162.479  1.00 17.82           O
ATOM   2580  CB  ARG A 389     145.695 152.035 165.401  1.00 17.82           C
ATOM   2581  CG  ARG A 389     147.042 152.130 164.698  1.00 17.82           C
ATOM   2582  CD  ARG A 389     148.051 151.185 165.320  1.00 17.82           C
ATOM   2583  NE  ARG A 389     149.408 151.711 165.229  1.00 17.82           N
ATOM   2584  CZ  ARG A 389     150.523 151.025 165.483  1.00 17.82           C
ATOM   2585  NH1 ARG A 389     150.471 149.752 165.845  1.00 17.82           N
ATOM   2586  NH2 ARG A 389     151.697 151.621 165.368  1.00 17.82           N
ATOM   2587  N   ASN A 390     142.896 151.439 163.892  1.00 20.23           N
ATOM   2588  CA  ASN A 390     142.118 150.817 162.831  1.00 20.23           C
ATOM   2589  C   ASN A 390     141.397 151.873 161.999  1.00 20.23           C
ATOM   2590  O   ASN A 390     141.502 151.865 160.778  1.00 20.23           O
ATOM   2591  CB  ASN A 390     141.151 149.770 163.377  1.00 20.23           C
ATOM   2592  CG  ASN A 390     141.844 148.477 163.748  1.00 20.23           C
ATOM   2593  OD1 ASN A 390     143.073 148.402 163.792  1.00 20.23           O
ATOM   2594  ND2 ASN A 390     141.063 147.430 163.973  1.00 20.23           N
ATOM   2595  N   LEU A 391     140.686 152.790 162.664  1.00 21.77           N
ATOM   2596  CA  LEU A 391     139.955 153.838 161.970  1.00 21.77           C
ATOM   2597  C   LEU A 391     140.902 154.797 161.260  1.00 21.77           C
ATOM   2598  O   LEU A 391     140.465 155.534 160.387  1.00 21.77           O
ATOM   2599  CB  LEU A 391     139.072 154.602 162.958  1.00 21.77           C
ATOM   2600  CG  LEU A 391     137.952 153.789 163.588  1.00 21.77           C
ATOM   2601  CD1 LEU A 391     137.019 154.691 164.369  1.00 21.77           C
ATOM   2602  CD2 LEU A 391     137.189 153.037 162.515  1.00 21.77           C
ATOM   2603  N   LEU A 392     142.184 154.788 161.638  1.00 26.53           N
ATOM   2604  CA  LEU A 392     143.157 155.681 161.029  1.00 26.53           C
ATOM   2605  C   LEU A 392     143.815 155.025 159.817  1.00 26.53           C
ATOM   2606  O   LEU A 392     144.274 155.727 158.922  1.00 26.53           O
ATOM   2607  CB  LEU A 392     144.189 156.093 162.082  1.00 26.53           C
ATOM   2608  CG  LEU A 392     145.120 157.238 161.691  1.00 26.53           C
ATOM   2609  CD1 LEU A 392     144.456 158.594 161.900  1.00 26.53           C
ATOM   2610  CD2 LEU A 392     146.424 157.140 162.463  1.00 26.53           C
ATOM   2611  N   THR A 393     143.876 153.689 159.798  1.00 27.47           N
ATOM   2612  CA  THR A 393     144.368 152.968 158.633  1.00 27.47           C
ATOM   2613  C   THR A 393     143.292 152.922 157.545  1.00 27.47           C
ATOM   2614  O   THR A 393     143.602 153.020 156.357  1.00 27.47           O
ATOM   2615  CB  THR A 393     144.889 151.584 159.035  1.00 27.47           C
ATOM   2616  OG1 THR A 393     146.119 151.770 159.737  1.00 27.47           O
ATOM   2617  CG2 THR A 393     145.104 150.653 157.862  1.00 27.47           C
ATOM   2618  N   ALA A 394     142.032 152.749 157.964  1.00 27.93           N
ATOM   2619  CA  ALA A 394     140.892 152.702 157.059  1.00 27.93           C
ATOM   2620  C   ALA A 394     140.606 154.069 156.437  1.00 27.93           C
ATOM   2621  O   ALA A 394     139.856 154.143 155.468  1.00 27.93           O
ATOM   2622  CB  ALA A 394     139.674 152.160 157.771  1.00 27.93           C
ATOM   2623  N   ALA A 395     141.181 155.138 157.004  1.00 32.11           N
ATOM   2624  CA  ALA A 395     140.979 156.493 156.508  1.00 32.11           C
ATOM   2625  C   ALA A 395     142.212 157.001 155.764  1.00 32.11           C
ATOM   2626  O   ALA A 395     142.247 158.166 155.374  1.00 32.11           O
ATOM   2627  CB  ALA A 395     140.618 157.415 157.646  1.00 32.11           C
ATOM   2628  N   ALA A 396     143.221 156.134 155.586  1.00 38.78           N
ATOM   2629  CA  ALA A 396     144.407 156.466 154.805  1.00 38.78           C
ATOM   2630  C   ALA A 396     144.582 155.527 153.613  1.00 38.78           C
ATOM   2631  O   ALA A 396     145.472 155.740 152.794  1.00 38.78           O
ATOM   2632  CB  ALA A 396     145.636 156.479 155.673  1.00 38.78           C
ATOM   2633  N   ASP A 397     143.750 154.483 153.533  1.00 48.27           N
ATOM   2634  CA  ASP A 397     143.595 153.736 152.296  1.00 48.27           C
ATOM   2635  C   ASP A 397     142.554 154.427 151.417  1.00 48.27           C
ATOM   2636  O   ASP A 397     142.700 154.493 150.201  1.00 48.27           O
ATOM   2637  CB  ASP A 397     143.236 152.273 152.562  1.00 48.27           C
ATOM   2638  CG  ASP A 397     143.464 151.380 151.351  1.00 48.27           C
ATOM   2639  OD1 ASP A 397     144.229 151.794 150.449  1.00 48.27           O
ATOM   2640  OD2 ASP A 397     142.877 150.274 151.317  1.00 48.27           O
ATOM   2641  N   ALA A 398     141.503 154.953 152.055  1.00 43.56           N
ATOM   2642  CA  ALA A 398     140.413 155.635 151.378  1.00 43.56           C
ATOM   2643  C   ALA A 398     140.805 157.053 150.957  1.00 43.56           C
ATOM   2644  O   ALA A 398     139.960 157.782 150.442  1.00 43.56           O
ATOM   2645  CB  ALA A 398     139.185 155.633 152.256  1.00 43.56           C
ATOM   2646  N   ILE A 399     142.071 157.438 151.171  1.00 44.29           N
ATOM   2647  CA  ILE A 399     142.584 158.713 150.690  1.00 44.29           C
ATOM   2648  C   ILE A 399     143.443 158.497 149.448  1.00 44.29           C
ATOM   2649  O   ILE A 399     143.283 159.214 148.462  1.00 44.29           O
ATOM   2650  CB  ILE A 399     143.321 159.487 151.803  1.00 44.29           C
ATOM   2651  CG1 ILE A 399     142.338 160.136 152.785  1.00 44.29           C
ATOM   2652  CG2 ILE A 399     144.310 160.496 151.237  1.00 44.29           C
ATOM   2653  CD1 ILE A 399     141.466 161.242 152.206  1.00 44.29           C
ATOM   2654  N   GLU A 400     144.355 157.519 149.514  1.00 52.57           N
ATOM   2655  CA  GLU A 400     145.142 157.126 148.357  1.00 52.57           C
ATOM   2656  C   GLU A 400     144.220 156.585 147.263  1.00 52.57           C
ATOM   2657  O   GLU A 400     144.504 156.771 146.085  1.00 52.57           O
ATOM   2658  CB  GLU A 400     146.270 156.169 148.757  1.00 52.57           C
ATOM   2659  CG  GLU A 400     145.816 154.762 149.129  1.00 52.57           C
ATOM   2660  CD  GLU A 400     145.535 153.842 147.947  1.00 52.57           C
ATOM   2661  OE1 GLU A 400     145.957 154.161 146.812  1.00 52.57           O
ATOM   2662  OE2 GLU A 400     144.901 152.797 148.157  1.00 52.57           O
ATOM   2663  N   ARG A 401     143.123 155.920 147.661  1.00 51.33           N
ATOM   2664  CA  ARG A 401     142.180 155.343 146.713  1.00 51.33           C
ATOM   2665  C   ARG A 401     141.373 156.421 145.989  1.00 51.33           C
ATOM   2666  O   ARG A 401     140.739 156.122 144.981  1.00 51.33           O
ATOM   2667  CB  ARG A 401     141.259 154.321 147.382  1.00 51.33           C
ATOM   2668  CG  ARG A 401     141.801 152.901 147.337  1.00 51.33           C
ATOM   2669  CD  ARG A 401     140.707 151.854 147.406  1.00 51.33           C
ATOM   2670  NE  ARG A 401     140.011 151.854 148.688  1.00 51.33           N
ATOM   2671  CZ  ARG A 401     138.705 151.660 148.854  1.00 51.33           C
ATOM   2672  NH1 ARG A 401     137.917 151.448 147.812  1.00 51.33           N
ATOM   2673  NH2 ARG A 401     138.187 151.686 150.070  1.00 51.33           N
ATOM   2674  N   ILE A 402     141.384 157.654 146.511  1.00 47.27           N
ATOM   2675  CA  ILE A 402     140.804 158.788 145.806  1.00 47.27           C
ATOM   2676  C   ILE A 402     141.879 159.461 144.954  1.00 47.27           C
ATOM   2677  O   ILE A 402     141.668 159.713 143.776  1.00 47.27           O
ATOM   2678  CB  ILE A 402     140.116 159.768 146.778  1.00 47.27           C
ATOM   2679  CG1 ILE A 402     138.773 159.214 147.259  1.00 47.27           C
ATOM   2680  CG2 ILE A 402     139.960 161.146 146.151  1.00 47.27           C
ATOM   2681  CD1 ILE A 402     138.171 159.971 148.421  1.00 47.27           C
ATOM   2682  N   MET A 403     143.024 159.775 145.571  1.00 61.14           N
ATOM   2683  CA  MET A 403     144.107 160.460 144.880  1.00 61.14           C
ATOM   2684  C   MET A 403     144.561 159.667 143.652  1.00 61.14           C
ATOM   2685  O   MET A 403     145.064 160.255 142.699  1.00 61.14           O
ATOM   2686  CB  MET A 403     145.287 160.730 145.819  1.00 61.14           C
ATOM   2687  CG  MET A 403     145.102 161.988 146.667  1.00 61.14           C
ATOM   2688  SD  MET A 403     146.608 162.482 147.545  1.00 61.14           S
ATOM   2689  CE  MET A 403     146.118 164.089 148.168  1.00 61.14           C
ATOM   2690  N   SER A 404     144.372 158.339 143.681  1.00 57.74           N
ATOM   2691  CA  SER A 404     144.682 157.475 142.553  1.00 57.74           C
ATOM   2692  C   SER A 404     143.503 157.355 141.590  1.00 57.74           C
ATOM   2693  O   SER A 404     143.534 156.515 140.693  1.00 57.74           O
ATOM   2694  CB  SER A 404     145.141 156.113 143.025  1.00 57.74           C
ATOM   2695  OG  SER A 404     145.283 155.221 141.932  1.00 57.74           O
ATOM   2696  N   SER A 405     142.461 158.179 141.764  1.00 57.93           N
ATOM   2697  CA  SER A 405     141.304 158.178 140.881  1.00 57.93           C
ATOM   2698  C   SER A 405     141.166 159.517 140.154  1.00 57.93           C
ATOM   2699  O   SER A 405     140.069 159.955 139.815  1.00 57.93           O
ATOM   2700  CB  SER A 405     140.056 157.845 141.655  1.00 57.93           C
ATOM   2701  OG  SER A 405     138.940 157.807 140.782  1.00 57.93           O
ATOM   2702  N   TYR A 406     142.302 160.201 139.973  1.00 65.27           N
ATOM   2703  CA  TYR A 406     142.427 161.271 138.993  1.00 65.27           C
ATOM   2704  C   TYR A 406     143.170 160.781 137.743  1.00 65.27           C
ATOM   2705  O   TYR A 406     143.282 161.484 136.740  1.00 65.27           O
ATOM   2706  CB  TYR A 406     143.101 162.510 139.589  1.00 65.27           C
ATOM   2707  CG  TYR A 406     142.775 163.757 138.809  1.00 65.27           C
ATOM   2708  CD1 TYR A 406     141.620 164.480 139.081  1.00 65.27           C
ATOM   2709  CD2 TYR A 406     143.603 164.212 137.794  1.00 65.27           C
ATOM   2710  CE1 TYR A 406     141.295 165.621 138.362  1.00 65.27           C
ATOM   2711  CE2 TYR A 406     143.287 165.342 137.057  1.00 65.27           C
ATOM   2712  CZ  TYR A 406     142.134 166.055 137.349  1.00 65.27           C
ATOM   2713  OH  TYR A 406     141.814 167.178 136.640  1.00 65.27           O
ATOM   2714  N   LYS A 407     143.709 159.561 137.827  1.00 69.40           N
ATOM   2715  CA  LYS A 407     144.302 158.892 136.676  1.00 69.40           C
ATOM   2716  C   LYS A 407     143.218 158.166 135.881  1.00 69.40           C
ATOM   2717  O   LYS A 407     143.504 157.449 134.920  1.00 69.40           O
ATOM   2718  CB  LYS A 407     145.414 157.935 137.131  1.00 69.40           C
ATOM   2719  CG  LYS A 407     146.372 158.448 138.204  1.00 69.40           C
ATOM   2720  CD  LYS A 407     146.920 159.857 137.988  1.00 69.40           C
ATOM   2721  CE  LYS A 407     147.160 160.593 139.288  1.00 69.40           C
ATOM   2722  NZ  LYS A 407     147.676 161.963 139.057  1.00 69.40           N
ATOM   2723  N   GLU A 408     141.962 158.305 136.315  1.00 60.66           N
ATOM   2724  CA  GLU A 408     140.822 157.626 135.708  1.00 60.66           C
ATOM   2725  C   GLU A 408     139.689 158.604 135.408  1.00 60.66           C
ATOM   2726  O   GLU A 408     138.597 158.172 135.053  1.00 60.66           O
ATOM   2727  CB  GLU A 408     140.344 156.455 136.575  1.00 60.66           C
ATOM   2728  CG  GLU A 408     141.340 155.300 136.630  1.00 60.66           C
ATOM   2729  CD  GLU A 408     141.637 154.603 135.310  1.00 60.66           C
ATOM   2730  OE1 GLU A 408     140.712 154.513 134.486  1.00 60.66           O
ATOM   2731  OE2 GLU A 408     142.788 154.149 135.115  1.00 60.66           O
ATOM   2732  N   VAL A 409     139.949 159.912 135.541  1.00 51.54           N
ATOM   2733  CA  VAL A 409     138.997 160.947 135.149  1.00 51.54           C
ATOM   2734  C   VAL A 409     139.387 161.528 133.787  1.00 51.54           C
ATOM   2735  O   VAL A 409     138.659 162.350 133.231  1.00 51.54           O
ATOM   2736  CB  VAL A 409     138.837 162.035 136.233  1.00 51.54           C
ATOM   2737  CG1 VAL A 409     137.847 163.123 135.842  1.00 51.54           C
ATOM   2738  CG2 VAL A 409     138.410 161.438 137.558  1.00 51.54           C
ATOM   2739  N   THR A 410     140.528 161.092 133.246  1.00 54.85           N
ATOM   2740  CA  THR A 410     140.950 161.481 131.906  1.00 54.85           C
ATOM   2741  C   THR A 410     140.448 160.461 130.886  1.00 54.85           C
ATOM   2742  O   THR A 410     139.936 160.831 129.828  1.00 54.85           O
ATOM   2743  CB  THR A 410     142.472 161.642 131.830  1.00 54.85           C
ATOM   2744  OG1 THR A 410     143.055 160.338 131.822  1.00 54.85           O
ATOM   2745  CG2 THR A 410     143.024 162.469 132.969  1.00 54.85           C
ATOM   2746  N   GLU A 411     140.607 159.173 131.213  1.00 54.90           N
ATOM   2747  CA  GLU A 411     140.100 158.100 130.372  1.00 54.90           C
ATOM   2748  C   GLU A 411     138.606 158.296 130.124  1.00 54.90           C
ATOM   2749  O   GLU A 411     138.134 158.088 129.005  1.00 54.90           O
ATOM   2750  CB  GLU A 411     140.409 156.740 130.993  1.00 54.90           C
ATOM   2751  CG  GLU A 411     141.896 156.440 131.044  1.00 54.90           C
ATOM   2752  CD  GLU A 411     142.286 155.075 131.588  1.00 54.90           C
ATOM   2753  OE1 GLU A 411     141.387 154.272 131.909  1.00 54.90           O
ATOM   2754  OE2 GLU A 411     143.497 154.811 131.680  1.00 54.90           O
ATOM   2755  N   LEU A 412     137.880 158.717 131.170  1.00 42.77           N
ATOM   2756  CA  LEU A 412     136.470 159.036 131.024  1.00 42.77           C
ATOM   2757  C   LEU A 412     136.289 160.209 130.064  1.00 42.77           C
ATOM   2758  O   LEU A 412     135.293 160.252 129.354  1.00 42.77           O
ATOM   2759  CB  LEU A 412     135.831 159.325 132.387  1.00 42.77           C
ATOM   2760  CG  LEU A 412     134.427 159.937 132.362  1.00 42.77           C
ATOM   2761  CD1 LEU A 412     133.417 158.997 131.720  1.00 42.77           C
ATOM   2762  CD2 LEU A 412     133.978 160.301 133.763  1.00 42.77           C
ATOM   2763  N   ALA A 413     137.241 161.150 130.035  1.00 45.01           N
ATOM   2764  CA  ALA A 413     137.175 162.251 129.083  1.00 45.01           C
ATOM   2765  C   ALA A 413     137.313 161.740 127.648  1.00 45.01           C
ATOM   2766  O   ALA A 413     136.552 162.171 126.775  1.00 45.01           O
ATOM   2767  CB  ALA A 413     138.176 163.329 129.413  1.00 45.01           C
ATOM   2768  N   GLY A 414     138.243 160.796 127.429  1.00 39.81           N
ATOM   2769  CA  GLY A 414     138.398 160.159 126.128  1.00 39.81           C
ATOM   2770  C   GLY A 414     137.109 159.474 125.674  1.00 39.81           C
ATOM   2771  O   GLY A 414     136.619 159.723 124.568  1.00 39.81           O
ATOM   2772  N   TYR A 415     136.543 158.653 126.569  1.00 34.97           N
ATOM   2773  CA  TYR A 415     135.346 157.880 126.279  1.00 34.97           C
ATOM   2774  C   TYR A 415     134.144 158.785 126.032  1.00 34.97           C
ATOM   2775  O   TYR A 415     133.392 158.542 125.101  1.00 34.97           O
ATOM   2776  CB  TYR A 415     135.065 156.865 127.387  1.00 34.97           C
ATOM   2777  CG  TYR A 415     136.197 155.916 127.677  1.00 34.97           C
ATOM   2778  CD1 TYR A 415     136.879 155.276 126.652  1.00 34.97           C
ATOM   2779  CD2 TYR A 415     136.566 155.632 128.982  1.00 34.97           C
ATOM   2780  CE1 TYR A 415     137.915 154.395 126.919  1.00 34.97           C
ATOM   2781  CE2 TYR A 415     137.605 154.760 129.269  1.00 34.97           C
ATOM   2782  CZ  TYR A 415     138.280 154.139 128.231  1.00 34.97           C
ATOM   2783  OH  TYR A 415     139.294 153.263 128.486  1.00 34.97           O
ATOM   2784  N   THR A 416     133.979 159.823 126.862  1.00 34.39           N
ATOM   2785  CA  THR A 416     132.876 160.759 126.728  1.00 34.39           C
ATOM   2786  C   THR A 416     132.960 161.488 125.391  1.00 34.39           C
ATOM   2787  O   THR A 416     131.936 161.665 124.727  1.00 34.39           O
ATOM   2788  CB  THR A 416     132.804 161.736 127.905  1.00 34.39           C
ATOM   2789  OG1 THR A 416     132.778 160.979 129.117  1.00 34.39           O
ATOM   2790  CG2 THR A 416     131.578 162.622 127.852  1.00 34.39           C
ATOM   2791  N   ALA A 417     134.175 161.894 125.006  1.00 35.20           N
ATOM   2792  CA  ALA A 417     134.399 162.590 123.747  1.00 35.20           C
ATOM   2793  C   ALA A 417     133.963 161.716 122.572  1.00 35.20           C
ATOM   2794  O   ALA A 417     133.250 162.200 121.686  1.00 35.20           O
ATOM   2795  CB  ALA A 417     135.844 163.012 123.622  1.00 35.20           C
ATOM   2796  N   ARG A 418     134.361 160.432 122.599  1.00 35.52           N
ATOM   2797  CA  ARG A 418     134.064 159.514 121.510  1.00 35.52           C
ATOM   2798  C   ARG A 418     132.561 159.252 121.393  1.00 35.52           C
ATOM   2799  O   ARG A 418     132.030 159.326 120.285  1.00 35.52           O
ATOM   2800  CB  ARG A 418     134.820 158.195 121.649  1.00 35.52           C
ATOM   2801  CG  ARG A 418     136.332 158.294 121.582  1.00 35.52           C
ATOM   2802  CD  ARG A 418     136.989 157.008 122.050  1.00 35.52           C
ATOM   2803  NE  ARG A 418     136.484 155.804 121.393  1.00 35.52           N
ATOM   2804  CZ  ARG A 418     136.621 155.505 120.102  1.00 35.52           C
ATOM   2805  NH1 ARG A 418     137.290 156.302 119.282  1.00 35.52           N
ATOM   2806  NH2 ARG A 418     136.078 154.392 119.639  1.00 35.52           N
ATOM   2807  N   VAL A 419     131.891 158.982 122.523  1.00 30.86           N
ATOM   2808  CA  VAL A 419     130.465 158.688 122.506  1.00 30.86           C
ATOM   2809  C   VAL A 419     129.687 159.922 122.054  1.00 30.86           C
ATOM   2810  O   VAL A 419     128.739 159.792 121.294  1.00 30.86           O
ATOM   2811  CB  VAL A 419     129.957 158.142 123.856  1.00 30.86           C
ATOM   2812  CG1 VAL A 419     128.474 157.814 123.825  1.00 30.86           C
ATOM   2813  CG2 VAL A 419     130.720 156.897 124.264  1.00 30.86           C
ATOM   2814  N   HIS A 420     130.112 161.110 122.502  1.00 39.37           N
ATOM   2815  CA  HIS A 420     129.415 162.332 122.137  1.00 39.37           C
ATOM   2816  C   HIS A 420     129.597 162.660 120.660  1.00 39.37           C
ATOM   2817  O   HIS A 420     128.645 163.117 120.011  1.00 39.37           O
ATOM   2818  CB  HIS A 420     129.792 163.515 123.027  1.00 39.37           C
ATOM   2819  CG  HIS A 420     128.870 164.675 122.853  1.00 39.37           C
ATOM   2820  ND1 HIS A 420     127.494 164.542 122.937  1.00 39.37           N
ATOM   2821  CD2 HIS A 420     129.112 165.988 122.648  1.00 39.37           C
ATOM   2822  CE1 HIS A 420     126.924 165.718 122.778  1.00 39.37           C
ATOM   2823  NE2 HIS A 420     127.899 166.624 122.593  1.00 39.37           N
ATOM   2824  N   GLU A 421     130.805 162.394 120.131  1.00 38.26           N
ATOM   2825  CA  GLU A 421     131.063 162.598 118.711  1.00 38.26           C
ATOM   2826  C   GLU A 421     130.186 161.665 117.882  1.00 38.26           C
ATOM   2827  O   GLU A 421     129.628 162.089 116.881  1.00 38.26           O
ATOM   2828  CB  GLU A 421     132.547 162.508 118.350  1.00 38.26           C
ATOM   2829  CG  GLU A 421     133.028 161.101 118.046  1.00 38.26           C
ATOM   2830  CD  GLU A 421     134.279 160.946 117.199  1.00 38.26           C
ATOM   2831  OE1 GLU A 421     134.596 161.869 116.411  1.00 38.26           O
ATOM   2832  OE2 GLU A 421     134.933 159.887 117.321  1.00 38.26           O
ATOM   2833  N   MET A 422     130.030 160.416 118.334  1.00 33.51           N
ATOM   2834  CA  MET A 422     129.198 159.442 117.652  1.00 33.51           C
ATOM   2835  C   MET A 422     127.748 159.930 117.577  1.00 33.51           C
ATOM   2836  O   MET A 422     127.155 159.927 116.496  1.00 33.51           O
ATOM   2837  CB  MET A 422     129.272 158.096 118.380  1.00 33.51           C
ATOM   2838  CG  MET A 422     128.233 157.130 117.913  1.00 33.51           C
ATOM   2839  SD  MET A 422     128.351 155.531 118.742  1.00 33.51           S
ATOM   2840  CE  MET A 422     126.905 155.543 119.808  1.00 33.51           C
ATOM   2841  N   PHE A 423     127.197 160.389 118.709  1.00 32.39           N
ATOM   2842  CA  PHE A 423     125.802 160.805 118.740  1.00 32.39           C
ATOM   2843  C   PHE A 423     125.590 162.076 117.920  1.00 32.39           C
ATOM   2844  O   PHE A 423     124.571 162.195 117.232  1.00 32.39           O
ATOM   2845  CB  PHE A 423     125.306 160.959 120.176  1.00 32.39           C
ATOM   2846  CG  PHE A 423     124.767 159.692 120.782  1.00 32.39           C
ATOM   2847  CD1 PHE A 423     123.401 159.471 120.837  1.00 32.39           C
ATOM   2848  CD2 PHE A 423     125.626 158.743 121.322  1.00 32.39           C
ATOM   2849  CE1 PHE A 423     122.898 158.311 121.410  1.00 32.39           C
ATOM   2850  CE2 PHE A 423     125.123 157.576 121.878  1.00 32.39           C
ATOM   2851  CZ  PHE A 423     123.762 157.377 121.941  1.00 32.39           C
ATOM   2852  N   GLN A 424     126.609 162.951 117.908  1.00 36.84           N
ATOM   2853  CA  GLN A 424     126.558 164.191 117.137  1.00 36.84           C
ATOM   2854  C   GLN A 424     126.541 163.879 115.641  1.00 36.84           C
ATOM   2855  O   GLN A 424     125.787 164.493 114.902  1.00 36.84           O
ATOM   2856  CB  GLN A 424     127.718 165.121 117.489  1.00 36.84           C
ATOM   2857  CG  GLN A 424     127.476 166.558 117.046  1.00 36.84           C
ATOM   2858  CD  GLN A 424     126.447 167.261 117.901  1.00 36.84           C
ATOM   2859  OE1 GLN A 424     126.306 167.017 119.101  1.00 36.84           O
ATOM   2860  NE2 GLN A 424     125.720 168.176 117.286  1.00 36.84           N
ATOM   2861  N   VAL A 425     127.351 162.902 115.221  1.00 34.82           N
ATOM   2862  CA  VAL A 425     127.434 162.489 113.828  1.00 34.82           C
ATOM   2863  C   VAL A 425     126.103 161.884 113.386  1.00 34.82           C
ATOM   2864  O   VAL A 425     125.640 162.157 112.282  1.00 34.82           O
ATOM   2865  CB  VAL A 425     128.634 161.549 113.600  1.00 34.82           C
ATOM   2866  CG1 VAL A 425     128.578 160.829 112.268  1.00 34.82           C
ATOM   2867  CG2 VAL A 425     129.944 162.305 113.709  1.00 34.82           C
ATOM   2868  N   PHE A 426     125.488 161.078 114.256  1.00 34.26           N
ATOM   2869  CA  PHE A 426     124.198 160.493 113.936  1.00 34.26           C
ATOM   2870  C   PHE A 426     123.168 161.596 113.709  1.00 34.26           C
ATOM   2871  O   PHE A 426     122.482 161.592 112.689  1.00 34.26           O
ATOM   2872  CB  PHE A 426     123.740 159.522 115.021  1.00 34.26           C
ATOM   2873  CG  PHE A 426     124.507 158.230 115.101  1.00 34.26           C
ATOM   2874  CD1 PHE A 426     125.645 158.008 114.334  1.00 34.26           C
ATOM   2875  CD2 PHE A 426     124.102 157.242 115.984  1.00 34.26           C
ATOM   2876  CE1 PHE A 426     126.357 156.822 114.443  1.00 34.26           C
ATOM   2877  CE2 PHE A 426     124.818 156.061 116.095  1.00 34.26           C
ATOM   2878  CZ  PHE A 426     125.945 155.853 115.329  1.00 34.26           C
ATOM   2879  N   GLU A 427     123.105 162.560 114.634  1.00 39.57           N
ATOM   2880  CA  GLU A 427     122.089 163.603 114.571  1.00 39.57           C
ATOM   2881  C   GLU A 427     122.406 164.633 113.485  1.00 39.57           C
ATOM   2882  O   GLU A 427     121.541 165.439 113.146  1.00 39.57           O
ATOM   2883  CB  GLU A 427     121.888 164.253 115.939  1.00 39.57           C
ATOM   2884  CG  GLU A 427     121.255 163.321 116.959  1.00 39.57           C
ATOM   2885  CD  GLU A 427     121.029 163.911 118.343  1.00 39.57           C
ATOM   2886  OE1 GLU A 427     121.509 165.038 118.602  1.00 39.57           O
ATOM   2887  OE2 GLU A 427     120.381 163.236 119.168  1.00 39.57           O
ATOM   2888  N   ASP A 428     123.636 164.614 112.947  1.00 44.02           N
ATOM   2889  CA  ASP A 428     123.987 165.443 111.801  1.00 44.02           C
ATOM   2890  C   ASP A 428     123.535 164.783 110.503  1.00 44.02           C
ATOM   2891  O   ASP A 428     122.756 165.367 109.755  1.00 44.02           O
ATOM   2892  CB  ASP A 428     125.479 165.774 111.785  1.00 44.02           C
ATOM   2893  CG  ASP A 428     125.929 166.574 112.991  1.00 44.02           C
ATOM   2894  OD1 ASP A 428     125.105 166.802 113.905  1.00 44.02           O
ATOM   2895  OD2 ASP A 428     127.112 166.868 113.065  1.00 44.02           O
ATOM   2896  N   VAL A 429     124.022 163.567 110.249  1.00 37.77           N
ATOM   2897  CA  VAL A 429     123.702 162.848 109.026  1.00 37.77           C
ATOM   2898  C   VAL A 429     122.208 162.545 108.945  1.00 37.77           C
ATOM   2899  O   VAL A 429     121.711 162.277 107.857  1.00 37.77           O
ATOM   2900  CB  VAL A 429     124.535 161.565 108.872  1.00 37.77           C
ATOM   2901  CG1 VAL A 429     126.021 161.857 108.858  1.00 37.77           C
ATOM   2902  CG2 VAL A 429     124.194 160.541 109.935  1.00 37.77           C
ATOM   2903  N   GLN A 430     121.505 162.579 110.084  1.00 45.01           N
ATOM   2904  CA  GLN A 430     120.052 162.463 110.081  1.00 45.01           C
ATOM   2905  C   GLN A 430     119.402 163.719 109.495  1.00 45.01           C
ATOM   2906  O   GLN A 430     118.242 163.682 109.082  1.00 45.01           O
ATOM   2907  CB  GLN A 430     119.534 162.173 111.490  1.00 45.01           C
ATOM   2908  CG  GLN A 430     118.161 161.509 111.515  1.00 45.01           C
ATOM   2909  CD  GLN A 430     117.909 160.708 112.769  1.00 45.01           C
ATOM   2910  OE1 GLN A 430     118.824 160.169 113.383  1.00 45.01           O
ATOM   2911  NE2 GLN A 430     116.649 160.620 113.164  1.00 45.01           N
ATOM   2912  N   ARG A 431     120.153 164.829 109.479  1.00 58.49           N
ATOM   2913  CA  ARG A 431     119.670 166.117 108.998  1.00 58.49           C
ATOM   2914  C   ARG A 431     120.440 166.549 107.747  1.00 58.49           C
ATOM   2915  O   ARG A 431     120.297 167.686 107.298  1.00 58.49           O
ATOM   2916  CB  ARG A 431     119.797 167.152 110.121  1.00 58.49           C
ATOM   2917  CG  ARG A 431     118.926 168.394 109.983  1.00 58.49           C
ATOM   2918  CD  ARG A 431     119.492 169.546 110.799  1.00 58.49           C
ATOM   2919  NE  ARG A 431     119.722 169.191 112.199  1.00 58.49           N
ATOM   2920  CZ  ARG A 431     120.902 169.159 112.821  1.00 58.49           C
ATOM   2921  NH1 ARG A 431     120.957 168.800 114.093  1.00 58.49           N
ATOM   2922  NH2 ARG A 431     122.017 169.497 112.194  1.00 58.49           N
ATOM   2923  N   CYS A 432     121.259 165.638 107.195  1.00 68.51           N
ATOM   2924  CA  CYS A 432     121.931 165.813 105.911  1.00 68.51           C
ATOM   2925  C   CYS A 432     122.909 166.987 105.960  1.00 68.51           C
ATOM   2926  O   CYS A 432     122.781 167.953 105.204  1.00 68.51           O
ATOM   2927  CB  CYS A 432     120.926 165.960 104.771  1.00 68.51           C
ATOM   2928  SG  CYS A 432     119.791 164.556 104.613  1.00 68.51           S
ATOM   2929  N   HIS A 433     123.859 166.897 106.894  1.00 70.45           N
ATOM   2930  CA  HIS A 433     124.996 167.801 106.970  1.00 70.45           C
ATOM   2931  C   HIS A 433     126.270 166.967 107.056  1.00 70.45           C
ATOM   2932  O   HIS A 433     126.731 166.613 108.136  1.00 70.45           O
ATOM   2933  CB  HIS A 433     124.840 168.795 108.137  1.00 70.45           C
ATOM   2934  CG  HIS A 433     126.083 169.571 108.433  1.00 70.45           C
ATOM   2935  ND1 HIS A 433     127.199 169.010 109.039  1.00 70.45           N
ATOM   2936  CD2 HIS A 433     126.391 170.868 108.213  1.00 70.45           C
ATOM   2937  CE1 HIS A 433     128.135 169.926 109.167  1.00 70.45           C
ATOM   2938  NE2 HIS A 433     127.664 171.075 108.671  1.00 70.45           N
ATOM   2939  N   PHE A 434     126.824 166.643 105.892  1.00 64.06           N
ATOM   2940  CA  PHE A 434     127.882 165.648 105.808  1.00 64.06           C
ATOM   2941  C   PHE A 434     129.248 166.308 105.954  1.00 64.06           C
ATOM   2942  O   PHE A 434     129.357 167.535 105.916  1.00 64.06           O
ATOM   2943  CB  PHE A 434     127.756 164.854 104.504  1.00 64.06           C
ATOM   2944  CG  PHE A 434     126.381 164.285 104.262  1.00 64.06           C
ATOM   2945  CD1 PHE A 434     126.106 162.951 104.537  1.00 64.06           C
ATOM   2946  CD2 PHE A 434     125.348 165.093 103.794  1.00 64.06           C
ATOM   2947  CE1 PHE A 434     124.831 162.443 104.331  1.00 64.06           C
ATOM   2948  CE2 PHE A 434     124.085 164.569 103.567  1.00 64.06           C
ATOM   2949  CZ  PHE A 434     123.824 163.247 103.848  1.00 64.06           C
ATOM   2950  N   LYS A 435     130.276 165.464 106.124  1.00 66.21           N
ATOM   2951  CA  LYS A 435     131.667 165.884 106.173  1.00 66.21           C
ATOM   2952  C   LYS A 435     132.565 164.678 105.905  1.00 66.21           C
ATOM   2953  O   LYS A 435     132.616 163.750 106.714  1.00 66.21           O
ATOM   2954  CB  LYS A 435     131.978 166.555 107.517  1.00 66.21           C
ATOM   2955  CG  LYS A 435     133.425 166.975 107.727  1.00 66.21           C
ATOM   2956  CD  LYS A 435     134.256 165.967 108.491  1.00 66.21           C
ATOM   2957  CE  LYS A 435     135.731 166.301 108.481  1.00 66.21           C
ATOM   2958  NZ  LYS A 435     136.544 165.231 109.105  1.00 66.21           N
ATOM   2959  N   ARG A 436     133.310 164.732 104.796  1.00 73.85           N
ATOM   2960  CA  ARG A 436     134.214 163.654 104.431  1.00 73.85           C
ATOM   2961  C   ARG A 436     135.539 163.810 105.189  1.00 73.85           C
ATOM   2962  O   ARG A 436     136.336 162.847 105.157  1.00 73.85           O
ATOM   2963  CB  ARG A 436     134.403 163.620 102.913  1.00 73.85           C
ATOM   2964  CG  ARG A 436     133.282 162.915 102.163  1.00 73.85           C
ATOM   2965  CD  ARG A 436     133.316 161.405 102.310  1.00 73.85           C
ATOM   2966  NE  ARG A 436     134.290 160.771 101.425  1.00 73.85           N
ATOM   2967  CZ  ARG A 436     134.756 159.530 101.552  1.00 73.85           C
ATOM   2968  NH1 ARG A 436     134.348 158.753 102.542  1.00 73.85           N
ATOM   2969  NH2 ARG A 436     135.638 159.068 100.683  1.00 73.85           N
ATOM   2970  N   PRO A 460     130.749 170.054  99.918  1.00 89.69           N
ATOM   2971  CA  PRO A 460     130.766 171.524  99.950  1.00 89.69           C
ATOM   2972  C   PRO A 460     129.666 172.153  99.095  1.00 89.69           C
ATOM   2973  O   PRO A 460     129.747 173.329  98.740  1.00 89.69           O
ATOM   2974  CB  PRO A 460     132.160 171.858  99.399  1.00 89.69           C
ATOM   2975  CG  PRO A 460     133.024 170.757  99.955  1.00 89.69           C
ATOM   2976  CD  PRO A 460     132.123 169.539  99.989  1.00 89.69           C
ATOM   2977  N   LEU A 461     128.635 171.357  98.779  1.00 94.81           N
ATOM   2978  CA  LEU A 461     127.480 171.816  98.019  1.00 94.81           C
ATOM   2979  C   LEU A 461     126.220 171.678  98.872  1.00 94.81           C
ATOM   2980  O   LEU A 461     126.197 170.900  99.829  1.00 94.81           O
ATOM   2981  CB  LEU A 461     127.362 171.016  96.714  1.00 94.81           C
ATOM   2982  CG  LEU A 461     128.591 171.002  95.799  1.00 94.81           C
ATOM   2983  CD1 LEU A 461     128.265 170.346  94.466  1.00 94.81           C
ATOM   2984  CD2 LEU A 461     129.152 172.402  95.581  1.00 94.81           C
ATOM   2985  N   LYS A 462     125.181 172.445  98.510  1.00 98.88           N
ATOM   2986  CA  LYS A 462     123.914 172.438  99.224  1.00 98.88           C
ATOM   2987  C   LYS A 462     122.924 171.534  98.495  1.00 98.88           C
ATOM   2988  O   LYS A 462     122.764 171.639  97.283  1.00 98.88           O
ATOM   2989  CB  LYS A 462     123.361 173.861  99.374  1.00 98.88           C
ATOM   2990  CG  LYS A 462     121.987 173.996 100.026  1.00 98.88           C
ATOM   2991  CD  LYS A 462     121.821 173.337 101.385  1.00 98.88           C
ATOM   2992  CE  LYS A 462     122.759 173.891 102.437  1.00 98.88           C
ATOM   2993  NZ  LYS A 462     122.549 173.242 103.752  1.00 98.88           N
ATOM   2994  N   ILE A 463     122.226 170.693  99.265  1.00 99.26           N
ATOM   2995  CA  ILE A 463     121.177 169.823  98.753  1.00 99.26           C
ATOM   2996  C   ILE A 463     119.972 170.692  98.396  1.00 99.26           C
ATOM   2997  O   ILE A 463     119.284 171.191  99.281  1.00 99.26           O
ATOM   2998  CB  ILE A 463     120.845 168.716  99.776  1.00 99.26           C
ATOM   2999  CG1 ILE A 463     122.055 167.806 100.007  1.00 99.26           C
ATOM   3000  CG2 ILE A 463     119.624 167.913  99.346  1.00 99.26           C
ATOM   3001  CD1 ILE A 463     122.155 167.267 101.411  1.00 99.26           C
ATOM   3002  N   ARG A 464     119.758 170.879  97.084  1.00103.38           N
ATOM   3003  CA  ARG A 464     118.711 171.771  96.597  1.00103.38           C
ATOM   3004  C   ARG A 464     117.724 171.057  95.673  1.00103.38           C
ATOM   3005  O   ARG A 464     116.645 171.585  95.407  1.00103.38           O
ATOM   3006  CB  ARG A 464     119.294 173.021  95.923  1.00103.38           C
ATOM   3007  CG  ARG A 464     120.210 173.818  96.839  1.00103.38           C
ATOM   3008  CD  ARG A 464     120.152 175.319  96.625  1.00103.38           C
ATOM   3009  NE  ARG A 464     118.852 175.901  96.953  1.00103.38           N
ATOM   3010  CZ  ARG A 464     117.899 176.229  96.080  1.00103.38           C
ATOM   3011  NH1 ARG A 464     118.075 176.044  94.781  1.00103.38           N
ATOM   3012  NH2 ARG A 464     116.763 176.748  96.513  1.00103.38           N
ATOM   3013  N   GLY A 465     118.112 169.890  95.141  1.00 96.97           N
ATOM   3014  CA  GLY A 465     117.278 169.151  94.203  1.00 96.97           C
ATOM   3015  C   GLY A 465     115.906 168.832  94.798  1.00 96.97           C
ATOM   3016  O   GLY A 465     115.838 168.276  95.888  1.00 96.97           O
ATOM   3017  N   GLN A 466     114.832 169.229  94.097  1.00 99.94           N
ATOM   3018  CA  GLN A 466     113.480 169.182  94.628  1.00 99.94           C
ATOM   3019  C   GLN A 466     112.805 167.896  94.150  1.00 99.94           C
ATOM   3020  O   GLN A 466     111.924 167.911  93.294  1.00 99.94           O
ATOM   3021  CB  GLN A 466     112.762 170.483  94.266  1.00 99.94           C
ATOM   3022  CG  GLN A 466     111.307 170.610  94.712  1.00 99.94           C
ATOM   3023  CD  GLN A 466     110.314 170.349  93.600  1.00 99.94           C
ATOM   3024  OE1 GLN A 466     110.542 170.685  92.433  1.00 99.94           O
ATOM   3025  NE2 GLN A 466     109.154 169.830  93.970  1.00 99.94           N
ATOM   3026  N   VAL A 467     113.202 166.780  94.772  1.00 94.72           N
ATOM   3027  CA  VAL A 467     112.697 165.459  94.405  1.00 94.72           C
ATOM   3028  C   VAL A 467     111.195 165.385  94.675  1.00 94.72           C
ATOM   3029  O   VAL A 467     110.706 166.057  95.587  1.00 94.72           O
ATOM   3030  CB  VAL A 467     113.454 164.314  95.106  1.00 94.72           C
ATOM   3031  CG1 VAL A 467     114.937 164.341  94.783  1.00 94.72           C
ATOM   3032  CG2 VAL A 467     113.229 164.284  96.609  1.00 94.72           C
ATOM   3033  N   VAL A 468     110.477 164.643  93.821  1.00 94.26           N
ATOM   3034  CA  VAL A 468     109.024 164.552  93.882  1.00 94.26           C
ATOM   3035  C   VAL A 468     108.631 163.089  93.702  1.00 94.26           C
ATOM   3036  O   VAL A 468     109.264 162.366  92.935  1.00 94.26           O
ATOM   3037  CB  VAL A 468     108.318 165.479  92.864  1.00 94.26           C
ATOM   3038  CG1 VAL A 468     106.811 165.247  92.806  1.00 94.26           C
ATOM   3039  CG2 VAL A 468     108.622 166.955  93.117  1.00 94.26           C
ATOM   3040  N   ASP A 469     107.579 162.682  94.425  1.00 95.97           N
ATOM   3041  CA  ASP A 469     107.104 161.311  94.438  1.00 95.97           C
ATOM   3042  C   ASP A 469     105.997 161.130  93.401  1.00 95.97           C
ATOM   3043  O   ASP A 469     104.839 160.902  93.745  1.00 95.97           O
ATOM   3044  CB  ASP A 469     106.712 160.885  95.854  1.00 95.97           C
ATOM   3045  CG  ASP A 469     106.367 159.412  95.975  1.00 95.97           C
ATOM   3046  OD1 ASP A 469     106.429 158.704  94.953  1.00 95.97           O
ATOM   3047  OD2 ASP A 469     106.033 158.988  97.094  1.00 95.97           O
ATOM   3048  N   VAL A 470     106.390 161.204  92.126  1.00 95.79           N
ATOM   3049  CA  VAL A 470     105.463 160.977  91.030  1.00 95.79           C
ATOM   3050  C   VAL A 470     105.051 159.504  91.019  1.00 95.79           C
ATOM   3051  O   VAL A 470     105.703 158.657  91.621  1.00 95.79           O
ATOM   3052  CB  VAL A 470     106.062 161.430  89.682  1.00 95.79           C
ATOM   3053  CG1 VAL A 470     107.093 160.448  89.150  1.00 95.79           C
ATOM   3054  CG2 VAL A 470     104.994 161.690  88.627  1.00 95.79           C
ATOM   3055  N   GLU A 471     103.964 159.206  90.305  1.00 99.99           N
ATOM   3056  CA  GLU A 471     103.411 157.861  90.255  1.00 99.99           C
ATOM   3057  C   GLU A 471     103.996 157.062  89.087  1.00 99.99           C
ATOM   3058  O   GLU A 471     104.065 155.838  89.169  1.00 99.99           O
ATOM   3059  CB  GLU A 471     101.882 157.935  90.235  1.00 99.99           C
ATOM   3060  CG  GLU A 471     101.181 156.598  90.042  1.00 99.99           C
ATOM   3061  CD  GLU A 471      99.669 156.658  89.887  1.00 99.99           C
ATOM   3062  OE1 GLU A 471      99.034 157.493  90.566  1.00 99.99           O
ATOM   3063  OE2 GLU A 471      99.127 155.868  89.086  1.00 99.99           O
ATOM   3064  N   GLN A 472     104.386 157.748  88.005  1.00 96.70           N
ATOM   3065  CA  GLN A 472     104.781 157.059  86.782  1.00 96.70           C
ATOM   3066  C   GLN A 472     106.000 157.732  86.158  1.00 96.70           C
ATOM   3067  O   GLN A 472     106.164 158.945  86.273  1.00 96.70           O
ATOM   3068  CB  GLN A 472     103.631 157.040  85.771  1.00 96.70           C
ATOM   3069  CG  GLN A 472     102.592 155.951  86.021  1.00 96.70           C
ATOM   3070  CD  GLN A 472     101.493 155.916  84.986  1.00 96.70           C
ATOM   3071  OE1 GLN A 472     101.373 154.965  84.218  1.00 96.70           O
ATOM   3072  NE2 GLN A 472     100.675 156.956  84.961  1.00 96.70           N
ATOM   3073  N   GLY A 473     106.850 156.924  85.507  1.00 88.81           N
ATOM   3074  CA  GLY A 473     107.983 157.418  84.736  1.00 88.81           C
ATOM   3075  C   GLY A 473     109.081 158.017  85.612  1.00 88.81           C
ATOM   3076  O   GLY A 473     108.878 158.261  86.797  1.00 88.81           O
ATOM   3077  N   ILE A 474     110.249 158.249  85.006  1.00 83.88           N
ATOM   3078  CA  ILE A 474     111.339 158.956  85.658  1.00 83.88           C
ATOM   3079  C   ILE A 474     111.591 160.240  84.877  1.00 83.88           C
ATOM   3080  O   ILE A 474     111.814 160.206  83.670  1.00 83.88           O
ATOM   3081  CB  ILE A 474     112.613 158.088  85.764  1.00 83.88           C
ATOM   3082  CG1 ILE A 474     112.400 156.852  86.638  1.00 83.88           C
ATOM   3083  CG2 ILE A 474     113.798 158.901  86.251  1.00 83.88           C
ATOM   3084  CD1 ILE A 474     111.886 155.665  85.880  1.00 83.88           C
ATOM   3085  N   ILE A 475     111.543 161.376  85.580  1.00 92.51           N
ATOM   3086  CA  ILE A 475     111.808 162.652  84.941  1.00 92.51           C
ATOM   3087  C   ILE A 475     113.003 163.305  85.626  1.00 92.51           C
ATOM   3088  O   ILE A 475     112.873 163.880  86.704  1.00 92.51           O
ATOM   3089  CB  ILE A 475     110.558 163.556  84.919  1.00 92.51           C
ATOM   3090  CG1 ILE A 475     109.278 162.809  84.523  1.00 92.51           C
ATOM   3091  CG2 ILE A 475     110.790 164.801  84.071  1.00 92.51           C
ATOM   3092  CD1 ILE A 475     109.294 162.151  83.156  1.00 92.51           C
ATOM   3093  N   CYS A 476     114.163 163.210  84.969  1.00102.47           N
ATOM   3094  CA  CYS A 476     115.378 163.851  85.446  1.00102.47           C
ATOM   3095  C   CYS A 476     115.559 165.161  84.677  1.00102.47           C
ATOM   3096  O   CYS A 476     115.698 165.152  83.457  1.00102.47           O
ATOM   3097  CB  CYS A 476     116.593 162.964  85.201  1.00102.47           C
ATOM   3098  SG  CYS A 476     116.422 161.220  85.668  1.00102.47           S
ATOM   3099  N   GLU A 477     115.517 166.292  85.389  1.00100.56           N
ATOM   3100  CA  GLU A 477     115.576 167.622  84.801  1.00100.56           C
ATOM   3101  C   GLU A 477     116.651 168.431  85.518  1.00100.56           C
ATOM   3102  O   GLU A 477     116.379 169.030  86.560  1.00100.56           O
ATOM   3103  CB  GLU A 477     114.221 168.326  84.917  1.00100.56           C
ATOM   3104  CG  GLU A 477     113.115 167.616  84.157  1.00100.56           C
ATOM   3105  CD  GLU A 477     111.859 168.445  83.964  1.00100.56           C
ATOM   3106  OE1 GLU A 477     110.999 168.016  83.174  1.00100.56           O
ATOM   3107  OE2 GLU A 477     111.732 169.512  84.604  1.00100.56           O
ATOM   3108  N   ASN A 478     117.858 168.494  84.923  1.00 99.21           N
ATOM   3109  CA  ASN A 478     118.961 169.326  85.417  1.00 99.21           C
ATOM   3110  C   ASN A 478     119.545 168.773  86.722  1.00 99.21           C
ATOM   3111  O   ASN A 478     120.029 169.532  87.573  1.00 99.21           O
ATOM   3112  CB  ASN A 478     118.568 170.802  85.601  1.00 99.21           C
ATOM   3113  CG  ASN A 478     117.753 171.348  84.447  1.00 99.21           C
ATOM   3114  OD1 ASN A 478     116.528 171.450  84.524  1.00 99.21           O
ATOM   3115  ND2 ASN A 478     118.430 171.683  83.365  1.00 99.21           N
ATOM   3116  N   ILE A 479     119.438 167.448  86.911  1.00 93.44           N
ATOM   3117  CA  ILE A 479     119.960 166.813  88.109  1.00 93.44           C
ATOM   3118  C   ILE A 479     121.405 166.409  87.830  1.00 93.44           C
ATOM   3119  O   ILE A 479     121.669 165.605  86.937  1.00 93.44           O
ATOM   3120  CB  ILE A 479     119.077 165.631  88.561  1.00 93.44           C
ATOM   3121  CG1 ILE A 479     119.112 164.479  87.553  1.00 93.44           C
ATOM   3122  CG2 ILE A 479     117.655 166.098  88.830  1.00 93.44           C
ATOM   3123  CD1 ILE A 479     118.472 163.216  88.052  1.00 93.44           C
ATOM   3124  N   PRO A 480     122.400 166.940  88.583  1.00 85.58           N
ATOM   3125  CA  PRO A 480     123.788 166.512  88.411  1.00 85.58           C
ATOM   3126  C   PRO A 480     124.047 165.169  89.086  1.00 85.58           C
ATOM   3127  O   PRO A 480     123.551 164.923  90.182  1.00 85.58           O
ATOM   3128  CB  PRO A 480     124.584 167.632  89.088  1.00 85.58           C
ATOM   3129  CG  PRO A 480     123.654 168.209  90.140  1.00 85.58           C
ATOM   3130  CD  PRO A 480     122.246 167.949  89.647  1.00 85.58           C
ATOM   3131  N   ILE A 481     124.763 164.279  88.388  1.00 74.51           N
ATOM   3132  CA  ILE A 481     125.154 163.005  88.965  1.00 74.51           C
ATOM   3133  C   ILE A 481     126.531 163.203  89.590  1.00 74.51           C
ATOM   3134  O   ILE A 481     127.543 163.258  88.885  1.00 74.51           O
ATOM   3135  CB  ILE A 481     125.119 161.858  87.925  1.00 74.51           C
ATOM   3136  CG1 ILE A 481     123.857 161.873  87.055  1.00 74.51           C
ATOM   3137  CG2 ILE A 481     125.350 160.502  88.573  1.00 74.51           C
ATOM   3138  CD1 ILE A 481     122.526 161.766  87.775  1.00 74.51           C
ATOM   3139  N   VAL A 482     126.555 163.266  90.927  1.00 76.91           N
ATOM   3140  CA  VAL A 482     127.766 163.600  91.657  1.00 76.91           C
ATOM   3141  C   VAL A 482     127.954 162.623  92.812  1.00 76.91           C
ATOM   3142  O   VAL A 482     127.043 162.391  93.599  1.00 76.91           O
ATOM   3143  CB  VAL A 482     127.779 165.074  92.112  1.00 76.91           C
ATOM   3144  CG1 VAL A 482     126.586 165.437  92.981  1.00 76.91           C
ATOM   3145  CG2 VAL A 482     129.070 165.440  92.825  1.00 76.91           C
ATOM   3146  N   THR A 483     129.167 162.073  92.895  1.00 77.47           N
ATOM   3147  CA  THR A 483     129.601 161.227  93.994  1.00 77.47           C
ATOM   3148  C   THR A 483     129.676 162.085  95.259  1.00 77.47           C
ATOM   3149  O   THR A 483     129.900 163.290  95.171  1.00 77.47           O
ATOM   3150  CB  THR A 483     130.951 160.588  93.632  1.00 77.47           C
ATOM   3151  OG1 THR A 483     130.803 159.860  92.413  1.00 77.47           O
ATOM   3152  CG2 THR A 483     131.513 159.659  94.686  1.00 77.47           C
ATOM   3153  N   PRO A 484     129.490 161.522  96.478  1.00 77.05           N
ATOM   3154  CA  PRO A 484     129.760 162.254  97.715  1.00 77.05           C
ATOM   3155  C   PRO A 484     131.146 162.892  97.739  1.00 77.05           C
ATOM   3156  O   PRO A 484     131.300 164.015  98.216  1.00 77.05           O
ATOM   3157  CB  PRO A 484     129.649 161.195  98.820  1.00 77.05           C
ATOM   3158  CG  PRO A 484     129.571 159.855  98.111  1.00 77.05           C
ATOM   3159  CD  PRO A 484     128.994 160.171  96.752  1.00 77.05           C
ATOM   3160  N   SER A 485     132.138 162.177  97.191  1.00 89.00           N
ATOM   3161  CA  SER A 485     133.444 162.770  96.948  1.00 89.00           C
ATOM   3162  C   SER A 485     133.329 163.896  95.916  1.00 89.00           C
ATOM   3163  O   SER A 485     132.258 164.123  95.354  1.00 89.00           O
ATOM   3164  CB  SER A 485     134.456 161.720  96.546  1.00 89.00           C
ATOM   3165  OG  SER A 485     134.144 161.160  95.276  1.00 89.00           O
ATOM   3166  N   GLY A 486     134.450 164.579  95.662  1.00 89.23           N
ATOM   3167  CA  GLY A 486     134.507 165.702  94.737  1.00 89.23           C
ATOM   3168  C   GLY A 486     133.928 165.375  93.361  1.00 89.23           C
ATOM   3169  O   GLY A 486     133.153 166.162  92.814  1.00 89.23           O
ATOM   3170  N   GLU A 487     134.284 164.190  92.843  1.00 91.72           N
ATOM   3171  CA  GLU A 487     134.016 163.783  91.471  1.00 91.72           C
ATOM   3172  C   GLU A 487     132.565 164.066  91.081  1.00 91.72           C
ATOM   3173  O   GLU A 487     131.645 163.747  91.826  1.00 91.72           O
ATOM   3174  CB  GLU A 487     134.349 162.304  91.283  1.00 91.72           C
ATOM   3175  CG  GLU A 487     134.176 161.837  89.848  1.00 91.72           C
ATOM   3176  CD  GLU A 487     134.809 160.496  89.519  1.00 91.72           C
ATOM   3177  OE1 GLU A 487     134.078 159.600  89.046  1.00 91.72           O
ATOM   3178  OE2 GLU A 487     136.033 160.350  89.721  1.00 91.72           O
ATOM   3179  N   VAL A 488     132.394 164.681  89.907  1.00 84.38           N
ATOM   3180  CA  VAL A 488     131.086 164.881  89.304  1.00 84.38           C
ATOM   3181  C   VAL A 488     131.064 164.079  88.007  1.00 84.38           C
ATOM   3182  O   VAL A 488     131.848 164.346  87.098  1.00 84.38           O
ATOM   3183  CB  VAL A 488     130.784 166.370  89.034  1.00 84.38           C
ATOM   3184  CG1 VAL A 488     129.364 166.565  88.519  1.00 84.38           C
ATOM   3185  CG2 VAL A 488     131.045 167.253  90.244  1.00 84.38           C
ATOM   3186  N   VAL A 489     130.145 163.111  87.931  1.00 82.02           N
ATOM   3187  CA  VAL A 489     130.079 162.186  86.811  1.00 82.02           C
ATOM   3188  C   VAL A 489     129.634 162.928  85.552  1.00 82.02           C
ATOM   3189  O   VAL A 489     130.233 162.768  84.493  1.00 82.02           O
ATOM   3190  CB  VAL A 489     129.169 160.982  87.130  1.00 82.02           C
ATOM   3191  CG1 VAL A 489     129.003 160.049  85.937  1.00 82.02           C
ATOM   3192  CG2 VAL A 489     129.669 160.224  88.351  1.00 82.02           C
ATOM   3193  N   VAL A 490     128.571 163.726  85.682  1.00 82.02           N
ATOM   3194  CA  VAL A 490     128.000 164.452  84.556  1.00 82.02           C
ATOM   3195  C   VAL A 490     127.350 165.726  85.090  1.00 82.02           C
ATOM   3196  O   VAL A 490     126.949 165.790  86.253  1.00 82.02           O
ATOM   3197  CB  VAL A 490     126.999 163.617  83.723  1.00 82.02           C
ATOM   3198  CG1 VAL A 490     127.620 162.412  83.032  1.00 82.02           C
ATOM   3199  CG2 VAL A 490     125.773 163.202  84.506  1.00 82.02           C
ATOM   3200  N   ALA A 491     127.228 166.728  84.212  1.00 80.06           N
ATOM   3201  CA  ALA A 491     126.719 168.042  84.568  1.00 80.06           C
ATOM   3202  C   ALA A 491     125.236 167.978  84.923  1.00 80.06           C
ATOM   3203  O   ALA A 491     124.813 168.563  85.920  1.00 80.06           O
ATOM   3204  CB  ALA A 491     126.979 169.016  83.444  1.00 80.06           C
ATOM   3205  N   SER A 492     124.448 167.288  84.089  1.00 88.26           N
ATOM   3206  CA  SER A 492     122.996 167.315  84.196  1.00 88.26           C
ATOM   3207  C   SER A 492     122.375 166.281  83.265  1.00 88.26           C
ATOM   3208  O   SER A 492     123.007 165.829  82.308  1.00 88.26           O
ATOM   3209  CB  SER A 492     122.449 168.696  83.901  1.00 88.26           C
ATOM   3210  OG  SER A 492     122.624 169.032  82.534  1.00 88.26           O
ATOM   3211  N   LEU A 493     121.132 165.904  83.585  1.00 95.09           N
ATOM   3212  CA  LEU A 493     120.359 164.956  82.795  1.00 95.09           C
ATOM   3213  C   LEU A 493     118.988 165.564  82.516  1.00 95.09           C
ATOM   3214  O   LEU A 493     118.380 166.160  83.406  1.00 95.09           O
ATOM   3215  CB  LEU A 493     120.230 163.620  83.537  1.00 95.09           C
ATOM   3216  CG  LEU A 493     121.308 162.579  83.238  1.00 95.09           C
ATOM   3217  CD1 LEU A 493     122.604 162.955  83.923  1.00 95.09           C
ATOM   3218  CD2 LEU A 493     120.892 161.195  83.700  1.00 95.09           C
ATOM   3219  N   ASN A 494     118.521 165.399  81.269  1.00100.36           N
ATOM   3220  CA  ASN A 494     117.239 165.916  80.818  1.00100.36           C
ATOM   3221  C   ASN A 494     116.406 164.773  80.236  1.00100.36           C
ATOM   3222  O   ASN A 494     115.863 164.887  79.138  1.00100.36           O
ATOM   3223  CB  ASN A 494     117.415 167.078  79.836  1.00100.36           C
ATOM   3224  CG  ASN A 494     117.934 168.337  80.495  1.00100.36           C
ATOM   3225  OD1 ASN A 494     119.075 168.390  80.942  1.00100.36           O
ATOM   3226  ND2 ASN A 494     117.112 169.375  80.513  1.00100.36           N
ATOM   3227  N   ILE A 495     116.310 163.676  80.996  1.00103.89           N
ATOM   3228  CA  ILE A 495     115.749 162.431  80.495  1.00103.89           C
ATOM   3229  C   ILE A 495     114.314 162.278  80.990  1.00103.89           C
ATOM   3230  O   ILE A 495     114.026 162.490  82.162  1.00103.89           O
ATOM   3231  CB  ILE A 495     116.641 161.229  80.876  1.00103.89           C
ATOM   3232  CG1 ILE A 495     118.025 161.350  80.229  1.00103.89           C
ATOM   3233  CG2 ILE A 495     115.957 159.910  80.533  1.00103.89           C
ATOM   3234  CD1 ILE A 495     118.876 160.119  80.346  1.00103.89           C
ATOM   3235  N   ARG A 496     113.422 161.892  80.074  1.00105.43           N
ATOM   3236  CA  ARG A 496     112.022 161.661  80.395  1.00105.43           C
ATOM   3237  C   ARG A 496     111.697 160.208  80.066  1.00105.43           C
ATOM   3238  O   ARG A 496     111.093 159.943  79.029  1.00105.43           O
ATOM   3239  CB  ARG A 496     111.119 162.578  79.561  1.00105.43           C
ATOM   3240  CG  ARG A 496     111.701 163.950  79.248  1.00105.43           C
ATOM   3241  CD  ARG A 496     110.917 165.092  79.876  1.00105.43           C
ATOM   3242  NE  ARG A 496     109.558 164.665  80.170  1.00105.43           N
ATOM   3243  CZ  ARG A 496     108.655 165.367  80.847  1.00105.43           C
ATOM   3244  NH1 ARG A 496     107.453 164.858  81.055  1.00105.43           N
ATOM   3245  NH2 ARG A 496     108.941 166.575  81.302  1.00105.43           N
ATOM   3246  N   VAL A 497     112.088 159.276  80.945  1.00 98.39           N
ATOM   3247  CA  VAL A 497     111.736 157.870  80.783  1.00 98.39           C
ATOM   3248  C   VAL A 497     110.211 157.778  80.822  1.00 98.39           C
ATOM   3249  O   VAL A 497     109.589 158.410  81.677  1.00 98.39           O
ATOM   3250  CB  VAL A 497     112.364 157.020  81.905  1.00 98.39           C
ATOM   3251  CG1 VAL A 497     112.227 155.523  81.705  1.00 98.39           C
ATOM   3252  CG2 VAL A 497     113.805 157.402  82.177  1.00 98.39           C
ATOM   3253  N   GLU A 498     109.627 157.035  79.867  1.00103.46           N
ATOM   3254  CA  GLU A 498     108.177 156.919  79.746  1.00103.46           C
ATOM   3255  C   GLU A 498     107.769 155.463  79.972  1.00103.46           C
ATOM   3256  O   GLU A 498     108.626 154.582  80.019  1.00103.46           O
ATOM   3257  CB  GLU A 498     107.699 157.411  78.375  1.00103.46           C
ATOM   3258  CG  GLU A 498     108.164 158.816  78.039  1.00103.46           C
ATOM   3259  CD  GLU A 498     107.466 159.950  78.769  1.00103.46           C
ATOM   3260  OE1 GLU A 498     106.333 160.313  78.374  1.00103.46           O
ATOM   3261  OE2 GLU A 498     108.064 160.487  79.707  1.00103.46           O
ATOM   3262  N   GLU A 499     106.459 155.210  80.088  1.00107.32           N
ATOM   3263  CA  GLU A 499     105.928 153.865  80.265  1.00107.32           C
ATOM   3264  C   GLU A 499     106.423 152.976  79.125  1.00107.32           C
ATOM   3265  O   GLU A 499     106.465 153.424  77.985  1.00107.32           O
ATOM   3266  CB  GLU A 499     104.401 153.926  80.309  1.00107.32           C
ATOM   3267  CG  GLU A 499     103.785 153.040  81.379  1.00107.32           C
ATOM   3268  CD  GLU A 499     103.776 151.540  81.127  1.00107.32           C
ATOM   3269  OE1 GLU A 499     103.709 151.121  79.952  1.00107.32           O
ATOM   3270  OE2 GLU A 499     103.807 150.782  82.118  1.00107.32           O
ATOM   3271  N   GLY A 500     106.831 151.743  79.461  1.00 97.45           N
ATOM   3272  CA  GLY A 500     107.437 150.801  78.533  1.00 97.45           C
ATOM   3273  C   GLY A 500     108.717 151.316  77.877  1.00 97.45           C
ATOM   3274  O   GLY A 500     108.909 151.118  76.684  1.00 97.45           O
ATOM   3275  N   MET A 501     109.580 151.976  78.661  1.00 99.75           N
ATOM   3276  CA  MET A 501     110.866 152.436  78.157  1.00 99.75           C
ATOM   3277  C   MET A 501     111.940 151.352  78.284  1.00 99.75           C
ATOM   3278  O   MET A 501     112.772 151.214  77.387  1.00 99.75           O
ATOM   3279  CB  MET A 501     111.332 153.695  78.888  1.00 99.75           C
ATOM   3280  CG  MET A 501     112.046 154.708  78.013  1.00 99.75           C
ATOM   3281  SD  MET A 501     110.893 155.432  76.819  1.00 99.75           S
ATOM   3282  CE  MET A 501     111.511 157.112  76.733  1.00 99.75           C
ATOM   3283  N   HIS A 502     111.948 150.616  79.408  1.00 89.38           N
ATOM   3284  CA  HIS A 502     112.850 149.493  79.607  1.00 89.38           C
ATOM   3285  C   HIS A 502     114.270 149.811  79.132  1.00 89.38           C
ATOM   3286  O   HIS A 502     114.885 149.009  78.444  1.00 89.38           O
ATOM   3287  CB  HIS A 502     112.296 148.270  78.872  1.00 89.38           C
ATOM   3288  CG  HIS A 502     111.001 147.775  79.420  1.00 89.38           C
ATOM   3289  ND1 HIS A 502     109.794 148.234  78.954  1.00 89.38           N
ATOM   3290  CD2 HIS A 502     110.718 146.841  80.355  1.00 89.38           C
ATOM   3291  CE1 HIS A 502     108.814 147.613  79.583  1.00 89.38           C
ATOM   3292  NE2 HIS A 502     109.359 146.754  80.452  1.00 89.38           N
ATOM   3293  N   LEU A 503     114.777 150.991  79.503  1.00 79.15           N
ATOM   3294  CA  LEU A 503     116.040 151.474  78.970  1.00 79.15           C
ATOM   3295  C   LEU A 503     117.205 150.618  79.474  1.00 79.15           C
ATOM   3296  O   LEU A 503     117.027 149.677  80.243  1.00 79.15           O
ATOM   3297  CB  LEU A 503     116.227 152.958  79.321  1.00 79.15           C
ATOM   3298  CG  LEU A 503     116.406 153.314  80.799  1.00 79.15           C
ATOM   3299  CD1 LEU A 503     117.855 153.180  81.245  1.00 79.15           C
ATOM   3300  CD2 LEU A 503     115.919 154.725  81.060  1.00 79.15           C
ATOM   3301  N   LEU A 504     118.409 150.961  79.012  1.00 76.21           N
ATOM   3302  CA  LEU A 504     119.640 150.292  79.398  1.00 76.21           C
ATOM   3303  C   LEU A 504     120.717 151.347  79.632  1.00 76.21           C
ATOM   3304  O   LEU A 504     120.607 152.467  79.153  1.00 76.21           O
ATOM   3305  CB  LEU A 504     120.022 149.313  78.280  1.00 76.21           C
ATOM   3306  CG  LEU A 504     121.244 148.427  78.519  1.00 76.21           C
ATOM   3307  CD1 LEU A 504     121.014 147.019  77.997  1.00 76.21           C
ATOM   3308  CD2 LEU A 504     122.483 149.060  77.910  1.00 76.21           C
ATOM   3309  N   ILE A 505     121.746 150.974  80.400  1.00 71.41           N
ATOM   3310  CA  ILE A 505     122.866 151.847  80.707  1.00 71.41           C
ATOM   3311  C   ILE A 505     124.164 151.113  80.394  1.00 71.41           C
ATOM   3312  O   ILE A 505     124.258 149.905  80.589  1.00 71.41           O
ATOM   3313  CB  ILE A 505     122.797 152.317  82.176  1.00 71.41           C
ATOM   3314  CG1 ILE A 505     121.511 153.097  82.450  1.00 71.41           C
ATOM   3315  CG2 ILE A 505     124.028 153.128  82.551  1.00 71.41           C
ATOM   3316  CD1 ILE A 505     121.253 153.395  83.903  1.00 71.41           C
ATOM   3317  N   THR A 506     125.153 151.863  79.891  1.00 82.13           N
ATOM   3318  CA  THR A 506     126.468 151.332  79.573  1.00 82.13           C
ATOM   3319  C   THR A 506     127.485 152.468  79.586  1.00 82.13           C
ATOM   3320  O   THR A 506     127.127 153.629  79.387  1.00 82.13           O
ATOM   3321  CB  THR A 506     126.462 150.614  78.214  1.00 82.13           C
ATOM   3322  OG1 THR A 506     125.334 149.742  78.159  1.00 82.13           O
ATOM   3323  CG2 THR A 506     127.712 149.802  77.950  1.00 82.13           C
ATOM   3324  N   GLY A 507     128.750 152.102  79.819  1.00 86.63           N
ATOM   3325  CA  GLY A 507     129.870 153.014  79.706  1.00 86.63           C
ATOM   3326  C   GLY A 507     131.136 152.461  80.346  1.00 86.63           C
ATOM   3327  O   GLY A 507     131.206 151.271  80.650  1.00 86.63           O
ATOM   3328  N   PRO A 508     132.176 153.307  80.532  1.00 91.63           N
ATOM   3329  CA  PRO A 508     133.388 152.882  81.234  1.00 91.63           C
ATOM   3330  C   PRO A 508     133.063 152.472  82.668  1.00 91.63           C
ATOM   3331  O   PRO A 508     132.135 153.003  83.278  1.00 91.63           O
ATOM   3332  CB  PRO A 508     134.292 154.123  81.207  1.00 91.63           C
ATOM   3333  CG  PRO A 508     133.751 154.965  80.066  1.00 91.63           C
ATOM   3334  CD  PRO A 508     132.262 154.691  80.038  1.00 91.63           C
ATOM   3335  N   ASN A 509     133.834 151.511  83.185  1.00101.55           N
ATOM   3336  CA  ASN A 509     133.615 150.958  84.514  1.00101.55           C
ATOM   3337  C   ASN A 509     133.578 152.071  85.560  1.00101.55           C
ATOM   3338  O   ASN A 509     132.655 152.127  86.371  1.00101.55           O
ATOM   3339  CB  ASN A 509     134.634 149.869  84.859  1.00101.55           C
ATOM   3340  CG  ASN A 509     134.515 148.633  83.990  1.00101.55           C
ATOM   3341  OD1 ASN A 509     133.519 148.439  83.293  1.00101.55           O
ATOM   3342  ND2 ASN A 509     135.530 147.785  84.026  1.00101.55           N
ATOM   3343  N   GLY A 510     134.569 152.970  85.506  1.00 98.10           N
ATOM   3344  CA  GLY A 510     134.720 154.023  86.496  1.00 98.10           C
ATOM   3345  C   GLY A 510     133.964 155.307  86.158  1.00 98.10           C
ATOM   3346  O   GLY A 510     134.069 156.277  86.908  1.00 98.10           O
ATOM   3347  N   CYS A 511     133.199 155.314  85.054  1.00 90.44           N
ATOM   3348  CA  CYS A 511     132.555 156.536  84.586  1.00 90.44           C
ATOM   3349  C   CYS A 511     131.566 157.068  85.623  1.00 90.44           C
ATOM   3350  O   CYS A 511     131.440 158.277  85.793  1.00 90.44           O
ATOM   3351  CB  CYS A 511     131.850 156.343  83.248  1.00 90.44           C
ATOM   3352  SG  CYS A 511     130.265 155.471  83.365  1.00 90.44           S
ATOM   3353  N   GLY A 512     130.883 156.150  86.315  1.00 75.90           N
ATOM   3354  CA  GLY A 512     129.878 156.516  87.298  1.00 75.90           C
ATOM   3355  C   GLY A 512     128.458 156.330  86.771  1.00 75.90           C
ATOM   3356  O   GLY A 512     127.585 157.163  87.007  1.00 75.90           O
ATOM   3357  N   LYS A 513     128.232 155.207  86.082  1.00 69.79           N
ATOM   3358  CA  LYS A 513     126.907 154.864  85.588  1.00 69.79           C
ATOM   3359  C   LYS A 513     126.021 154.337  86.717  1.00 69.79           C
ATOM   3360  O   LYS A 513     124.798 154.420  86.623  1.00 69.79           O
ATOM   3361  CB  LYS A 513     127.003 153.871  84.428  1.00 69.79           C
ATOM   3362  CG  LYS A 513     127.726 152.570  84.729  1.00 69.79           C
ATOM   3363  CD  LYS A 513     127.768 151.641  83.537  1.00 69.79           C
ATOM   3364  CE  LYS A 513     128.678 150.457  83.782  1.00 69.79           C
ATOM   3365  NZ  LYS A 513     128.552 149.428  82.723  1.00 69.79           N
ATOM   3366  N   SER A 514     126.643 153.787  87.769  1.00 57.54           N
ATOM   3367  CA  SER A 514     125.926 153.259  88.924  1.00 57.54           C
ATOM   3368  C   SER A 514     125.449 154.382  89.847  1.00 57.54           C
ATOM   3369  O   SER A 514     124.482 154.221  90.597  1.00 57.54           O
ATOM   3370  CB  SER A 514     126.772 152.263  89.671  1.00 57.54           C
ATOM   3371  OG  SER A 514     127.996 152.854  90.083  1.00 57.54           O
ATOM   3372  N   SER A 515     126.156 155.518  89.802  1.00 55.73           N
ATOM   3373  CA  SER A 515     125.755 156.693  90.556  1.00 55.73           C
ATOM   3374  C   SER A 515     124.313 157.064  90.217  1.00 55.73           C
ATOM   3375  O   SER A 515     123.584 157.535  91.084  1.00 55.73           O
ATOM   3376  CB  SER A 515     126.705 157.836  90.334  1.00 55.73           C
ATOM   3377  OG  SER A 515     127.988 157.532  90.863  1.00 55.73           O
ATOM   3378  N   LEU A 516     123.896 156.816  88.966  1.00 52.83           N
ATOM   3379  CA  LEU A 516     122.523 157.097  88.574  1.00 52.83           C
ATOM   3380  C   LEU A 516     121.554 156.196  89.336  1.00 52.83           C
ATOM   3381  O   LEU A 516     120.433 156.613  89.616  1.00 52.83           O
ATOM   3382  CB  LEU A 516     122.338 156.951  87.061  1.00 52.83           C
ATOM   3383  CG  LEU A 516     121.008 157.484  86.521  1.00 52.83           C
ATOM   3384  CD1 LEU A 516     121.180 158.115  85.156  1.00 52.83           C
ATOM   3385  CD2 LEU A 516     119.941 156.399  86.469  1.00 52.83           C
ATOM   3386  N   PHE A 517     121.984 154.970  89.653  1.00 53.74           N
ATOM   3387  CA  PHE A 517     121.164 154.087  90.469  1.00 53.74           C
ATOM   3388  C   PHE A 517     121.084 154.593  91.903  1.00 53.74           C
ATOM   3389  O   PHE A 517     120.010 154.585  92.498  1.00 53.74           O
ATOM   3390  CB  PHE A 517     121.673 152.647  90.449  1.00 53.74           C
ATOM   3391  CG  PHE A 517     121.320 151.890  89.201  1.00 53.74           C
ATOM   3392  CD1 PHE A 517     121.812 150.610  88.994  1.00 53.74           C
ATOM   3393  CD2 PHE A 517     120.519 152.465  88.226  1.00 53.74           C
ATOM   3394  CE1 PHE A 517     121.482 149.910  87.845  1.00 53.74           C
ATOM   3395  CE2 PHE A 517     120.203 151.770  87.072  1.00 53.74           C
ATOM   3396  CZ  PHE A 517     120.695 150.501  86.875  1.00 53.74           C
ATOM   3397  N   ARG A 518     122.217 155.036  92.450  1.00 45.99           N
ATOM   3398  CA  ARG A 518     122.216 155.601  93.788  1.00 45.99           C
ATOM   3399  C   ARG A 518     121.250 156.784  93.867  1.00 45.99           C
ATOM   3400  O   ARG A 518     120.523 156.907  94.844  1.00 45.99           O
ATOM   3401  CB  ARG A 518     123.639 155.965  94.213  1.00 45.99           C
ATOM   3402  CG  ARG A 518     124.430 154.833  94.852  1.00 45.99           C
ATOM   3403  CD  ARG A 518     124.871 153.779  93.855  1.00 45.99           C
ATOM   3404  NE  ARG A 518     125.601 152.691  94.481  1.00 45.99           N
ATOM   3405  CZ  ARG A 518     125.737 151.468  93.973  1.00 45.99           C
ATOM   3406  NH1 ARG A 518     125.181 151.146  92.815  1.00 45.99           N
ATOM   3407  NH2 ARG A 518     126.436 150.564  94.636  1.00 45.99           N
ATOM   3408  N   ILE A 519     121.215 157.625  92.828  1.00 50.08           N
ATOM   3409  CA  ILE A 519     120.269 158.730  92.769  1.00 50.08           C
ATOM   3410  C   ILE A 519     118.841 158.191  92.661  1.00 50.08           C
ATOM   3411  O   ILE A 519     117.941 158.678  93.344  1.00 50.08           O
ATOM   3412  CB  ILE A 519     120.596 159.712  91.621  1.00 50.08           C
ATOM   3413  CG1 ILE A 519     122.062 160.152  91.592  1.00 50.08           C
ATOM   3414  CG2 ILE A 519     119.660 160.908  91.634  1.00 50.08           C
ATOM   3415  CD1 ILE A 519     122.561 160.857  92.835  1.00 50.08           C
ATOM   3416  N   LEU A 520     118.646 157.168  91.821  1.00 50.67           N
ATOM   3417  CA  LEU A 520     117.306 156.737  91.447  1.00 50.67           C
ATOM   3418  C   LEU A 520     116.625 155.959  92.574  1.00 50.67           C
ATOM   3419  O   LEU A 520     115.402 155.870  92.600  1.00 50.67           O
ATOM   3420  CB  LEU A 520     117.371 155.922  90.150  1.00 50.67           C
ATOM   3421  CG  LEU A 520     116.120 155.953  89.272  1.00 50.67           C
ATOM   3422  CD1 LEU A 520     115.685 157.375  88.949  1.00 50.67           C
ATOM   3423  CD2 LEU A 520     116.322 155.151  87.995  1.00 50.67           C
ATOM   3424  N   GLY A 521     117.416 155.388  93.491  1.00 47.47           N
ATOM   3425  CA  GLY A 521     116.885 154.620  94.606  1.00 47.47           C
ATOM   3426  C   GLY A 521     116.777 155.439  95.889  1.00 47.47           C
ATOM   3427  O   GLY A 521     116.486 154.880  96.945  1.00 47.47           O
ATOM   3428  N   GLY A 522     117.006 156.755  95.785  1.00 47.34           N
ATOM   3429  CA  GLY A 522     116.892 157.675  96.908  1.00 47.34           C
ATOM   3430  C   GLY A 522     118.040 157.561  97.913  1.00 47.34           C
ATOM   3431  O   GLY A 522     118.052 158.263  98.922  1.00 47.34           O
ATOM   3432  N   LEU A 523     119.017 156.702  97.617  1.00 42.06           N
ATOM   3433  CA  LEU A 523     120.122 156.434  98.525  1.00 42.06           C
ATOM   3434  C   LEU A 523     121.049 157.645  98.667  1.00 42.06           C
ATOM   3435  O   LEU A 523     121.653 157.815  99.724  1.00 42.06           O
ATOM   3436  CB  LEU A 523     120.864 155.185  98.038  1.00 42.06           C
ATOM   3437  CG  LEU A 523     121.797 154.508  99.040  1.00 42.06           C
ATOM   3438  CD1 LEU A 523     121.167 154.411 100.419  1.00 42.06           C
ATOM   3439  CD2 LEU A 523     122.162 153.115  98.555  1.00 42.06           C
ATOM   3440  N   TRP A 524     121.143 158.478  97.616  1.00 56.62           N
ATOM   3441  CA  TRP A 524     121.922 159.716  97.594  1.00 56.62           C
ATOM   3442  C   TRP A 524     120.994 160.903  97.316  1.00 56.62           C
ATOM   3443  O   TRP A 524     119.911 160.703  96.765  1.00 56.62           O
ATOM   3444  CB  TRP A 524     123.012 159.665  96.512  1.00 56.62           C
ATOM   3445  CG  TRP A 524     124.265 158.908  96.822  1.00 56.62           C
ATOM   3446  CD1 TRP A 524     124.681 158.399  98.020  1.00 56.62           C
ATOM   3447  CD2 TRP A 524     125.314 158.619  95.887  1.00 56.62           C
ATOM   3448  NE1 TRP A 524     125.913 157.817  97.889  1.00 56.62           N
ATOM   3449  CE2 TRP A 524     126.315 157.910  96.586  1.00 56.62           C
ATOM   3450  CE3 TRP A 524     125.502 158.888  94.529  1.00 56.62           C
ATOM   3451  CZ2 TRP A 524     127.474 157.445  95.963  1.00 56.62           C
ATOM   3452  CZ3 TRP A 524     126.657 158.454  93.921  1.00 56.62           C
ATOM   3453  CH2 TRP A 524     127.629 157.741  94.627  1.00 56.62           C
ATOM   3454  N   PRO A 525     121.390 162.166  97.630  1.00 73.89           N
ATOM   3455  CA  PRO A 525     120.565 163.346  97.351  1.00 73.89           C
ATOM   3456  C   PRO A 525     120.860 164.021  96.008  1.00 73.89           C
ATOM   3457  O   PRO A 525     122.001 164.033  95.571  1.00 73.89           O
ATOM   3458  CB  PRO A 525     120.987 164.268  98.503  1.00 73.89           C
ATOM   3459  CG  PRO A 525     122.460 163.972  98.725  1.00 73.89           C
ATOM   3460  CD  PRO A 525     122.637 162.520  98.330  1.00 73.89           C
ATOM   3461  N   THR A 526     119.814 164.517  95.342  1.00 88.62           N
ATOM   3462  CA  THR A 526     119.970 165.354  94.163  1.00 88.62           C
ATOM   3463  C   THR A 526     120.379 166.734  94.664  1.00 88.62           C
ATOM   3464  O   THR A 526     119.765 167.239  95.603  1.00 88.62           O
ATOM   3465  CB  THR A 526     118.668 165.417  93.350  1.00 88.62           C
ATOM   3466  OG1 THR A 526     117.608 165.361  94.301  1.00 88.62           O
ATOM   3467  CG2 THR A 526     118.523 164.289  92.355  1.00 88.62           C
ATOM   3468  N   TYR A 527     121.402 167.333  94.030  1.00 96.99           N
ATOM   3469  CA  TYR A 527     121.986 168.591  94.478  1.00 96.99           C
ATOM   3470  C   TYR A 527     121.374 169.822  93.802  1.00 96.99           C
ATOM   3471  O   TYR A 527     121.561 170.932  94.305  1.00 96.99           O
ATOM   3472  CB  TYR A 527     123.509 168.576  94.328  1.00 96.99           C
ATOM   3473  CG  TYR A 527     124.226 167.822  95.416  1.00 96.99           C
ATOM   3474  CD1 TYR A 527     124.698 168.462  96.552  1.00 96.99           C
ATOM   3475  CD2 TYR A 527     124.429 166.456  95.308  1.00 96.99           C
ATOM   3476  CE1 TYR A 527     125.352 167.767  97.559  1.00 96.99           C
ATOM   3477  CE2 TYR A 527     125.092 165.744  96.297  1.00 96.99           C
ATOM   3478  CZ  TYR A 527     125.553 166.401  97.427  1.00 96.99           C
ATOM   3479  OH  TYR A 527     126.188 165.695  98.408  1.00 96.99           O
ATOM   3480  N   GLY A 528     120.647 169.640  92.682  1.00 96.89           N
ATOM   3481  CA  GLY A 528     120.186 170.776  91.894  1.00 96.89           C
ATOM   3482  C   GLY A 528     118.820 170.633  91.217  1.00 96.89           C
ATOM   3483  O   GLY A 528     117.893 171.368  91.565  1.00 96.89           O
ATOM   3484  N   GLY A 529     118.707 169.716  90.243  1.00 94.60           N
ATOM   3485  CA  GLY A 529     117.549 169.624  89.361  1.00 94.60           C
ATOM   3486  C   GLY A 529     116.270 169.126  90.040  1.00 94.60           C
ATOM   3487  O   GLY A 529     116.228 168.992  91.260  1.00 94.60           O
ATOM   3488  N   VAL A 530     115.219 168.911  89.232  1.00 96.79           N
ATOM   3489  CA  VAL A 530     113.919 168.492  89.732  1.00 96.79           C
ATOM   3490  C   VAL A 530     113.644 167.072  89.246  1.00 96.79           C
ATOM   3491  O   VAL A 530     113.336 166.850  88.082  1.00 96.79           O
ATOM   3492  CB  VAL A 530     112.811 169.500  89.363  1.00 96.79           C
ATOM   3493  CG1 VAL A 530     111.405 168.959  89.575  1.00 96.79           C
ATOM   3494  CG2 VAL A 530     112.996 170.806  90.114  1.00 96.79           C
ATOM   3495  N   LEU A 531     113.696 166.127  90.186  1.00 92.28           N
ATOM   3496  CA  LEU A 531     113.645 164.704  89.883  1.00 92.28           C
ATOM   3497  C   LEU A 531     112.279 164.153  90.276  1.00 92.28           C
ATOM   3498  O   LEU A 531     111.975 164.051  91.462  1.00 92.28           O
ATOM   3499  CB  LEU A 531     114.767 163.994  90.650  1.00 92.28           C
ATOM   3500  CG  LEU A 531     115.125 162.587  90.170  1.00 92.28           C
ATOM   3501  CD1 LEU A 531     116.450 162.151  90.755  1.00 92.28           C
ATOM   3502  CD2 LEU A 531     114.083 161.571  90.571  1.00 92.28           C
ATOM   3503  N   TYR A 532     111.481 163.789  89.266  1.00 94.32           N
ATOM   3504  CA  TYR A 532     110.239 163.075  89.513  1.00 94.32           C
ATOM   3505  C   TYR A 532     110.501 161.576  89.431  1.00 94.32           C
ATOM   3506  O   TYR A 532     111.066 161.098  88.447  1.00 94.32           O
ATOM   3507  CB  TYR A 532     109.156 163.482  88.512  1.00 94.32           C
ATOM   3508  CG  TYR A 532     108.889 164.960  88.360  1.00 94.32           C
ATOM   3509  CD1 TYR A 532     109.115 165.852  89.395  1.00 94.32           C
ATOM   3510  CD2 TYR A 532     108.366 165.468  87.179  1.00 94.32           C
ATOM   3511  CE1 TYR A 532     108.839 167.203  89.269  1.00 94.32           C
ATOM   3512  CE2 TYR A 532     108.104 166.822  87.022  1.00 94.32           C
ATOM   3513  CZ  TYR A 532     108.349 167.694  88.071  1.00 94.32           C
ATOM   3514  OH  TYR A 532     108.091 169.026  87.935  1.00 94.32           O
ATOM   3515  N   LYS A 533     110.092 160.844  90.473  1.00 86.36           N
ATOM   3516  CA  LYS A 533     110.284 159.403  90.482  1.00 86.36           C
ATOM   3517  C   LYS A 533     109.266 158.759  91.417  1.00 86.36           C
ATOM   3518  O   LYS A 533     108.791 159.401  92.355  1.00 86.36           O
ATOM   3519  CB  LYS A 533     111.707 159.051  90.916  1.00 86.36           C
ATOM   3520  CG  LYS A 533     112.071 159.502  92.329  1.00 86.36           C
ATOM   3521  CD  LYS A 533     113.396 158.951  92.802  1.00 86.36           C
ATOM   3522  CE  LYS A 533     114.004 159.776  93.914  1.00 86.36           C
ATOM   3523  NZ  LYS A 533     113.241 159.571  95.168  1.00 86.36           N
ATOM   3524  N   PRO A 534     108.885 157.484  91.183  1.00 86.55           N
ATOM   3525  CA  PRO A 534     108.182 156.694  92.192  1.00 86.55           C
ATOM   3526  C   PRO A 534     108.965 156.676  93.499  1.00 86.55           C
ATOM   3527  O   PRO A 534     110.164 156.950  93.510  1.00 86.55           O
ATOM   3528  CB  PRO A 534     108.122 155.299  91.556  1.00 86.55           C
ATOM   3529  CG  PRO A 534     108.065 155.594  90.079  1.00 86.55           C
ATOM   3530  CD  PRO A 534     108.979 156.787  89.895  1.00 86.55           C
ATOM   3531  N   PRO A 535     108.320 156.361  94.642  1.00 86.78           N
ATOM   3532  CA  PRO A 535     109.004 156.426  95.931  1.00 86.78           C
ATOM   3533  C   PRO A 535     110.024 155.291  96.019  1.00 86.78           C
ATOM   3534  O   PRO A 535     109.869 154.267  95.350  1.00 86.78           O
ATOM   3535  CB  PRO A 535     107.868 156.252  96.944  1.00 86.78           C
ATOM   3536  CG  PRO A 535     106.833 155.437  96.215  1.00 86.78           C
ATOM   3537  CD  PRO A 535     106.954 155.823  94.755  1.00 86.78           C
ATOM   3538  N   PRO A 536     111.112 155.445  96.811  1.00 80.31           N
ATOM   3539  CA  PRO A 536     112.116 154.389  96.958  1.00 80.31           C
ATOM   3540  C   PRO A 536     111.545 153.044  97.406  1.00 80.31           C
ATOM   3541  O   PRO A 536     112.247 152.039  97.379  1.00 80.31           O
ATOM   3542  CB  PRO A 536     113.085 154.944  98.014  1.00 80.31           C
ATOM   3543  CG  PRO A 536     112.907 156.443  97.933  1.00 80.31           C
ATOM   3544  CD  PRO A 536     111.450 156.649  97.588  1.00 80.31           C
ATOM   3545  N   GLN A 537     110.256 153.028  97.772  1.00 78.71           N
ATOM   3546  CA  GLN A 537     109.562 151.809  98.164  1.00 78.71           C
ATOM   3547  C   GLN A 537     109.198 150.933  96.963  1.00 78.71           C
ATOM   3548  O   GLN A 537     108.838 149.773  97.149  1.00 78.71           O
ATOM   3549  CB  GLN A 537     108.310 152.154  98.970  1.00 78.71           C
ATOM   3550  CG  GLN A 537     108.574 152.291 100.463  1.00 78.71           C
ATOM   3551  CD  GLN A 537     109.492 153.438 100.813  1.00 78.71           C
ATOM   3552  OE1 GLN A 537     109.556 154.447 100.113  1.00 78.71           O
ATOM   3553  NE2 GLN A 537     110.222 153.287 101.907  1.00 78.71           N
ATOM   3554  N   ARG A 538     109.290 151.484  95.744  1.00 79.35           N
ATOM   3555  CA  ARG A 538     108.809 150.804  94.547  1.00 79.35           C
ATOM   3556  C   ARG A 538     109.946 150.447  93.591  1.00 79.35           C
ATOM   3557  O   ARG A 538     109.764 149.590  92.726  1.00 79.35           O
ATOM   3558  CB  ARG A 538     107.741 151.632  93.821  1.00 79.35           C
ATOM   3559  CG  ARG A 538     106.631 152.155  94.717  1.00 79.35           C
ATOM   3560  CD  ARG A 538     105.712 151.074  95.248  1.00 79.35           C
ATOM   3561  NE  ARG A 538     105.196 150.145  94.243  1.00 79.35           N
ATOM   3562  CZ  ARG A 538     104.501 150.458  93.144  1.00 79.35           C
ATOM   3563  NH1 ARG A 538     104.267 151.721  92.833  1.00 79.35           N
ATOM   3564  NH2 ARG A 538     104.086 149.502  92.335  1.00 79.35           N
ATOM   3565  N   MET A 539     111.101 151.114  93.728  1.00 73.12           N
ATOM   3566  CA  MET A 539     112.256 150.802  92.895  1.00 73.12           C
ATOM   3567  C   MET A 539     113.117 149.769  93.606  1.00 73.12           C
ATOM   3568  O   MET A 539     113.860 150.101  94.523  1.00 73.12           O
ATOM   3569  CB  MET A 539     113.090 152.052  92.591  1.00 73.12           C
ATOM   3570  CG  MET A 539     112.269 153.180  92.027  1.00 73.12           C
ATOM   3571  SD  MET A 539     113.201 154.129  90.811  1.00 73.12           S
ATOM   3572  CE  MET A 539     112.116 155.541  90.625  1.00 73.12           C
ATOM   3573  N   PHE A 540     113.034 148.519  93.145  1.00 66.15           N
ATOM   3574  CA  PHE A 540     113.884 147.465  93.677  1.00 66.15           C
ATOM   3575  C   PHE A 540     115.286 147.564  93.082  1.00 66.15           C
ATOM   3576  O   PHE A 540     115.565 148.488  92.335  1.00 66.15           O
ATOM   3577  CB  PHE A 540     113.235 146.095  93.497  1.00 66.15           C
ATOM   3578  CG  PHE A 540     113.607 145.111  94.575  1.00 66.15           C
ATOM   3579  CD1 PHE A 540     113.296 145.361  95.907  1.00 66.15           C
ATOM   3580  CD2 PHE A 540     114.249 143.926  94.259  1.00 66.15           C
ATOM   3581  CE1 PHE A 540     113.627 144.451  96.902  1.00 66.15           C
ATOM   3582  CE2 PHE A 540     114.576 143.015  95.256  1.00 66.15           C
ATOM   3583  CZ  PHE A 540     114.268 143.276  96.572  1.00 66.15           C
ATOM   3584  N   TYR A 541     116.190 146.668  93.486  1.00 52.85           N
ATOM   3585  CA  TYR A 541     117.584 146.641  93.053  1.00 52.85           C
ATOM   3586  C   TYR A 541     118.018 145.177  93.078  1.00 52.85           C
ATOM   3587  O   TYR A 541     117.480 144.400  93.874  1.00 52.85           O
ATOM   3588  CB  TYR A 541     118.396 147.535  93.995  1.00 52.85           C
ATOM   3589  CG  TYR A 541     119.896 147.513  93.886  1.00 52.85           C
ATOM   3590  CD1 TYR A 541     120.544 148.100  92.812  1.00 52.85           C
ATOM   3591  CD2 TYR A 541     120.676 146.973  94.898  1.00 52.85           C
ATOM   3592  CE1 TYR A 541     121.929 148.102  92.711  1.00 52.85           C
ATOM   3593  CE2 TYR A 541     122.062 146.979  94.822  1.00 52.85           C
ATOM   3594  CZ  TYR A 541     122.690 147.547  93.727  1.00 52.85           C
ATOM   3595  OH  TYR A 541     124.051 147.554  93.662  1.00 52.85           O
ATOM   3596  N   ILE A 542     118.934 144.789  92.179  1.00 57.79           N
ATOM   3597  CA  ILE A 542     119.485 143.442  92.133  1.00 57.79           C
ATOM   3598  C   ILE A 542     120.990 143.556  91.917  1.00 57.79           C
ATOM   3599  O   ILE A 542     121.442 143.601  90.782  1.00 57.79           O
ATOM   3600  CB  ILE A 542     118.817 142.592  91.027  1.00 57.79           C
ATOM   3601  CG1 ILE A 542     117.290 142.695  91.003  1.00 57.79           C
ATOM   3602  CG2 ILE A 542     119.277 141.140  91.089  1.00 57.79           C
ATOM   3603  CD1 ILE A 542     116.627 141.968  92.137  1.00 57.79           C
ATOM   3604  N   PRO A 543     121.826 143.566  92.979  1.00 60.16           N
ATOM   3605  CA  PRO A 543     123.264 143.775  92.802  1.00 60.16           C
ATOM   3606  C   PRO A 543     123.932 142.551  92.174  1.00 60.16           C
ATOM   3607  O   PRO A 543     123.249 141.576  91.848  1.00 60.16           O
ATOM   3608  CB  PRO A 543     123.817 144.003  94.213  1.00 60.16           C
ATOM   3609  CG  PRO A 543     122.733 143.543  95.174  1.00 60.16           C
ATOM   3610  CD  PRO A 543     121.459 143.328  94.382  1.00 60.16           C
ATOM   3611  N   GLN A 544     125.262 142.622  92.005  1.00 73.89           N
ATOM   3612  CA  GLN A 544     126.064 141.562  91.410  1.00 73.89           C
ATOM   3613  C   GLN A 544     126.082 140.311  92.304  1.00 73.89           C
ATOM   3614  O   GLN A 544     126.353 139.213  91.818  1.00 73.89           O
ATOM   3615  CB  GLN A 544     127.461 142.088  91.085  1.00 73.89           C
ATOM   3616  CG  GLN A 544     128.320 141.132  90.269  1.00 73.89           C
ATOM   3617  CD  GLN A 544     129.583 141.753  89.726  1.00 73.89           C
ATOM   3618  OE1 GLN A 544     129.615 142.919  89.337  1.00 73.89           O
ATOM   3619  NE2 GLN A 544     130.643 140.961  89.670  1.00 73.89           N
ATOM   3620  N   ARG A 545     125.830 140.492  93.610  1.00 67.39           N
ATOM   3621  CA  ARG A 545     125.788 139.384  94.555  1.00 67.39           C
ATOM   3622  C   ARG A 545     124.719 139.677  95.607  1.00 67.39           C
ATOM   3623  O   ARG A 545     125.036 140.199  96.676  1.00 67.39           O
ATOM   3624  CB  ARG A 545     127.163 139.140  95.182  1.00 67.39           C
ATOM   3625  CG  ARG A 545     128.121 138.336  94.311  1.00 67.39           C
ATOM   3626  CD  ARG A 545     128.958 137.356  95.098  1.00 67.39           C
ATOM   3627  NE  ARG A 545     130.010 137.975  95.896  1.00 67.39           N
ATOM   3628  CZ  ARG A 545     130.945 137.317  96.576  1.00 67.39           C
ATOM   3629  NH1 ARG A 545     131.849 137.990  97.268  1.00 67.39           N
ATOM   3630  NH2 ARG A 545     130.984 135.995  96.565  1.00 67.39           N
ATOM   3631  N   PRO A 546     123.427 139.360  95.351  1.00 59.10           N
ATOM   3632  CA  PRO A 546     122.346 139.832  96.218  1.00 59.10           C
ATOM   3633  C   PRO A 546     122.564 139.428  97.673  1.00 59.10           C
ATOM   3634  O   PRO A 546     122.868 138.272  97.965  1.00 59.10           O
ATOM   3635  CB  PRO A 546     121.079 139.197  95.633  1.00 59.10           C
ATOM   3636  CG  PRO A 546     121.598 138.049  94.806  1.00 59.10           C
ATOM   3637  CD  PRO A 546     122.932 138.505  94.258  1.00 59.10           C
ATOM   3638  N   TYR A 547     122.445 140.417  98.565  1.00 52.32           N
ATOM   3639  CA  TYR A 547     122.677 140.237  99.988  1.00 52.32           C
ATOM   3640  C   TYR A 547     121.662 139.252 100.564  1.00 52.32           C
ATOM   3641  O   TYR A 547     120.468 139.374 100.314  1.00 52.32           O
ATOM   3642  CB  TYR A 547     122.614 141.585 100.711  1.00 52.32           C
ATOM   3643  CG  TYR A 547     122.430 141.492 102.205  1.00 52.32           C
ATOM   3644  CD1 TYR A 547     123.505 141.201 103.035  1.00 52.32           C
ATOM   3645  CD2 TYR A 547     121.186 141.690 102.791  1.00 52.32           C
ATOM   3646  CE1 TYR A 547     123.347 141.097 104.408  1.00 52.32           C
ATOM   3647  CE2 TYR A 547     121.012 141.583 104.162  1.00 52.32           C
ATOM   3648  CZ  TYR A 547     122.098 141.298 104.972  1.00 52.32           C
ATOM   3649  OH  TYR A 547     121.944 141.219 106.323  1.00 52.32           O
ATOM   3650  N   MET A 548     122.167 138.273 101.320  1.00 66.74           N
ATOM   3651  CA  MET A 548     121.340 137.228 101.896  1.00 66.74           C
ATOM   3652  C   MET A 548     121.464 137.287 103.414  1.00 66.74           C
ATOM   3653  O   MET A 548     122.564 137.168 103.952  1.00 66.74           O
ATOM   3654  CB  MET A 548     121.769 135.851 101.377  1.00 66.74           C
ATOM   3655  CG  MET A 548     121.818 135.770  99.857  1.00 66.74           C
ATOM   3656  SD  MET A 548     121.232 134.202  99.186  1.00 66.74           S
ATOM   3657  CE  MET A 548     119.480 134.307  99.544  1.00 66.74           C
ATOM   3658  N   SER A 549     120.332 137.490 104.097  1.00 66.48           N
ATOM   3659  CA  SER A 549     120.327 137.596 105.546  1.00 66.48           C
ATOM   3660  C   SER A 549     120.426 136.213 106.190  1.00 66.48           C
ATOM   3661  O   SER A 549     120.467 135.190 105.506  1.00 66.48           O
ATOM   3662  CB  SER A 549     119.117 138.350 106.021  1.00 66.48           C
ATOM   3663  OG  SER A 549     117.954 137.566 105.936  1.00 66.48           O
ATOM   3664  N   VAL A 550     120.485 136.195 107.525  1.00 68.71           N
ATOM   3665  CA  VAL A 550     120.438 134.947 108.267  1.00 68.71           C
ATOM   3666  C   VAL A 550     118.989 134.672 108.657  1.00 68.71           C
ATOM   3667  O   VAL A 550     118.338 135.488 109.314  1.00 68.71           O
ATOM   3668  CB  VAL A 550     121.417 134.917 109.462  1.00 68.71           C
ATOM   3669  CG1 VAL A 550     122.838 135.246 109.028  1.00 68.71           C
ATOM   3670  CG2 VAL A 550     120.989 135.815 110.614  1.00 68.71           C
ATOM   3671  N   GLY A 551     118.492 133.514 108.222  1.00 78.19           N
ATOM   3672  CA  GLY A 551     117.121 133.113 108.488  1.00 78.19           C
ATOM   3673  C   GLY A 551     116.669 132.002 107.551  1.00 78.19           C
ATOM   3674  O   GLY A 551     117.438 131.536 106.716  1.00 78.19           O
ATOM   3675  N   SER A 552     115.406 131.593 107.709  1.00 90.81           N
ATOM   3676  CA  SER A 552     114.802 130.556 106.889  1.00 90.81           C
ATOM   3677  C   SER A 552     114.805 130.972 105.419  1.00 90.81           C
ATOM   3678  O   SER A 552     114.889 132.159 105.097  1.00 90.81           O
ATOM   3679  CB  SER A 552     113.401 130.260 107.360  1.00 90.81           C
ATOM   3680  OG  SER A 552     112.484 131.200 106.819  1.00 90.81           O
ATOM   3681  N   LEU A 553     114.688 129.975 104.536  1.00 93.13           N
ATOM   3682  CA  LEU A 553     114.513 130.212 103.111  1.00 93.13           C
ATOM   3683  C   LEU A 553     113.338 131.159 102.870  1.00 93.13           C
ATOM   3684  O   LEU A 553     113.395 131.984 101.965  1.00 93.13           O
ATOM   3685  CB  LEU A 553     114.316 128.877 102.386  1.00 93.13           C
ATOM   3686  CG  LEU A 553     114.084 128.980 100.878  1.00 93.13           C
ATOM   3687  CD1 LEU A 553     114.837 127.894 100.126  1.00 93.13           C
ATOM   3688  CD2 LEU A 553     112.605 128.941 100.538  1.00 93.13           C
ATOM   3689  N   ARG A 554     112.280 131.032 103.677  1.00 95.21           N
ATOM   3690  CA  ARG A 554     111.129 131.917 103.578  1.00 95.21           C
ATOM   3691  C   ARG A 554     111.553 133.380 103.728  1.00 95.21           C
ATOM   3692  O   ARG A 554     111.000 134.255 103.061  1.00 95.21           O
ATOM   3693  CB  ARG A 554     110.073 131.539 104.619  1.00 95.21           C
ATOM   3694  CG  ARG A 554     108.642 131.849 104.209  1.00 95.21           C
ATOM   3695  CD  ARG A 554     107.691 131.632 105.374  1.00 95.21           C
ATOM   3696  NE  ARG A 554     107.537 130.228 105.748  1.00 95.21           N
ATOM   3697  CZ  ARG A 554     106.600 129.751 106.565  1.00 95.21           C
ATOM   3698  NH1 ARG A 554     105.709 130.559 107.116  1.00 95.21           N
ATOM   3699  NH2 ARG A 554     106.557 128.458 106.835  1.00 95.21           N
ATOM   3700  N   ASP A 555     112.558 133.632 104.578  1.00 81.60           N
ATOM   3701  CA  ASP A 555     113.026 134.982 104.843  1.00 81.60           C
ATOM   3702  C   ASP A 555     114.116 135.412 103.859  1.00 81.60           C
ATOM   3703  O   ASP A 555     114.529 136.567 103.881  1.00 81.60           O
ATOM   3704  CB  ASP A 555     113.506 135.122 106.288  1.00 81.60           C
ATOM   3705  CG  ASP A 555     113.404 136.532 106.845  1.00 81.60           C
ATOM   3706  OD1 ASP A 555     113.413 136.664 108.083  1.00 81.60           O
ATOM   3707  OD2 ASP A 555     113.315 137.486 106.046  1.00 81.60           O
ATOM   3708  N   GLN A 556     114.599 134.488 103.021  1.00 75.73           N
ATOM   3709  CA  GLN A 556     115.604 134.813 102.015  1.00 75.73           C
ATOM   3710  C   GLN A 556     114.982 135.135 100.659  1.00 75.73           C
ATOM   3711  O   GLN A 556     115.627 135.761  99.834  1.00 75.73           O
ATOM   3712  CB  GLN A 556     116.643 133.703 101.881  1.00 75.73           C
ATOM   3713  CG  GLN A 556     117.479 133.502 103.137  1.00 75.73           C
ATOM   3714  CD  GLN A 556     118.106 134.777 103.643  1.00 75.73           C
ATOM   3715  OE1 GLN A 556     119.229 135.098 103.292  1.00 75.73           O
ATOM   3716  NE2 GLN A 556     117.376 135.518 104.463  1.00 75.73           N
ATOM   3717  N   VAL A 557     113.718 134.762 100.450  1.00 72.25           N
ATOM   3718  CA  VAL A 557     112.986 135.137  99.244  1.00 72.25           C
ATOM   3719  C   VAL A 557     112.192 136.413  99.528  1.00 72.25           C
ATOM   3720  O   VAL A 557     111.628 137.008  98.611  1.00 72.25           O
ATOM   3721  CB  VAL A 557     112.089 133.990  98.735  1.00 72.25           C
ATOM   3722  CG1 VAL A 557     111.420 134.305  97.401  1.00 72.25           C
ATOM   3723  CG2 VAL A 557     112.846 132.670  98.660  1.00 72.25           C
ATOM   3724  N   ILE A 558     112.143 136.829 100.807  1.00 72.06           N
ATOM   3725  CA  ILE A 558     111.485 138.074 101.195  1.00 72.06           C
ATOM   3726  C   ILE A 558     112.359 138.819 102.209  1.00 72.06           C
ATOM   3727  O   ILE A 558     111.954 138.918 103.367  1.00 72.06           O
ATOM   3728  CB  ILE A 558     110.075 137.812 101.777  1.00 72.06           C
ATOM   3729  CG1 ILE A 558     109.282 136.780 100.975  1.00 72.06           C
ATOM   3730  CG2 ILE A 558     109.302 139.116 101.936  1.00 72.06           C
ATOM   3731  CD1 ILE A 558     107.845 136.648 101.399  1.00 72.06           C
ATOM   3732  N   TYR A 559     113.553 139.310 101.807  1.00 57.01           N
ATOM   3733  CA  TYR A 559     114.456 139.886 102.811  1.00 57.01           C
ATOM   3734  C   TYR A 559     113.895 141.139 103.484  1.00 57.01           C
ATOM   3735  O   TYR A 559     113.975 141.253 104.707  1.00 57.01           O
ATOM   3736  CB  TYR A 559     115.871 140.166 102.305  1.00 57.01           C
ATOM   3737  CG  TYR A 559     116.627 141.150 103.158  1.00 57.01           C
ATOM   3738  CD1 TYR A 559     117.021 140.817 104.444  1.00 57.01           C
ATOM   3739  CD2 TYR A 559     116.896 142.430 102.701  1.00 57.01           C
ATOM   3740  CE1 TYR A 559     117.710 141.722 105.239  1.00 57.01           C
ATOM   3741  CE2 TYR A 559     117.578 143.348 103.485  1.00 57.01           C
ATOM   3742  CZ  TYR A 559     117.983 142.990 104.760  1.00 57.01           C
ATOM   3743  OH  TYR A 559     118.655 143.876 105.549  1.00 57.01           O
ATOM   3744  N   PRO A 560     113.384 142.157 102.756  1.00 63.80           N
ATOM   3745  CA  PRO A 560     112.943 143.383 103.410  1.00 63.80           C
ATOM   3746  C   PRO A 560     111.820 143.146 104.412  1.00 63.80           C
ATOM   3747  O   PRO A 560     111.822 143.797 105.444  1.00 63.80           O
ATOM   3748  CB  PRO A 560     112.467 144.277 102.266  1.00 63.80           C
ATOM   3749  CG  PRO A 560     113.201 143.733 101.069  1.00 63.80           C
ATOM   3750  CD  PRO A 560     113.243 142.239 101.295  1.00 63.80           C
ATOM   3751  N   ASP A 561     110.904 142.196 104.141  1.00 81.16           N
ATOM   3752  CA  ASP A 561     109.727 141.997 104.996  1.00 81.16           C
ATOM   3753  C   ASP A 561     109.973 140.954 106.089  1.00 81.16           C
ATOM   3754  O   ASP A 561     111.042 140.358 106.123  1.00 81.16           O
ATOM   3755  CB  ASP A 561     108.461 141.682 104.202  1.00 81.16           C
ATOM   3756  CG  ASP A 561     108.023 142.787 103.260  1.00 81.16           C
ATOM   3757  OD1 ASP A 561     108.497 143.926 103.433  1.00 81.16           O
ATOM   3758  OD2 ASP A 561     107.192 142.504 102.370  1.00 81.16           O
ATOM   3759  N   SER A 562     108.987 140.766 106.987  1.00 90.87           N
ATOM   3760  CA  SER A 562     109.057 139.813 108.093  1.00 90.87           C
ATOM   3761  C   SER A 562     108.323 138.517 107.734  1.00 90.87           C
ATOM   3762  O   SER A 562     107.924 138.346 106.591  1.00 90.87           O
ATOM   3763  CB  SER A 562     108.508 140.429 109.354  1.00 90.87           C
ATOM   3764  OG  SER A 562     107.094 140.529 109.282  1.00 90.87           O
ATOM   3765  N   VAL A 563     108.170 137.604 108.706  1.00 93.50           N
ATOM   3766  CA  VAL A 563     107.469 136.338 108.533  1.00 93.50           C
ATOM   3767  C   VAL A 563     106.035 136.604 108.079  1.00 93.50           C
ATOM   3768  O   VAL A 563     105.557 135.953 107.143  1.00 93.50           O
ATOM   3769  CB  VAL A 563     107.513 135.477 109.815  1.00 93.50           C
ATOM   3770  CG1 VAL A 563     107.135 136.294 111.037  1.00 93.50           C
ATOM   3771  CG2 VAL A 563     106.635 134.236 109.734  1.00 93.50           C
ATOM   3772  N   GLU A 564     105.349 137.543 108.747  1.00102.41           N
ATOM   3773  CA  GLU A 564     104.041 137.975 108.269  1.00102.41           C
ATOM   3774  C   GLU A 564     104.261 138.762 106.981  1.00102.41           C
ATOM   3775  O   GLU A 564     105.315 139.398 106.838  1.00102.41           O
ATOM   3776  CB  GLU A 564     103.347 138.887 109.281  1.00102.41           C
ATOM   3777  CG  GLU A 564     103.674 138.572 110.724  1.00102.41           C
ATOM   3778  CD  GLU A 564     104.462 139.643 111.460  1.00102.41           C
ATOM   3779  OE1 GLU A 564     104.715 140.710 110.871  1.00102.41           O
ATOM   3780  OE2 GLU A 564     104.816 139.409 112.625  1.00102.41           O
ATOM   3781  N   ASP A 565     103.320 138.682 106.036  1.00107.30           N
ATOM   3782  CA  ASP A 565     103.535 139.307 104.742  1.00107.30           C
ATOM   3783  C   ASP A 565     103.249 140.808 104.848  1.00107.30           C
ATOM   3784  O   ASP A 565     102.220 141.258 104.346  1.00107.30           O
ATOM   3785  CB  ASP A 565     102.763 138.575 103.638  1.00107.30           C
ATOM   3786  CG  ASP A 565     103.406 137.249 103.260  1.00107.30           C
ATOM   3787  OD1 ASP A 565     104.142 136.665 104.086  1.00107.30           O
ATOM   3788  OD2 ASP A 565     103.158 136.793 102.124  1.00107.30           O
ATOM   3789  N   MET A 566     104.132 141.543 105.546  1.00119.73           N
ATOM   3790  CA  MET A 566     104.044 142.989 105.750  1.00119.73           C
ATOM   3791  C   MET A 566     103.073 143.356 106.875  1.00119.73           C
ATOM   3792  O   MET A 566     102.985 144.532 107.243  1.00119.73           O
ATOM   3793  CB  MET A 566     103.694 143.751 104.462  1.00119.73           C
ATOM   3794  CG  MET A 566     104.830 144.583 103.902  1.00119.73           C
ATOM   3795  SD  MET A 566     104.668 144.886 102.121  1.00119.73           S
ATOM   3796  CE  MET A 566     103.201 145.916 102.071  1.00119.73           C
ATOM   3797  N   GLN A 567     102.304 142.374 107.385  1.00119.13           N
ATOM   3798  CA  GLN A 567     101.349 142.545 108.482  1.00119.13           C
ATOM   3799  C   GLN A 567     100.119 143.362 108.063  1.00119.13           C
ATOM   3800  O   GLN A 567      99.250 143.624 108.891  1.00119.13           O
ATOM   3801  CB  GLN A 567     102.032 143.161 109.709  1.00119.13           C
ATOM   3802  CG  GLN A 567     101.647 142.525 111.042  1.00119.13           C
ATOM   3803  CD  GLN A 567     102.296 143.230 112.207  1.00119.13           C
ATOM   3804  OE1 GLN A 567     103.505 143.452 112.225  1.00119.13           O
ATOM   3805  NE2 GLN A 567     101.494 143.578 113.200  1.00119.13           N
ATOM   3806  N   ARG A 568     100.056 143.765 106.790  1.00118.95           N
ATOM   3807  CA  ARG A 568      98.937 144.525 106.261  1.00118.95           C
ATOM   3808  C   ARG A 568      98.212 143.734 105.169  1.00118.95           C
ATOM   3809  O   ARG A 568      97.183 144.185 104.672  1.00118.95           O
ATOM   3810  CB  ARG A 568      99.407 145.869 105.699  1.00118.95           C
ATOM   3811  CG  ARG A 568      99.178 147.073 106.605  1.00118.95           C
ATOM   3812  CD  ARG A 568     100.394 147.406 107.462  1.00118.95           C
ATOM   3813  NE  ARG A 568     101.652 146.991 106.847  1.00118.95           N
ATOM   3814  CZ  ARG A 568     102.517 147.805 106.232  1.00118.95           C
ATOM   3815  NH1 ARG A 568     103.621 147.313 105.699  1.00118.95           N
ATOM   3816  NH2 ARG A 568     102.267 149.099 106.131  1.00118.95           N
ATOM   3817  N   LYS A 569      98.757 142.566 104.808  1.00116.70           N
ATOM   3818  CA  LYS A 569      98.199 141.742 103.750  1.00116.70           C
ATOM   3819  C   LYS A 569      98.627 140.291 103.981  1.00116.70           C
ATOM   3820  O   LYS A 569      99.790 140.022 104.248  1.00116.70           O
ATOM   3821  CB  LYS A 569      98.566 142.311 102.366  1.00116.70           C
ATOM   3822  CG  LYS A 569      99.640 141.591 101.554  1.00116.70           C
ATOM   3823  CD  LYS A 569     100.893 142.402 101.337  1.00116.70           C
ATOM   3824  CE  LYS A 569     102.077 141.567 100.902  1.00116.70           C
ATOM   3825  NZ  LYS A 569     103.176 142.412 100.386  1.00116.70           N
ATOM   3826  N   GLY A 570      97.658 139.373 103.922  1.00106.99           N
ATOM   3827  CA  GLY A 570      97.929 137.946 103.971  1.00106.99           C
ATOM   3828  C   GLY A 570      98.807 137.528 102.793  1.00106.99           C
ATOM   3829  O   GLY A 570      99.719 136.716 102.949  1.00106.99           O
ATOM   3830  N   TYR A 571      98.499 138.076 101.605  1.00109.25           N
ATOM   3831  CA  TYR A 571      99.103 137.648 100.347  1.00109.25           C
ATOM   3832  C   TYR A 571      98.859 136.147 100.199  1.00109.25           C
ATOM   3833  O   TYR A 571      97.750 135.709 100.488  1.00109.25           O
ATOM   3834  CB  TYR A 571     100.582 138.040 100.303  1.00109.25           C
ATOM   3835  CG  TYR A 571     101.154 138.299  98.931  1.00109.25           C
ATOM   3836  CD1 TYR A 571     100.616 139.268  98.092  1.00109.25           C
ATOM   3837  CD2 TYR A 571     102.267 137.602  98.492  1.00109.25           C
ATOM   3838  CE1 TYR A 571     101.148 139.512  96.836  1.00109.25           C
ATOM   3839  CE2 TYR A 571     102.813 137.839  97.237  1.00109.25           C
ATOM   3840  CZ  TYR A 571     102.250 138.793  96.406  1.00109.25           C
ATOM   3841  OH  TYR A 571     102.792 139.024  95.176  1.00109.25           O
ATOM   3842  N   SER A 572      99.903 135.365  99.911  1.00108.90           N
ATOM   3843  CA  SER A 572      99.780 133.909  99.956  1.00108.90           C
ATOM   3844  C   SER A 572     101.132 133.281 100.253  1.00108.90           C
ATOM   3845  O   SER A 572     102.117 133.676  99.644  1.00108.90           O
ATOM   3846  CB  SER A 572      99.182 133.359  98.682  1.00108.90           C
ATOM   3847  OG  SER A 572      98.946 131.963  98.792  1.00108.90           O
ATOM   3848  N   GLU A 573     101.167 132.284 101.151  1.00105.53           N
ATOM   3849  CA  GLU A 573     102.380 131.510 101.359  1.00105.53           C
ATOM   3850  C   GLU A 573     102.585 130.625 100.134  1.00105.53           C
ATOM   3851  O   GLU A 573     103.701 130.177  99.874  1.00105.53           O
ATOM   3852  CB  GLU A 573     102.338 130.714 102.666  1.00105.53           C
ATOM   3853  CG  GLU A 573     103.702 130.576 103.339  1.00105.53           C
ATOM   3854  CD  GLU A 573     104.580 129.417 102.898  1.00105.53           C
ATOM   3855  OE1 GLU A 573     104.013 128.421 102.416  1.00105.53           O
ATOM   3856  OE2 GLU A 573     105.817 129.539 103.003  1.00105.53           O
ATOM   3857  N   GLN A 574     101.495 130.385  99.389  1.00107.91           N
ATOM   3858  CA  GLN A 574     101.557 129.440  98.283  1.00107.91           C
ATOM   3859  C   GLN A 574     102.193 130.093  97.053  1.00107.91           C
ATOM   3860  O   GLN A 574     102.987 129.436  96.372  1.00107.91           O
ATOM   3861  CB  GLN A 574     100.195 128.811  97.980  1.00107.91           C
ATOM   3862  CG  GLN A 574     100.267 127.325  97.656  1.00107.91           C
ATOM   3863  CD  GLN A 574     101.151 126.564  98.614  1.00107.91           C
ATOM   3864  OE1 GLN A 574     102.226 126.088  98.261  1.00107.91           O
ATOM   3865  NE2 GLN A 574     100.710 126.465  99.857  1.00107.91           N
ATOM   3866  N   ASP A 575     101.795 131.338  96.733  1.00105.63           N
ATOM   3867  CA  ASP A 575     102.267 131.975  95.506  1.00105.63           C
ATOM   3868  C   ASP A 575     103.788 132.155  95.515  1.00105.63           C
ATOM   3869  O   ASP A 575     104.394 132.347  94.466  1.00105.63           O
ATOM   3870  CB  ASP A 575     101.478 133.238  95.148  1.00105.63           C
ATOM   3871  CG  ASP A 575     101.571 134.386  96.139  1.00105.63           C
ATOM   3872  OD1 ASP A 575     102.666 134.627  96.693  1.00105.63           O
ATOM   3873  OD2 ASP A 575     100.531 135.034  96.334  1.00105.63           O
ATOM   3874  N   LEU A 576     104.409 132.146  96.704  1.00100.84           N
ATOM   3875  CA  LEU A 576     105.856 132.236  96.848  1.00100.84           C
ATOM   3876  C   LEU A 576     106.528 131.094  96.085  1.00100.84           C
ATOM   3877  O   LEU A 576     107.557 131.305  95.449  1.00100.84           O
ATOM   3878  CB  LEU A 576     106.221 132.155  98.331  1.00100.84           C
ATOM   3879  CG  LEU A 576     106.694 133.432  99.016  1.00100.84           C
ATOM   3880  CD1 LEU A 576     105.625 134.515  98.957  1.00100.84           C
ATOM   3881  CD2 LEU A 576     107.054 133.117 100.460  1.00100.84           C
ATOM   3882  N   GLU A 577     105.932 129.894  96.146  1.00104.65           N
ATOM   3883  CA  GLU A 577     106.428 128.755  95.387  1.00104.65           C
ATOM   3884  C   GLU A 577     106.386 129.090  93.896  1.00104.65           C
ATOM   3885  O   GLU A 577     107.325 128.763  93.181  1.00104.65           O
ATOM   3886  CB  GLU A 577     105.668 127.477  95.755  1.00104.65           C
ATOM   3887  CG  GLU A 577     105.171 126.656  94.574  1.00104.65           C
ATOM   3888  CD  GLU A 577     103.662 126.684  94.376  1.00104.65           C
ATOM   3889  OE1 GLU A 577     102.937 126.020  95.147  1.00104.65           O
ATOM   3890  OE2 GLU A 577     103.210 127.361  93.445  1.00104.65           O
ATOM   3891  N   ALA A 578     105.300 129.726  93.430  1.00 97.43           N
ATOM   3892  CA  ALA A 578     105.185 130.143  92.037  1.00 97.43           C
ATOM   3893  C   ALA A 578     106.264 131.176  91.702  1.00 97.43           C
ATOM   3894  O   ALA A 578     106.855 131.105  90.624  1.00 97.43           O
ATOM   3895  CB  ALA A 578     103.795 130.648  91.725  1.00 97.43           C
ATOM   3896  N   ILE A 579     106.512 132.135  92.609  1.00 94.35           N
ATOM   3897  CA  ILE A 579     107.551 133.139  92.414  1.00 94.35           C
ATOM   3898  C   ILE A 579     108.905 132.445  92.299  1.00 94.35           C
ATOM   3899  O   ILE A 579     109.749 132.857  91.501  1.00 94.35           O
ATOM   3900  CB  ILE A 579     107.507 134.206  93.534  1.00 94.35           C
ATOM   3901  CG1 ILE A 579     106.258 135.087  93.430  1.00 94.35           C
ATOM   3902  CG2 ILE A 579     108.782 135.038  93.607  1.00 94.35           C
ATOM   3903  CD1 ILE A 579     105.954 135.614  92.042  1.00 94.35           C
ATOM   3904  N   LEU A 580     109.112 131.424  93.136  1.00 95.32           N
ATOM   3905  CA  LEU A 580     110.335 130.641  93.087  1.00 95.32           C
ATOM   3906  C   LEU A 580     110.338 129.716  91.870  1.00 95.32           C
ATOM   3907  O   LEU A 580     111.401 129.315  91.405  1.00 95.32           O
ATOM   3908  CB  LEU A 580     110.511 129.875  94.405  1.00 95.32           C
ATOM   3909  CG  LEU A 580     111.885 129.251  94.667  1.00 95.32           C
ATOM   3910  CD1 LEU A 580     113.028 130.132  94.180  1.00 95.32           C
ATOM   3911  CD2 LEU A 580     112.064 128.919  96.138  1.00 95.32           C
ATOM   3912  N   ASP A 581     109.148 129.374  91.361  1.00 98.88           N
ATOM   3913  CA  ASP A 581     109.011 128.590  90.148  1.00 98.88           C
ATOM   3914  C   ASP A 581     109.282 129.456  88.917  1.00 98.88           C
ATOM   3915  O   ASP A 581     109.839 128.968  87.938  1.00 98.88           O
ATOM   3916  CB  ASP A 581     107.654 127.883  90.101  1.00 98.88           C
ATOM   3917  CG  ASP A 581     107.672 126.548  89.379  1.00 98.88           C
ATOM   3918  OD1 ASP A 581     106.648 125.841  89.446  1.00 98.88           O
ATOM   3919  OD2 ASP A 581     108.701 126.220  88.754  1.00 98.88           O
ATOM   3920  N   VAL A 582     108.873 130.733  88.957  1.00 89.95           N
ATOM   3921  CA  VAL A 582     109.024 131.638  87.819  1.00 89.95           C
ATOM   3922  C   VAL A 582     110.510 131.816  87.503  1.00 89.95           C
ATOM   3923  O   VAL A 582     110.914 131.748  86.343  1.00 89.95           O
ATOM   3924  CB  VAL A 582     108.307 132.988  88.040  1.00 89.95           C
ATOM   3925  CG1 VAL A 582     108.828 134.105  87.141  1.00 89.95           C
ATOM   3926  CG2 VAL A 582     106.798 132.851  87.914  1.00 89.95           C
ATOM   3927  N   VAL A 583     111.315 132.019  88.555  1.00 92.30           N
ATOM   3928  CA  VAL A 583     112.757 132.166  88.422  1.00 92.30           C
ATOM   3929  C   VAL A 583     113.385 130.821  88.048  1.00 92.30           C
ATOM   3930  O   VAL A 583     114.553 130.766  87.672  1.00 92.30           O
ATOM   3931  CB  VAL A 583     113.386 132.767  89.694  1.00 92.30           C
ATOM   3932  CG1 VAL A 583     113.083 131.920  90.917  1.00 92.30           C
ATOM   3933  CG2 VAL A 583     114.872 132.962  89.529  1.00 92.30           C
ATOM   3934  N   HIS A 584     112.597 129.741  88.140  1.00 99.46           N
ATOM   3935  CA  HIS A 584     112.982 128.400  87.715  1.00 99.46           C
ATOM   3936  C   HIS A 584     114.034 127.821  88.666  1.00 99.46           C
ATOM   3937  O   HIS A 584     115.034 127.242  88.237  1.00 99.46           O
ATOM   3938  CB  HIS A 584     113.417 128.420  86.246  1.00 99.46           C
ATOM   3939  CG  HIS A 584     113.189 127.150  85.494  1.00 99.46           C
ATOM   3940  ND1 HIS A 584     113.423 127.074  84.141  1.00 99.46           N
ATOM   3941  CD2 HIS A 584     112.736 125.927  85.862  1.00 99.46           C
ATOM   3942  CE1 HIS A 584     113.141 125.863  83.705  1.00 99.46           C
ATOM   3943  NE2 HIS A 584     112.718 125.139  84.745  1.00 99.46           N
ATOM   3944  N   LEU A 585     113.838 128.079  89.963  1.00 99.31           N
ATOM   3945  CA  LEU A 585     114.718 127.564  91.007  1.00 99.31           C
ATOM   3946  C   LEU A 585     113.910 126.801  92.053  1.00 99.31           C
ATOM   3947  O   LEU A 585     114.066 127.043  93.250  1.00 99.31           O
ATOM   3948  CB  LEU A 585     115.497 128.729  91.630  1.00 99.31           C
ATOM   3949  CG  LEU A 585     116.719 128.338  92.466  1.00 99.31           C
ATOM   3950  CD1 LEU A 585     117.817 127.686  91.632  1.00 99.31           C
ATOM   3951  CD2 LEU A 585     117.268 129.539  93.199  1.00 99.31           C
ATOM   3952  N   HIS A 586     113.079 125.839  91.621  1.00109.88           N
ATOM   3953  CA  HIS A 586     112.189 125.133  92.534  1.00109.88           C
ATOM   3954  C   HIS A 586     112.946 124.101  93.366  1.00109.88           C
ATOM   3955  O   HIS A 586     112.636 123.913  94.542  1.00109.88           O
ATOM   3956  CB  HIS A 586     110.974 124.567  91.794  1.00109.88           C
ATOM   3957  CG  HIS A 586     109.918 123.961  92.660  1.00109.88           C
ATOM   3958  ND1 HIS A 586     108.986 123.075  92.151  1.00109.88           N
ATOM   3959  CD2 HIS A 586     109.633 124.084  93.979  1.00109.88           C
ATOM   3960  CE1 HIS A 586     108.169 122.691  93.110  1.00109.88           C
ATOM   3961  NE2 HIS A 586     108.542 123.297  94.241  1.00109.88           N
ATOM   3962  N   HIS A 587     114.005 123.517  92.790  1.00110.97           N
ATOM   3963  CA  HIS A 587     114.733 122.422  93.416  1.00110.97           C
ATOM   3964  C   HIS A 587     115.286 122.805  94.791  1.00110.97           C
ATOM   3965  O   HIS A 587     115.438 121.938  95.644  1.00110.97           O
ATOM   3966  CB  HIS A 587     115.845 121.919  92.491  1.00110.97           C
ATOM   3967  CG  HIS A 587     116.904 122.938  92.248  1.00110.97           C
ATOM   3968  ND1 HIS A 587     117.965 123.127  93.114  1.00110.97           N
ATOM   3969  CD2 HIS A 587     117.053 123.841  91.258  1.00110.97           C
ATOM   3970  CE1 HIS A 587     118.734 124.092  92.652  1.00110.97           C
ATOM   3971  NE2 HIS A 587     118.197 124.547  91.516  1.00110.97           N
ATOM   3972  N   ILE A 588     115.556 124.101  95.003  1.00111.07           N
ATOM   3973  CA  ILE A 588     116.108 124.564  96.266  1.00111.07           C
ATOM   3974  C   ILE A 588     115.179 124.210  97.429  1.00111.07           C
ATOM   3975  O   ILE A 588     115.646 123.875  98.515  1.00111.07           O
ATOM   3976  CB  ILE A 588     116.493 126.060  96.244  1.00111.07           C
ATOM   3977  CG1 ILE A 588     117.426 126.416  97.406  1.00111.07           C
ATOM   3978  CG2 ILE A 588     115.267 126.958  96.258  1.00111.07           C
ATOM   3979  CD1 ILE A 588     118.710 125.616  97.458  1.00111.07           C
ATOM   3980  N   LEU A 589     113.867 124.280  97.196  1.00115.73           N
ATOM   3981  CA  LEU A 589     112.901 124.003  98.247  1.00115.73           C
ATOM   3982  C   LEU A 589     112.882 122.521  98.622  1.00115.73           C
ATOM   3983  O   LEU A 589     112.283 122.167  99.634  1.00115.73           O
ATOM   3984  CB  LEU A 589     111.507 124.462  97.809  1.00115.73           C
ATOM   3985  CG  LEU A 589     111.035 125.818  98.321  1.00115.73           C
ATOM   3986  CD1 LEU A 589     109.777 126.240  97.578  1.00115.73           C
ATOM   3987  CD2 LEU A 589     110.782 125.782  99.822  1.00115.73           C
ATOM   3988  N   GLN A 590     113.527 121.666  97.815  1.00119.46           N
ATOM   3989  CA  GLN A 590     113.483 120.221  98.020  1.00119.46           C
ATOM   3990  C   GLN A 590     114.844 119.647  98.425  1.00119.46           C
ATOM   3991  O   GLN A 590     114.974 118.430  98.558  1.00119.46           O
ATOM   3992  CB  GLN A 590     112.953 119.508  96.770  1.00119.46           C
ATOM   3993  CG  GLN A 590     111.787 120.208  96.076  1.00119.46           C
ATOM   3994  CD  GLN A 590     110.728 120.750  97.008  1.00119.46           C
ATOM   3995  OE1 GLN A 590     110.446 120.200  98.072  1.00119.46           O
ATOM   3996  NE2 GLN A 590     110.159 121.878  96.626  1.00119.46           N
ATOM   3997  N   ARG A 591     115.849 120.513  98.640  1.00118.40           N
ATOM   3998  CA  ARG A 591     117.218 120.062  98.875  1.00118.40           C
ATOM   3999  C   ARG A 591     117.635 120.243 100.336  1.00118.40           C
ATOM   4000  O   ARG A 591     118.440 119.465 100.850  1.00118.40           O
ATOM   4001  CB  ARG A 591     118.197 120.774  97.934  1.00118.40           C
ATOM   4002  CG  ARG A 591     119.628 120.264  98.015  1.00118.40           C
ATOM   4003  CD  ARG A 591     120.621 121.167  97.313  1.00118.40           C
ATOM   4004  NE  ARG A 591     121.346 122.027  98.240  1.00118.40           N
ATOM   4005  CZ  ARG A 591     122.422 122.749  97.934  1.00118.40           C
ATOM   4006  NH1 ARG A 591     122.921 122.729  96.708  1.00118.40           N
ATOM   4007  NH2 ARG A 591     123.002 123.492  98.860  1.00118.40           N
ATOM   4008  N   GLU A 592     117.117 121.289 100.994  1.00118.17           N
ATOM   4009  CA  GLU A 592     117.615 121.690 102.304  1.00118.17           C
ATOM   4010  C   GLU A 592     116.475 121.926 103.300  1.00118.17           C
ATOM   4011  O   GLU A 592     116.669 122.572 104.324  1.00118.17           O
ATOM   4012  CB  GLU A 592     118.524 122.914 102.169  1.00118.17           C
ATOM   4013  CG  GLU A 592     119.683 122.733 101.202  1.00118.17           C
ATOM   4014  CD  GLU A 592     120.405 124.031 100.882  1.00118.17           C
ATOM   4015  OE1 GLU A 592     120.942 124.652 101.819  1.00118.17           O
ATOM   4016  OE2 GLU A 592     120.414 124.430  99.704  1.00118.17           O
ATOM   4017  N   GLY A 593     115.296 121.354 103.023  1.00115.91           N
ATOM   4018  CA  GLY A 593     114.147 121.505 103.903  1.00115.91           C
ATOM   4019  C   GLY A 593     113.196 122.588 103.405  1.00115.91           C
ATOM   4020  O   GLY A 593     113.621 123.675 103.013  1.00115.91           O
ATOM   4021  N   GLY A 594     111.898 122.266 103.435  1.00113.92           N
ATOM   4022  CA  GLY A 594     110.860 123.123 102.884  1.00113.92           C
ATOM   4023  C   GLY A 594     110.611 124.363 103.740  1.00113.92           C
ATOM   4024  O   GLY A 594     110.083 124.264 104.849  1.00113.92           O
ATOM   4025  N   TRP A 595     111.018 125.529 103.220  1.00110.43           N
ATOM   4026  CA  TRP A 595     110.651 126.825 103.774  1.00110.43           C
ATOM   4027  C   TRP A 595     111.343 127.120 105.103  1.00110.43           C
ATOM   4028  O   TRP A 595     111.203 128.224 105.613  1.00110.43           O
ATOM   4029  CB  TRP A 595     109.126 126.952 103.923  1.00110.43           C
ATOM   4030  CG  TRP A 595     108.363 127.015 102.637  1.00110.43           C
ATOM   4031  CD1 TRP A 595     107.364 126.177 102.229  1.00110.43           C
ATOM   4032  CD2 TRP A 595     108.519 127.989 101.587  1.00110.43           C
ATOM   4033  NE1 TRP A 595     106.894 126.555 101.000  1.00110.43           N
ATOM   4034  CE2 TRP A 595     107.581 127.664 100.581  1.00110.43           C
ATOM   4035  CE3 TRP A 595     109.353 129.100 101.396  1.00110.43           C
ATOM   4036  CZ2 TRP A 595     107.458 128.408  99.406  1.00110.43           C
ATOM   4037  CZ3 TRP A 595     109.233 129.833 100.235  1.00110.43           C
ATOM   4038  CH2 TRP A 595     108.307 129.483  99.251  1.00110.43           C
ATOM   4039  N   GLU A 596     112.066 126.143 105.668  1.00106.19           N
ATOM   4040  CA  GLU A 596     112.628 126.287 107.004  1.00106.19           C
ATOM   4041  C   GLU A 596     114.047 125.726 107.074  1.00106.19           C
ATOM   4042  O   GLU A 596     114.459 125.225 108.121  1.00106.19           O
ATOM   4043  CB  GLU A 596     111.734 125.594 108.037  1.00106.19           C
ATOM   4044  CG  GLU A 596     110.284 126.055 108.014  1.00106.19           C
ATOM   4045  CD  GLU A 596     110.061 127.534 108.288  1.00106.19           C
ATOM   4046  OE1 GLU A 596     109.267 128.143 107.538  1.00106.19           O
ATOM   4047  OE2 GLU A 596     110.784 128.094 109.130  1.00106.19           O
ATOM   4048  N   ALA A 597     114.796 125.842 105.970  1.00105.10           N
ATOM   4049  CA  ALA A 597     116.143 125.298 105.882  1.00105.10           C
ATOM   4050  C   ALA A 597     117.058 125.885 106.957  1.00105.10           C
ATOM   4051  O   ALA A 597     117.789 125.138 107.604  1.00105.10           O
ATOM   4052  CB  ALA A 597     116.702 125.486 104.494  1.00105.10           C
ATOM   4053  N   MET A 598     116.990 127.211 107.148  1.00 98.30           N
ATOM   4054  CA  MET A 598     117.813 127.925 108.116  1.00 98.30           C
ATOM   4055  C   MET A 598     119.266 127.456 107.997  1.00 98.30           C
ATOM   4056  O   MET A 598     119.827 126.850 108.911  1.00 98.30           O
ATOM   4057  CB  MET A 598     117.270 127.741 109.542  1.00 98.30           C
ATOM   4058  CG  MET A 598     118.119 128.340 110.666  1.00 98.30           C
ATOM   4059  SD  MET A 598     118.602 130.077 110.470  1.00 98.30           S
ATOM   4060  CE  MET A 598     120.308 129.915 109.946  1.00 98.30           C
ATOM   4061  N   CYS A 599     119.854 127.729 106.829  1.00 96.20           N
ATOM   4062  CA  CYS A 599     121.236 127.394 106.525  1.00 96.20           C
ATOM   4063  C   CYS A 599     122.059 128.680 106.429  1.00 96.20           C
ATOM   4064  O   CYS A 599     121.539 129.771 106.658  1.00 96.20           O
ATOM   4065  CB  CYS A 599     121.315 126.579 105.237  1.00 96.20           C
ATOM   4066  SG  CYS A 599     120.430 124.998 105.321  1.00 96.20           S
ATOM   4067  N   ASP A 600     123.344 128.546 106.079  1.00 90.23           N
ATOM   4068  CA  ASP A 600     124.241 129.688 105.995  1.00 90.23           C
ATOM   4069  C   ASP A 600     123.742 130.688 104.951  1.00 90.23           C
ATOM   4070  O   ASP A 600     123.742 131.891 105.198  1.00 90.23           O
ATOM   4071  CB  ASP A 600     125.685 129.254 105.738  1.00 90.23           C
ATOM   4072  CG  ASP A 600     126.664 130.416 105.699  1.00 90.23           C
ATOM   4073  OD1 ASP A 600     126.512 131.345 106.520  1.00 90.23           O
ATOM   4074  OD2 ASP A 600     127.569 130.383 104.848  1.00 90.23           O
ATOM   4075  N   TRP A 601     123.330 130.171 103.788  1.00 87.57           N
ATOM   4076  CA  TRP A 601     122.776 130.946 102.684  1.00 87.57           C
ATOM   4077  C   TRP A 601     123.818 131.786 101.954  1.00 87.57           C
ATOM   4078  O   TRP A 601     123.481 132.413 100.951  1.00 87.57           O
ATOM   4079  CB  TRP A 601     121.602 131.829 103.124  1.00 87.57           C
ATOM   4080  CG  TRP A 601     120.382 131.077 103.542  1.00 87.57           C
ATOM   4081  CD1 TRP A 601     119.674 131.267 104.689  1.00 87.57           C
ATOM   4082  CD2 TRP A 601     119.707 130.032 102.817  1.00 87.57           C
ATOM   4083  NE1 TRP A 601     118.607 130.412 104.734  1.00 87.57           N
ATOM   4084  CE2 TRP A 601     118.601 129.643 103.604  1.00 87.57           C
ATOM   4085  CE3 TRP A 601     119.929 129.382 101.594  1.00 87.57           C
ATOM   4086  CZ2 TRP A 601     117.727 128.633 103.207  1.00 87.57           C
ATOM   4087  CZ3 TRP A 601     119.062 128.385 101.201  1.00 87.57           C
ATOM   4088  CH2 TRP A 601     117.977 128.019 102.000  1.00 87.57           C
ATOM   4089  N   LYS A 602     125.062 131.814 102.449  1.00 83.57           N
ATOM   4090  CA  LYS A 602     126.086 132.665 101.858  1.00 83.57           C
ATOM   4091  C   LYS A 602     127.067 131.842 101.023  1.00 83.57           C
ATOM   4092  O   LYS A 602     127.327 132.177  99.867  1.00 83.57           O
ATOM   4093  CB  LYS A 602     126.798 133.499 102.927  1.00 83.57           C
ATOM   4094  CG  LYS A 602     127.933 134.366 102.410  1.00 83.57           C
ATOM   4095  CD  LYS A 602     128.599 135.150 103.512  1.00 83.57           C
ATOM   4096  CE  LYS A 602     130.100 135.197 103.343  1.00 83.57           C
ATOM   4097  NZ  LYS A 602     130.758 135.944 104.442  1.00 83.57           N
ATOM   4098  N   ASP A 603     127.626 130.788 101.634  1.00 87.45           N
ATOM   4099  CA  ASP A 603     128.576 129.906 100.969  1.00 87.45           C
ATOM   4100  C   ASP A 603     127.885 128.680 100.375  1.00 87.45           C
ATOM   4101  O   ASP A 603     128.354 128.138  99.373  1.00 87.45           O
ATOM   4102  CB  ASP A 603     129.731 129.524 101.899  1.00 87.45           C
ATOM   4103  CG  ASP A 603     130.655 130.686 102.220  1.00 87.45           C
ATOM   4104  OD1 ASP A 603     130.641 131.682 101.465  1.00 87.45           O
ATOM   4105  OD2 ASP A 603     131.381 130.588 103.226  1.00 87.45           O
ATOM   4106  N   VAL A 604     126.782 128.248 101.000  1.00 87.00           N
ATOM   4107  CA  VAL A 604     126.055 127.060 100.577  1.00 87.00           C
ATOM   4108  C   VAL A 604     125.488 127.260  99.171  1.00 87.00           C
ATOM   4109  O   VAL A 604     125.547 126.351  98.346  1.00 87.00           O
ATOM   4110  CB  VAL A 604     124.966 126.651 101.588  1.00 87.00           C
ATOM   4111  CG1 VAL A 604     123.794 127.625 101.619  1.00 87.00           C
ATOM   4112  CG2 VAL A 604     124.469 125.242 101.317  1.00 87.00           C
ATOM   4113  N   LEU A 605     124.936 128.451  98.911  1.00 83.55           N
ATOM   4114  CA  LEU A 605     124.329 128.741  97.624  1.00 83.55           C
ATOM   4115  C   LEU A 605     125.389 129.250  96.653  1.00 83.55           C
ATOM   4116  O   LEU A 605     126.272 130.015  97.038  1.00 83.55           O
ATOM   4117  CB  LEU A 605     123.205 129.770  97.796  1.00 83.55           C
ATOM   4118  CG  LEU A 605     121.905 129.279  98.436  1.00 83.55           C
ATOM   4119  CD1 LEU A 605     120.811 130.323  98.264  1.00 83.55           C
ATOM   4120  CD2 LEU A 605     121.458 127.962  97.820  1.00 83.55           C
ATOM   4121  N   SER A 606     125.254 128.837  95.386  1.00 83.01           N
ATOM   4122  CA  SER A 606     126.154 129.260  94.322  1.00 83.01           C
ATOM   4123  C   SER A 606     125.796 130.669  93.850  1.00 83.01           C
ATOM   4124  O   SER A 606     124.661 131.115  94.007  1.00 83.01           O
ATOM   4125  CB  SER A 606     126.149 128.270  93.182  1.00 83.01           C
ATOM   4126  OG  SER A 606     124.930 128.342  92.457  1.00 83.01           O
ATOM   4127  N   GLY A 607     126.782 131.352  93.257  1.00 81.52           N
ATOM   4128  CA  GLY A 607     126.644 132.727  92.795  1.00 81.52           C
ATOM   4129  C   GLY A 607     125.378 132.946  91.970  1.00 81.52           C
ATOM   4130  O   GLY A 607     124.561 133.815  92.283  1.00 81.52           O
ATOM   4131  N   GLY A 608     125.228 132.128  90.920  1.00 82.26           N
ATOM   4132  CA  GLY A 608     124.057 132.147  90.059  1.00 82.26           C
ATOM   4133  C   GLY A 608     122.770 131.912  90.848  1.00 82.26           C
ATOM   4134  O   GLY A 608     121.758 132.564  90.599  1.00 82.26           O
ATOM   4135  N   GLU A 609     122.829 130.986  91.811  1.00 86.85           N
ATOM   4136  CA  GLU A 609     121.670 130.654  92.623  1.00 86.85           C
ATOM   4137  C   GLU A 609     121.284 131.846  93.496  1.00 86.85           C
ATOM   4138  O   GLU A 609     120.103 132.156  93.613  1.00 86.85           O
ATOM   4139  CB  GLU A 609     121.954 129.412  93.466  1.00 86.85           C
ATOM   4140  CG  GLU A 609     120.706 128.727  93.998  1.00 86.85           C
ATOM   4141  CD  GLU A 609     120.911 127.245  94.253  1.00 86.85           C
ATOM   4142  OE1 GLU A 609     122.032 126.889  94.705  1.00 86.85           O
ATOM   4143  OE2 GLU A 609     119.967 126.461  94.004  1.00 86.85           O
ATOM   4144  N   LYS A 610     122.281 132.501  94.103  1.00 77.98           N
ATOM   4145  CA  LYS A 610     122.027 133.667  94.939  1.00 77.98           C
ATOM   4146  C   LYS A 610     121.387 134.754  94.081  1.00 77.98           C
ATOM   4147  O   LYS A 610     120.391 135.349  94.492  1.00 77.98           O
ATOM   4148  CB  LYS A 610     123.291 134.171  95.642  1.00 77.98           C
ATOM   4149  CG  LYS A 610     123.836 133.276  96.748  1.00 77.98           C
ATOM   4150  CD  LYS A 610     124.880 133.922  97.628  1.00 77.98           C
ATOM   4151  CE  LYS A 610     126.276 133.928  97.046  1.00 77.98           C
ATOM   4152  NZ  LYS A 610     127.185 134.787  97.841  1.00 77.98           N
ATOM   4153  N   GLN A 611     121.936 134.956  92.872  1.00 74.60           N
ATOM   4154  CA  GLN A 611     121.419 135.926  91.921  1.00 74.60           C
ATOM   4155  C   GLN A 611     119.957 135.628  91.603  1.00 74.60           C
ATOM   4156  O   GLN A 611     119.142 136.545  91.562  1.00 74.60           O
ATOM   4157  CB  GLN A 611     122.255 135.923  90.641  1.00 74.60           C
ATOM   4158  CG  GLN A 611     123.552 136.708  90.743  1.00 74.60           C
ATOM   4159  CD  GLN A 611     123.721 137.686  89.597  1.00 74.60           C
ATOM   4160  OE1 GLN A 611     122.894 137.783  88.687  1.00 74.60           O
ATOM   4161  NE2 GLN A 611     124.805 138.441  89.632  1.00 74.60           N
ATOM   4162  N   ARG A 612     119.646 134.341  91.401  1.00 82.79           N
ATOM   4163  CA  ARG A 612     118.296 133.890  91.102  1.00 82.79           C
ATOM   4164  C   ARG A 612     117.368 134.137  92.291  1.00 82.79           C
ATOM   4165  O   ARG A 612     116.219 134.530  92.082  1.00 82.79           O
ATOM   4166  CB  ARG A 612     118.311 132.422  90.658  1.00 82.79           C
ATOM   4167  CG  ARG A 612     118.838 132.213  89.247  1.00 82.79           C
ATOM   4168  CD  ARG A 612     119.376 130.807  89.063  1.00 82.79           C
ATOM   4169  NE  ARG A 612     118.419 129.903  88.443  1.00 82.79           N
ATOM   4170  CZ  ARG A 612     118.664 128.638  88.104  1.00 82.79           C
ATOM   4171  NH1 ARG A 612     119.847 128.093  88.339  1.00 82.79           N
ATOM   4172  NH2 ARG A 612     117.725 127.916  87.521  1.00 82.79           N
ATOM   4173  N   ILE A 613     117.861 133.909  93.520  1.00 76.85           N
ATOM   4174  CA  ILE A 613     117.081 134.196  94.717  1.00 76.85           C
ATOM   4175  C   ILE A 613     116.797 135.697  94.785  1.00 76.85           C
ATOM   4176  O   ILE A 613     115.703 136.103  95.181  1.00 76.85           O
ATOM   4177  CB  ILE A 613     117.757 133.651  95.997  1.00 76.85           C
ATOM   4178  CG1 ILE A 613     117.873 132.118  95.982  1.00 76.85           C
ATOM   4179  CG2 ILE A 613     117.075 134.178  97.257  1.00 76.85           C
ATOM   4180  CD1 ILE A 613     116.612 131.339  96.357  1.00 76.85           C
ATOM   4181  N   GLY A 614     117.787 136.508  94.387  1.00 74.37           N
ATOM   4182  CA  GLY A 614     117.627 137.949  94.281  1.00 74.37           C
ATOM   4183  C   GLY A 614     116.519 138.334  93.306  1.00 74.37           C
ATOM   4184  O   GLY A 614     115.797 139.281  93.568  1.00 74.37           O
ATOM   4185  N   MET A 615     116.406 137.593  92.195  1.00 76.38           N
ATOM   4186  CA  MET A 615     115.374 137.832  91.201  1.00 76.38           C
ATOM   4187  C   MET A 615     113.996 137.497  91.774  1.00 76.38           C
ATOM   4188  O   MET A 615     113.029 138.202  91.483  1.00 76.38           O
ATOM   4189  CB  MET A 615     115.620 137.046  89.911  1.00 76.38           C
ATOM   4190  CG  MET A 615     116.874 137.462  89.170  1.00 76.38           C
ATOM   4191  SD  MET A 615     116.639 138.955  88.166  1.00 76.38           S
ATOM   4192  CE  MET A 615     118.297 139.204  87.535  1.00 76.38           C
ATOM   4193  N   ALA A 616     113.914 136.435  92.588  1.00 72.85           N
ATOM   4194  CA  ALA A 616     112.675 136.046  93.251  1.00 72.85           C
ATOM   4195  C   ALA A 616     112.190 137.162  94.173  1.00 72.85           C
ATOM   4196  O   ALA A 616     110.994 137.446  94.202  1.00 72.85           O
ATOM   4197  CB  ALA A 616     112.858 134.744  93.997  1.00 72.85           C
ATOM   4198  N   ARG A 617     113.118 137.816  94.893  1.00 64.91           N
ATOM   4199  CA  ARG A 617     112.780 138.955  95.737  1.00 64.91           C
ATOM   4200  C   ARG A 617     112.172 140.075  94.897  1.00 64.91           C
ATOM   4201  O   ARG A 617     111.236 140.728  95.344  1.00 64.91           O
ATOM   4202  CB  ARG A 617     113.995 139.498  96.490  1.00 64.91           C
ATOM   4203  CG  ARG A 617     114.363 138.719  97.740  1.00 64.91           C
ATOM   4204  CD  ARG A 617     115.458 139.477  98.467  1.00 64.91           C
ATOM   4205  NE  ARG A 617     116.298 138.539  99.192  1.00 64.91           N
ATOM   4206  CZ  ARG A 617     117.631 138.469  99.135  1.00 64.91           C
ATOM   4207  NH1 ARG A 617     118.340 139.330  98.423  1.00 64.91           N
ATOM   4208  NH2 ARG A 617     118.250 137.544  99.842  1.00 64.91           N
ATOM   4209  N   MET A 618     112.703 140.260  93.680  1.00 77.94           N
ATOM   4210  CA  MET A 618     112.245 141.298  92.767  1.00 77.94           C
ATOM   4211  C   MET A 618     110.788 141.042  92.400  1.00 77.94           C
ATOM   4212  O   MET A 618     109.982 141.967  92.418  1.00 77.94           O
ATOM   4213  CB  MET A 618     113.110 141.338  91.504  1.00 77.94           C
ATOM   4214  CG  MET A 618     112.555 142.113  90.342  1.00 77.94           C
ATOM   4215  SD  MET A 618     113.689 142.030  88.924  1.00 77.94           S
ATOM   4216  CE  MET A 618     113.119 140.535  88.118  1.00 77.94           C
ATOM   4217  N   PHE A 619     110.452 139.782  92.091  1.00 82.19           N
ATOM   4218  CA  PHE A 619     109.097 139.395  91.710  1.00 82.19           C
ATOM   4219  C   PHE A 619     108.106 139.573  92.866  1.00 82.19           C
ATOM   4220  O   PHE A 619     106.986 140.023  92.633  1.00 82.19           O
ATOM   4221  CB  PHE A 619     109.047 137.983  91.119  1.00 82.19           C
ATOM   4222  CG  PHE A 619     109.409 137.875  89.658  1.00 82.19           C
ATOM   4223  CD1 PHE A 619     110.656 137.398  89.278  1.00 82.19           C
ATOM   4224  CD2 PHE A 619     108.508 138.230  88.659  1.00 82.19           C
ATOM   4225  CE1 PHE A 619     110.992 137.276  87.935  1.00 82.19           C
ATOM   4226  CE2 PHE A 619     108.852 138.123  87.317  1.00 82.19           C
ATOM   4227  CZ  PHE A 619     110.096 137.656  86.957  1.00 82.19           C
ATOM   4228  N   TYR A 620     108.531 139.279  94.109  1.00 84.12           N
ATOM   4229  CA  TYR A 620     107.632 139.347  95.258  1.00 84.12           C
ATOM   4230  C   TYR A 620     107.143 140.778  95.480  1.00 84.12           C
ATOM   4231  O   TYR A 620     105.943 141.035  95.403  1.00 84.12           O
ATOM   4232  CB  TYR A 620     108.268 138.808  96.541  1.00 84.12           C
ATOM   4233  CG  TYR A 620     107.471 139.098  97.789  1.00 84.12           C
ATOM   4234  CD1 TYR A 620     106.387 138.307  98.137  1.00 84.12           C
ATOM   4235  CD2 TYR A 620     107.811 140.139  98.641  1.00 84.12           C
ATOM   4236  CE1 TYR A 620     105.653 138.550  99.291  1.00 84.12           C
ATOM   4237  CE2 TYR A 620     107.080 140.410  99.785  1.00 84.12           C
ATOM   4238  CZ  TYR A 620     106.005 139.606 100.118  1.00 84.12           C
ATOM   4239  OH  TYR A 620     105.289 139.857 101.249  1.00 84.12           O
ATOM   4240  N   HIS A 621     108.057 141.701  95.817  1.00 82.48           N
ATOM   4241  CA  HIS A 621     107.637 143.087  95.953  1.00 82.48           C
ATOM   4242  C   HIS A 621     107.532 143.628  94.540  1.00 82.48           C
ATOM   4243  O   HIS A 621     108.573 143.878  93.953  1.00 82.48           O
ATOM   4244  CB  HIS A 621     108.677 143.959  96.669  1.00 82.48           C
ATOM   4245  CG  HIS A 621     109.394 143.305  97.792  1.00 82.48           C
ATOM   4246  ND1 HIS A 621     109.005 143.467  99.106  1.00 82.48           N
ATOM   4247  CD2 HIS A 621     110.493 142.526  97.813  1.00 82.48           C
ATOM   4248  CE1 HIS A 621     109.824 142.799  99.896  1.00 82.48           C
ATOM   4249  NE2 HIS A 621     110.746 142.207  99.121  1.00 82.48           N
ATOM   4250  N   ARG A 622     106.317 143.793  94.012  1.00 93.22           N
ATOM   4251  CA  ARG A 622     106.217 144.187  92.618  1.00 93.22           C
ATOM   4252  C   ARG A 622     106.869 145.556  92.475  1.00 93.22           C
ATOM   4253  O   ARG A 622     106.439 146.501  93.129  1.00 93.22           O
ATOM   4254  CB  ARG A 622     104.762 144.213  92.152  1.00 93.22           C
ATOM   4255  CG  ARG A 622     104.023 142.900  92.355  1.00 93.22           C
ATOM   4256  CD  ARG A 622     102.648 142.889  91.721  1.00 93.22           C
ATOM   4257  NE  ARG A 622     101.662 143.632  92.494  1.00 93.22           N
ATOM   4258  CZ  ARG A 622     101.164 144.824  92.174  1.00 93.22           C
ATOM   4259  NH1 ARG A 622     100.267 145.393  92.960  1.00 93.22           N
ATOM   4260  NH2 ARG A 622     101.571 145.451  91.083  1.00 93.22           N
ATOM   4261  N   PRO A 623     107.956 145.681  91.680  1.00 87.92           N
ATOM   4262  CA  PRO A 623     108.705 146.926  91.600  1.00 87.92           C
ATOM   4263  C   PRO A 623     108.431 147.730  90.331  1.00 87.92           C
ATOM   4264  O   PRO A 623     108.467 147.181  89.233  1.00 87.92           O
ATOM   4265  CB  PRO A 623     110.152 146.406  91.596  1.00 87.92           C
ATOM   4266  CG  PRO A 623     110.068 144.956  91.152  1.00 87.92           C
ATOM   4267  CD  PRO A 623     108.608 144.614  90.910  1.00 87.92           C
ATOM   4268  N   LYS A 624     108.216 149.042  90.486  1.00 85.59           N
ATOM   4269  CA  LYS A 624     107.951 149.883  89.329  1.00 85.59           C
ATOM   4270  C   LYS A 624     109.159 149.929  88.387  1.00 85.59           C
ATOM   4271  O   LYS A 624     108.966 150.102  87.188  1.00 85.59           O
ATOM   4272  CB  LYS A 624     107.468 151.274  89.751  1.00 85.59           C
ATOM   4273  CG  LYS A 624     106.026 151.619  89.395  1.00 85.59           C
ATOM   4274  CD  LYS A 624     105.789 151.676  87.899  1.00 85.59           C
ATOM   4275  CE  LYS A 624     105.098 152.947  87.446  1.00 85.59           C
ATOM   4276  NZ  LYS A 624     105.500 153.344  86.074  1.00 85.59           N
ATOM   4277  N   TYR A 625     110.382 149.810  88.928  1.00 77.89           N
ATOM   4278  CA  TYR A 625     111.608 149.892  88.145  1.00 77.89           C
ATOM   4279  C   TYR A 625     112.692 149.058  88.820  1.00 77.89           C
ATOM   4280  O   TYR A 625     113.293 149.490  89.807  1.00 77.89           O
ATOM   4281  CB  TYR A 625     112.063 151.347  87.962  1.00 77.89           C
ATOM   4282  CG  TYR A 625     111.098 152.199  87.180  1.00 77.89           C
ATOM   4283  CD1 TYR A 625     110.101 152.909  87.832  1.00 77.89           C
ATOM   4284  CD2 TYR A 625     111.159 152.276  85.794  1.00 77.89           C
ATOM   4285  CE1 TYR A 625     109.174 153.661  87.130  1.00 77.89           C
ATOM   4286  CE2 TYR A 625     110.244 153.033  85.077  1.00 77.89           C
ATOM   4287  CZ  TYR A 625     109.252 153.730  85.748  1.00 77.89           C
ATOM   4288  OH  TYR A 625     108.359 154.493  85.058  1.00 77.89           O
ATOM   4289  N   ALA A 626     112.929 147.866  88.264  1.00 59.72           N
ATOM   4290  CA  ALA A 626     113.928 146.953  88.790  1.00 59.72           C
ATOM   4291  C   ALA A 626     115.317 147.366  88.310  1.00 59.72           C
ATOM   4292  O   ALA A 626     115.738 147.004  87.213  1.00 59.72           O
ATOM   4293  CB  ALA A 626     113.587 145.537  88.387  1.00 59.72           C
ATOM   4294  N   LEU A 627     116.048 148.085  89.165  1.00 53.77           N
ATOM   4295  CA  LEU A 627     117.379 148.552  88.813  1.00 53.77           C
ATOM   4296  C   LEU A 627     118.362 147.383  88.853  1.00 53.77           C
ATOM   4297  O   LEU A 627     119.020 147.117  89.863  1.00 53.77           O
ATOM   4298  CB  LEU A 627     117.809 149.667  89.771  1.00 53.77           C
ATOM   4299  CG  LEU A 627     116.775 150.730  90.137  1.00 53.77           C
ATOM   4300  CD1 LEU A 627     117.422 151.813  90.984  1.00 53.77           C
ATOM   4301  CD2 LEU A 627     116.128 151.350  88.907  1.00 53.77           C
ATOM   4302  N   LEU A 628     118.486 146.685  87.726  1.00 60.09           N
ATOM   4303  CA  LEU A 628     119.405 145.560  87.654  1.00 60.09           C
ATOM   4304  C   LEU A 628     120.825 146.086  87.481  1.00 60.09           C
ATOM   4305  O   LEU A 628     121.056 146.806  86.535  1.00 60.09           O
ATOM   4306  CB  LEU A 628     119.021 144.707  86.446  1.00 60.09           C
ATOM   4307  CG  LEU A 628     118.052 143.560  86.722  1.00 60.09           C
ATOM   4308  CD1 LEU A 628     116.613 144.041  86.652  1.00 60.09           C
ATOM   4309  CD2 LEU A 628     118.271 142.458  85.706  1.00 60.09           C
ATOM   4310  N   ASP A 629     121.757 145.756  88.378  1.00 63.40           N
ATOM   4311  CA  ASP A 629     123.156 146.119  88.175  1.00 63.40           C
ATOM   4312  C   ASP A 629     124.006 144.857  87.998  1.00 63.40           C
ATOM   4313  O   ASP A 629     124.172 144.118  88.960  1.00 63.40           O
ATOM   4314  CB  ASP A 629     123.696 146.926  89.362  1.00 63.40           C
ATOM   4315  CG  ASP A 629     125.216 147.070  89.338  1.00 63.40           C
ATOM   4316  OD1 ASP A 629     125.723 147.553  88.324  1.00 63.40           O
ATOM   4317  OD2 ASP A 629     125.886 146.651  90.309  1.00 63.40           O
ATOM   4318  N   GLU A 630     124.531 144.628  86.784  1.00 75.55           N
ATOM   4319  CA  GLU A 630     125.461 143.543  86.489  1.00 75.55           C
ATOM   4320  C   GLU A 630     124.943 142.203  87.025  1.00 75.55           C
ATOM   4321  O   GLU A 630     125.642 141.505  87.761  1.00 75.55           O
ATOM   4322  CB  GLU A 630     126.855 143.879  87.033  1.00 75.55           C
ATOM   4323  CG  GLU A 630     127.992 143.469  86.126  1.00 75.55           C
ATOM   4324  CD  GLU A 630     128.965 144.576  85.758  1.00 75.55           C
ATOM   4325  OE1 GLU A 630     130.067 144.237  85.313  1.00 75.55           O
ATOM   4326  OE2 GLU A 630     128.620 145.769  85.924  1.00 75.55           O
ATOM   4327  N   CYS A 631     123.711 141.839  86.648  1.00 77.83           N
ATOM   4328  CA  CYS A 631     123.143 140.561  87.058  1.00 77.83           C
ATOM   4329  C   CYS A 631     123.625 139.457  86.115  1.00 77.83           C
ATOM   4330  O   CYS A 631     122.815 138.814  85.448  1.00 77.83           O
ATOM   4331  CB  CYS A 631     121.619 140.641  87.092  1.00 77.83           C
ATOM   4332  SG  CYS A 631     121.017 141.989  88.136  1.00 77.83           S
ATOM   4333  N   THR A 632     124.942 139.224  86.079  1.00 90.36           N
ATOM   4334  CA  THR A 632     125.602 138.200  85.273  1.00 90.36           C
ATOM   4335  C   THR A 632     125.762 136.911  86.085  1.00 90.36           C
ATOM   4336  O   THR A 632     125.374 136.886  87.248  1.00 90.36           O
ATOM   4337  CB  THR A 632     126.969 138.712  84.795  1.00 90.36           C
ATOM   4338  OG1 THR A 632     127.555 137.759  83.908  1.00 90.36           O
ATOM   4339  CG2 THR A 632     127.941 139.018  85.919  1.00 90.36           C
ATOM   4340  N   SER A 633     126.315 135.865  85.449  1.00 89.85           N
ATOM   4341  CA  SER A 633     126.661 134.591  86.080  1.00 89.85           C
ATOM   4342  C   SER A 633     125.474 133.626  86.165  1.00 89.85           C
ATOM   4343  O   SER A 633     125.621 132.489  86.608  1.00 89.85           O
ATOM   4344  CB  SER A 633     127.381 134.748  87.401  1.00 89.85           C
ATOM   4345  OG  SER A 633     127.971 133.523  87.804  1.00 89.85           O
ATOM   4346  N   ALA A 634     124.290 134.054  85.714  1.00 87.66           N
ATOM   4347  CA  ALA A 634     123.175 133.138  85.533  1.00 87.66           C
ATOM   4348  C   ALA A 634     123.341 132.469  84.173  1.00 87.66           C
ATOM   4349  O   ALA A 634     124.150 132.929  83.376  1.00 87.66           O
ATOM   4350  CB  ALA A 634     121.883 133.902  85.634  1.00 87.66           C
ATOM   4351  N   VAL A 635     122.599 131.384  83.911  1.00 98.87           N
ATOM   4352  CA  VAL A 635     122.655 130.707  82.618  1.00 98.87           C
ATOM   4353  C   VAL A 635     122.150 131.663  81.538  1.00 98.87           C
ATOM   4354  O   VAL A 635     120.990 132.068  81.582  1.00 98.87           O
ATOM   4355  CB  VAL A 635     121.833 129.400  82.633  1.00 98.87           C
ATOM   4356  CG1 VAL A 635     122.235 128.444  81.519  1.00 98.87           C
ATOM   4357  CG2 VAL A 635     121.897 128.717  83.986  1.00 98.87           C
ATOM   4358  N   SER A 636     123.006 131.984  80.551  1.00105.16           N
ATOM   4359  CA  SER A 636     122.676 132.946  79.504  1.00105.16           C
ATOM   4360  C   SER A 636     121.499 132.467  78.652  1.00105.16           C
ATOM   4361  O   SER A 636     120.644 133.258  78.268  1.00105.16           O
ATOM   4362  CB  SER A 636     123.863 133.220  78.623  1.00105.16           C
ATOM   4363  OG  SER A 636     123.479 133.180  77.251  1.00105.16           O
ATOM   4364  N   ILE A 637     121.450 131.163  78.397  1.00108.96           N
ATOM   4365  CA  ILE A 637     120.448 130.595  77.500  1.00108.96           C
ATOM   4366  C   ILE A 637     119.215 130.181  78.307  1.00108.96           C
ATOM   4367  O   ILE A 637     119.355 129.475  79.297  1.00108.96           O
ATOM   4368  CB  ILE A 637     121.035 129.394  76.727  1.00108.96           C
ATOM   4369  CG1 ILE A 637     122.547 129.241  76.940  1.00108.96           C
ATOM   4370  CG2 ILE A 637     120.628 129.434  75.258  1.00108.96           C
ATOM   4371  CD1 ILE A 637     123.423 129.487  75.721  1.00108.96           C
ATOM   4372  N   ASP A 638     118.021 130.633  77.881  1.00109.14           N
ATOM   4373  CA  ASP A 638     116.737 130.243  78.453  1.00109.14           C
ATOM   4374  C   ASP A 638     116.512 130.856  79.841  1.00109.14           C
ATOM   4375  O   ASP A 638     115.517 131.554  80.031  1.00109.14           O
ATOM   4376  CB  ASP A 638     116.473 128.726  78.373  1.00109.14           C
ATOM   4377  CG  ASP A 638     115.692 128.180  79.562  1.00109.14           C
ATOM   4378  OD1 ASP A 638     116.322 127.620  80.477  1.00109.14           O
ATOM   4379  OD2 ASP A 638     114.452 128.316  79.563  1.00109.14           O
ATOM   4380  N   VAL A 639     117.392 130.577  80.817  1.00105.70           N
ATOM   4381  CA  VAL A 639     117.142 131.017  82.185  1.00105.70           C
ATOM   4382  C   VAL A 639     116.994 132.541  82.207  1.00105.70           C
ATOM   4383  O   VAL A 639     115.989 133.054  82.703  1.00105.70           O
ATOM   4384  CB  VAL A 639     118.197 130.503  83.192  1.00105.70           C
ATOM   4385  CG1 VAL A 639     118.374 131.420  84.392  1.00105.70           C
ATOM   4386  CG2 VAL A 639     117.914 129.088  83.664  1.00105.70           C
ATOM   4387  N   GLU A 640     117.948 133.257  81.595  1.00109.02           N
ATOM   4388  CA  GLU A 640     117.906 134.710  81.617  1.00109.02           C
ATOM   4389  C   GLU A 640     116.641 135.201  80.920  1.00109.02           C
ATOM   4390  O   GLU A 640     115.965 136.094  81.425  1.00109.02           O
ATOM   4391  CB  GLU A 640     119.139 135.328  80.970  1.00109.02           C
ATOM   4392  CG  GLU A 640     120.091 135.945  81.978  1.00109.02           C
ATOM   4393  CD  GLU A 640     121.533 135.745  81.563  1.00109.02           C
ATOM   4394  OE1 GLU A 640     122.334 135.271  82.398  1.00109.02           O
ATOM   4395  OE2 GLU A 640     121.844 136.035  80.398  1.00109.02           O
ATOM   4396  N   GLY A 641     116.340 134.611  79.756  1.00105.93           N
ATOM   4397  CA  GLY A 641     115.228 135.039  78.918  1.00105.93           C
ATOM   4398  C   GLY A 641     113.866 134.821  79.576  1.00105.93           C
ATOM   4399  O   GLY A 641     113.050 135.743  79.605  1.00105.93           O
ATOM   4400  N   LYS A 642     113.631 133.616  80.106  1.00103.79           N
ATOM   4401  CA  LYS A 642     112.325 133.306  80.673  1.00103.79           C
ATOM   4402  C   LYS A 642     112.074 134.231  81.862  1.00103.79           C
ATOM   4403  O   LYS A 642     110.938 134.598  82.145  1.00103.79           O
ATOM   4404  CB  LYS A 642     112.245 131.834  81.085  1.00103.79           C
ATOM   4405  CG  LYS A 642     112.195 130.841  79.929  1.00103.79           C
ATOM   4406  CD  LYS A 642     111.166 129.735  80.074  1.00103.79           C
ATOM   4407  CE  LYS A 642     111.405 128.796  81.238  1.00103.79           C
ATOM   4408  NZ  LYS A 642     111.812 127.440  80.801  1.00103.79           N
ATOM   4409  N   ILE A 643     113.185 134.623  82.494  1.00 97.75           N
ATOM   4410  CA  ILE A 643     113.156 135.471  83.667  1.00 97.75           C
ATOM   4411  C   ILE A 643     112.768 136.889  83.254  1.00 97.75           C
ATOM   4412  O   ILE A 643     111.828 137.458  83.806  1.00 97.75           O
ATOM   4413  CB  ILE A 643     114.472 135.392  84.475  1.00 97.75           C
ATOM   4414  CG1 ILE A 643     114.525 134.128  85.342  1.00 97.75           C
ATOM   4415  CG2 ILE A 643     114.650 136.642  85.327  1.00 97.75           C
ATOM   4416  CD1 ILE A 643     115.861 133.887  86.010  1.00 97.75           C
ATOM   4417  N   PHE A 644     113.480 137.446  82.270  1.00101.52           N
ATOM   4418  CA  PHE A 644     113.249 138.827  81.873  1.00101.52           C
ATOM   4419  C   PHE A 644     111.915 138.997  81.154  1.00101.52           C
ATOM   4420  O   PHE A 644     111.286 140.037  81.286  1.00101.52           O
ATOM   4421  CB  PHE A 644     114.432 139.425  81.110  1.00101.52           C
ATOM   4422  CG  PHE A 644     115.690 139.607  81.924  1.00101.52           C
ATOM   4423  CD1 PHE A 644     115.669 139.554  83.315  1.00101.52           C
ATOM   4424  CD2 PHE A 644     116.899 139.864  81.294  1.00101.52           C
ATOM   4425  CE1 PHE A 644     116.835 139.703  84.052  1.00101.52           C
ATOM   4426  CE2 PHE A 644     118.061 140.038  82.035  1.00101.52           C
ATOM   4427  CZ  PHE A 644     118.029 139.951  83.410  1.00101.52           C
ATOM   4428  N   GLN A 645     111.479 137.976  80.416  1.00102.48           N
ATOM   4429  CA  GLN A 645     110.183 138.017  79.750  1.00102.48           C
ATOM   4430  C   GLN A 645     109.056 138.047  80.780  1.00102.48           C
ATOM   4431  O   GLN A 645     108.132 138.845  80.652  1.00102.48           O
ATOM   4432  CB  GLN A 645     110.031 136.884  78.733  1.00102.48           C
ATOM   4433  CG  GLN A 645     110.809 137.120  77.442  1.00102.48           C
ATOM   4434  CD  GLN A 645     110.275 138.283  76.641  1.00102.48           C
ATOM   4435  OE1 GLN A 645     109.197 138.214  76.056  1.00102.48           O
ATOM   4436  NE2 GLN A 645     111.025 139.371  76.623  1.00102.48           N
ATOM   4437  N   ALA A 646     109.141 137.177  81.796  1.00 92.10           N
ATOM   4438  CA  ALA A 646     108.172 137.175  82.883  1.00 92.10           C
ATOM   4439  C   ALA A 646     108.171 138.534  83.587  1.00 92.10           C
ATOM   4440  O   ALA A 646     107.110 139.056  83.925  1.00 92.10           O
ATOM   4441  CB  ALA A 646     108.446 136.053  83.858  1.00 92.10           C
ATOM   4442  N   ALA A 647     109.369 139.093  83.806  1.00 91.77           N
ATOM   4443  CA  ALA A 647     109.503 140.406  84.416  1.00 91.77           C
ATOM   4444  C   ALA A 647     108.766 141.462  83.585  1.00 91.77           C
ATOM   4445  O   ALA A 647     108.013 142.262  84.134  1.00 91.77           O
ATOM   4446  CB  ALA A 647     110.959 140.745  84.625  1.00 91.77           C
ATOM   4447  N   LYS A 648     108.963 141.430  82.260  1.00 92.37           N
ATOM   4448  CA  LYS A 648     108.284 142.331  81.340  1.00 92.37           C
ATOM   4449  C   LYS A 648     106.769 142.152  81.431  1.00 92.37           C
ATOM   4450  O   LYS A 648     106.034 143.127  81.297  1.00 92.37           O
ATOM   4451  CB  LYS A 648     108.725 142.078  79.893  1.00 92.37           C
ATOM   4452  CG  LYS A 648     110.184 142.337  79.562  1.00 92.37           C
ATOM   4453  CD  LYS A 648     110.483 143.785  79.303  1.00 92.37           C
ATOM   4454  CE  LYS A 648     110.085 144.261  77.921  1.00 92.37           C
ATOM   4455  NZ  LYS A 648     110.868 143.598  76.851  1.00 92.37           N
ATOM   4456  N   ASP A 649     106.313 140.913  81.667  1.00 95.51           N
ATOM   4457  CA  ASP A 649     104.892 140.605  81.712  1.00 95.51           C
ATOM   4458  C   ASP A 649     104.205 141.358  82.851  1.00 95.51           C
ATOM   4459  O   ASP A 649     103.123 141.910  82.660  1.00 95.51           O
ATOM   4460  CB  ASP A 649     104.654 139.095  81.777  1.00 95.51           C
ATOM   4461  CG  ASP A 649     105.254 138.342  80.603  1.00 95.51           C
ATOM   4462  OD1 ASP A 649     105.458 138.969  79.541  1.00 95.51           O
ATOM   4463  OD2 ASP A 649     105.518 137.136  80.758  1.00 95.51           O
ATOM   4464  N   ALA A 650     104.859 141.410  84.019  1.00 93.03           N
ATOM   4465  CA  ALA A 650     104.264 141.973  85.225  1.00 93.03           C
ATOM   4466  C   ALA A 650     104.281 143.506  85.219  1.00 93.03           C
ATOM   4467  O   ALA A 650     103.889 144.137  86.202  1.00 93.03           O
ATOM   4468  CB  ALA A 650     104.947 141.395  86.445  1.00 93.03           C
ATOM   4469  N   GLY A 651     104.753 144.117  84.121  1.00 92.61           N
ATOM   4470  CA  GLY A 651     104.850 145.571  84.013  1.00 92.61           C
ATOM   4471  C   GLY A 651     105.931 146.143  84.933  1.00 92.61           C
ATOM   4472  O   GLY A 651     105.705 147.143  85.625  1.00 92.61           O
ATOM   4473  N   ILE A 652     107.072 145.444  84.954  1.00 84.17           N
ATOM   4474  CA  ILE A 652     108.146 145.746  85.887  1.00 84.17           C
ATOM   4475  C   ILE A 652     108.977 146.942  85.424  1.00 84.17           C
ATOM   4476  O   ILE A 652     109.602 147.598  86.259  1.00 84.17           O
ATOM   4477  CB  ILE A 652     109.025 144.511  86.139  1.00 84.17           C
ATOM   4478  CG1 ILE A 652     109.685 144.608  87.515  1.00 84.17           C
ATOM   4479  CG2 ILE A 652     110.030 144.324  85.006  1.00 84.17           C
ATOM   4480  CD1 ILE A 652     110.433 143.373  87.922  1.00 84.17           C
ATOM   4481  N   ALA A 653     109.053 147.160  84.102  1.00 79.89           N
ATOM   4482  CA  ALA A 653     109.795 148.266  83.513  1.00 79.89           C
ATOM   4483  C   ALA A 653     111.278 148.174  83.887  1.00 79.89           C
ATOM   4484  O   ALA A 653     111.796 149.004  84.648  1.00 79.89           O
ATOM   4485  CB  ALA A 653     109.160 149.585  83.894  1.00 79.89           C
ATOM   4486  N   LEU A 654     111.950 147.149  83.337  1.00 77.74           N
ATOM   4487  CA  LEU A 654     113.378 146.934  83.536  1.00 77.74           C
ATOM   4488  C   LEU A 654     114.142 148.245  83.366  1.00 77.74           C
ATOM   4489  O   LEU A 654     113.748 149.111  82.593  1.00 77.74           O
ATOM   4490  CB  LEU A 654     113.890 145.895  82.531  1.00 77.74           C
ATOM   4491  CG  LEU A 654     113.662 144.425  82.888  1.00 77.74           C
ATOM   4492  CD1 LEU A 654     112.307 143.939  82.394  1.00 77.74           C
ATOM   4493  CD2 LEU A 654     114.774 143.561  82.304  1.00 77.74           C
ATOM   4494  N   LEU A 655     115.229 148.375  84.124  1.00 64.70           N
ATOM   4495  CA  LEU A 655     116.138 149.498  83.999  1.00 64.70           C
ATOM   4496  C   LEU A 655     117.502 149.027  84.485  1.00 64.70           C
ATOM   4497  O   LEU A 655     117.764 149.043  85.682  1.00 64.70           O
ATOM   4498  CB  LEU A 655     115.591 150.660  84.835  1.00 64.70           C
ATOM   4499  CG  LEU A 655     116.166 152.044  84.544  1.00 64.70           C
ATOM   4500  CD1 LEU A 655     115.163 153.124  84.926  1.00 64.70           C
ATOM   4501  CD2 LEU A 655     117.479 152.260  85.278  1.00 64.70           C
ATOM   4502  N   SER A 656     118.364 148.623  83.544  1.00 62.78           N
ATOM   4503  CA  SER A 656     119.458 147.712  83.850  1.00 62.78           C
ATOM   4504  C   SER A 656     120.809 148.241  83.374  1.00 62.78           C
ATOM   4505  O   SER A 656     120.890 149.045  82.453  1.00 62.78           O
ATOM   4506  CB  SER A 656     119.199 146.343  83.270  1.00 62.78           C
ATOM   4507  OG  SER A 656     119.523 146.310  81.885  1.00 62.78           O
ATOM   4508  N   ILE A 657     121.864 147.746  84.032  1.00 63.05           N
ATOM   4509  CA  ILE A 657     123.231 147.770  83.539  1.00 63.05           C
ATOM   4510  C   ILE A 657     123.617 146.325  83.240  1.00 63.05           C
ATOM   4511  O   ILE A 657     123.489 145.449  84.092  1.00 63.05           O
ATOM   4512  CB  ILE A 657     124.179 148.407  84.573  1.00 63.05           C
ATOM   4513  CG1 ILE A 657     123.761 149.837  84.930  1.00 63.05           C
ATOM   4514  CG2 ILE A 657     125.619 148.337  84.080  1.00 63.05           C
ATOM   4515  CD1 ILE A 657     124.428 150.392  86.164  1.00 63.05           C
ATOM   4516  N   THR A 658     124.086 146.088  82.012  1.00 86.02           N
ATOM   4517  CA  THR A 658     124.280 144.735  81.520  1.00 86.02           C
ATOM   4518  C   THR A 658     125.464 144.693  80.556  1.00 86.02           C
ATOM   4519  O   THR A 658     125.729 145.660  79.841  1.00 86.02           O
ATOM   4520  CB  THR A 658     122.991 144.202  80.877  1.00 86.02           C
ATOM   4521  OG1 THR A 658     121.985 144.048  81.881  1.00 86.02           O
ATOM   4522  CG2 THR A 658     123.197 142.898  80.133  1.00 86.02           C
ATOM   4523  N   HIS A 659     126.155 143.541  80.540  1.00 98.16           N
ATOM   4524  CA  HIS A 659     127.264 143.281  79.630  1.00 98.16           C
ATOM   4525  C   HIS A 659     127.023 142.067  78.731  1.00 98.16           C
ATOM   4526  O   HIS A 659     127.709 141.918  77.721  1.00 98.16           O
ATOM   4527  CB  HIS A 659     128.588 143.149  80.402  1.00 98.16           C
ATOM   4528  CG  HIS A 659     129.042 144.418  81.040  1.00 98.16           C
ATOM   4529  ND1 HIS A 659     128.498 144.874  82.226  1.00 98.16           N
ATOM   4530  CD2 HIS A 659     129.951 145.341  80.657  1.00 98.16           C
ATOM   4531  CE1 HIS A 659     129.061 146.019  82.550  1.00 98.16           C
ATOM   4532  NE2 HIS A 659     129.957 146.328  81.606  1.00 98.16           N
ATOM   4533  N   ARG A 660     126.060 141.207  79.099  1.00102.14           N
ATOM   4534  CA  ARG A 660     125.724 139.989  78.376  1.00102.14           C
ATOM   4535  C   ARG A 660     125.130 140.351  77.014  1.00102.14           C
ATOM   4536  O   ARG A 660     124.210 141.164  76.946  1.00102.14           O
ATOM   4537  CB  ARG A 660     124.775 139.120  79.217  1.00102.14           C
ATOM   4538  CG  ARG A 660     125.423 138.562  80.476  1.00102.14           C
ATOM   4539  CD  ARG A 660     124.541 137.643  81.298  1.00102.14           C
ATOM   4540  NE  ARG A 660     124.694 136.199  81.082  1.00102.14           N
ATOM   4541  CZ  ARG A 660     125.766 135.476  81.429  1.00102.14           C
ATOM   4542  NH1 ARG A 660     126.829 136.044  81.969  1.00102.14           N
ATOM   4543  NH2 ARG A 660     125.788 134.174  81.208  1.00102.14           N
ATOM   4544  N   PRO A 661     125.603 139.749  75.890  1.00105.96           N
ATOM   4545  CA  PRO A 661     125.142 140.142  74.559  1.00105.96           C
ATOM   4546  C   PRO A 661     123.656 139.912  74.299  1.00105.96           C
ATOM   4547  O   PRO A 661     123.017 140.771  73.697  1.00105.96           O
ATOM   4548  CB  PRO A 661     126.013 139.366  73.562  1.00105.96           C
ATOM   4549  CG  PRO A 661     127.169 138.848  74.398  1.00105.96           C
ATOM   4550  CD  PRO A 661     126.628 138.693  75.807  1.00105.96           C
ATOM   4551  N   SER A 662     123.123 138.771  74.762  1.00111.28           N
ATOM   4552  CA  SER A 662     121.760 138.347  74.473  1.00111.28           C
ATOM   4553  C   SER A 662     120.743 139.352  75.011  1.00111.28           C
ATOM   4554  O   SER A 662     119.740 139.627  74.358  1.00111.28           O
ATOM   4555  CB  SER A 662     121.515 136.972  75.022  1.00111.28           C
ATOM   4556  OG  SER A 662     122.626 136.152  74.714  1.00111.28           O
ATOM   4557  N   LEU A 663     121.030 139.904  76.193  1.00113.59           N
ATOM   4558  CA  LEU A 663     120.093 140.699  76.978  1.00113.59           C
ATOM   4559  C   LEU A 663     119.785 142.045  76.323  1.00113.59           C
ATOM   4560  O   LEU A 663     118.733 142.606  76.604  1.00113.59           O
ATOM   4561  CB  LEU A 663     120.640 140.890  78.399  1.00113.59           C
ATOM   4562  CG  LEU A 663     120.816 139.614  79.226  1.00113.59           C
ATOM   4563  CD1 LEU A 663     121.277 139.929  80.642  1.00113.59           C
ATOM   4564  CD2 LEU A 663     119.533 138.791  79.236  1.00113.59           C
ATOM   4565  N   TRP A 664     120.665 142.527  75.428  1.00114.13           N
ATOM   4566  CA  TRP A 664     120.533 143.854  74.831  1.00114.13           C
ATOM   4567  C   TRP A 664     119.190 144.036  74.125  1.00114.13           C
ATOM   4568  O   TRP A 664     118.634 145.132  74.176  1.00114.13           O
ATOM   4569  CB  TRP A 664     121.713 144.214  73.912  1.00114.13           C
ATOM   4570  CG  TRP A 664     122.733 145.116  74.546  1.00114.13           C
ATOM   4571  CD1 TRP A 664     122.534 146.381  75.016  1.00114.13           C
ATOM   4572  CD2 TRP A 664     124.126 144.828  74.774  1.00114.13           C
ATOM   4573  NE1 TRP A 664     123.700 146.896  75.519  1.00114.13           N
ATOM   4574  CE2 TRP A 664     124.694 145.963  75.391  1.00114.13           C
ATOM   4575  CE3 TRP A 664     124.940 143.718  74.537  1.00114.13           C
ATOM   4576  CZ2 TRP A 664     126.040 146.017  75.760  1.00114.13           C
ATOM   4577  CZ3 TRP A 664     126.272 143.770  74.879  1.00114.13           C
ATOM   4578  CH2 TRP A 664     126.810 144.903  75.498  1.00114.13           C
ATOM   4579  N   LYS A 665     118.667 142.952  73.524  1.00116.37           N
ATOM   4580  CA  LYS A 665     117.455 142.959  72.708  1.00116.37           C
ATOM   4581  C   LYS A 665     116.207 143.385  73.494  1.00116.37           C
ATOM   4582  O   LYS A 665     115.347 144.065  72.934  1.00116.37           O
ATOM   4583  CB  LYS A 665     117.249 141.618  71.991  1.00116.37           C
ATOM   4584  CG  LYS A 665     116.788 140.460  72.872  1.00116.37           C
ATOM   4585  CD  LYS A 665     117.157 139.098  72.326  1.00116.37           C
ATOM   4586  CE  LYS A 665     116.658 137.949  73.179  1.00116.37           C
ATOM   4587  NZ  LYS A 665     115.519 137.265  72.523  1.00116.37           N
ATOM   4588  N   TYR A 666     116.151 143.051  74.792  1.00118.50           N
ATOM   4589  CA  TYR A 666     114.963 143.260  75.611  1.00118.50           C
ATOM   4590  C   TYR A 666     114.706 144.749  75.854  1.00118.50           C
ATOM   4591  O   TYR A 666     113.559 145.194  75.869  1.00118.50           O
ATOM   4592  CB  TYR A 666     115.084 142.492  76.928  1.00118.50           C
ATOM   4593  CG  TYR A 666     115.206 140.998  76.771  1.00118.50           C
ATOM   4594  CD1 TYR A 666     114.220 140.270  76.121  1.00118.50           C
ATOM   4595  CD2 TYR A 666     116.301 140.306  77.275  1.00118.50           C
ATOM   4596  CE1 TYR A 666     114.296 138.892  75.995  1.00118.50           C
ATOM   4597  CE2 TYR A 666     116.413 138.931  77.123  1.00118.50           C
ATOM   4598  CZ  TYR A 666     115.406 138.222  76.486  1.00118.50           C
ATOM   4599  OH  TYR A 666     115.516 136.874  76.315  1.00118.50           O
ATOM   4600  N   HIS A 667     115.790 145.514  75.987  1.00101.66           N
ATOM   4601  CA  HIS A 667     115.725 146.932  76.318  1.00101.66           C
ATOM   4602  C   HIS A 667     115.506 147.779  75.063  1.00101.66           C
ATOM   4603  O   HIS A 667     115.736 147.291  73.958  1.00101.66           O
ATOM   4604  CB  HIS A 667     116.980 147.266  77.124  1.00101.66           C
ATOM   4605  CG  HIS A 667     117.178 146.328  78.273  1.00101.66           C
ATOM   4606  ND1 HIS A 667     118.066 145.279  78.213  1.00101.66           N
ATOM   4607  CD2 HIS A 667     116.545 146.210  79.463  1.00101.66           C
ATOM   4608  CE1 HIS A 667     117.981 144.563  79.315  1.00101.66           C
ATOM   4609  NE2 HIS A 667     117.064 145.126  80.109  1.00101.66           N
ATOM   4610  N   THR A 668     115.015 149.022  75.256  1.00101.84           N
ATOM   4611  CA  THR A 668     114.592 149.915  74.181  1.00101.84           C
ATOM   4612  C   THR A 668     115.586 151.057  73.947  1.00101.84           C
ATOM   4613  O   THR A 668     115.871 151.383  72.795  1.00101.84           O
ATOM   4614  CB  THR A 668     113.183 150.493  74.400  1.00101.84           C
ATOM   4615  OG1 THR A 668     112.262 149.423  74.607  1.00101.84           O
ATOM   4616  CG2 THR A 668     112.687 151.288  73.209  1.00101.84           C
ATOM   4617  N   HIS A 669     116.058 151.705  75.026  1.00 98.83           N
ATOM   4618  CA  HIS A 669     117.006 152.815  74.952  1.00 98.83           C
ATOM   4619  C   HIS A 669     118.420 152.349  75.315  1.00 98.83           C
ATOM   4620  O   HIS A 669     118.609 151.180  75.645  1.00 98.83           O
ATOM   4621  CB  HIS A 669     116.525 153.970  75.851  1.00 98.83           C
ATOM   4622  CG  HIS A 669     115.446 154.797  75.238  1.00 98.83           C
ATOM   4623  ND1 HIS A 669     115.701 156.044  74.702  1.00 98.83           N
ATOM   4624  CD2 HIS A 669     114.123 154.577  75.061  1.00 98.83           C
ATOM   4625  CE1 HIS A 669     114.593 156.552  74.205  1.00 98.83           C
ATOM   4626  NE2 HIS A 669     113.610 155.666  74.408  1.00 98.83           N
ATOM   4627  N   LEU A 670     119.401 153.271  75.277  1.00 91.33           N
ATOM   4628  CA  LEU A 670     120.806 152.928  75.489  1.00 91.33           C
ATOM   4629  C   LEU A 670     121.463 153.756  76.595  1.00 91.33           C
ATOM   4630  O   LEU A 670     122.289 153.228  77.337  1.00 91.33           O
ATOM   4631  CB  LEU A 670     121.591 153.075  74.181  1.00 91.33           C
ATOM   4632  CG  LEU A 670     122.720 152.061  73.972  1.00 91.33           C
ATOM   4633  CD1 LEU A 670     122.957 151.815  72.489  1.00 91.33           C
ATOM   4634  CD2 LEU A 670     124.007 152.489  74.656  1.00 91.33           C
ATOM   4635  N   LEU A 671     121.154 155.060  76.669  1.00 91.70           N
ATOM   4636  CA  LEU A 671     121.630 155.927  77.743  1.00 91.70           C
ATOM   4637  C   LEU A 671     123.111 155.674  78.050  1.00 91.70           C
ATOM   4638  O   LEU A 671     123.490 155.419  79.197  1.00 91.70           O
ATOM   4639  CB  LEU A 671     120.759 155.692  78.985  1.00 91.70           C
ATOM   4640  CG  LEU A 671     120.992 156.586  80.207  1.00 91.70           C
ATOM   4641  CD1 LEU A 671     121.377 158.006  79.830  1.00 91.70           C
ATOM   4642  CD2 LEU A 671     119.759 156.607  81.094  1.00 91.70           C
ATOM   4643  N   GLN A 672     123.962 155.761  77.023  1.00 94.70           N
ATOM   4644  CA  GLN A 672     125.387 155.513  77.184  1.00 94.70           C
ATOM   4645  C   GLN A 672     126.012 156.651  77.988  1.00 94.70           C
ATOM   4646  O   GLN A 672     125.701 157.803  77.736  1.00 94.70           O
ATOM   4647  CB  GLN A 672     126.060 155.411  75.814  1.00 94.70           C
ATOM   4648  CG  GLN A 672     127.538 155.799  75.799  1.00 94.70           C
ATOM   4649  CD  GLN A 672     128.471 154.613  75.869  1.00 94.70           C
ATOM   4650  OE1 GLN A 672     128.126 153.487  75.511  1.00 94.70           O
ATOM   4651  NE2 GLN A 672     129.688 154.867  76.313  1.00 94.70           N
ATOM   4652  N   PHE A 673     126.833 156.319  78.992  1.00 87.98           N
ATOM   4653  CA  PHE A 673     127.571 157.328  79.744  1.00 87.98           C
ATOM   4654  C   PHE A 673     129.022 157.245  79.287  1.00 87.98           C
ATOM   4655  O   PHE A 673     129.576 156.147  79.294  1.00 87.98           O
ATOM   4656  CB  PHE A 673     127.450 157.101  81.259  1.00 87.98           C
ATOM   4657  CG  PHE A 673     126.263 157.763  81.916  1.00 87.98           C
ATOM   4658  CD1 PHE A 673     126.379 159.001  82.540  1.00 87.98           C
ATOM   4659  CD2 PHE A 673     125.015 157.152  81.888  1.00 87.98           C
ATOM   4660  CE1 PHE A 673     125.275 159.606  83.122  1.00 87.98           C
ATOM   4661  CE2 PHE A 673     123.915 157.755  82.482  1.00 87.98           C
ATOM   4662  CZ  PHE A 673     124.043 158.991  83.082  1.00 87.98           C
ATOM   4663  N   ASP A 674     129.624 158.361  78.868  1.00 98.28           N
ATOM   4664  CA  ASP A 674     130.964 158.342  78.288  1.00 98.28           C
ATOM   4665  C   ASP A 674     131.792 159.480  78.874  1.00 98.28           C
ATOM   4666  O   ASP A 674     131.339 160.618  78.857  1.00 98.28           O
ATOM   4667  CB  ASP A 674     130.933 158.407  76.754  1.00 98.28           C
ATOM   4668  CG  ASP A 674     130.078 159.535  76.196  1.00 98.28           C
ATOM   4669  OD1 ASP A 674     128.865 159.308  76.025  1.00 98.28           O
ATOM   4670  OD2 ASP A 674     130.635 160.625  75.928  1.00 98.28           O
ATOM   4671  N   GLY A 675     133.004 159.169  79.360  1.00 91.35           N
ATOM   4672  CA  GLY A 675     133.919 160.173  79.885  1.00 91.35           C
ATOM   4673  C   GLY A 675     133.254 161.016  80.970  1.00 91.35           C
ATOM   4674  O   GLY A 675     132.685 160.456  81.906  1.00 91.35           O
ATOM   4675  N   GLU A 676     133.304 162.348  80.799  1.00 99.04           N
ATOM   4676  CA  GLU A 676     132.646 163.308  81.679  1.00 99.04           C
ATOM   4677  C   GLU A 676     131.626 164.113  80.868  1.00 99.04           C
ATOM   4678  O   GLU A 676     131.933 164.535  79.752  1.00 99.04           O
ATOM   4679  CB  GLU A 676     133.686 164.157  82.430  1.00 99.04           C
ATOM   4680  CG  GLU A 676     134.355 165.237  81.591  1.00 99.04           C
ATOM   4681  CD  GLU A 676     135.402 164.744  80.606  1.00 99.04           C
ATOM   4682  OE1 GLU A 676     136.516 164.416  81.059  1.00 99.04           O
ATOM   4683  OE2 GLU A 676     135.096 164.676  79.391  1.00 99.04           O
ATOM   4684  N   GLY A 677     130.408 164.249  81.420  1.00 93.24           N
ATOM   4685  CA  GLY A 677     129.344 165.030  80.802  1.00 93.24           C
ATOM   4686  C   GLY A 677     128.670 164.337  79.615  1.00 93.24           C
ATOM   4687  O   GLY A 677     127.910 164.981  78.889  1.00 93.24           O
ATOM   4688  N   GLY A 678     128.934 163.034  79.431  1.00 95.30           N
ATOM   4689  CA  GLY A 678     128.379 162.286  78.307  1.00 95.30           C
ATOM   4690  C   GLY A 678     126.994 161.708  78.592  1.00 95.30           C
ATOM   4691  O   GLY A 678     126.870 160.492  78.694  1.00 95.30           O
ATOM   4692  N   TRP A 679     125.959 162.554  78.645  1.00100.88           N
ATOM   4693  CA  TRP A 679     124.578 162.151  78.873  1.00100.88           C
ATOM   4694  C   TRP A 679     124.116 161.158  77.802  1.00100.88           C
ATOM   4695  O   TRP A 679     123.586 160.115  78.137  1.00100.88           O
ATOM   4696  CB  TRP A 679     123.675 163.392  79.051  1.00100.88           C
ATOM   4697  CG  TRP A 679     122.327 163.369  78.386  1.00100.88           C
ATOM   4698  CD1 TRP A 679     121.144 162.919  78.898  1.00100.88           C
ATOM   4699  CD2 TRP A 679     122.043 163.819  77.051  1.00100.88           C
ATOM   4700  NE1 TRP A 679     120.147 163.069  77.972  1.00100.88           N
ATOM   4701  CE2 TRP A 679     120.665 163.613  76.829  1.00100.88           C
ATOM   4702  CE3 TRP A 679     122.814 164.378  76.023  1.00100.88           C
ATOM   4703  CZ2 TRP A 679     120.044 163.935  75.622  1.00100.88           C
ATOM   4704  CZ3 TRP A 679     122.201 164.700  74.830  1.00100.88           C
ATOM   4705  CH2 TRP A 679     120.833 164.486  74.636  1.00100.88           C
ATOM   4706  N   LYS A 680     124.323 161.491  76.527  1.00105.54           N
ATOM   4707  CA  LYS A 680     124.169 160.600  75.385  1.00105.54           C
ATOM   4708  C   LYS A 680     122.956 159.667  75.506  1.00105.54           C
ATOM   4709  O   LYS A 680     123.089 158.447  75.393  1.00105.54           O
ATOM   4710  CB  LYS A 680     125.485 159.840  75.199  1.00105.54           C
ATOM   4711  CG  LYS A 680     125.640 159.129  73.856  1.00105.54           C
ATOM   4712  CD  LYS A 680     125.973 160.065  72.695  1.00105.54           C
ATOM   4713  CE  LYS A 680     126.740 159.432  71.546  1.00105.54           C
ATOM   4714  NZ  LYS A 680     125.920 158.464  70.770  1.00105.54           N
ATOM   4715  N   PHE A 681     121.751 160.246  75.645  1.00106.55           N
ATOM   4716  CA  PHE A 681     120.512 159.477  75.669  1.00106.55           C
ATOM   4717  C   PHE A 681     119.982 159.316  74.245  1.00106.55           C
ATOM   4718  O   PHE A 681     119.889 160.309  73.536  1.00106.55           O
ATOM   4719  CB  PHE A 681     119.488 160.172  76.568  1.00106.55           C
ATOM   4720  CG  PHE A 681     118.208 159.415  76.822  1.00106.55           C
ATOM   4721  CD1 PHE A 681     118.230 158.136  77.359  1.00106.55           C
ATOM   4722  CD2 PHE A 681     116.976 159.988  76.541  1.00106.55           C
ATOM   4723  CE1 PHE A 681     117.056 157.441  77.609  1.00106.55           C
ATOM   4724  CE2 PHE A 681     115.797 159.294  76.794  1.00106.55           C
ATOM   4725  CZ  PHE A 681     115.840 158.029  77.340  1.00106.55           C
ATOM   4726  N   GLU A 682     119.711 158.073  73.813  1.00105.20           N
ATOM   4727  CA  GLU A 682     119.322 157.781  72.435  1.00105.20           C
ATOM   4728  C   GLU A 682     118.381 156.579  72.390  1.00105.20           C
ATOM   4729  O   GLU A 682     118.560 155.642  73.157  1.00105.20           O
ATOM   4730  CB  GLU A 682     120.557 157.457  71.587  1.00105.20           C
ATOM   4731  CG  GLU A 682     121.702 156.850  72.390  1.00105.20           C
ATOM   4732  CD  GLU A 682     122.785 156.151  71.589  1.00105.20           C
ATOM   4733  OE1 GLU A 682     123.980 156.421  71.849  1.00105.20           O
ATOM   4734  OE2 GLU A 682     122.435 155.328  70.720  1.00105.20           O
ATOM   4735  N   LYS A 683     117.401 156.583  71.467  1.00100.70           N
ATOM   4736  CA  LYS A 683     116.563 155.420  71.196  1.00100.70           C
ATOM   4737  C   LYS A 683     117.443 154.334  70.579  1.00100.70           C
ATOM   4738  O   LYS A 683     118.345 154.688  69.822  1.00100.70           O
ATOM   4739  CB  LYS A 683     115.421 155.810  70.252  1.00100.70           C
ATOM   4740  CG  LYS A 683     114.530 154.665  69.774  1.00100.70           C
ATOM   4741  CD  LYS A 683     113.738 153.946  70.877  1.00100.70           C
ATOM   4742  CE  LYS A 683     112.463 154.690  71.239  1.00100.70           C
ATOM   4743  NZ  LYS A 683     111.242 154.112  70.622  1.00100.70           N
ATOM   4744  N   ALA A 684     117.270 153.061  70.983  1.00100.18           N
ATOM   4745  CA  ALA A 684     118.233 152.034  70.608  1.00100.18           C
ATOM   4746  C   ALA A 684     117.648 150.617  70.470  1.00100.18           C
ATOM   4747  O   ALA A 684     117.788 149.804  71.373  1.00100.18           O
ATOM   4748  CB  ALA A 684     119.385 152.063  71.588  1.00100.18           C
ATOM   4749  N   ALA A 685     117.137 150.253  69.279  1.00 97.18           N
ATOM   4750  CA  ALA A 685     117.158 148.874  68.778  1.00 97.18           C
ATOM   4751  C   ALA A 685     118.599 148.663  68.310  1.00 97.18           C
ATOM   4752  O   ALA A 685     119.148 147.563  68.112  1.00 97.18           O
ATOM   4753  CB  ALA A 685     116.181 148.742  67.634  1.00 97.18           C
ATOM   4754  N   ALA A 686     119.208 149.834  68.188  1.00 97.03           N
ATOM   4755  CA  ALA A 686     120.621 149.944  67.952  1.00 97.03           C
ATOM   4756  C   ALA A 686     121.371 149.452  69.183  1.00 97.03           C
ATOM   4757  O   ALA A 686     122.567 149.436  69.102  1.00 97.03           O
ATOM   4758  CB  ALA A 686     120.967 151.363  67.568  1.00 97.03           C
ATOM   4759  N   ALA A 687     120.708 149.116  70.308  1.00 98.49           N
ATOM   4760  CA  ALA A 687     121.365 148.481  71.452  1.00 98.49           C
ATOM   4761  C   ALA A 687     121.792 147.060  71.079  1.00 98.49           C
ATOM   4762  O   ALA A 687     122.883 146.621  71.427  1.00 98.49           O
ATOM   4763  CB  ALA A 687     120.479 148.477  72.674  1.00 98.49           C
ATOM   4764  N   ALA A 688     120.908 146.333  70.384  1.00 99.59           N
ATOM   4765  CA  ALA A 688     121.240 145.050  69.762  1.00 99.59           C
ATOM   4766  C   ALA A 688     122.232 145.272  68.619  1.00 99.59           C
ATOM   4767  O   ALA A 688     123.179 144.470  68.431  1.00 99.59           O
ATOM   4768  CB  ALA A 688     119.991 144.350  69.287  1.00 99.59           C
ATOM   4769  N   ALA A 689     122.079 146.415  67.915  1.00 96.02           N
ATOM   4770  CA  ALA A 689     123.096 146.763  66.926  1.00 96.02           C
ATOM   4771  C   ALA A 689     124.467 146.910  67.599  1.00 96.02           C
ATOM   4772  O   ALA A 689     125.457 146.450  67.053  1.00 96.02           O
ATOM   4773  CB  ALA A 689     122.711 147.957  66.094  1.00 96.02           C
ATOM   4774  N   ALA A 690     124.482 147.483  68.812  1.00 94.52           N
ATOM   4775  CA  ALA A 690     125.671 147.720  69.617  1.00 94.52           C
ATOM   4776  C   ALA A 690     126.211 146.418  70.178  1.00 94.52           C
ATOM   4777  O   ALA A 690     127.401 146.368  70.392  1.00 94.52           O
ATOM   4778  CB  ALA A 690     125.381 148.681  70.751  1.00 94.52           C
ATOM   4779  N   ALA A 691     125.371 145.419  70.486  1.00 92.92           N
ATOM   4780  CA  ALA A 691     125.839 144.082  70.843  1.00 92.92           C
ATOM   4781  C   ALA A 691     126.654 143.493  69.693  1.00 92.92           C
ATOM   4782  O   ALA A 691     127.750 142.961  69.925  1.00 92.92           O
ATOM   4783  CB  ALA A 691     124.695 143.174  71.236  1.00 92.92           C
ATOM   4784  N   ALA A 692     126.149 143.653  68.459  1.00 88.00           N
ATOM   4785  CA  ALA A 692     126.886 143.231  67.271  1.00 88.00           C
ATOM   4786  C   ALA A 692     128.207 144.006  67.134  1.00 88.00           C
ATOM   4787  O   ALA A 692     129.264 143.437  66.816  1.00 88.00           O
ATOM   4788  CB  ALA A 692     126.015 143.352  66.042  1.00 88.00           C
ATOM   4789  N   ALA A 693     128.128 145.317  67.422  1.00 83.54           N
ATOM   4790  CA  ALA A 693     129.273 146.210  67.366  1.00 83.54           C
ATOM   4791  C   ALA A 693     130.322 145.789  68.392  1.00 83.54           C
ATOM   4792  O   ALA A 693     131.493 145.911  68.106  1.00 83.54           O
ATOM   4793  CB  ALA A 693     128.851 147.650  67.547  1.00 83.54           C
ATOM   4794  N   ALA A 694     129.883 145.333  69.571  1.00 80.90           N
ATOM   4795  CA  ALA A 694     130.730 144.872  70.661  1.00 80.90           C
ATOM   4796  C   ALA A 694     131.407 143.565  70.285  1.00 80.90           C
ATOM   4797  O   ALA A 694     132.548 143.367  70.674  1.00 80.90           O
ATOM   4798  CB  ALA A 694     129.910 144.704  71.923  1.00 80.90           C
ATOM   4799  N   ALA A 695     130.718 142.684  69.545  1.00 80.01           N
ATOM   4800  CA  ALA A 695     131.353 141.492  68.994  1.00 80.01           C
ATOM   4801  C   ALA A 695     132.500 141.906  68.064  1.00 80.01           C
ATOM   4802  O   ALA A 695     133.623 141.383  68.172  1.00 80.01           O
ATOM   4803  CB  ALA A 695     130.331 140.611  68.313  1.00 80.01           C
ATOM   4804  N   ALA A 696     132.224 142.920  67.223  1.00 77.14           N
ATOM   4805  CA  ALA A 696     133.232 143.465  66.322  1.00 77.14           C
ATOM   4806  C   ALA A 696     134.408 144.059  67.108  1.00 77.14           C
ATOM   4807  O   ALA A 696     135.556 143.851  66.735  1.00 77.14           O
ATOM   4808  CB  ALA A 696     132.618 144.451  65.359  1.00 77.14           C
ATOM   4809  N   ALA A 697     134.102 144.755  68.214  1.00 79.98           N
ATOM   4810  CA  ALA A 697     135.088 145.388  69.081  1.00 79.98           C
ATOM   4811  C   ALA A 697     135.982 144.335  69.723  1.00 79.98           C
ATOM   4812  O   ALA A 697     137.166 144.567  69.860  1.00 79.98           O
ATOM   4813  CB  ALA A 697     134.416 146.254  70.130  1.00 79.98           C
ATOM   4814  N   ALA A 698     135.395 143.203  70.141  1.00 75.96           N
ATOM   4815  CA  ALA A 698     136.110 142.081  70.734  1.00 75.96           C
ATOM   4816  C   ALA A 698     137.083 141.498  69.716  1.00 75.96           C
ATOM   4817  O   ALA A 698     138.230 141.218  70.071  1.00 75.96           O
ATOM   4818  CB  ALA A 698     135.146 141.037  71.249  1.00 75.96           C
ATOM   4819  N   ALA A 699     136.641 141.370  68.453  1.00 78.79           N
ATOM   4820  CA  ALA A 699     137.514 140.916  67.376  1.00 78.79           C
ATOM   4821  C   ALA A 699     138.711 141.865  67.209  1.00 78.79           C
ATOM   4822  O   ALA A 699     139.862 141.425  67.133  1.00 78.79           O
ATOM   4823  CB  ALA A 699     136.728 140.738  66.099  1.00 78.79           C
ATOM   4824  N   ALA A 700     138.419 143.174  67.234  1.00 77.51           N
ATOM   4825  CA  ALA A 700     139.423 144.220  67.092  1.00 77.51           C
ATOM   4826  C   ALA A 700     140.423 144.157  68.243  1.00 77.51           C
ATOM   4827  O   ALA A 700     141.612 144.313  68.004  1.00 77.51           O
ATOM   4828  CB  ALA A 700     138.777 145.585  66.999  1.00 77.51           C
ATOM   4829  N   ALA A 701     139.934 143.919  69.470  1.00 80.65           N
ATOM   4830  CA  ALA A 701     140.755 143.813  70.669  1.00 80.65           C
ATOM   4831  C   ALA A 701     141.693 142.612  70.582  1.00 80.65           C
ATOM   4832  O   ALA A 701     142.836 142.721  71.006  1.00 80.65           O
ATOM   4833  CB  ALA A 701     139.896 143.756  71.913  1.00 80.65           C
ATOM   4834  N   ALA A 702     141.205 141.484  70.040  1.00 78.08           N
ATOM   4835  CA  ALA A 702     142.018 140.292  69.821  1.00 78.08           C
ATOM   4836  C   ALA A 702     143.161 140.596  68.852  1.00 78.08           C
ATOM   4837  O   ALA A 702     144.314 140.222  69.109  1.00 78.08           O
ATOM   4838  CB  ALA A 702     141.162 139.142  69.344  1.00 78.08           C
ATOM   4839  N   ALA A 703     142.839 141.326  67.769  1.00 81.78           N
ATOM   4840  CA  ALA A 703     143.832 141.764  66.797  1.00 81.78           C
ATOM   4841  C   ALA A 703     144.878 142.661  67.462  1.00 81.78           C
ATOM   4842  O   ALA A 703     146.066 142.497  67.212  1.00 81.78           O
ATOM   4843  CB  ALA A 703     143.169 142.439  65.620  1.00 81.78           C
ATOM   4844  N   ALA A 704     144.425 143.559  68.350  1.00 80.94           N
ATOM   4845  CA  ALA A 704     145.284 144.484  69.080  1.00 80.94           C
ATOM   4846  C   ALA A 704     146.235 143.727  70.008  1.00 80.94           C
ATOM   4847  O   ALA A 704     147.397 144.104  70.134  1.00 80.94           O
ATOM   4848  CB  ALA A 704     144.458 145.499  69.835  1.00 80.94           C
ATOM   4849  N   ALA A 705     145.734 142.666  70.653  1.00 83.04           N
ATOM   4850  CA  ALA A 705     146.507 141.812  71.548  1.00 83.04           C
ATOM   4851  C   ALA A 705     147.604 141.100  70.762  1.00 83.04           C
ATOM   4852  O   ALA A 705     148.733 141.017  71.242  1.00 83.04           O
ATOM   4853  CB  ALA A 705     145.608 140.828  72.264  1.00 83.04           C
ATOM   4854  N   ALA A 706     147.269 140.615  69.554  1.00 82.56           N
ATOM   4855  CA  ALA A 706     148.241 140.010  68.653  1.00 82.56           C
ATOM   4856  C   ALA A 706     149.333 141.017  68.283  1.00 82.56           C
ATOM   4857  O   ALA A 706     150.515 140.673  68.325  1.00 82.56           O
ATOM   4858  CB  ALA A 706     147.560 139.433  67.435  1.00 82.56           C
ATOM   4859  N   ALA A 707     148.929 142.266  67.999  1.00 83.42           N
ATOM   4860  CA  ALA A 707     149.853 143.345  67.669  1.00 83.42           C
ATOM   4861  C   ALA A 707     150.785 143.651  68.842  1.00 83.42           C
ATOM   4862  O   ALA A 707     151.975 143.869  68.634  1.00 83.42           O
ATOM   4863  CB  ALA A 707     149.109 144.582  67.220  1.00 83.42           C
ATOM   4864  N   ALA A 708     150.238 143.646  70.068  1.00 82.91           N
ATOM   4865  CA  ALA A 708     150.992 143.878  71.293  1.00 82.91           C
ATOM   4866  C   ALA A 708     152.033 142.778  71.504  1.00 82.91           C
ATOM   4867  O   ALA A 708     153.155 143.080  71.906  1.00 82.91           O
ATOM   4868  CB  ALA A 708     150.064 144.015  72.477  1.00 82.91           C
ATOM   4869  N   ALA A 709     151.657 141.520  71.232  1.00 83.65           N
ATOM   4870  CA  ALA A 709     152.569 140.384  71.301  1.00 83.65           C
ATOM   4871  C   ALA A 709     153.718 140.548  70.306  1.00 83.65           C
ATOM   4872  O   ALA A 709     154.872 140.320  70.671  1.00 83.65           O
ATOM   4873  CB  ALA A 709     151.837 139.077  71.102  1.00 83.65           C
ATOM   4874  N   ALA A 710     153.399 140.992  69.079  1.00 80.44           N
ATOM   4875  CA  ALA A 710     154.393 141.272  68.049  1.00 80.44           C
ATOM   4876  C   ALA A 710     155.349 142.379  68.496  1.00 80.44           C
ATOM   4877  O   ALA A 710     156.555 142.261  68.287  1.00 80.44           O
ATOM   4878  CB  ALA A 710     153.725 141.617  66.736  1.00 80.44           C
ATOM   4879  N   ALA A 711     154.800 143.430  69.129  1.00 84.17           N
ATOM   4880  CA  ALA A 711     155.573 144.553  69.646  1.00 84.17           C
ATOM   4881  C   ALA A 711     156.542 144.099  70.741  1.00 84.17           C
ATOM   4882  O   ALA A 711     157.666 144.595  70.801  1.00 84.17           O
ATOM   4883  CB  ALA A 711     154.663 145.660  70.127  1.00 84.17           C
ATOM   4884  N   ALA A 712     156.095 143.171  71.600  1.00 81.53           N
ATOM   4885  CA  ALA A 712     156.895 142.631  72.692  1.00 81.53           C
ATOM   4886  C   ALA A 712     158.019 141.757  72.122  1.00 81.53           C
ATOM   4887  O   ALA A 712     159.192 142.147  72.289  1.00 81.53           O
ATOM   4888  CB  ALA A 712     156.022 141.850  73.648  1.00 81.53           C
HETATM 4889  C06 LP  A 801     140.553 167.081 159.678  1.00 56.69           C
HETATM 4890  C07 LP  A 801     140.640 165.548 159.812  1.00 56.69           C
HETATM 4891  C08 LP  A 801     141.822 164.949 158.961  1.00 56.69           C
HETATM 4892  C09 LP  A 801     141.728 163.399 158.807  1.00 56.69           C
HETATM 4893  C10 LP  A 801     143.115 162.712 158.684  1.00 56.69           C
HETATM 4894  C11 LP  A 801     143.397 162.183 157.245  1.00 56.69           C
HETATM 4895  C12 LP  A 801     144.835 161.620 157.070  1.00 56.69           C
HETATM 4896  C13 LP  A 801     144.996 160.257 157.804  1.00 56.69           C
HETATM 4897  C14 LP  A 801     146.493 159.937 158.112  1.00 56.69           C
HETATM 4898  C17 LP  A 801     146.997 157.644 158.637  1.00 56.69           C
HETATM 4899  C18 LP  A 801     148.282 156.803 158.587  1.00 56.69           C
HETATM 4900  C19 LP  A 801     148.343 155.863 157.378  1.00 56.69           C
HETATM 4901  C25 LP  A 801     150.114 155.741 152.482  1.00 56.69           C
HETATM 4902  O15 LP  A 801     147.174 160.701 158.715  1.00 56.69           O
HETATM 4903  O16 LP  A 801     147.043 158.682 157.653  1.00 56.69           O
HETATM 4904  O20 LP  A 801     148.974 156.555 156.298  1.00 56.69           O
HETATM 4905  O22 LP  A 801     151.305 156.082 155.224  1.00 56.69           O
HETATM 4906  O23 LP  A 801     149.804 154.161 155.485  1.00 56.69           O
HETATM 4907  O24 LP  A 801     149.261 155.929 153.636  1.00 56.69           O
HETATM 4908  O31 LP  A 801     148.339 155.995 159.735  1.00 56.69           O
HETATM 4909  P21 LP  A 801     149.867 155.645 155.180  1.00 56.69           P
TER
ATOM   4910  N   MET B  67     155.022 127.358 131.699  1.00 93.45           N
ATOM   4911  CA  MET B  67     156.168 126.941 132.555  1.00 93.45           C
ATOM   4912  C   MET B  67     156.459 125.462 132.302  1.00 93.45           C
ATOM   4913  O   MET B  67     156.549 124.650 133.221  1.00 93.45           O
ATOM   4914  CB  MET B  67     155.886 127.205 134.040  1.00 93.45           C
ATOM   4915  CG  MET B  67     157.141 127.278 134.878  1.00 93.45           C
ATOM   4916  SD  MET B  67     156.806 127.449 136.642  1.00 93.45           S
ATOM   4917  CE  MET B  67     158.480 127.355 137.270  1.00 93.45           C
ATOM   4918  N   ASN B  68     156.673 125.137 131.026  1.00 86.71           N
ATOM   4919  CA  ASN B  68     156.887 123.767 130.593  1.00 86.71           C
ATOM   4920  C   ASN B  68     158.371 123.415 130.650  1.00 86.71           C
ATOM   4921  O   ASN B  68     159.192 124.222 131.085  1.00 86.71           O
ATOM   4922  CB  ASN B  68     156.295 123.551 129.203  1.00 86.71           C
ATOM   4923  CG  ASN B  68     156.848 124.508 128.166  1.00 86.71           C
ATOM   4924  OD1 ASN B  68     157.982 124.971 128.244  1.00 86.71           O
ATOM   4925  ND2 ASN B  68     156.014 124.863 127.204  1.00 86.71           N
ATOM   4926  N   ARG B  69     158.701 122.219 130.149  1.00 87.90           N
ATOM   4927  CA  ARG B  69     160.055 121.692 130.174  1.00 87.90           C
ATOM   4928  C   ARG B  69     161.003 122.588 129.376  1.00 87.90           C
ATOM   4929  O   ARG B  69     162.098 122.891 129.850  1.00 87.90           O
ATOM   4930  CB  ARG B  69     160.072 120.234 129.696  1.00 87.90           C
ATOM   4931  CG  ARG B  69     161.462 119.645 129.481  1.00 87.90           C
ATOM   4932  CD  ARG B  69     162.373 119.694 130.698  1.00 87.90           C
ATOM   4933  NE  ARG B  69     163.787 119.655 130.344  1.00 87.90           N
ATOM   4934  CZ  ARG B  69     164.504 118.550 130.154  1.00 87.90           C
ATOM   4935  NH1 ARG B  69     165.785 118.644 129.836  1.00 87.90           N
ATOM   4936  NH2 ARG B  69     163.947 117.357 130.276  1.00 87.90           N
ATOM   4937  N   VAL B  70     160.565 123.012 128.184  1.00 75.64           N
ATOM   4938  CA  VAL B  70     161.414 123.731 127.245  1.00 75.64           C
ATOM   4939  C   VAL B  70     161.728 125.142 127.746  1.00 75.64           C
ATOM   4940  O   VAL B  70     162.824 125.653 127.516  1.00 75.64           O
ATOM   4941  CB  VAL B  70     160.837 123.724 125.815  1.00 75.64           C
ATOM   4942  CG1 VAL B  70     160.677 122.305 125.295  1.00 75.64           C
ATOM   4943  CG2 VAL B  70     159.530 124.490 125.687  1.00 75.64           C
ATOM   4944  N   PHE B  71     160.756 125.762 128.427  1.00 64.44           N
ATOM   4945  CA  PHE B  71     160.925 127.093 128.986  1.00 64.44           C
ATOM   4946  C   PHE B  71     162.161 127.139 129.880  1.00 64.44           C
ATOM   4947  O   PHE B  71     162.969 128.054 129.760  1.00 64.44           O
ATOM   4948  CB  PHE B  71     159.673 127.519 129.754  1.00 64.44           C
ATOM   4949  CG  PHE B  71     159.879 128.723 130.636  1.00 64.44           C
ATOM   4950  CD1 PHE B  71     159.854 130.000 130.099  1.00 64.44           C
ATOM   4951  CD2 PHE B  71     160.127 128.584 131.996  1.00 64.44           C
ATOM   4952  CE1 PHE B  71     160.049 131.112 130.904  1.00 64.44           C
ATOM   4953  CE2 PHE B  71     160.331 129.699 132.799  1.00 64.44           C
ATOM   4954  CZ  PHE B  71     160.284 130.963 132.252  1.00 64.44           C
ATOM   4955  N   LEU B  72     162.292 126.151 130.774  1.00 64.55           N
ATOM   4956  CA  LEU B  72     163.373 126.167 131.747  1.00 64.55           C
ATOM   4957  C   LEU B  72     164.724 126.162 131.032  1.00 64.55           C
ATOM   4958  O   LEU B  72     165.611 126.930 131.400  1.00 64.55           O
ATOM   4959  CB  LEU B  72     163.227 125.000 132.734  1.00 64.55           C
ATOM   4960  CG  LEU B  72     164.491 124.574 133.486  1.00 64.55           C
ATOM   4961  CD1 LEU B  72     164.908 125.610 134.524  1.00 64.55           C
ATOM   4962  CD2 LEU B  72     164.303 123.214 134.142  1.00 64.55           C
ATOM   4963  N   GLN B  73     164.859 125.316 130.004  1.00 65.73           N
ATOM   4964  CA  GLN B  73     166.135 125.159 129.319  1.00 65.73           C
ATOM   4965  C   GLN B  73     166.492 126.416 128.523  1.00 65.73           C
ATOM   4966  O   GLN B  73     167.642 126.856 128.555  1.00 65.73           O
ATOM   4967  CB  GLN B  73     166.188 123.869 128.499  1.00 65.73           C
ATOM   4968  CG  GLN B  73     165.018 123.683 127.544  1.00 65.73           C
ATOM   4969  CD  GLN B  73     165.149 122.486 126.635  1.00 65.73           C
ATOM   4970  OE1 GLN B  73     166.073 121.681 126.745  1.00 65.73           O
[truncated: 382,685 more chars]
