# Supplementary material for: Structural insights into substrate recognition and translocation of human peroxisomal ABC transporter ALDP
Source: Signal Transduct Target Ther. 2023 Feb 22;8:74. doi: 10.1038/s41392-022-01280-9 (PMC9944889; doi:10.1038/s41392-022-01280-9)
Supplement: Supplementary file 10 — Dataset 1A [file 41392_2022_1280_MOESM10_ESM.txt]

CRYST1  315.400  315.400  315.400  90.00  90.00  90.00 P 1
SCALE1      0.003171  0.000000  0.000000        0.00000
SCALE2      0.000000  0.003171  0.000000        0.00000
SCALE3      0.000000  0.000000  0.003171        0.00000
ATOM      1  N   GLY A  66     176.788 146.889 163.085  1.00104.16           N
ATOM      2  CA  GLY A  66     176.262 146.720 161.695  1.00104.16           C
ATOM      3  C   GLY A  66     177.355 146.802 160.645  1.00104.16           C
ATOM      4  O   GLY A  66     178.294 147.602 160.820  1.00104.16           O
ATOM      5  N   MET A  67     177.262 145.968 159.605  1.00109.89           N
ATOM      6  CA  MET A  67     178.212 145.927 158.460  1.00109.89           C
ATOM      7  C   MET A  67     179.616 145.514 158.928  1.00109.89           C
ATOM      8  O   MET A  67     180.523 145.590 158.096  1.00109.89           O
ATOM      9  CB  MET A  67     178.267 147.293 157.752  1.00109.89           C
ATOM     10  CG  MET A  67     178.858 147.295 156.334  1.00109.89           C
ATOM     11  SD  MET A  67     178.111 146.116 155.174  1.00109.89           S
ATOM     12  CE  MET A  67     179.510 145.789 154.101  1.00109.89           C
ATOM     13  N   ASN A  68     179.795 145.041 160.172  1.00107.73           N
ATOM     14  CA  ASN A  68     181.100 144.538 160.669  1.00107.73           C
ATOM     15  C   ASN A  68     181.477 143.234 159.951  1.00107.73           C
ATOM     16  O   ASN A  68     180.605 142.626 159.267  1.00107.73           O
ATOM     17  CB  ASN A  68     181.128 144.380 162.187  1.00107.73           C
ATOM     18  CG  ASN A  68     181.141 145.704 162.923  1.00107.73           C
ATOM     19  OD1 ASN A  68     181.883 146.622 162.574  1.00107.73           O
ATOM     20  ND2 ASN A  68     180.354 145.800 163.979  1.00107.73           N
ATOM     21  N   ARG A  69     182.748 142.851 160.054  1.00110.89           N
ATOM     22  CA  ARG A  69     183.341 141.753 159.238  1.00110.89           C
ATOM     23  C   ARG A  69     182.672 140.418 159.579  1.00110.89           C
ATOM     24  O   ARG A  69     182.398 139.653 158.647  1.00110.89           O
ATOM     25  CB  ARG A  69     184.853 141.646 159.453  1.00110.89           C
ATOM     26  CG  ARG A  69     185.660 142.749 158.781  1.00110.89           C
ATOM     27  CD  ARG A  69     186.894 143.142 159.571  1.00110.89           C
ATOM     28  NE  ARG A  69     187.491 144.381 159.085  1.00110.89           N
ATOM     29  CZ  ARG A  69     187.009 145.608 159.296  1.00110.89           C
ATOM     30  NH1 ARG A  69     187.647 146.656 158.799  1.00110.89           N
ATOM     31  NH2 ARG A  69     185.895 145.793 159.989  1.00110.89           N
ATOM     32  N   VAL A  70     182.368 140.188 160.851  1.00102.87           N
ATOM     33  CA  VAL A  70     181.733 138.926 161.331  1.00102.87           C
ATOM     34  C   VAL A  70     180.369 138.722 160.657  1.00102.87           C
ATOM     35  O   VAL A  70     179.967 137.558 160.451  1.00102.87           O
ATOM     36  CB  VAL A  70     181.612 138.927 162.863  1.00102.87           C
ATOM     37  CG1 VAL A  70     182.977 138.822 163.521  1.00102.87           C
ATOM     38  CG2 VAL A  70     180.849 140.130 163.408  1.00102.87           C
ATOM     39  N   PHE A  71     179.667 139.816 160.347  1.00 99.48           N
ATOM     40  CA  PHE A  71     178.310 139.748 159.749  1.00 99.48           C
ATOM     41  C   PHE A  71     178.384 139.049 158.397  1.00 99.48           C
ATOM     42  O   PHE A  71     177.436 138.309 158.088  1.00 99.48           O
ATOM     43  CB  PHE A  71     177.648 141.119 159.656  1.00 99.48           C
ATOM     44  CG  PHE A  71     177.321 141.692 161.011  1.00 99.48           C
ATOM     45  CD1 PHE A  71     176.207 141.265 161.720  1.00 99.48           C
ATOM     46  CD2 PHE A  71     178.164 142.620 161.600  1.00 99.48           C
ATOM     47  CE1 PHE A  71     175.935 141.771 162.982  1.00 99.48           C
ATOM     48  CE2 PHE A  71     177.890 143.129 162.860  1.00 99.48           C
ATOM     49  CZ  PHE A  71     176.771 142.708 163.546  1.00 99.48           C
ATOM     50  N   LEU A  72     179.455 139.263 157.629  1.00 99.71           N
ATOM     51  CA  LEU A  72     179.595 138.643 156.279  1.00 99.71           C
ATOM     52  C   LEU A  72     179.533 137.115 156.419  1.00 99.71           C
ATOM     53  O   LEU A  72     178.679 136.491 155.745  1.00 99.71           O
ATOM     54  CB  LEU A  72     180.908 139.081 155.625  1.00 99.71           C
ATOM     55  CG  LEU A  72     181.053 138.722 154.148  1.00 99.71           C
ATOM     56  CD1 LEU A  72     180.171 139.620 153.293  1.00 99.71           C
ATOM     57  CD2 LEU A  72     182.506 138.823 153.697  1.00 99.71           C
ATOM     58  N   GLN A  73     180.343 136.544 157.309  1.00101.13           N
ATOM     59  CA  GLN A  73     180.442 135.067 157.419  1.00101.13           C
ATOM     60  C   GLN A  73     179.185 134.544 158.113  1.00101.13           C
ATOM     61  O   GLN A  73     178.740 133.431 157.712  1.00101.13           O
ATOM     62  CB  GLN A  73     181.707 134.578 158.123  1.00101.13           C
ATOM     63  CG  GLN A  73     181.916 135.126 159.531  1.00101.13           C
ATOM     64  CD  GLN A  73     182.932 136.242 159.544  1.00101.13           C
ATOM     65  OE1 GLN A  73     182.775 137.236 158.840  1.00101.13           O
ATOM     66  NE2 GLN A  73     183.979 136.087 160.343  1.00101.13           N
ATOM     67  N   ARG A  74     178.621 135.258 159.095  1.00 99.96           N
ATOM     68  CA  ARG A  74     177.425 134.698 159.789  1.00 99.96           C
ATOM     69  C   ARG A  74     176.247 134.679 158.805  1.00 99.96           C
ATOM     70  O   ARG A  74     175.521 133.653 158.750  1.00 99.96           O
ATOM     71  CB  ARG A  74     177.085 135.452 161.064  1.00 99.96           C
ATOM     72  CG  ARG A  74     176.697 136.906 160.867  1.00 99.96           C
ATOM     73  CD  ARG A  74     176.649 137.675 162.180  1.00 99.96           C
ATOM     74  NE  ARG A  74     177.860 137.513 162.979  1.00 99.96           N
ATOM     75  CZ  ARG A  74     177.947 137.696 164.296  1.00 99.96           C
ATOM     76  NH1 ARG A  74     179.100 137.495 164.912  1.00 99.96           N
ATOM     77  NH2 ARG A  74     176.901 138.092 165.001  1.00 99.96           N
ATOM     78  N   LEU A  75     176.102 135.722 157.997  1.00 90.88           N
ATOM     79  CA  LEU A  75     174.999 135.783 157.005  1.00 90.88           C
ATOM     80  C   LEU A  75     175.299 134.809 155.867  1.00 90.88           C
ATOM     81  O   LEU A  75     174.321 134.256 155.331  1.00 90.88           O
ATOM     82  CB  LEU A  75     174.817 137.213 156.505  1.00 90.88           C
ATOM     83  CG  LEU A  75     173.590 137.433 155.617  1.00 90.88           C
ATOM     84  CD1 LEU A  75     172.907 138.754 155.948  1.00 90.88           C
ATOM     85  CD2 LEU A  75     173.943 137.378 154.137  1.00 90.88           C
ATOM     86  N   LEU A  76     176.574 134.556 155.546  1.00 89.73           N
ATOM     87  CA  LEU A  76     176.933 133.551 154.508  1.00 89.73           C
ATOM     88  C   LEU A  76     176.521 132.156 154.994  1.00 89.73           C
ATOM     89  O   LEU A  76     175.921 131.416 154.191  1.00 89.73           O
ATOM     90  CB  LEU A  76     178.430 133.629 154.190  1.00 89.73           C
ATOM     91  CG  LEU A  76     178.913 132.792 152.999  1.00 89.73           C
ATOM     92  CD1 LEU A  76     180.081 133.469 152.291  1.00 89.73           C
ATOM     93  CD2 LEU A  76     179.297 131.373 153.416  1.00 89.73           C
ATOM     94  N   TRP A  77     176.788 131.834 156.260  1.00 91.31           N
ATOM     95  CA  TRP A  77     176.402 130.522 156.837  1.00 91.31           C
ATOM     96  C   TRP A  77     174.874 130.410 156.860  1.00 91.31           C
ATOM     97  O   TRP A  77     174.371 129.352 156.486  1.00 91.31           O
ATOM     98  CB  TRP A  77     177.026 130.304 158.219  1.00 91.31           C
ATOM     99  CG  TRP A  77     176.419 129.162 158.972  1.00 91.31           C
ATOM    100  CD1 TRP A  77     176.080 127.933 158.480  1.00 91.31           C
ATOM    101  CD2 TRP A  77     176.037 129.157 160.355  1.00 91.31           C
ATOM    102  NE1 TRP A  77     175.506 127.169 159.455  1.00 91.31           N
ATOM    103  CE2 TRP A  77     175.491 127.881 160.623  1.00 91.31           C
ATOM    104  CE3 TRP A  77     176.134 130.085 161.401  1.00 91.31           C
ATOM    105  CZ2 TRP A  77     175.023 127.523 161.887  1.00 91.31           C
ATOM    106  CZ3 TRP A  77     175.670 129.724 162.647  1.00 91.31           C
ATOM    107  CH2 TRP A  77     175.139 128.459 162.887  1.00 91.31           C
ATOM    108  N   LEU A  78     174.175 131.467 157.264  1.00 91.03           N
ATOM    109  CA  LEU A  78     172.687 131.461 157.286  1.00 91.03           C
ATOM    110  C   LEU A  78     172.166 131.265 155.860  1.00 91.03           C
ATOM    111  O   LEU A  78     171.202 130.484 155.666  1.00 91.03           O
ATOM    112  CB  LEU A  78     172.159 132.762 157.889  1.00 91.03           C
ATOM    113  CG  LEU A  78     172.339 132.887 159.395  1.00 91.03           C
ATOM    114  CD1 LEU A  78     172.204 134.333 159.838  1.00 91.03           C
ATOM    115  CD2 LEU A  78     171.359 131.991 160.125  1.00 91.03           C
ATOM    116  N   LEU A  79     172.753 131.950 154.879  1.00 89.38           N
ATOM    117  CA  LEU A  79     172.288 131.832 153.475  1.00 89.38           C
ATOM    118  C   LEU A  79     172.550 130.410 152.977  1.00 89.38           C
ATOM    119  O   LEU A  79     171.744 129.913 152.179  1.00 89.38           O
ATOM    120  CB  LEU A  79     172.997 132.868 152.598  1.00 89.38           C
ATOM    121  CG  LEU A  79     172.505 132.948 151.154  1.00 89.38           C
ATOM    122  CD1 LEU A  79     171.077 133.474 151.100  1.00 89.38           C
ATOM    123  CD2 LEU A  79     173.425 133.820 150.311  1.00 89.38           C
ATOM    124  N   ARG A  80     173.624 129.769 153.447  1.00 94.40           N
ATOM    125  CA  ARG A  80     173.911 128.351 153.098  1.00 94.40           C
ATOM    126  C   ARG A  80     172.710 127.485 153.488  1.00 94.40           C
ATOM    127  O   ARG A  80     172.361 126.564 152.731  1.00 94.40           O
ATOM    128  CB  ARG A  80     175.167 127.849 153.811  1.00 94.40           C
ATOM    129  CG  ARG A  80     176.467 128.319 153.180  1.00 94.40           C
ATOM    130  CD  ARG A  80     177.645 127.535 153.725  1.00 94.40           C
ATOM    131  NE  ARG A  80     178.923 128.082 153.293  1.00 94.40           N
ATOM    132  CZ  ARG A  80     179.434 127.979 152.065  1.00 94.40           C
ATOM    133  NH1 ARG A  80     180.612 128.522 151.799  1.00 94.40           N
ATOM    134  NH2 ARG A  80     178.779 127.344 151.105  1.00 94.40           N
ATOM    135  N   LEU A  81     172.044 127.838 154.584  1.00 94.97           N
ATOM    136  CA  LEU A  81     170.843 127.092 155.048  1.00 94.97           C
ATOM    137  C   LEU A  81     169.627 127.547 154.247  1.00 94.97           C
ATOM    138  O   LEU A  81     168.765 126.695 153.965  1.00 94.97           O
ATOM    139  CB  LEU A  81     170.640 127.304 156.548  1.00 94.97           C
ATOM    140  CG  LEU A  81     171.746 126.732 157.437  1.00 94.97           C
ATOM    141  CD1 LEU A  81     171.496 127.065 158.898  1.00 94.97           C
ATOM    142  CD2 LEU A  81     171.901 125.225 157.263  1.00 94.97           C
ATOM    143  N   LEU A  82     169.571 128.826 153.868  1.00 85.32           N
ATOM    144  CA  LEU A  82     168.474 129.341 153.007  1.00 85.32           C
ATOM    145  C   LEU A  82     168.516 128.649 151.638  1.00 85.32           C
ATOM    146  O   LEU A  82     167.468 128.181 151.176  1.00 85.32           O
ATOM    147  CB  LEU A  82     168.595 130.859 152.861  1.00 85.32           C
ATOM    148  CG  LEU A  82     168.170 131.682 154.075  1.00 85.32           C
ATOM    149  CD1 LEU A  82     168.316 133.161 153.768  1.00 85.32           C
ATOM    150  CD2 LEU A  82     166.732 131.388 154.493  1.00 85.32           C
ATOM    151  N   PHE A  83     169.694 128.585 151.033  1.00 87.29           N
ATOM    152  CA  PHE A  83     169.907 128.000 149.686  1.00 87.29           C
ATOM    153  C   PHE A  83     170.782 126.777 149.867  1.00 87.29           C
ATOM    154  O   PHE A  83     172.003 126.893 149.954  1.00 87.29           O
ATOM    155  CB  PHE A  83     170.509 129.008 148.716  1.00 87.29           C
ATOM    156  CG  PHE A  83     169.522 130.057 148.276  1.00 87.29           C
ATOM    157  CD1 PHE A  83     168.618 129.796 147.255  1.00 87.29           C
ATOM    158  CD2 PHE A  83     169.491 131.305 148.881  1.00 87.29           C
ATOM    159  CE1 PHE A  83     167.713 130.764 146.850  1.00 87.29           C
ATOM    160  CE2 PHE A  83     168.582 132.268 148.476  1.00 87.29           C
ATOM    161  CZ  PHE A  83     167.693 131.996 147.462  1.00 87.29           C
ATOM    162  N   PRO A  84     170.155 125.602 150.052  1.00 94.24           N
ATOM    163  CA  PRO A  84     170.865 124.327 150.160  1.00 94.24           C
ATOM    164  C   PRO A  84     171.838 123.972 149.016  1.00 94.24           C
ATOM    165  O   PRO A  84     172.929 123.468 149.295  1.00 94.24           O
ATOM    166  CB  PRO A  84     169.685 123.331 150.251  1.00 94.24           C
ATOM    167  CG  PRO A  84     168.592 124.096 150.962  1.00 94.24           C
ATOM    168  CD  PRO A  84     168.761 125.515 150.494  1.00 94.24           C
ATOM    169  N   ARG A  85     171.466 124.256 147.760  1.00 98.83           N
ATOM    170  CA  ARG A  85     172.268 124.028 146.513  1.00 98.83           C
ATOM    171  C   ARG A  85     172.035 125.177 145.507  1.00 98.83           C
ATOM    172  O   ARG A  85     171.025 125.874 145.633  1.00 98.83           O
ATOM    173  CB  ARG A  85     171.944 122.665 145.881  1.00 98.83           C
ATOM    174  CG  ARG A  85     170.499 122.459 145.437  1.00 98.83           C
ATOM    175  CD  ARG A  85     169.556 122.232 146.605  1.00 98.83           C
ATOM    176  NE  ARG A  85     168.169 121.954 146.200  1.00 98.83           N
ATOM    177  CZ  ARG A  85     167.230 121.361 146.950  1.00 98.83           C
ATOM    178  NH1 ARG A  85     166.014 121.170 146.456  1.00 98.83           N
ATOM    179  NH2 ARG A  85     167.496 120.955 148.182  1.00 98.83           N
ATOM    180  N   VAL A  86     172.934 125.411 144.535  1.00 94.06           N
ATOM    181  CA  VAL A  86     172.835 126.570 143.584  1.00 94.06           C
ATOM    182  C   VAL A  86     171.553 126.439 142.749  1.00 94.06           C
ATOM    183  O   VAL A  86     171.132 127.437 142.120  1.00 94.06           O
ATOM    184  CB  VAL A  86     174.083 126.716 142.682  1.00 94.06           C
ATOM    185  CG1 VAL A  86     173.971 127.868 141.681  1.00 94.06           C
ATOM    186  CG2 VAL A  86     175.361 126.880 143.497  1.00 94.06           C
ATOM    187  N   LEU A  87     170.939 125.261 142.708  1.00 91.94           N
ATOM    188  CA  LEU A  87     169.736 125.049 141.873  1.00 91.94           C
ATOM    189  C   LEU A  87     168.588 124.566 142.755  1.00 91.94           C
ATOM    190  O   LEU A  87     168.251 123.366 142.692  1.00 91.94           O
ATOM    191  CB  LEU A  87     170.107 124.070 140.760  1.00 91.94           C
ATOM    192  CG  LEU A  87     168.998 123.665 139.782  1.00 91.94           C
ATOM    193  CD1 LEU A  87     168.226 124.876 139.272  1.00 91.94           C
ATOM    194  CD2 LEU A  87     169.577 122.876 138.618  1.00 91.94           C
ATOM    195  N   CYS A  88     167.995 125.464 143.538  1.00 91.71           N
ATOM    196  CA  CYS A  88     166.841 125.151 144.427  1.00 91.71           C
ATOM    197  C   CYS A  88     165.532 125.613 143.777  1.00 91.71           C
ATOM    198  O   CYS A  88     165.586 126.207 142.692  1.00 91.71           O
ATOM    199  CB  CYS A  88     167.012 125.805 145.791  1.00 91.71           C
ATOM    200  SG  CYS A  88     168.584 125.425 146.607  1.00 91.71           S
ATOM    201  N   ARG A  89     164.400 125.312 144.413  1.00 85.46           N
ATOM    202  CA  ARG A  89     163.069 125.855 144.049  1.00 85.46           C
ATOM    203  C   ARG A  89     163.091 127.342 144.412  1.00 85.46           C
ATOM    204  O   ARG A  89     162.209 128.076 143.966  1.00 85.46           O
ATOM    205  CB  ARG A  89     161.971 125.009 144.713  1.00 85.46           C
ATOM    206  CG  ARG A  89     160.749 125.753 145.240  1.00 85.46           C
ATOM    207  CD  ARG A  89     161.081 126.592 146.462  1.00 85.46           C
ATOM    208  NE  ARG A  89     159.923 126.673 147.350  1.00 85.46           N
ATOM    209  CZ  ARG A  89     158.873 127.472 147.174  1.00 85.46           C
ATOM    210  NH1 ARG A  89     157.879 127.442 148.047  1.00 85.46           N
ATOM    211  NH2 ARG A  89     158.807 128.291 146.136  1.00 85.46           N
ATOM    212  N   GLU A  90     164.024 127.739 145.268  1.00 84.43           N
ATOM    213  CA  GLU A  90     164.116 129.108 145.809  1.00 84.43           C
ATOM    214  C   GLU A  90     164.879 130.016 144.848  1.00 84.43           C
ATOM    215  O   GLU A  90     164.476 131.200 144.695  1.00 84.43           O
ATOM    216  CB  GLU A  90     164.802 129.087 147.177  1.00 84.43           C
ATOM    217  CG  GLU A  90     164.022 128.315 148.234  1.00 84.43           C
ATOM    218  CD  GLU A  90     162.658 128.911 148.541  1.00 84.43           C
ATOM    219  OE1 GLU A  90     162.540 130.153 148.460  1.00 84.43           O
ATOM    220  OE2 GLU A  90     161.713 128.133 148.793  1.00 84.43           O
ATOM    221  N   THR A  91     165.967 129.522 144.255  1.00 79.29           N
ATOM    222  CA  THR A  91     166.739 130.306 143.258  1.00 79.29           C
ATOM    223  C   THR A  91     165.843 130.594 142.053  1.00 79.29           C
ATOM    224  O   THR A  91     166.161 131.513 141.304  1.00 79.29           O
ATOM    225  CB  THR A  91     168.018 129.583 142.839  1.00 79.29           C
ATOM    226  OG1 THR A  91     168.837 130.535 142.161  1.00 79.29           O
ATOM    227  CG2 THR A  91     167.753 128.393 141.947  1.00 79.29           C
ATOM    228  N   GLY A  92     164.769 129.826 141.879  1.00 76.11           N
ATOM    229  CA  GLY A  92     163.686 130.173 140.941  1.00 76.11           C
ATOM    230  C   GLY A  92     163.008 131.455 141.367  1.00 76.11           C
ATOM    231  O   GLY A  92     162.841 132.351 140.510  1.00 76.11           O
ATOM    232  N   LEU A  93     162.659 131.549 142.651  1.00 65.70           N
ATOM    233  CA  LEU A  93     162.008 132.754 143.218  1.00 65.70           C
ATOM    234  C   LEU A  93     163.010 133.900 143.274  1.00 65.70           C
ATOM    235  O   LEU A  93     162.554 135.016 143.547  1.00 65.70           O
ATOM    236  CB  LEU A  93     161.467 132.471 144.618  1.00 65.70           C
ATOM    237  CG  LEU A  93     160.404 131.381 144.711  1.00 65.70           C
ATOM    238  CD1 LEU A  93     159.781 131.388 146.099  1.00 65.70           C
ATOM    239  CD2 LEU A  93     159.346 131.553 143.630  1.00 65.70           C
ATOM    240  N   LEU A  94     164.298 133.643 143.018  1.00 62.24           N
ATOM    241  CA  LEU A  94     165.289 134.747 142.995  1.00 62.24           C
ATOM    242  C   LEU A  94     165.555 135.201 141.559  1.00 62.24           C
ATOM    243  O   LEU A  94     165.619 136.425 141.336  1.00 62.24           O
ATOM    244  CB  LEU A  94     166.583 134.290 143.655  1.00 62.24           C
ATOM    245  CG  LEU A  94     167.644 135.382 143.766  1.00 62.24           C
ATOM    246  CD1 LEU A  94     167.368 136.269 144.967  1.00 62.24           C
ATOM    247  CD2 LEU A  94     169.041 134.788 143.836  1.00 62.24           C
ATOM    248  N   ALA A  95     165.695 134.260 140.625  1.00 66.09           N
ATOM    249  CA  ALA A  95     166.027 134.587 139.215  1.00 66.09           C
ATOM    250  C   ALA A  95     164.800 135.200 138.542  1.00 66.09           C
ATOM    251  O   ALA A  95     164.963 136.178 137.788  1.00 66.09           O
ATOM    252  CB  ALA A  95     166.513 133.369 138.472  1.00 66.09           C
ATOM    253  N   LEU A  96     163.621 134.654 138.820  1.00 59.19           N
ATOM    254  CA  LEU A  96     162.350 135.195 138.286  1.00 59.19           C
ATOM    255  C   LEU A  96     162.152 136.615 138.805  1.00 59.19           C
ATOM    256  O   LEU A  96     161.825 137.497 137.978  1.00 59.19           O
ATOM    257  CB  LEU A  96     161.189 134.296 138.704  1.00 59.19           C
ATOM    258  CG  LEU A  96     159.836 134.671 138.098  1.00 59.19           C
ATOM    259  CD1 LEU A  96     159.838 134.484 136.586  1.00 59.19           C
ATOM    260  CD2 LEU A  96     158.715 133.860 138.725  1.00 59.19           C
ATOM    261  N   HIS A  97     162.407 136.817 140.095  1.00 54.61           N
ATOM    262  CA  HIS A  97     162.378 138.159 140.709  1.00 54.61           C
ATOM    263  C   HIS A  97     163.483 139.024 140.100  1.00 54.61           C
ATOM    264  O   HIS A  97     163.316 140.251 140.111  1.00 54.61           O
ATOM    265  CB  HIS A  97     162.469 138.066 142.232  1.00 54.61           C
ATOM    266  CG  HIS A  97     162.728 139.381 142.874  1.00 54.61           C
ATOM    267  ND1 HIS A  97     164.005 139.869 143.016  1.00 54.61           N
ATOM    268  CD2 HIS A  97     161.901 140.319 143.394  1.00 54.61           C
ATOM    269  CE1 HIS A  97     163.967 141.039 143.616  1.00 54.61           C
ATOM    270  NE2 HIS A  97     162.686 141.336 143.855  1.00 54.61           N
ATOM    271  N   SER A  98     164.591 138.424 139.678  1.00 55.38           N
ATOM    272  CA  SER A  98     165.694 139.151 139.000  1.00 55.38           C
ATOM    273  C   SER A  98     165.474 139.190 137.484  1.00 55.38           C
ATOM    274  O   SER A  98     166.318 139.786 136.799  1.00 55.38           O
ATOM    275  CB  SER A  98     167.026 138.561 139.357  1.00 55.38           C
ATOM    276  OG  SER A  98     168.080 139.268 138.720  1.00 55.38           O
ATOM    277  N   ALA A  99     164.413 138.563 136.965  1.00 54.49           N
ATOM    278  CA  ALA A  99     164.026 138.646 135.542  1.00 54.49           C
ATOM    279  C   ALA A  99     162.634 139.263 135.403  1.00 54.49           C
ATOM    280  O   ALA A  99     162.162 139.385 134.267  1.00 54.49           O
ATOM    281  CB  ALA A  99     164.079 137.289 134.905  1.00 54.49           C
ATOM    282  N   ALA A 100     161.997 139.619 136.517  1.00 53.45           N
ATOM    283  CA  ALA A 100     160.782 140.454 136.541  1.00 53.45           C
ATOM    284  C   ALA A 100     161.132 141.826 137.117  1.00 53.45           C
ATOM    285  O   ALA A 100     160.219 142.636 137.300  1.00 53.45           O
ATOM    286  CB  ALA A 100     159.706 139.763 137.330  1.00 53.45           C
ATOM    287  N   LEU A 101     162.411 142.084 137.377  1.00 50.38           N
ATOM    288  CA  LEU A 101     162.857 143.436 137.802  1.00 50.38           C
ATOM    289  C   LEU A 101     163.321 144.218 136.573  1.00 50.38           C
ATOM    290  O   LEU A 101     163.029 145.435 136.499  1.00 50.38           O
ATOM    291  CB  LEU A 101     163.976 143.327 138.830  1.00 50.38           C
ATOM    292  CG  LEU A 101     164.027 144.480 139.830  1.00 50.38           C
ATOM    293  CD1 LEU A 101     162.771 144.494 140.691  1.00 50.38           C
ATOM    294  CD2 LEU A 101     165.278 144.400 140.689  1.00 50.38           C
ATOM    295  N   VAL A 102     163.945 143.527 135.626  1.00 41.83           N
ATOM    296  CA  VAL A 102     164.349 144.155 134.339  1.00 41.83           C
ATOM    297  C   VAL A 102     163.072 144.502 133.580  1.00 41.83           C
ATOM    298  O   VAL A 102     163.005 145.600 133.000  1.00 41.83           O
ATOM    299  CB  VAL A 102     165.254 143.222 133.527  1.00 41.83           C
ATOM    300  CG1 VAL A 102     165.540 143.791 132.143  1.00 41.83           C
ATOM    301  CG2 VAL A 102     166.536 142.924 134.285  1.00 41.83           C
ATOM    302  N   SER A 103     162.088 143.607 133.628  1.00 49.09           N
ATOM    303  CA  SER A 103     160.770 143.839 132.989  1.00 49.09           C
ATOM    304  C   SER A 103     160.024 144.967 133.709  1.00 49.09           C
ATOM    305  O   SER A 103     158.921 145.290 133.271  1.00 49.09           O
ATOM    306  CB  SER A 103     159.958 142.584 132.938  1.00 49.09           C
ATOM    307  OG  SER A 103     158.804 142.755 132.126  1.00 49.09           O
ATOM    308  N   ARG A 104     160.570 145.504 134.796  1.00 48.69           N
ATOM    309  CA  ARG A 104     160.039 146.719 135.458  1.00 48.69           C
ATOM    310  C   ARG A 104     160.943 147.911 135.163  1.00 48.69           C
ATOM    311  O   ARG A 104     160.439 149.046 135.172  1.00 48.69           O
ATOM    312  CB  ARG A 104     159.930 146.482 136.966  1.00 48.69           C
ATOM    313  CG  ARG A 104     159.246 147.593 137.746  1.00 48.69           C
ATOM    314  CD  ARG A 104     160.220 148.499 138.474  1.00 48.69           C
ATOM    315  NE  ARG A 104     159.538 149.314 139.469  1.00 48.69           N
ATOM    316  CZ  ARG A 104     160.007 150.445 139.992  1.00 48.69           C
ATOM    317  NH1 ARG A 104     159.284 151.096 140.891  1.00 48.69           N
ATOM    318  NH2 ARG A 104     161.186 150.930 139.632  1.00 48.69           N
ATOM    319  N   THR A 105     162.232 147.669 134.956  1.00 43.94           N
ATOM    320  CA  THR A 105     163.217 148.754 134.770  1.00 43.94           C
ATOM    321  C   THR A 105     163.430 149.017 133.281  1.00 43.94           C
ATOM    322  O   THR A 105     164.259 149.867 132.954  1.00 43.94           O
ATOM    323  CB  THR A 105     164.523 148.412 135.483  1.00 43.94           C
ATOM    324  OG1 THR A 105     164.224 148.030 136.827  1.00 43.94           O
ATOM    325  CG2 THR A 105     165.496 149.568 135.506  1.00 43.94           C
ATOM    326  N   PHE A 106     162.710 148.316 132.411  1.00 45.54           N
ATOM    327  CA  PHE A 106     162.669 148.622 130.963  1.00 45.54           C
ATOM    328  C   PHE A 106     161.315 149.223 130.598  1.00 45.54           C
ATOM    329  O   PHE A 106     161.205 149.752 129.491  1.00 45.54           O
ATOM    330  CB  PHE A 106     162.998 147.376 130.153  1.00 45.54           C
ATOM    331  CG  PHE A 106     162.610 147.473 128.700  1.00 45.54           C
ATOM    332  CD1 PHE A 106     163.410 148.159 127.799  1.00 45.54           C
ATOM    333  CD2 PHE A 106     161.428 146.909 128.239  1.00 45.54           C
ATOM    334  CE1 PHE A 106     163.048 148.259 126.462  1.00 45.54           C
ATOM    335  CE2 PHE A 106     161.064 147.013 126.904  1.00 45.54           C
ATOM    336  CZ  PHE A 106     161.876 147.687 126.017  1.00 45.54           C
ATOM    337  N   LEU A 107     160.376 149.250 131.538  1.00 43.22           N
ATOM    338  CA  LEU A 107     159.069 149.914 131.306  1.00 43.22           C
ATOM    339  C   LEU A 107     159.041 151.285 131.971  1.00 43.22           C
ATOM    340  O   LEU A 107     158.393 152.193 131.402  1.00 43.22           O
ATOM    341  CB  LEU A 107     157.937 149.030 131.811  1.00 43.22           C
ATOM    342  CG  LEU A 107     157.709 147.775 130.983  1.00 43.22           C
ATOM    343  CD1 LEU A 107     156.436 147.071 131.424  1.00 43.22           C
ATOM    344  CD2 LEU A 107     157.641 148.099 129.499  1.00 43.22           C
ATOM    345  N   SER A 108     159.773 151.468 133.071  1.00 38.95           N
ATOM    346  CA  SER A 108     159.946 152.795 133.707  1.00 38.95           C
ATOM    347  C   SER A 108     160.778 153.703 132.796  1.00 38.95           C
ATOM    348  O   SER A 108     160.843 154.904 133.100  1.00 38.95           O
ATOM    349  CB  SER A 108     160.547 152.687 135.079  1.00 38.95           C
ATOM    350  OG  SER A 108     159.553 152.362 136.038  1.00 38.95           O
ATOM    351  N   VAL A 109     161.404 153.156 131.753  1.00 32.72           N
ATOM    352  CA  VAL A 109     162.102 153.981 130.737  1.00 32.72           C
ATOM    353  C   VAL A 109     161.125 154.225 129.598  1.00 32.72           C
ATOM    354  O   VAL A 109     161.094 155.344 129.069  1.00 32.72           O
ATOM    355  CB  VAL A 109     163.384 153.296 130.260  1.00 32.72           C
ATOM    356  CG1 VAL A 109     163.860 153.860 128.930  1.00 32.72           C
ATOM    357  CG2 VAL A 109     164.467 153.394 131.320  1.00 32.72           C
ATOM    358  N   TYR A 110     160.345 153.213 129.252  1.00 34.60           N
ATOM    359  CA  TYR A 110     159.433 153.285 128.089  1.00 34.60           C
ATOM    360  C   TYR A 110     158.232 154.174 128.407  1.00 34.60           C
ATOM    361  O   TYR A 110     157.645 154.702 127.462  1.00 34.60           O
ATOM    362  CB  TYR A 110     158.968 151.904 127.635  1.00 34.60           C
ATOM    363  CG  TYR A 110     158.141 151.943 126.377  1.00 34.60           C
ATOM    364  CD1 TYR A 110     158.734 151.955 125.123  1.00 34.60           C
ATOM    365  CD2 TYR A 110     156.758 152.017 126.446  1.00 34.60           C
ATOM    366  CE1 TYR A 110     157.968 152.020 123.970  1.00 34.60           C
ATOM    367  CE2 TYR A 110     155.980 152.086 125.303  1.00 34.60           C
ATOM    368  CZ  TYR A 110     156.587 152.080 124.061  1.00 34.60           C
ATOM    369  OH  TYR A 110     155.818 152.140 122.937  1.00 34.60           O
ATOM    370  N   VAL A 111     157.848 154.321 129.671  1.00 37.24           N
ATOM    371  CA  VAL A 111     156.727 155.236 130.020  1.00 37.24           C
ATOM    372  C   VAL A 111     157.292 156.641 130.218  1.00 37.24           C
ATOM    373  O   VAL A 111     156.535 157.500 130.676  1.00 37.24           O
ATOM    374  CB  VAL A 111     155.944 154.737 131.243  1.00 37.24           C
ATOM    375  CG1 VAL A 111     155.350 153.366 130.977  1.00 37.24           C
ATOM    376  CG2 VAL A 111     156.766 154.762 132.522  1.00 37.24           C
ATOM    377  N   ALA A 112     158.587 156.841 129.997  1.00 38.81           N
ATOM    378  CA  ALA A 112     159.195 158.182 129.898  1.00 38.81           C
ATOM    379  C   ALA A 112     159.295 158.573 128.425  1.00 38.81           C
ATOM    380  O   ALA A 112     158.881 159.684 128.070  1.00 38.81           O
ATOM    381  CB  ALA A 112     160.541 158.179 130.571  1.00 38.81           C
ATOM    382  N   ARG A 113     159.802 157.669 127.592  1.00 36.75           N
ATOM    383  CA  ARG A 113     159.865 157.886 126.126  1.00 36.75           C
ATOM    384  C   ARG A 113     158.450 157.878 125.551  1.00 36.75           C
ATOM    385  O   ARG A 113     158.322 158.105 124.353  1.00 36.75           O
ATOM    386  CB  ARG A 113     160.757 156.852 125.445  1.00 36.75           C
ATOM    387  CG  ARG A 113     162.237 157.201 125.483  1.00 36.75           C
ATOM    388  CD  ARG A 113     163.017 156.279 124.577  1.00 36.75           C
ATOM    389  NE  ARG A 113     164.315 155.914 125.134  1.00 36.75           N
ATOM    390  CZ  ARG A 113     165.084 154.917 124.700  1.00 36.75           C
ATOM    391  NH1 ARG A 113     166.243 154.680 125.295  1.00 36.75           N
ATOM    392  NH2 ARG A 113     164.717 154.156 123.677  1.00 36.75           N
ATOM    393  N   LEU A 114     157.436 157.565 126.354  1.00 38.88           N
ATOM    394  CA  LEU A 114     156.020 157.632 125.920  1.00 38.88           C
ATOM    395  C   LEU A 114     155.322 158.809 126.603  1.00 38.88           C
ATOM    396  O   LEU A 114     154.173 159.066 126.266  1.00 38.88           O
ATOM    397  CB  LEU A 114     155.379 156.294 126.266  1.00 38.88           C
ATOM    398  CG  LEU A 114     153.923 156.066 125.873  1.00 38.88           C
ATOM    399  CD1 LEU A 114     153.727 156.216 124.367  1.00 38.88           C
ATOM    400  CD2 LEU A 114     153.511 154.680 126.344  1.00 38.88           C
ATOM    401  N   ASP A 115     156.022 159.528 127.476  1.00 40.69           N
ATOM    402  CA  ASP A 115     155.555 160.838 127.991  1.00 40.69           C
ATOM    403  C   ASP A 115     156.149 161.961 127.138  1.00 40.69           C
ATOM    404  O   ASP A 115     155.488 162.992 126.984  1.00 40.69           O
ATOM    405  CB  ASP A 115     155.934 160.995 129.456  1.00 40.69           C
ATOM    406  CG  ASP A 115     155.007 161.904 130.246  1.00 40.69           C
ATOM    407  OD1 ASP A 115     154.401 162.812 129.641  1.00 40.69           O
ATOM    408  OD2 ASP A 115     154.893 161.690 131.473  1.00 40.69           O
ATOM    409  N   GLY A 116     157.353 161.747 126.601  1.00 40.11           N
ATOM    410  CA  GLY A 116     157.975 162.678 125.641  1.00 40.11           C
ATOM    411  C   GLY A 116     157.187 162.767 124.353  1.00 40.11           C
ATOM    412  O   GLY A 116     156.936 163.883 123.867  1.00 40.11           O
ATOM    413  N   ARG A 117     156.705 161.629 123.874  1.00 38.71           N
ATOM    414  CA  ARG A 117     155.865 161.581 122.654  1.00 38.71           C
ATOM    415  C   ARG A 117     154.427 161.950 123.021  1.00 38.71           C
ATOM    416  O   ARG A 117     153.543 161.770 122.157  1.00 38.71           O
ATOM    417  CB  ARG A 117     155.962 160.207 121.999  1.00 38.71           C
ATOM    418  CG  ARG A 117     157.294 159.985 121.303  1.00 38.71           C
ATOM    419  CD  ARG A 117     157.151 158.956 120.202  1.00 38.71           C
ATOM    420  NE  ARG A 117     156.816 157.651 120.758  1.00 38.71           N
ATOM    421  CZ  ARG A 117     157.671 156.820 121.356  1.00 38.71           C
ATOM    422  NH1 ARG A 117     157.236 155.664 121.833  1.00 38.71           N
ATOM    423  NH2 ARG A 117     158.951 157.138 121.489  1.00 38.71           N
ATOM    424  N   LEU A 118     154.199 162.419 124.247  1.00 37.06           N
ATOM    425  CA  LEU A 118     152.901 163.016 124.639  1.00 37.06           C
ATOM    426  C   LEU A 118     153.056 164.511 124.888  1.00 37.06           C
ATOM    427  O   LEU A 118     152.110 165.251 124.554  1.00 37.06           O
ATOM    428  CB  LEU A 118     152.358 162.304 125.876  1.00 37.06           C
ATOM    429  CG  LEU A 118     150.852 162.427 126.078  1.00 37.06           C
ATOM    430  CD1 LEU A 118     150.108 161.763 124.932  1.00 37.06           C
ATOM    431  CD2 LEU A 118     150.441 161.817 127.408  1.00 37.06           C
ATOM    432  N   ALA A 119     154.215 164.950 125.380  1.00 36.05           N
ATOM    433  CA  ALA A 119     154.522 166.390 125.533  1.00 36.05           C
ATOM    434  C   ALA A 119     155.024 166.954 124.204  1.00 36.05           C
ATOM    435  O   ALA A 119     155.227 168.167 124.137  1.00 36.05           O
ATOM    436  CB  ALA A 119     155.521 166.612 126.629  1.00 36.05           C
ATOM    437  N   ARG A 120     155.199 166.109 123.184  1.00 36.21           N
ATOM    438  CA  ARG A 120     155.453 166.583 121.801  1.00 36.21           C
ATOM    439  C   ARG A 120     154.146 166.637 121.019  1.00 36.21           C
ATOM    440  O   ARG A 120     154.136 167.272 119.969  1.00 36.21           O
ATOM    441  CB  ARG A 120     156.458 165.670 121.119  1.00 36.21           C
ATOM    442  CG  ARG A 120     157.138 166.280 119.901  1.00 36.21           C
ATOM    443  CD  ARG A 120     156.531 165.950 118.543  1.00 36.21           C
ATOM    444  NE  ARG A 120     156.181 164.541 118.433  1.00 36.21           N
ATOM    445  CZ  ARG A 120     155.280 164.024 117.598  1.00 36.21           C
ATOM    446  NH1 ARG A 120     155.065 162.717 117.604  1.00 36.21           N
ATOM    447  NH2 ARG A 120     154.618 164.783 116.739  1.00 36.21           N
ATOM    448  N   CYS A 121     153.069 166.104 121.586  1.00 39.39           N
ATOM    449  CA  CYS A 121     151.742 166.101 120.937  1.00 39.39           C
ATOM    450  C   CYS A 121     150.823 167.124 121.606  1.00 39.39           C
ATOM    451  O   CYS A 121     149.945 167.648 120.901  1.00 39.39           O
ATOM    452  CB  CYS A 121     151.154 164.704 120.959  1.00 39.39           C
ATOM    453  SG  CYS A 121     149.536 164.605 120.153  1.00 39.39           S
ATOM    454  N   ILE A 122     150.992 167.368 122.906  1.00 40.93           N
ATOM    455  CA  ILE A 122     150.292 168.477 123.612  1.00 40.93           C
ATOM    456  C   ILE A 122     150.772 169.790 123.001  1.00 40.93           C
ATOM    457  O   ILE A 122     149.927 170.628 122.669  1.00 40.93           O
ATOM    458  CB  ILE A 122     150.536 168.420 125.130  1.00 40.93           C
ATOM    459  CG1 ILE A 122     149.855 167.187 125.729  1.00 40.93           C
ATOM    460  CG2 ILE A 122     150.071 169.699 125.815  1.00 40.93           C
ATOM    461  CD1 ILE A 122     150.288 166.847 127.134  1.00 40.93           C
ATOM    462  N   VAL A 123     152.085 169.952 122.888  1.00 41.44           N
ATOM    463  CA  VAL A 123     152.705 171.210 122.396  1.00 41.44           C
ATOM    464  C   VAL A 123     152.243 171.465 120.966  1.00 41.44           C
ATOM    465  O   VAL A 123     151.840 172.604 120.680  1.00 41.44           O
ATOM    466  CB  VAL A 123     154.232 171.138 122.501  1.00 41.44           C
ATOM    467  CG1 VAL A 123     154.913 172.127 121.582  1.00 41.44           C
ATOM    468  CG2 VAL A 123     154.664 171.354 123.934  1.00 41.44           C
ATOM    469  N   ARG A 124     152.280 170.440 120.120  1.00 44.51           N
ATOM    470  CA  ARG A 124     152.070 170.603 118.660  1.00 44.51           C
ATOM    471  C   ARG A 124     150.583 170.666 118.309  1.00 44.51           C
ATOM    472  O   ARG A 124     150.292 170.809 117.105  1.00 44.51           O
ATOM    473  CB  ARG A 124     152.740 169.479 117.871  1.00 44.51           C
ATOM    474  CG  ARG A 124     154.049 169.905 117.239  1.00 44.51           C
ATOM    475  CD  ARG A 124     154.636 168.755 116.458  1.00 44.51           C
ATOM    476  NE  ARG A 124     153.876 168.547 115.236  1.00 44.51           N
ATOM    477  CZ  ARG A 124     153.963 169.305 114.141  1.00 44.51           C
ATOM    478  NH1 ARG A 124     153.219 169.021 113.084  1.00 44.51           N
ATOM    479  NH2 ARG A 124     154.775 170.352 114.106  1.00 44.51           N
ATOM    480  N   LYS A 125     149.678 170.581 119.293  1.00 45.04           N
ATOM    481  CA  LYS A 125     148.218 170.770 119.079  1.00 45.04           C
ATOM    482  C   LYS A 125     147.728 169.756 118.035  1.00 45.04           C
ATOM    483  O   LYS A 125     147.317 170.176 116.936  1.00 45.04           O
ATOM    484  CB  LYS A 125     147.961 172.225 118.674  1.00 45.04           C
ATOM    485  CG  LYS A 125     146.554 172.728 118.939  1.00 45.04           C
ATOM    486  CD  LYS A 125     146.340 174.171 118.534  1.00 45.04           C
ATOM    487  CE  LYS A 125     146.752 175.154 119.607  1.00 45.04           C
ATOM    488  NZ  LYS A 125     145.645 175.452 120.550  1.00 45.04           N
ATOM    489  N   ASP A 126     147.829 168.465 118.348  1.00 46.71           N
ATOM    490  CA  ASP A 126     147.409 167.360 117.448  1.00 46.71           C
ATOM    491  C   ASP A 126     146.412 166.489 118.198  1.00 46.71           C
ATOM    492  O   ASP A 126     146.791 165.463 118.747  1.00 46.71           O
ATOM    493  CB  ASP A 126     148.602 166.528 116.973  1.00 46.71           C
ATOM    494  CG  ASP A 126     149.598 167.243 116.071  1.00 46.71           C
ATOM    495  OD1 ASP A 126     149.265 168.333 115.550  1.00 46.71           O
ATOM    496  OD2 ASP A 126     150.711 166.718 115.920  1.00 46.71           O
ATOM    497  N   PRO A 127     145.120 166.877 118.279  1.00 49.74           N
ATOM    498  CA  PRO A 127     144.128 166.062 118.973  1.00 49.74           C
ATOM    499  C   PRO A 127     144.025 164.629 118.436  1.00 49.74           C
ATOM    500  O   PRO A 127     143.721 163.766 119.212  1.00 49.74           O
ATOM    501  CB  PRO A 127     142.791 166.774 118.723  1.00 49.74           C
ATOM    502  CG  PRO A 127     143.169 168.192 118.356  1.00 49.74           C
ATOM    503  CD  PRO A 127     144.546 168.115 117.734  1.00 49.74           C
ATOM    504  N   ARG A 128     144.250 164.420 117.136  1.00 59.33           N
ATOM    505  CA  ARG A 128     144.082 163.097 116.484  1.00 59.33           C
ATOM    506  C   ARG A 128     145.222 162.165 116.908  1.00 59.33           C
ATOM    507  O   ARG A 128     144.970 160.961 117.003  1.00 59.33           O
ATOM    508  CB  ARG A 128     143.966 163.232 114.959  1.00 59.33           C
ATOM    509  CG  ARG A 128     143.411 161.997 114.252  1.00 59.33           C
ATOM    510  CD  ARG A 128     142.040 161.525 114.731  1.00 59.33           C
ATOM    511  NE  ARG A 128     142.109 160.651 115.905  1.00 59.33           N
ATOM    512  CZ  ARG A 128     141.085 160.322 116.702  1.00 59.33           C
ATOM    513  NH1 ARG A 128     141.292 159.516 117.734  1.00 59.33           N
ATOM    514  NH2 ARG A 128     139.867 160.798 116.488  1.00 59.33           N
ATOM    515  N   ALA A 129     146.416 162.701 117.158  1.00 48.21           N
ATOM    516  CA  ALA A 129     147.603 161.930 117.570  1.00 48.21           C
ATOM    517  C   ALA A 129     147.751 161.970 119.092  1.00 48.21           C
ATOM    518  O   ALA A 129     148.768 161.438 119.582  1.00 48.21           O
ATOM    519  CB  ALA A 129     148.833 162.478 116.888  1.00 48.21           C
ATOM    520  N   PHE A 130     146.813 162.573 119.828  1.00 39.27           N
ATOM    521  CA  PHE A 130     146.834 162.574 121.313  1.00 39.27           C
ATOM    522  C   PHE A 130     146.028 161.396 121.860  1.00 39.27           C
ATOM    523  O   PHE A 130     146.320 160.971 122.957  1.00 39.27           O
ATOM    524  CB  PHE A 130     146.306 163.889 121.875  1.00 39.27           C
ATOM    525  CG  PHE A 130     146.360 164.009 123.374  1.00 39.27           C
ATOM    526  CD1 PHE A 130     147.556 164.275 124.025  1.00 39.27           C
ATOM    527  CD2 PHE A 130     145.212 163.856 124.136  1.00 39.27           C
ATOM    528  CE1 PHE A 130     147.603 164.380 125.406  1.00 39.27           C
ATOM    529  CE2 PHE A 130     145.259 163.965 125.517  1.00 39.27           C
ATOM    530  CZ  PHE A 130     146.454 164.228 126.148  1.00 39.27           C
ATOM    531  N   GLY A 131     145.024 160.941 121.120  1.00 52.59           N
ATOM    532  CA  GLY A 131     144.237 159.746 121.471  1.00 52.59           C
ATOM    533  C   GLY A 131     145.088 158.490 121.408  1.00 52.59           C
ATOM    534  O   GLY A 131     145.237 157.789 122.446  1.00 52.59           O
ATOM    535  N   TRP A 132     145.619 158.154 120.229  1.00 61.56           N
ATOM    536  CA  TRP A 132     146.334 156.856 120.032  1.00 61.56           C
ATOM    537  C   TRP A 132     147.517 156.847 121.002  1.00 61.56           C
ATOM    538  O   TRP A 132     147.787 155.853 121.706  1.00 61.56           O
ATOM    539  CB  TRP A 132     146.812 156.645 118.593  1.00 61.56           C
ATOM    540  CG  TRP A 132     145.765 156.165 117.641  1.00 61.56           C
ATOM    541  CD1 TRP A 132     144.616 155.487 117.928  1.00 61.56           C
ATOM    542  CD2 TRP A 132     145.822 156.279 116.212  1.00 61.56           C
ATOM    543  NE1 TRP A 132     143.936 155.204 116.775  1.00 61.56           N
ATOM    544  CE2 TRP A 132     144.653 155.672 115.706  1.00 61.56           C
ATOM    545  CE3 TRP A 132     146.737 156.845 115.316  1.00 61.56           C
ATOM    546  CZ2 TRP A 132     144.379 155.620 114.340  1.00 61.56           C
ATOM    547  CZ3 TRP A 132     146.465 156.793 113.966  1.00 61.56           C
ATOM    548  CH2 TRP A 132     145.301 156.188 113.487  1.00 61.56           C
ATOM    549  N   GLN A 133     148.191 157.968 121.084  1.00 44.42           N
ATOM    550  CA  GLN A 133     149.369 157.982 121.966  1.00 44.42           C
ATOM    551  C   GLN A 133     148.945 157.729 123.410  1.00 44.42           C
ATOM    552  O   GLN A 133     149.594 156.896 124.058  1.00 44.42           O
ATOM    553  CB  GLN A 133     150.146 159.267 121.843  1.00 44.42           C
ATOM    554  CG  GLN A 133     151.576 159.122 122.343  1.00 44.42           C
ATOM    555  CD  GLN A 133     152.505 158.648 121.253  1.00 44.42           C
ATOM    556  OE1 GLN A 133     152.938 157.500 121.243  1.00 44.42           O
ATOM    557  NE2 GLN A 133     152.836 159.535 120.326  1.00 44.42           N
ATOM    558  N   LEU A 134     147.881 158.373 123.889  1.00 45.65           N
ATOM    559  CA  LEU A 134     147.487 158.237 125.319  1.00 45.65           C
ATOM    560  C   LEU A 134     146.971 156.817 125.567  1.00 45.65           C
ATOM    561  O   LEU A 134     147.236 156.293 126.647  1.00 45.65           O
ATOM    562  CB  LEU A 134     146.434 159.284 125.684  1.00 45.65           C
ATOM    563  CG  LEU A 134     146.115 159.392 127.176  1.00 45.65           C
ATOM    564  CD1 LEU A 134     146.047 160.847 127.615  1.00 45.65           C
ATOM    565  CD2 LEU A 134     144.821 158.673 127.543  1.00 45.65           C
ATOM    566  N   LEU A 135     146.308 156.208 124.582  1.00 55.34           N
ATOM    567  CA  LEU A 135     145.825 154.804 124.696  1.00 55.34           C
ATOM    568  C   LEU A 135     147.042 153.895 124.870  1.00 55.34           C
ATOM    569  O   LEU A 135     146.944 152.928 125.650  1.00 55.34           O
ATOM    570  CB  LEU A 135     145.031 154.402 123.453  1.00 55.34           C
ATOM    571  CG  LEU A 135     144.300 153.064 123.558  1.00 55.34           C
ATOM    572  CD1 LEU A 135     142.966 153.249 124.264  1.00 55.34           C
ATOM    573  CD2 LEU A 135     144.108 152.428 122.188  1.00 55.34           C
ATOM    574  N   GLN A 136     148.136 154.189 124.164  1.00 51.32           N
ATOM    575  CA  GLN A 136     149.383 153.404 124.294  1.00 51.32           C
ATOM    576  C   GLN A 136     149.885 153.548 125.733  1.00 51.32           C
ATOM    577  O   GLN A 136     150.329 152.533 126.288  1.00 51.32           O
ATOM    578  CB  GLN A 136     150.400 153.862 123.259  1.00 51.32           C
ATOM    579  CG  GLN A 136     151.666 153.030 123.208  1.00 51.32           C
ATOM    580  CD  GLN A 136     152.437 153.225 121.924  1.00 51.32           C
ATOM    581  OE1 GLN A 136     153.048 152.291 121.410  1.00 51.32           O
ATOM    582  NE2 GLN A 136     152.418 154.436 121.382  1.00 51.32           N
ATOM    583  N   TRP A 137     149.796 154.740 126.323  1.00 48.81           N
ATOM    584  CA  TRP A 137     150.253 154.972 127.717  1.00 48.81           C
ATOM    585  C   TRP A 137     149.363 154.221 128.712  1.00 48.81           C
ATOM    586  O   TRP A 137     149.927 153.672 129.675  1.00 48.81           O
ATOM    587  CB  TRP A 137     150.315 156.463 128.035  1.00 48.81           C
ATOM    588  CG  TRP A 137     151.076 156.780 129.280  1.00 48.81           C
ATOM    589  CD1 TRP A 137     152.427 156.912 129.411  1.00 48.81           C
ATOM    590  CD2 TRP A 137     150.519 157.001 130.584  1.00 48.81           C
ATOM    591  NE1 TRP A 137     152.747 157.211 130.706  1.00 48.81           N
ATOM    592  CE2 TRP A 137     151.600 157.266 131.449  1.00 48.81           C
ATOM    593  CE3 TRP A 137     149.220 156.982 131.101  1.00 48.81           C
ATOM    594  CZ2 TRP A 137     151.421 157.527 132.804  1.00 48.81           C
ATOM    595  CZ3 TRP A 137     149.043 157.253 132.440  1.00 48.81           C
ATOM    596  CH2 TRP A 137     150.129 157.515 133.277  1.00 48.81           C
ATOM    597  N   LEU A 138     148.049 154.192 128.507  1.00 55.64           N
ATOM    598  CA  LEU A 138     147.128 153.428 129.393  1.00 55.64           C
ATOM    599  C   LEU A 138     147.325 151.920 129.197  1.00 55.64           C
ATOM    600  O   LEU A 138     147.325 151.215 130.221  1.00 55.64           O
ATOM    601  CB  LEU A 138     145.683 153.829 129.112  1.00 55.64           C
ATOM    602  CG  LEU A 138     145.275 155.191 129.666  1.00 55.64           C
ATOM    603  CD1 LEU A 138     143.888 155.582 129.173  1.00 55.64           C
ATOM    604  CD2 LEU A 138     145.327 155.179 131.186  1.00 55.64           C
ATOM    605  N   LEU A 139     147.530 151.436 127.969  1.00 55.40           N
ATOM    606  CA  LEU A 139     147.649 149.973 127.709  1.00 55.40           C
ATOM    607  C   LEU A 139     149.007 149.465 128.197  1.00 55.40           C
ATOM    608  O   LEU A 139     149.030 148.340 128.684  1.00 55.40           O
ATOM    609  CB  LEU A 139     147.449 149.661 126.228  1.00 55.40           C
ATOM    610  CG  LEU A 139     146.008 149.816 125.733  1.00 55.40           C
ATOM    611  CD1 LEU A 139     145.942 149.795 124.211  1.00 55.40           C
ATOM    612  CD2 LEU A 139     145.109 148.734 126.324  1.00 55.40           C
ATOM    613  N   ILE A 140     150.066 150.276 128.119  1.00 48.03           N
ATOM    614  CA  ILE A 140     151.409 149.882 128.628  1.00 48.03           C
ATOM    615  C   ILE A 140     151.362 149.935 130.153  1.00 48.03           C
ATOM    616  O   ILE A 140     152.265 149.342 130.758  1.00 48.03           O
ATOM    617  CB  ILE A 140     152.555 150.736 128.050  1.00 48.03           C
ATOM    618  CG1 ILE A 140     153.871 149.952 128.010  1.00 48.03           C
ATOM    619  CG2 ILE A 140     152.717 152.058 128.792  1.00 48.03           C
ATOM    620  CD1 ILE A 140     154.094 149.217 126.715  1.00 48.03           C
ATOM    621  N   ALA A 141     150.347 150.571 130.740  1.00 54.06           N
ATOM    622  CA  ALA A 141     150.150 150.571 132.204  1.00 54.06           C
ATOM    623  C   ALA A 141     149.839 149.154 132.694  1.00 54.06           C
ATOM    624  O   ALA A 141     150.359 148.812 133.762  1.00 54.06           O
ATOM    625  CB  ALA A 141     149.072 151.528 132.616  1.00 54.06           C
ATOM    626  N   LEU A 142     149.033 148.377 131.959  1.00 64.83           N
ATOM    627  CA  LEU A 142     148.599 147.039 132.449  1.00 64.83           C
ATOM    628  C   LEU A 142     149.816 146.130 132.611  1.00 64.83           C
ATOM    629  O   LEU A 142     149.926 145.488 133.639  1.00 64.83           O
ATOM    630  CB  LEU A 142     147.522 146.433 131.539  1.00 64.83           C
ATOM    631  CG  LEU A 142     146.098 146.921 131.803  1.00 64.83           C
ATOM    632  CD1 LEU A 142     145.817 148.220 131.068  1.00 64.83           C
ATOM    633  CD2 LEU A 142     145.078 145.860 131.406  1.00 64.83           C
ATOM    634  N   PRO A 143     150.739 146.000 131.634  1.00 60.88           N
ATOM    635  CA  PRO A 143     151.973 145.255 131.856  1.00 60.88           C
ATOM    636  C   PRO A 143     152.878 145.900 132.904  1.00 60.88           C
ATOM    637  O   PRO A 143     153.352 145.164 133.710  1.00 60.88           O
ATOM    638  CB  PRO A 143     152.711 145.286 130.519  1.00 60.88           C
ATOM    639  CG  PRO A 143     151.616 145.503 129.524  1.00 60.88           C
ATOM    640  CD  PRO A 143     150.631 146.406 130.234  1.00 60.88           C
ATOM    641  N   ALA A 144     152.972 147.228 132.952  1.00 55.99           N
ATOM    642  CA  ALA A 144     153.891 147.934 133.883  1.00 55.99           C
ATOM    643  C   ALA A 144     153.425 147.764 135.333  1.00 55.99           C
ATOM    644  O   ALA A 144     154.294 147.547 136.202  1.00 55.99           O
ATOM    645  CB  ALA A 144     153.999 149.385 133.529  1.00 55.99           C
ATOM    646  N   THR A 145     152.118 147.819 135.587  1.00 56.75           N
ATOM    647  CA  THR A 145     151.535 147.644 136.943  1.00 56.75           C
ATOM    648  C   THR A 145     151.607 146.163 137.348  1.00 56.75           C
ATOM    649  O   THR A 145     151.837 145.915 138.527  1.00 56.75           O
ATOM    650  CB  THR A 145     150.125 148.245 137.008  1.00 56.75           C
ATOM    651  OG1 THR A 145     149.777 148.413 138.384  1.00 56.75           O
ATOM    652  CG2 THR A 145     149.080 147.407 136.301  1.00 56.75           C
ATOM    653  N   PHE A 146     151.430 145.235 136.407  1.00 56.37           N
ATOM    654  CA  PHE A 146     151.460 143.769 136.644  1.00 56.37           C
ATOM    655  C   PHE A 146     152.841 143.339 137.119  1.00 56.37           C
ATOM    656  O   PHE A 146     152.900 142.391 137.893  1.00 56.37           O
ATOM    657  CB  PHE A 146     151.173 142.972 135.368  1.00 56.37           C
ATOM    658  CG  PHE A 146     151.582 141.520 135.402  1.00 56.37           C
ATOM    659  CD1 PHE A 146     150.878 140.605 136.168  1.00 56.37           C
ATOM    660  CD2 PHE A 146     152.728 141.093 134.749  1.00 56.37           C
ATOM    661  CE1 PHE A 146     151.265 139.275 136.213  1.00 56.37           C
ATOM    662  CE2 PHE A 146     153.123 139.766 134.806  1.00 56.37           C
ATOM    663  CZ  PHE A 146     152.389 138.858 135.536  1.00 56.37           C
ATOM    664  N   VAL A 147     153.891 143.967 136.590  1.00 52.40           N
ATOM    665  CA  VAL A 147     155.299 143.591 136.896  1.00 52.40           C
ATOM    666  C   VAL A 147     155.685 144.219 138.240  1.00 52.40           C
ATOM    667  O   VAL A 147     156.391 143.538 138.985  1.00 52.40           O
ATOM    668  CB  VAL A 147     156.268 143.966 135.760  1.00 52.40           C
ATOM    669  CG1 VAL A 147     157.695 143.567 136.097  1.00 52.40           C
ATOM    670  CG2 VAL A 147     155.871 143.339 134.433  1.00 52.40           C
ATOM    671  N   ASN A 148     155.148 145.392 138.592  1.00 55.22           N
ATOM    672  CA  ASN A 148     155.373 146.001 139.928  1.00 55.22           C
ATOM    673  C   ASN A 148     154.637 145.173 140.990  1.00 55.22           C
ATOM    674  O   ASN A 148     155.070 145.193 142.157  1.00 55.22           O
ATOM    675  CB  ASN A 148     154.954 147.467 139.925  1.00 55.22           C
ATOM    676  CG  ASN A 148     155.332 148.211 141.188  1.00 55.22           C
ATOM    677  OD1 ASN A 148     155.112 149.416 141.280  1.00 55.22           O
ATOM    678  ND2 ASN A 148     155.907 147.527 142.162  1.00 55.22           N
ATOM    679  N   SER A 149     153.580 144.462 140.602  1.00 56.75           N
ATOM    680  CA  SER A 149     152.816 143.561 141.503  1.00 56.75           C
ATOM    681  C   SER A 149     153.460 142.178 141.534  1.00 56.75           C
ATOM    682  O   SER A 149     153.313 141.500 142.540  1.00 56.75           O
ATOM    683  CB  SER A 149     151.384 143.456 141.090  1.00 56.75           C
ATOM    684  OG  SER A 149     150.704 144.674 141.314  1.00 56.75           O
ATOM    685  N   ALA A 150     154.199 141.789 140.496  1.00 48.78           N
ATOM    686  CA  ALA A 150     154.928 140.508 140.451  1.00 48.78           C
ATOM    687  C   ALA A 150     156.293 140.676 141.117  1.00 48.78           C
ATOM    688  O   ALA A 150     157.129 139.788 140.923  1.00 48.78           O
ATOM    689  CB  ALA A 150     155.059 140.040 139.029  1.00 48.78           C
ATOM    690  N   ILE A 151     156.515 141.782 141.837  1.00 54.75           N
ATOM    691  CA  ILE A 151     157.713 141.928 142.711  1.00 54.75           C
ATOM    692  C   ILE A 151     157.293 141.849 144.173  1.00 54.75           C
ATOM    693  O   ILE A 151     158.100 141.314 144.969  1.00 54.75           O
ATOM    694  CB  ILE A 151     158.490 143.214 142.391  1.00 54.75           C
ATOM    695  CG1 ILE A 151     158.921 143.218 140.925  1.00 54.75           C
ATOM    696  CG2 ILE A 151     159.670 143.376 143.332  1.00 54.75           C
ATOM    697  CD1 ILE A 151     159.849 142.073 140.540  1.00 54.75           C
ATOM    698  N   ARG A 152     156.082 142.283 144.502  1.00 62.92           N
ATOM    699  CA  ARG A 152     155.567 142.144 145.888  1.00 62.92           C
ATOM    700  C   ARG A 152     155.225 140.672 146.129  1.00 62.92           C
ATOM    701  O   ARG A 152     155.571 140.147 147.217  1.00 62.92           O
ATOM    702  CB  ARG A 152     154.359 143.049 146.127  1.00 62.92           C
ATOM    703  CG  ARG A 152     154.534 144.479 145.638  1.00 62.92           C
ATOM    704  CD  ARG A 152     155.569 145.256 146.428  1.00 62.92           C
ATOM    705  NE  ARG A 152     155.034 145.728 147.702  1.00 62.92           N
ATOM    706  CZ  ARG A 152     154.162 146.728 147.857  1.00 62.92           C
ATOM    707  NH1 ARG A 152     153.753 147.058 149.073  1.00 62.92           N
ATOM    708  NH2 ARG A 152     153.682 147.383 146.810  1.00 62.92           N
ATOM    709  N   TYR A 153     154.575 140.030 145.162  1.00 60.02           N
ATOM    710  CA  TYR A 153     154.187 138.603 145.279  1.00 60.02           C
ATOM    711  C   TYR A 153     155.454 137.752 145.382  1.00 60.02           C
ATOM    712  O   TYR A 153     155.471 136.815 146.199  1.00 60.02           O
ATOM    713  CB  TYR A 153     153.325 138.143 144.105  1.00 60.02           C
ATOM    714  CG  TYR A 153     153.201 136.645 143.980  1.00 60.02           C
ATOM    715  CD1 TYR A 153     152.336 135.928 144.792  1.00 60.02           C
ATOM    716  CD2 TYR A 153     153.983 135.938 143.079  1.00 60.02           C
ATOM    717  CE1 TYR A 153     152.227 134.552 144.693  1.00 60.02           C
ATOM    718  CE2 TYR A 153     153.884 134.562 142.964  1.00 60.02           C
ATOM    719  CZ  TYR A 153     153.005 133.866 143.778  1.00 60.02           C
ATOM    720  OH  TYR A 153     152.898 132.511 143.676  1.00 60.02           O
ATOM    721  N   LEU A 154     156.440 138.013 144.529  1.00 53.79           N
ATOM    722  CA  LEU A 154     157.702 137.238 144.568  1.00 53.79           C
ATOM    723  C   LEU A 154     158.456 137.553 145.856  1.00 53.79           C
ATOM    724  O   LEU A 154     159.103 136.623 146.380  1.00 53.79           O
ATOM    725  CB  LEU A 154     158.531 137.528 143.323  1.00 53.79           C
ATOM    726  CG  LEU A 154     157.966 136.948 142.026  1.00 53.79           C
ATOM    727  CD1 LEU A 154     158.970 137.103 140.890  1.00 53.79           C
ATOM    728  CD2 LEU A 154     157.567 135.480 142.163  1.00 53.79           C
ATOM    729  N   GLU A 155     158.327 138.765 146.383  1.00 69.98           N
ATOM    730  CA  GLU A 155     158.901 139.103 147.710  1.00 69.98           C
ATOM    731  C   GLU A 155     158.262 138.199 148.766  1.00 69.98           C
ATOM    732  O   GLU A 155     158.994 137.675 149.619  1.00 69.98           O
ATOM    733  CB  GLU A 155     158.671 140.575 148.029  1.00 69.98           C
ATOM    734  CG  GLU A 155     158.885 140.943 149.485  1.00 69.98           C
ATOM    735  CD  GLU A 155     160.338 141.012 149.913  1.00 69.98           C
ATOM    736  OE1 GLU A 155     161.222 140.761 149.070  1.00 69.98           O
ATOM    737  OE2 GLU A 155     160.580 141.338 151.087  1.00 69.98           O
ATOM    738  N   GLY A 156     156.938 138.074 148.724  1.00 72.45           N
ATOM    739  CA  GLY A 156     156.177 137.249 149.678  1.00 72.45           C
ATOM    740  C   GLY A 156     156.574 135.791 149.578  1.00 72.45           C
ATOM    741  O   GLY A 156     156.772 135.150 150.641  1.00 72.45           O
ATOM    742  N   GLN A 157     156.668 135.252 148.363  1.00 70.98           N
ATOM    743  CA  GLN A 157     156.958 133.804 148.178  1.00 70.98           C
ATOM    744  C   GLN A 157     158.393 133.567 148.635  1.00 70.98           C
ATOM    745  O   GLN A 157     158.618 132.585 149.349  1.00 70.98           O
ATOM    746  CB  GLN A 157     156.793 133.338 146.736  1.00 70.98           C
ATOM    747  CG  GLN A 157     155.350 133.322 146.269  1.00 70.98           C
ATOM    748  CD  GLN A 157     154.612 132.099 146.751  1.00 70.98           C
ATOM    749  OE1 GLN A 157     153.979 132.102 147.804  1.00 70.98           O
ATOM    750  NE2 GLN A 157     154.694 131.034 145.972  1.00 70.98           N
ATOM    751  N   LEU A 158     159.297 134.486 148.299  1.00 73.35           N
ATOM    752  CA  LEU A 158     160.723 134.359 148.679  1.00 73.35           C
ATOM    753  C   LEU A 158     160.833 134.426 150.203  1.00 73.35           C
ATOM    754  O   LEU A 158     161.533 133.587 150.751  1.00 73.35           O
ATOM    755  CB  LEU A 158     161.565 135.447 148.010  1.00 73.35           C
ATOM    756  CG  LEU A 158     163.081 135.263 148.117  1.00 73.35           C
ATOM    757  CD1 LEU A 158     163.567 134.201 147.143  1.00 73.35           C
ATOM    758  CD2 LEU A 158     163.810 136.574 147.869  1.00 73.35           C
ATOM    759  N   ALA A 159     160.110 135.334 150.858  1.00 71.84           N
ATOM    760  CA  ALA A 159     160.147 135.500 152.331  1.00 71.84           C
ATOM    761  C   ALA A 159     159.466 134.327 153.057  1.00 71.84           C
ATOM    762  O   ALA A 159     160.051 133.854 154.052  1.00 71.84           O
ATOM    763  CB  ALA A 159     159.514 136.805 152.720  1.00 71.84           C
ATOM    764  N   LEU A 160     158.283 133.894 152.606  1.00 71.20           N
ATOM    765  CA  LEU A 160     157.516 132.804 153.267  1.00 71.20           C
ATOM    766  C   LEU A 160     158.275 131.489 153.101  1.00 71.20           C
ATOM    767  O   LEU A 160     158.369 130.739 154.083  1.00 71.20           O
ATOM    768  CB  LEU A 160     156.122 132.697 152.650  1.00 71.20           C
ATOM    769  CG  LEU A 160     155.195 131.643 153.258  1.00 71.20           C
ATOM    770  CD1 LEU A 160     154.862 131.963 154.712  1.00 71.20           C
ATOM    771  CD2 LEU A 160     153.922 131.509 152.433  1.00 71.20           C
ATOM    772  N   SER A 161     158.822 131.242 151.919  1.00 84.31           N
ATOM    773  CA  SER A 161     159.605 130.014 151.642  1.00 84.31           C
ATOM    774  C   SER A 161     160.989 130.112 152.294  1.00 84.31           C
ATOM    775  O   SER A 161     161.499 129.046 152.669  1.00 84.31           O
ATOM    776  CB  SER A 161     159.667 129.729 150.188  1.00 84.31           C
ATOM    777  OG  SER A 161     158.379 129.854 149.609  1.00 84.31           O
ATOM    778  N   PHE A 162     161.580 131.313 152.421  1.00 83.70           N
ATOM    779  CA  PHE A 162     162.830 131.506 153.208  1.00 83.70           C
ATOM    780  C   PHE A 162     162.521 131.161 154.664  1.00 83.70           C
ATOM    781  O   PHE A 162     163.356 130.508 155.321  1.00 83.70           O
ATOM    782  CB  PHE A 162     163.361 132.942 153.178  1.00 83.70           C
ATOM    783  CG  PHE A 162     164.290 133.317 152.049  1.00 83.70           C
ATOM    784  CD1 PHE A 162     164.377 132.573 150.880  1.00 83.70           C
ATOM    785  CD2 PHE A 162     165.075 134.455 152.164  1.00 83.70           C
ATOM    786  CE1 PHE A 162     165.237 132.960 149.862  1.00 83.70           C
ATOM    787  CE2 PHE A 162     165.928 134.844 151.145  1.00 83.70           C
ATOM    788  CZ  PHE A 162     166.019 134.086 150.000  1.00 83.70           C
ATOM    789  N   ARG A 163     161.346 131.587 155.129  1.00 80.52           N
ATOM    790  CA  ARG A 163     160.889 131.275 156.503  1.00 80.52           C
ATOM    791  C   ARG A 163     160.708 129.756 156.603  1.00 80.52           C
ATOM    792  O   ARG A 163     160.990 129.237 157.662  1.00 80.52           O
ATOM    793  CB  ARG A 163     159.636 132.084 156.855  1.00 80.52           C
ATOM    794  CG  ARG A 163     158.895 131.649 158.115  1.00 80.52           C
ATOM    795  CD  ARG A 163     157.445 131.270 157.835  1.00 80.52           C
ATOM    796  NE  ARG A 163     156.544 132.407 157.952  1.00 80.52           N
ATOM    797  CZ  ARG A 163     155.804 132.704 159.022  1.00 80.52           C
ATOM    798  NH1 ARG A 163     155.820 131.938 160.103  1.00 80.52           N
ATOM    799  NH2 ARG A 163     155.025 133.774 158.998  1.00 80.52           N
ATOM    800  N   SER A 164     160.288 129.079 155.536  1.00 78.33           N
ATOM    801  CA  SER A 164     160.169 127.599 155.504  1.00 78.33           C
ATOM    802  C   SER A 164     161.559 126.964 155.561  1.00 78.33           C
ATOM    803  O   SER A 164     161.694 125.928 156.222  1.00 78.33           O
ATOM    804  CB  SER A 164     159.409 127.115 154.304  1.00 78.33           C
ATOM    805  OG  SER A 164     158.179 127.804 154.154  1.00 78.33           O
ATOM    806  N   ARG A 165     162.566 127.592 154.948  1.00 87.78           N
ATOM    807  CA  ARG A 165     163.945 127.035 154.926  1.00 87.78           C
ATOM    808  C   ARG A 165     164.598 127.164 156.306  1.00 87.78           C
ATOM    809  O   ARG A 165     165.728 126.672 156.431  1.00 87.78           O
ATOM    810  CB  ARG A 165     164.813 127.712 153.860  1.00 87.78           C
ATOM    811  CG  ARG A 165     164.493 127.279 152.438  1.00 87.78           C
ATOM    812  CD  ARG A 165     165.164 125.971 152.054  1.00 87.78           C
ATOM    813  NE  ARG A 165     164.966 125.653 150.647  1.00 87.78           N
ATOM    814  CZ  ARG A 165     163.873 125.108 150.109  1.00 87.78           C
ATOM    815  NH1 ARG A 165     163.849 124.850 148.811  1.00 87.78           N
ATOM    816  NH2 ARG A 165     162.822 124.796 150.852  1.00 87.78           N
ATOM    817  N   LEU A 166     163.958 127.828 157.278  1.00 81.03           N
ATOM    818  CA  LEU A 166     164.576 128.054 158.615  1.00 81.03           C
ATOM    819  C   LEU A 166     163.684 127.490 159.719  1.00 81.03           C
ATOM    820  O   LEU A 166     164.207 127.266 160.802  1.00 81.03           O
ATOM    821  CB  LEU A 166     164.838 129.545 158.836  1.00 81.03           C
ATOM    822  CG  LEU A 166     165.904 130.167 157.931  1.00 81.03           C
ATOM    823  CD1 LEU A 166     165.970 131.676 158.103  1.00 81.03           C
ATOM    824  CD2 LEU A 166     167.269 129.536 158.156  1.00 81.03           C
ATOM    825  N   VAL A 167     162.405 127.255 159.445  1.00 83.96           N
ATOM    826  CA  VAL A 167     161.482 126.582 160.396  1.00 83.96           C
ATOM    827  C   VAL A 167     161.487 125.083 160.083  1.00 83.96           C
ATOM    828  O   VAL A 167     160.896 124.337 160.856  1.00 83.96           O
ATOM    829  CB  VAL A 167     160.087 127.230 160.340  1.00 83.96           C
ATOM    830  CG1 VAL A 167     159.065 126.520 161.215  1.00 83.96           C
ATOM    831  CG2 VAL A 167     160.166 128.707 160.704  1.00 83.96           C
ATOM    832  N   ALA A 168     162.186 124.658 159.025  1.00 83.70           N
ATOM    833  CA  ALA A 168     162.329 123.236 158.644  1.00 83.70           C
ATOM    834  C   ALA A 168     163.779 122.787 158.816  1.00 83.70           C
ATOM    835  O   ALA A 168     164.050 121.600 158.563  1.00 83.70           O
ATOM    836  CB  ALA A 168     161.846 123.026 157.227  1.00 83.70           C
ATOM    837  N   HIS A 169     164.691 123.695 159.189  1.00 91.18           N
ATOM    838  CA  HIS A 169     166.082 123.347 159.558  1.00 91.18           C
ATOM    839  C   HIS A 169     166.291 123.424 161.072  1.00 91.18           C
ATOM    840  O   HIS A 169     166.988 122.534 161.604  1.00 91.18           O
ATOM    841  CB  HIS A 169     167.092 124.219 158.806  1.00 91.18           C
ATOM    842  CG  HIS A 169     168.495 123.772 159.028  1.00 91.18           C
ATOM    843  ND1 HIS A 169     169.238 124.211 160.101  1.00 91.18           N
ATOM    844  CD2 HIS A 169     169.290 122.919 158.343  1.00 91.18           C
ATOM    845  CE1 HIS A 169     170.432 123.659 160.067  1.00 91.18           C
ATOM    846  NE2 HIS A 169     170.490 122.860 158.997  1.00 91.18           N
ATOM    847  N   ALA A 170     165.793 124.477 161.725  1.00 91.44           N
ATOM    848  CA  ALA A 170     165.891 124.638 163.197  1.00 91.44           C
ATOM    849  C   ALA A 170     165.107 123.522 163.894  1.00 91.44           C
ATOM    850  O   ALA A 170     165.626 122.941 164.859  1.00 91.44           O
ATOM    851  CB  ALA A 170     165.403 125.991 163.641  1.00 91.44           C
ATOM    852  N   TYR A 171     163.955 123.155 163.358  1.00 92.35           N
ATOM    853  CA  TYR A 171     163.068 122.149 163.992  1.00 92.35           C
ATOM    854  C   TYR A 171     163.689 120.761 163.867  1.00 92.35           C
ATOM    855  O   TYR A 171     163.572 119.964 164.809  1.00 92.35           O
ATOM    856  CB  TYR A 171     161.669 122.237 163.391  1.00 92.35           C
ATOM    857  CG  TYR A 171     160.850 123.409 163.865  1.00 92.35           C
ATOM    858  CD1 TYR A 171     159.487 123.448 163.620  1.00 92.35           C
ATOM    859  CD2 TYR A 171     161.422 124.492 164.524  1.00 92.35           C
ATOM    860  CE1 TYR A 171     158.712 124.527 164.009  1.00 92.35           C
ATOM    861  CE2 TYR A 171     160.658 125.571 164.929  1.00 92.35           C
ATOM    862  CZ  TYR A 171     159.298 125.586 164.679  1.00 92.35           C
ATOM    863  OH  TYR A 171     158.556 126.656 165.076  1.00 92.35           O
ATOM    864  N   ARG A 172     164.362 120.494 162.752  1.00 95.12           N
ATOM    865  CA  ARG A 172     165.103 119.223 162.578  1.00 95.12           C
ATOM    866  C   ARG A 172     166.269 119.218 163.567  1.00 95.12           C
ATOM    867  O   ARG A 172     166.826 118.129 163.802  1.00 95.12           O
ATOM    868  CB  ARG A 172     165.571 119.045 161.134  1.00 95.12           C
ATOM    869  CG  ARG A 172     165.991 117.620 160.819  1.00 95.12           C
ATOM    870  CD  ARG A 172     166.442 117.478 159.379  1.00 95.12           C
ATOM    871  NE  ARG A 172     167.279 116.301 159.188  1.00 95.12           N
ATOM    872  CZ  ARG A 172     168.538 116.171 159.613  1.00 95.12           C
ATOM    873  NH1 ARG A 172     169.138 117.149 160.278  1.00 95.12           N
ATOM    874  NH2 ARG A 172     169.193 115.046 159.377  1.00 95.12           N
ATOM    875  N   LEU A 173     166.654 120.385 164.094  1.00 93.98           N
ATOM    876  CA  LEU A 173     167.779 120.498 165.060  1.00 93.98           C
ATOM    877  C   LEU A 173     167.260 120.853 166.462  1.00 93.98           C
ATOM    878  O   LEU A 173     168.012 120.689 167.420  1.00 93.98           O
ATOM    879  CB  LEU A 173     168.773 121.543 164.535  1.00 93.98           C
ATOM    880  CG  LEU A 173     170.058 121.720 165.344  1.00 93.98           C
ATOM    881  CD1 LEU A 173     170.871 120.432 165.364  1.00 93.98           C
ATOM    882  CD2 LEU A 173     170.896 122.855 164.782  1.00 93.98           C
ATOM    883  N   TYR A 174     166.041 121.368 166.600  1.00 91.17           N
ATOM    884  CA  TYR A 174     165.439 121.694 167.916  1.00 91.17           C
ATOM    885  C   TYR A 174     164.834 120.435 168.540  1.00 91.17           C
ATOM    886  O   TYR A 174     164.644 120.400 169.766  1.00 91.17           O
ATOM    887  CB  TYR A 174     164.384 122.796 167.786  1.00 91.17           C
ATOM    888  CG  TYR A 174     163.702 123.181 169.075  1.00 91.17           C
ATOM    889  CD1 TYR A 174     164.434 123.487 170.214  1.00 91.17           C
ATOM    890  CD2 TYR A 174     162.320 123.238 169.166  1.00 91.17           C
ATOM    891  CE1 TYR A 174     163.812 123.824 171.404  1.00 91.17           C
ATOM    892  CE2 TYR A 174     161.682 123.586 170.344  1.00 91.17           C
ATOM    893  CZ  TYR A 174     162.431 123.876 171.471  1.00 91.17           C
ATOM    894  OH  TYR A 174     161.805 124.208 172.635  1.00 91.17           O
ATOM    895  N   PHE A 175     164.444 119.456 167.727  1.00 93.33           N
ATOM    896  CA  PHE A 175     163.951 118.139 168.215  1.00 93.33           C
ATOM    897  C   PHE A 175     164.921 117.032 167.811  1.00 93.33           C
ATOM    898  O   PHE A 175     164.473 115.899 167.549  1.00 93.33           O
ATOM    899  CB  PHE A 175     162.548 117.853 167.674  1.00 93.33           C
ATOM    900  CG  PHE A 175     161.488 118.815 168.141  1.00 93.33           C
ATOM    901  CD1 PHE A 175     161.651 119.572 169.293  1.00 93.33           C
ATOM    902  CD2 PHE A 175     160.304 118.943 167.435  1.00 93.33           C
ATOM    903  CE1 PHE A 175     160.651 120.427 169.724  1.00 93.33           C
ATOM    904  CE2 PHE A 175     159.312 119.810 167.859  1.00 93.33           C
ATOM    905  CZ  PHE A 175     159.485 120.549 169.005  1.00 93.33           C
ATOM    906  N   SER A 176     166.221 117.316 167.801  1.00106.70           N
ATOM    907  CA  SER A 176     167.248 116.389 167.254  1.00106.70           C
ATOM    908  C   SER A 176     167.432 115.191 168.192  1.00106.70           C
ATOM    909  O   SER A 176     167.031 114.085 167.820  1.00106.70           O
ATOM    910  CB  SER A 176     168.558 117.084 166.986  1.00106.70           C
ATOM    911  OG  SER A 176     169.613 116.142 166.866  1.00106.70           O
ATOM    912  N   GLN A 177     168.030 115.406 169.359  1.00100.54           N
ATOM    913  CA  GLN A 177     168.303 114.326 170.335  1.00100.54           C
ATOM    914  C   GLN A 177     167.596 114.665 171.651  1.00100.54           C
ATOM    915  O   GLN A 177     166.693 113.905 172.043  1.00100.54           O
ATOM    916  CB  GLN A 177     169.812 114.154 170.485  1.00100.54           C
ATOM    917  CG  GLN A 177     170.453 113.465 169.285  1.00100.54           C
ATOM    918  CD  GLN A 177     171.931 113.736 169.130  1.00100.54           C
ATOM    919  OE1 GLN A 177     172.626 114.134 170.064  1.00100.54           O
ATOM    920  NE2 GLN A 177     172.427 113.507 167.927  1.00100.54           N
ATOM    921  N   GLN A 178     168.043 115.706 172.350  1.00 98.01           N
ATOM    922  CA  GLN A 178     167.454 116.075 173.669  1.00 98.01           C
ATOM    923  C   GLN A 178     167.400 117.590 173.821  1.00 98.01           C
ATOM    924  O   GLN A 178     166.925 118.032 174.873  1.00 98.01           O
ATOM    925  CB  GLN A 178     168.241 115.454 174.834  1.00 98.01           C
ATOM    926  CG  GLN A 178     168.405 113.931 174.771  1.00 98.01           C
ATOM    927  CD  GLN A 178     167.172 113.154 175.169  1.00 98.01           C
ATOM    928  OE1 GLN A 178     166.401 113.590 176.016  1.00 98.01           O
ATOM    929  NE2 GLN A 178     166.991 111.982 174.577  1.00 98.01           N
ATOM    930  N   THR A 179     167.838 118.366 172.830  1.00 98.14           N
ATOM    931  CA  THR A 179     168.066 119.819 172.991  1.00 98.14           C
ATOM    932  C   THR A 179     166.766 120.537 173.367  1.00 98.14           C
ATOM    933  O   THR A 179     166.839 121.587 174.025  1.00 98.14           O
ATOM    934  CB  THR A 179     168.664 120.425 171.722  1.00 98.14           C
ATOM    935  OG1 THR A 179     168.994 121.784 172.001  1.00 98.14           O
ATOM    936  CG2 THR A 179     167.728 120.393 170.537  1.00 98.14           C
ATOM    937  N   TYR A 180     165.627 119.947 173.016  1.00 94.20           N
ATOM    938  CA  TYR A 180     164.300 120.507 173.378  1.00 94.20           C
ATOM    939  C   TYR A 180     164.206 120.669 174.895  1.00 94.20           C
ATOM    940  O   TYR A 180     163.695 121.711 175.348  1.00 94.20           O
ATOM    941  CB  TYR A 180     163.158 119.645 172.852  1.00 94.20           C
ATOM    942  CG  TYR A 180     163.135 118.246 173.400  1.00 94.20           C
ATOM    943  CD1 TYR A 180     163.857 117.245 172.777  1.00 94.20           C
ATOM    944  CD2 TYR A 180     162.421 117.924 174.545  1.00 94.20           C
ATOM    945  CE1 TYR A 180     163.848 115.946 173.252  1.00 94.20           C
ATOM    946  CE2 TYR A 180     162.410 116.631 175.040  1.00 94.20           C
ATOM    947  CZ  TYR A 180     163.124 115.639 174.389  1.00 94.20           C
ATOM    948  OH  TYR A 180     163.129 114.359 174.852  1.00 94.20           O
ATOM    949  N   TYR A 181     164.732 119.717 175.663  1.00 96.32           N
ATOM    950  CA  TYR A 181     164.722 119.786 177.143  1.00 96.32           C
ATOM    951  C   TYR A 181     165.986 120.496 177.629  1.00 96.32           C
ATOM    952  O   TYR A 181     165.932 121.164 178.663  1.00 96.32           O
ATOM    953  CB  TYR A 181     164.561 118.392 177.743  1.00 96.32           C
ATOM    954  CG  TYR A 181     164.505 118.396 179.245  1.00 96.32           C
ATOM    955  CD1 TYR A 181     163.484 119.045 179.921  1.00 96.32           C
ATOM    956  CD2 TYR A 181     165.473 117.752 179.993  1.00 96.32           C
ATOM    957  CE1 TYR A 181     163.423 119.055 181.303  1.00 96.32           C
ATOM    958  CE2 TYR A 181     165.416 117.731 181.378  1.00 96.32           C
ATOM    959  CZ  TYR A 181     164.384 118.381 182.035  1.00 96.32           C
ATOM    960  OH  TYR A 181     164.334 118.395 183.397  1.00 96.32           O
ATOM    961  N   ARG A 182     167.079 120.373 176.890  1.00100.25           N
ATOM    962  CA  ARG A 182     168.405 120.865 177.340  1.00100.25           C
ATOM    963  C   ARG A 182     168.386 122.395 177.373  1.00100.25           C
ATOM    964  O   ARG A 182     168.999 122.971 178.297  1.00100.25           O
ATOM    965  CB  ARG A 182     169.516 120.306 176.456  1.00100.25           C
ATOM    966  CG  ARG A 182     169.579 118.787 176.481  1.00100.25           C
ATOM    967  CD  ARG A 182     170.703 118.244 175.636  1.00100.25           C
ATOM    968  NE  ARG A 182     171.136 116.931 176.097  1.00100.25           N
ATOM    969  CZ  ARG A 182     172.019 116.150 175.479  1.00100.25           C
ATOM    970  NH1 ARG A 182     172.327 114.973 175.998  1.00100.25           N
ATOM    971  NH2 ARG A 182     172.606 116.542 174.359  1.00100.25           N
ATOM    972  N   VAL A 183     167.761 123.034 176.392  1.00 99.27           N
ATOM    973  CA  VAL A 183     167.843 124.516 176.253  1.00 99.27           C
ATOM    974  C   VAL A 183     166.829 125.176 177.189  1.00 99.27           C
ATOM    975  O   VAL A 183     167.075 126.312 177.606  1.00 99.27           O
ATOM    976  CB  VAL A 183     167.643 124.957 174.793  1.00 99.27           C
ATOM    977  CG1 VAL A 183     168.672 124.297 173.891  1.00 99.27           C
ATOM    978  CG2 VAL A 183     166.227 124.721 174.290  1.00 99.27           C
ATOM    979  N   SER A 184     165.702 124.525 177.469  1.00 95.69           N
ATOM    980  CA  SER A 184     164.560 125.163 178.168  1.00 95.69           C
ATOM    981  C   SER A 184     164.604 124.930 179.681  1.00 95.69           C
ATOM    982  O   SER A 184     163.843 125.620 180.377  1.00 95.69           O
ATOM    983  CB  SER A 184     163.255 124.718 177.565  1.00 95.69           C
ATOM    984  OG  SER A 184     163.051 125.353 176.312  1.00 95.69           O
ATOM    985  N   ASN A 185     165.393 123.984 180.198  1.00101.17           N
ATOM    986  CA  ASN A 185     165.347 123.652 181.647  1.00101.17           C
ATOM    987  C   ASN A 185     166.741 123.688 182.273  1.00101.17           C
ATOM    988  O   ASN A 185     166.854 124.028 183.465  1.00101.17           O
ATOM    989  CB  ASN A 185     164.623 122.331 181.887  1.00101.17           C
ATOM    990  CG  ASN A 185     163.151 122.429 181.549  1.00101.17           C
ATOM    991  OD1 ASN A 185     162.726 121.959 180.496  1.00101.17           O
ATOM    992  ND2 ASN A 185     162.371 123.065 182.410  1.00101.17           N
ATOM    993  N   MET A 186     167.777 123.322 181.530  1.00103.43           N
ATOM    994  CA  MET A 186     169.168 123.364 182.040  1.00103.43           C
ATOM    995  C   MET A 186     169.913 124.585 181.488  1.00103.43           C
ATOM    996  O   MET A 186     171.099 124.745 181.825  1.00103.43           O
ATOM    997  CB  MET A 186     169.920 122.083 181.670  1.00103.43           C
ATOM    998  CG  MET A 186     169.583 120.919 182.572  1.00103.43           C
ATOM    999  SD  MET A 186     167.973 120.219 182.160  1.00103.43           S
ATOM   1000  CE  MET A 186     168.386 119.391 180.627  1.00103.43           C
ATOM   1001  N   ASP A 187     169.248 125.438 180.715  1.00103.43           N
ATOM   1002  CA  ASP A 187     169.905 126.632 180.128  1.00103.43           C
ATOM   1003  C   ASP A 187     168.937 127.815 180.130  1.00103.43           C
ATOM   1004  O   ASP A 187     167.707 127.593 180.090  1.00103.43           O
ATOM   1005  CB  ASP A 187     170.433 126.322 178.731  1.00103.43           C
ATOM   1006  CG  ASP A 187     171.466 127.332 178.230  1.00103.43           C
ATOM   1007  OD1 ASP A 187     172.223 126.975 177.308  1.00103.43           O
ATOM   1008  OD2 ASP A 187     171.521 128.468 178.746  1.00103.43           O
ATOM   1009  N   GLY A 188     169.493 129.019 180.215  1.00 98.71           N
ATOM   1010  CA  GLY A 188     168.735 130.283 180.244  1.00 98.71           C
ATOM   1011  C   GLY A 188     169.117 131.233 179.126  1.00 98.71           C
ATOM   1012  O   GLY A 188     168.440 132.265 179.021  1.00 98.71           O
ATOM   1013  N   ARG A 189     170.148 130.926 178.337  1.00104.53           N
ATOM   1014  CA  ARG A 189     170.665 131.842 177.286  1.00104.53           C
ATOM   1015  C   ARG A 189     169.550 132.118 176.278  1.00104.53           C
ATOM   1016  O   ARG A 189     169.295 133.307 175.976  1.00104.53           O
ATOM   1017  CB  ARG A 189     171.886 131.258 176.577  1.00104.53           C
ATOM   1018  CG  ARG A 189     173.210 131.671 177.200  1.00104.53           C
ATOM   1019  CD  ARG A 189     174.361 130.911 176.582  1.00104.53           C
ATOM   1020  NE  ARG A 189     174.323 129.484 176.877  1.00104.53           N
ATOM   1021  CZ  ARG A 189     175.197 128.590 176.421  1.00104.53           C
ATOM   1022  NH1 ARG A 189     175.070 127.319 176.760  1.00104.53           N
ATOM   1023  NH2 ARG A 189     176.202 128.960 175.642  1.00104.53           N
ATOM   1024  N   LEU A 190     168.861 131.066 175.830  1.00 99.12           N
ATOM   1025  CA  LEU A 190     167.650 131.220 174.989  1.00 99.12           C
ATOM   1026  C   LEU A 190     166.514 131.691 175.900  1.00 99.12           C
ATOM   1027  O   LEU A 190     166.044 130.895 176.732  1.00 99.12           O
ATOM   1028  CB  LEU A 190     167.334 129.900 174.288  1.00 99.12           C
ATOM   1029  CG  LEU A 190     166.349 129.996 173.120  1.00 99.12           C
ATOM   1030  CD1 LEU A 190     166.660 128.952 172.058  1.00 99.12           C
ATOM   1031  CD2 LEU A 190     164.902 129.872 173.587  1.00 99.12           C
ATOM   1032  N   ARG A 191     166.129 132.955 175.753  1.00103.26           N
ATOM   1033  CA  ARG A 191     165.146 133.623 176.643  1.00103.26           C
ATOM   1034  C   ARG A 191     163.806 132.889 176.545  1.00103.26           C
ATOM   1035  O   ARG A 191     163.276 132.474 177.584  1.00103.26           O
ATOM   1036  CB  ARG A 191     164.987 135.096 176.258  1.00103.26           C
ATOM   1037  CG  ARG A 191     166.224 135.960 176.469  1.00103.26           C
ATOM   1038  CD  ARG A 191     166.548 136.237 177.928  1.00103.26           C
ATOM   1039  NE  ARG A 191     167.431 135.231 178.511  1.00103.26           N
ATOM   1040  CZ  ARG A 191     167.840 135.216 179.784  1.00103.26           C
ATOM   1041  NH1 ARG A 191     168.649 134.256 180.203  1.00103.26           N
ATOM   1042  NH2 ARG A 191     167.438 136.144 180.641  1.00103.26           N
ATOM   1043  N   ASN A 192     163.296 132.701 175.333  1.00101.52           N
ATOM   1044  CA  ASN A 192     161.952 132.127 175.104  1.00101.52           C
ATOM   1045  C   ASN A 192     161.911 131.570 173.689  1.00101.52           C
ATOM   1046  O   ASN A 192     162.083 132.326 172.738  1.00101.52           O
ATOM   1047  CB  ASN A 192     160.874 133.188 175.330  1.00101.52           C
ATOM   1048  CG  ASN A 192     159.477 132.623 175.488  1.00101.52           C
ATOM   1049  OD1 ASN A 192     159.262 131.415 175.432  1.00101.52           O
ATOM   1050  ND2 ASN A 192     158.511 133.500 175.708  1.00101.52           N
ATOM   1051  N   PRO A 193     161.635 130.267 173.480  1.00 98.18           N
ATOM   1052  CA  PRO A 193     161.658 129.700 172.135  1.00 98.18           C
ATOM   1053  C   PRO A 193     160.488 130.196 171.280  1.00 98.18           C
ATOM   1054  O   PRO A 193     160.611 130.169 170.070  1.00 98.18           O
ATOM   1055  CB  PRO A 193     161.606 128.188 172.339  1.00 98.18           C
ATOM   1056  CG  PRO A 193     161.169 127.964 173.773  1.00 98.18           C
ATOM   1057  CD  PRO A 193     161.250 129.285 174.499  1.00 98.18           C
ATOM   1058  N   ASP A 194     159.436 130.709 171.912  1.00103.34           N
ATOM   1059  CA  ASP A 194     158.363 131.433 171.178  1.00103.34           C
ATOM   1060  C   ASP A 194     158.986 132.606 170.406  1.00103.34           C
ATOM   1061  O   ASP A 194     158.723 132.750 169.197  1.00103.34           O
ATOM   1062  CB  ASP A 194     157.258 131.908 172.122  1.00103.34           C
ATOM   1063  CG  ASP A 194     156.321 132.924 171.494  1.00103.34           C
ATOM   1064  OD1 ASP A 194     156.067 132.791 170.278  1.00103.34           O
ATOM   1065  OD2 ASP A 194     155.897 133.860 172.205  1.00103.34           O
ATOM   1066  N   GLN A 195     159.771 133.432 171.084  1.00 99.67           N
ATOM   1067  CA  GLN A 195     160.410 134.620 170.459  1.00 99.67           C
ATOM   1068  C   GLN A 195     161.493 134.148 169.492  1.00 99.67           C
ATOM   1069  O   GLN A 195     161.536 134.658 168.364  1.00 99.67           O
ATOM   1070  CB  GLN A 195     160.978 135.575 171.510  1.00 99.67           C
ATOM   1071  CG  GLN A 195     159.942 136.123 172.483  1.00 99.67           C
ATOM   1072  CD  GLN A 195     158.701 136.658 171.808  1.00 99.67           C
ATOM   1073  OE1 GLN A 195     157.787 135.911 171.457  1.00 99.67           O
ATOM   1074  NE2 GLN A 195     158.667 137.965 171.614  1.00 99.67           N
ATOM   1075  N   SER A 196     162.344 133.221 169.920  1.00 95.61           N
ATOM   1076  CA  SER A 196     163.574 132.852 169.178  1.00 95.61           C
ATOM   1077  C   SER A 196     163.244 132.041 167.915  1.00 95.61           C
ATOM   1078  O   SER A 196     164.057 132.084 166.980  1.00 95.61           O
ATOM   1079  CB  SER A 196     164.543 132.115 170.056  1.00 95.61           C
ATOM   1080  OG  SER A 196     165.845 132.174 169.506  1.00 95.61           O
ATOM   1081  N   LEU A 197     162.150 131.264 167.893  1.00 89.97           N
ATOM   1082  CA  LEU A 197     161.871 130.335 166.758  1.00 89.97           C
ATOM   1083  C   LEU A 197     160.660 130.788 165.932  1.00 89.97           C
ATOM   1084  O   LEU A 197     160.458 130.201 164.848  1.00 89.97           O
ATOM   1085  CB  LEU A 197     161.693 128.908 167.286  1.00 89.97           C
ATOM   1086  CG  LEU A 197     162.985 128.160 167.616  1.00 89.97           C
ATOM   1087  CD1 LEU A 197     162.702 127.025 168.590  1.00 89.97           C
ATOM   1088  CD2 LEU A 197     163.661 127.631 166.359  1.00 89.97           C
ATOM   1089  N   THR A 198     159.889 131.791 166.364  1.00 96.75           N
ATOM   1090  CA  THR A 198     158.760 132.329 165.556  1.00 96.75           C
ATOM   1091  C   THR A 198     158.991 133.807 165.235  1.00 96.75           C
ATOM   1092  O   THR A 198     158.968 134.155 164.041  1.00 96.75           O
ATOM   1093  CB  THR A 198     157.413 132.092 166.241  1.00 96.75           C
ATOM   1094  OG1 THR A 198     157.244 130.678 166.328  1.00 96.75           O
ATOM   1095  CG2 THR A 198     156.260 132.721 165.492  1.00 96.75           C
ATOM   1096  N   GLU A 199     159.157 134.647 166.252  1.00 90.33           N
ATOM   1097  CA  GLU A 199     159.256 136.123 166.052  1.00 90.33           C
ATOM   1098  C   GLU A 199     160.705 136.515 165.731  1.00 90.33           C
ATOM   1099  O   GLU A 199     160.993 137.715 165.730  1.00 90.33           O
ATOM   1100  CB  GLU A 199     158.701 136.828 167.287  1.00 90.33           C
ATOM   1101  CG  GLU A 199     158.340 138.291 167.071  1.00 90.33           C
ATOM   1102  CD  GLU A 199     159.437 139.292 167.395  1.00 90.33           C
ATOM   1103  OE1 GLU A 199     160.311 138.962 168.222  1.00 90.33           O
ATOM   1104  OE2 GLU A 199     159.425 140.395 166.808  1.00 90.33           O
ATOM   1105  N   ASP A 200     161.592 135.554 165.477  1.00 87.31           N
ATOM   1106  CA  ASP A 200     163.023 135.825 165.190  1.00 87.31           C
ATOM   1107  C   ASP A 200     163.380 135.308 163.798  1.00 87.31           C
ATOM   1108  O   ASP A 200     164.191 135.965 163.127  1.00 87.31           O
ATOM   1109  CB  ASP A 200     163.915 135.191 166.251  1.00 87.31           C
ATOM   1110  CG  ASP A 200     165.389 135.402 165.996  1.00 87.31           C
ATOM   1111  OD1 ASP A 200     165.831 136.565 166.059  1.00 87.31           O
ATOM   1112  OD2 ASP A 200     166.066 134.405 165.707  1.00 87.31           O
ATOM   1113  N   VAL A 201     162.846 134.157 163.394  1.00 80.55           N
ATOM   1114  CA  VAL A 201     163.061 133.635 162.017  1.00 80.55           C
ATOM   1115  C   VAL A 201     162.254 134.522 161.073  1.00 80.55           C
ATOM   1116  O   VAL A 201     162.787 134.894 160.016  1.00 80.55           O
ATOM   1117  CB  VAL A 201     162.685 132.149 161.908  1.00 80.55           C
ATOM   1118  CG1 VAL A 201     162.547 131.690 160.466  1.00 80.55           C
ATOM   1119  CG2 VAL A 201     163.685 131.297 162.668  1.00 80.55           C
ATOM   1120  N   VAL A 202     161.012 134.834 161.436  1.00 85.19           N
ATOM   1121  CA  VAL A 202     160.115 135.655 160.574  1.00 85.19           C
ATOM   1122  C   VAL A 202     160.719 137.048 160.440  1.00 85.19           C
ATOM   1123  O   VAL A 202     160.779 137.555 159.309  1.00 85.19           O
ATOM   1124  CB  VAL A 202     158.684 135.719 161.125  1.00 85.19           C
ATOM   1125  CG1 VAL A 202     157.864 136.807 160.450  1.00 85.19           C
ATOM   1126  CG2 VAL A 202     157.998 134.374 160.994  1.00 85.19           C
ATOM   1127  N   ALA A 203     161.195 137.629 161.543  1.00 77.27           N
ATOM   1128  CA  ALA A 203     161.823 138.965 161.551  1.00 77.27           C
ATOM   1129  C   ALA A 203     163.183 138.924 160.846  1.00 77.27           C
ATOM   1130  O   ALA A 203     163.849 139.954 160.864  1.00 77.27           O
ATOM   1131  CB  ALA A 203     161.936 139.472 162.969  1.00 77.27           C
ATOM   1132  N   PHE A 204     163.624 137.784 160.305  1.00 81.39           N
ATOM   1133  CA  PHE A 204     164.911 137.668 159.582  1.00 81.39           C
ATOM   1134  C   PHE A 204     164.678 137.389 158.096  1.00 81.39           C
ATOM   1135  O   PHE A 204     165.388 137.968 157.262  1.00 81.39           O
ATOM   1136  CB  PHE A 204     165.776 136.567 160.181  1.00 81.39           C
ATOM   1137  CG  PHE A 204     166.973 136.220 159.338  1.00 81.39           C
ATOM   1138  CD1 PHE A 204     168.113 137.009 159.383  1.00 81.39           C
ATOM   1139  CD2 PHE A 204     166.974 135.093 158.528  1.00 81.39           C
ATOM   1140  CE1 PHE A 204     169.216 136.698 158.605  1.00 81.39           C
ATOM   1141  CE2 PHE A 204     168.075 134.787 157.747  1.00 81.39           C
ATOM   1142  CZ  PHE A 204     169.199 135.583 157.796  1.00 81.39           C
ATOM   1143  N   ALA A 205     163.749 136.496 157.763  1.00 79.00           N
ATOM   1144  CA  ALA A 205     163.329 136.229 156.369  1.00 79.00           C
ATOM   1145  C   ALA A 205     162.733 137.500 155.758  1.00 79.00           C
ATOM   1146  O   ALA A 205     163.022 137.775 154.589  1.00 79.00           O
ATOM   1147  CB  ALA A 205     162.351 135.089 156.312  1.00 79.00           C
ATOM   1148  N   ALA A 206     161.952 138.255 156.529  1.00 71.42           N
ATOM   1149  CA  ALA A 206     161.276 139.488 156.067  1.00 71.42           C
ATOM   1150  C   ALA A 206     162.202 140.701 156.198  1.00 71.42           C
ATOM   1151  O   ALA A 206     161.777 141.784 155.797  1.00 71.42           O
ATOM   1152  CB  ALA A 206     159.997 139.703 156.834  1.00 71.42           C
ATOM   1153  N   SER A 207     163.423 140.537 156.712  1.00 71.85           N
ATOM   1154  CA  SER A 207     164.402 141.645 156.836  1.00 71.85           C
ATOM   1155  C   SER A 207     165.584 141.439 155.883  1.00 71.85           C
ATOM   1156  O   SER A 207     166.502 142.256 155.934  1.00 71.85           O
ATOM   1157  CB  SER A 207     164.853 141.799 158.264  1.00 71.85           C
ATOM   1158  OG  SER A 207     166.024 142.605 158.353  1.00 71.85           O
ATOM   1159  N   VAL A 208     165.588 140.368 155.091  1.00 71.27           N
ATOM   1160  CA  VAL A 208     166.653 140.139 154.074  1.00 71.27           C
ATOM   1161  C   VAL A 208     166.023 140.235 152.685  1.00 71.27           C
ATOM   1162  O   VAL A 208     166.720 140.699 151.753  1.00 71.27           O
ATOM   1163  CB  VAL A 208     167.382 138.803 154.292  1.00 71.27           C
ATOM   1164  CG1 VAL A 208     166.523 137.597 153.932  1.00 71.27           C
ATOM   1165  CG2 VAL A 208     168.696 138.764 153.526  1.00 71.27           C
ATOM   1166  N   ALA A 209     164.777 139.793 152.540  1.00 68.42           N
ATOM   1167  CA  ALA A 209     164.043 139.913 151.261  1.00 68.42           C
ATOM   1168  C   ALA A 209     163.655 141.382 151.058  1.00 68.42           C
ATOM   1169  O   ALA A 209     163.880 141.913 149.940  1.00 68.42           O
ATOM   1170  CB  ALA A 209     162.846 139.004 151.232  1.00 68.42           C
ATOM   1171  N   HIS A 210     163.115 142.027 152.096  1.00 72.42           N
ATOM   1172  CA  HIS A 210     162.689 143.451 152.035  1.00 72.42           C
ATOM   1173  C   HIS A 210     163.923 144.331 151.831  1.00 72.42           C
ATOM   1174  O   HIS A 210     163.783 145.394 151.203  1.00 72.42           O
ATOM   1175  CB  HIS A 210     161.893 143.855 153.273  1.00 72.42           C
ATOM   1176  CG  HIS A 210     161.438 145.278 153.236  1.00 72.42           C
ATOM   1177  ND1 HIS A 210     160.414 145.712 152.411  1.00 72.42           N
ATOM   1178  CD2 HIS A 210     161.885 146.371 153.891  1.00 72.42           C
ATOM   1179  CE1 HIS A 210     160.240 147.008 152.573  1.00 72.42           C
ATOM   1180  NE2 HIS A 210     161.127 147.436 153.477  1.00 72.42           N
ATOM   1181  N   LEU A 211     165.073 143.888 152.328  1.00 71.88           N
ATOM   1182  CA  LEU A 211     166.352 144.609 152.127  1.00 71.88           C
ATOM   1183  C   LEU A 211     166.941 144.236 150.767  1.00 71.88           C
ATOM   1184  O   LEU A 211     167.822 144.950 150.316  1.00 71.88           O
ATOM   1185  CB  LEU A 211     167.298 144.267 153.278  1.00 71.88           C
ATOM   1186  CG  LEU A 211     168.595 145.083 153.356  1.00 71.88           C
ATOM   1187  CD1 LEU A 211     168.954 145.399 154.809  1.00 71.88           C
ATOM   1188  CD2 LEU A 211     169.758 144.368 152.673  1.00 71.88           C
ATOM   1189  N   TYR A 212     166.466 143.172 150.116  1.00 61.58           N
ATOM   1190  CA  TYR A 212     166.934 142.794 148.759  1.00 61.58           C
ATOM   1191  C   TYR A 212     166.061 143.462 147.693  1.00 61.58           C
ATOM   1192  O   TYR A 212     166.586 144.107 146.754  1.00 61.58           O
ATOM   1193  CB  TYR A 212     166.924 141.278 148.573  1.00 61.58           C
ATOM   1194  CG  TYR A 212     167.462 140.836 147.242  1.00 61.58           C
ATOM   1195  CD1 TYR A 212     168.818 140.618 147.066  1.00 61.58           C
ATOM   1196  CD2 TYR A 212     166.626 140.645 146.153  1.00 61.58           C
ATOM   1197  CE1 TYR A 212     169.332 140.208 145.846  1.00 61.58           C
ATOM   1198  CE2 TYR A 212     167.124 140.242 144.927  1.00 61.58           C
ATOM   1199  CZ  TYR A 212     168.480 140.019 144.771  1.00 61.58           C
ATOM   1200  OH  TYR A 212     168.970 139.618 143.563  1.00 61.58           O
ATOM   1201  N   SER A 213     164.740 143.332 147.821  1.00 66.20           N
ATOM   1202  CA  SER A 213     163.775 143.835 146.815  1.00 66.20           C
ATOM   1203  C   SER A 213     163.673 145.358 146.882  1.00 66.20           C
ATOM   1204  O   SER A 213     162.872 145.890 146.109  1.00 66.20           O
ATOM   1205  CB  SER A 213     162.430 143.170 146.974  1.00 66.20           C
ATOM   1206  OG  SER A 213     161.406 143.866 146.274  1.00 66.20           O
ATOM   1207  N   ASN A 214     164.440 146.019 147.755  1.00 69.87           N
ATOM   1208  CA  ASN A 214     164.445 147.496 147.844  1.00 69.87           C
ATOM   1209  C   ASN A 214     165.865 148.041 147.694  1.00 69.87           C
ATOM   1210  O   ASN A 214     166.005 149.269 147.758  1.00 69.87           O
ATOM   1211  CB  ASN A 214     163.813 147.968 149.155  1.00 69.87           C
ATOM   1212  CG  ASN A 214     162.323 147.717 149.241  1.00 69.87           C
ATOM   1213  OD1 ASN A 214     161.783 146.850 148.557  1.00 69.87           O
ATOM   1214  ND2 ASN A 214     161.647 148.465 150.098  1.00 69.87           N
ATOM   1215  N   LEU A 215     166.886 147.186 147.576  1.00 64.51           N
ATOM   1216  CA  LEU A 215     168.291 147.648 147.413  1.00 64.51           C
ATOM   1217  C   LEU A 215     168.895 147.063 146.138  1.00 64.51           C
ATOM   1218  O   LEU A 215     170.124 147.064 146.013  1.00 64.51           O
ATOM   1219  CB  LEU A 215     169.125 147.236 148.631  1.00 64.51           C
ATOM   1220  CG  LEU A 215     169.126 148.174 149.835  1.00 64.51           C
ATOM   1221  CD1 LEU A 215     169.658 149.564 149.494  1.00 64.51           C
ATOM   1222  CD2 LEU A 215     167.747 148.253 150.483  1.00 64.51           C
ATOM   1223  N   THR A 216     168.081 146.540 145.235  1.00 62.77           N
ATOM   1224  CA  THR A 216     168.517 146.175 143.865  1.00 62.77           C
ATOM   1225  C   THR A 216     167.548 146.760 142.846  1.00 62.77           C
ATOM   1226  O   THR A 216     167.971 146.994 141.711  1.00 62.77           O
ATOM   1227  CB  THR A 216     168.637 144.658 143.716  1.00 62.77           C
ATOM   1228  OG1 THR A 216     169.335 144.400 142.495  1.00 62.77           O
ATOM   1229  CG2 THR A 216     167.292 143.963 143.713  1.00 62.77           C
ATOM   1230  N   LYS A 217     166.302 147.018 143.233  1.00 59.50           N
ATOM   1231  CA  LYS A 217     165.309 147.675 142.356  1.00 59.50           C
ATOM   1232  C   LYS A 217     165.756 149.102 142.045  1.00 59.50           C
ATOM   1233  O   LYS A 217     165.719 149.501 140.889  1.00 59.50           O
ATOM   1234  CB  LYS A 217     163.925 147.592 142.994  1.00 59.50           C
ATOM   1235  CG  LYS A 217     162.959 148.694 142.592  1.00 59.50           C
ATOM   1236  CD  LYS A 217     161.632 148.580 143.291  1.00 59.50           C
ATOM   1237  CE  LYS A 217     160.832 147.340 142.932  1.00 59.50           C
ATOM   1238  NZ  LYS A 217     159.603 147.235 143.751  1.00 59.50           N
ATOM   1239  N   PRO A 218     166.154 149.933 143.028  1.00 60.57           N
ATOM   1240  CA  PRO A 218     166.752 151.225 142.690  1.00 60.57           C
ATOM   1241  C   PRO A 218     168.106 151.088 141.985  1.00 60.57           C
ATOM   1242  O   PRO A 218     168.293 151.737 140.964  1.00 60.57           O
ATOM   1243  CB  PRO A 218     166.902 151.904 144.045  1.00 60.57           C
ATOM   1244  CG  PRO A 218     165.843 151.248 144.870  1.00 60.57           C
ATOM   1245  CD  PRO A 218     165.912 149.793 144.472  1.00 60.57           C
ATOM   1246  N   LEU A 219     168.985 150.213 142.465  1.00 60.45           N
ATOM   1247  CA  LEU A 219     170.376 150.119 141.951  1.00 60.45           C
ATOM   1248  C   LEU A 219     170.383 149.565 140.520  1.00 60.45           C
ATOM   1249  O   LEU A 219     171.486 149.402 139.965  1.00 60.45           O
ATOM   1250  CB  LEU A 219     171.204 149.257 142.904  1.00 60.45           C
ATOM   1251  CG  LEU A 219     171.691 149.961 144.169  1.00 60.45           C
ATOM   1252  CD1 LEU A 219     172.436 148.993 145.082  1.00 60.45           C
ATOM   1253  CD2 LEU A 219     172.574 151.156 143.831  1.00 60.45           C
ATOM   1254  N   LEU A 220     169.211 149.293 139.943  1.00 50.16           N
ATOM   1255  CA  LEU A 220     169.093 149.045 138.484  1.00 50.16           C
ATOM   1256  C   LEU A 220     168.501 150.264 137.776  1.00 50.16           C
ATOM   1257  O   LEU A 220     168.904 150.524 136.638  1.00 50.16           O
ATOM   1258  CB  LEU A 220     168.256 147.793 138.240  1.00 50.16           C
ATOM   1259  CG  LEU A 220     168.323 147.254 136.816  1.00 50.16           C
ATOM   1260  CD1 LEU A 220     169.763 147.068 136.370  1.00 50.16           C
ATOM   1261  CD2 LEU A 220     167.531 145.964 136.700  1.00 50.16           C
ATOM   1262  N   ASP A 221     167.559 150.960 138.409  1.00 49.01           N
ATOM   1263  CA  ASP A 221     166.950 152.190 137.841  1.00 49.01           C
ATOM   1264  C   ASP A 221     168.045 153.235 137.672  1.00 49.01           C
ATOM   1265  O   ASP A 221     168.187 153.803 136.582  1.00 49.01           O
ATOM   1266  CB  ASP A 221     165.824 152.727 138.726  1.00 49.01           C
ATOM   1267  CG  ASP A 221     164.535 151.940 138.597  1.00 49.01           C
ATOM   1268  OD1 ASP A 221     164.631 150.728 138.308  1.00 49.01           O
ATOM   1269  OD2 ASP A 221     163.459 152.549 138.751  1.00 49.01           O
ATOM   1270  N   VAL A 222     168.895 153.386 138.677  1.00 53.42           N
ATOM   1271  CA  VAL A 222     170.012 154.366 138.628  1.00 53.42           C
ATOM   1272  C   VAL A 222     171.106 153.803 137.727  1.00 53.42           C
ATOM   1273  O   VAL A 222     171.989 154.569 137.356  1.00 53.42           O
ATOM   1274  CB  VAL A 222     170.509 154.677 140.044  1.00 53.42           C
ATOM   1275  CG1 VAL A 222     171.699 155.625 140.046  1.00 53.42           C
ATOM   1276  CG2 VAL A 222     169.372 155.225 140.895  1.00 53.42           C
ATOM   1277  N   ALA A 223     171.041 152.525 137.363  1.00 53.60           N
ATOM   1278  CA  ALA A 223     172.062 151.898 136.498  1.00 53.60           C
ATOM   1279  C   ALA A 223     171.674 151.930 135.010  1.00 53.60           C
ATOM   1280  O   ALA A 223     172.614 152.092 134.198  1.00 53.60           O
ATOM   1281  CB  ALA A 223     172.379 150.509 136.978  1.00 53.60           C
ATOM   1282  N   VAL A 224     170.384 151.792 134.654  1.00 51.67           N
ATOM   1283  CA  VAL A 224     169.892 151.837 133.232  1.00 51.67           C
ATOM   1284  C   VAL A 224     169.206 153.199 132.952  1.00 51.67           C
ATOM   1285  O   VAL A 224     169.511 153.828 131.882  1.00 51.67           O
ATOM   1286  CB  VAL A 224     169.040 150.600 132.821  1.00 51.67           C
ATOM   1287  CG1 VAL A 224     169.389 149.351 133.624  1.00 51.67           C
ATOM   1288  CG2 VAL A 224     167.530 150.826 132.826  1.00 51.67           C
ATOM   1289  N   THR A 225     168.384 153.740 133.862  1.00 47.47           N
ATOM   1290  CA  THR A 225     167.751 155.066 133.588  1.00 47.47           C
ATOM   1291  C   THR A 225     168.882 156.102 133.511  1.00 47.47           C
ATOM   1292  O   THR A 225     168.904 156.877 132.513  1.00 47.47           O
ATOM   1293  CB  THR A 225     166.618 155.495 134.535  1.00 47.47           C
ATOM   1294  OG1 THR A 225     167.187 156.264 135.598  1.00 47.47           O
ATOM   1295  CG2 THR A 225     165.751 154.362 135.046  1.00 47.47           C
ATOM   1296  N   SER A 226     169.833 156.106 134.460  1.00 43.51           N
ATOM   1297  CA  SER A 226     170.976 157.061 134.359  1.00 43.51           C
ATOM   1298  C   SER A 226     171.755 156.844 133.056  1.00 43.51           C
ATOM   1299  O   SER A 226     172.156 157.861 132.454  1.00 43.51           O
ATOM   1300  CB  SER A 226     171.932 157.067 135.504  1.00 43.51           C
ATOM   1301  OG  SER A 226     173.072 157.851 135.175  1.00 43.51           O
ATOM   1302  N   TYR A 227     172.012 155.606 132.624  1.00 47.93           N
ATOM   1303  CA  TYR A 227     172.830 155.356 131.399  1.00 47.93           C
ATOM   1304  C   TYR A 227     172.140 155.928 130.145  1.00 47.93           C
ATOM   1305  O   TYR A 227     172.891 156.479 129.279  1.00 47.93           O
ATOM   1306  CB  TYR A 227     173.209 153.885 131.152  1.00 47.93           C
ATOM   1307  CG  TYR A 227     173.285 153.496 129.689  1.00 47.93           C
ATOM   1308  CD1 TYR A 227     174.439 153.701 128.943  1.00 47.93           C
ATOM   1309  CD2 TYR A 227     172.173 153.006 129.019  1.00 47.93           C
ATOM   1310  CE1 TYR A 227     174.501 153.375 127.594  1.00 47.93           C
ATOM   1311  CE2 TYR A 227     172.209 152.701 127.670  1.00 47.93           C
ATOM   1312  CZ  TYR A 227     173.384 152.863 126.955  1.00 47.93           C
ATOM   1313  OH  TYR A 227     173.425 152.540 125.626  1.00 47.93           O
ATOM   1314  N   THR A 228     170.819 155.799 129.959  1.00 49.10           N
ATOM   1315  CA  THR A 228     170.158 156.289 128.705  1.00 49.10           C
ATOM   1316  C   THR A 228     170.414 157.796 128.585  1.00 49.10           C
ATOM   1317  O   THR A 228     170.826 158.312 127.507  1.00 49.10           O
ATOM   1318  CB  THR A 228     168.637 156.073 128.669  1.00 49.10           C
ATOM   1319  OG1 THR A 228     168.345 154.675 128.693  1.00 49.10           O
ATOM   1320  CG2 THR A 228     167.993 156.705 127.456  1.00 49.10           C
ATOM   1321  N   LEU A 229     170.239 158.482 129.703  1.00 46.37           N
ATOM   1322  CA  LEU A 229     170.461 159.942 129.795  1.00 46.37           C
ATOM   1323  C   LEU A 229     171.794 160.313 129.133  1.00 46.37           C
ATOM   1324  O   LEU A 229     171.942 161.477 128.808  1.00 46.37           O
ATOM   1325  CB  LEU A 229     170.440 160.359 131.268  1.00 46.37           C
ATOM   1326  CG  LEU A 229     170.097 161.822 131.514  1.00 46.37           C
ATOM   1327  CD1 LEU A 229     168.636 162.058 131.182  1.00 46.37           C
ATOM   1328  CD2 LEU A 229     170.410 162.229 132.947  1.00 46.37           C
ATOM   1329  N   LEU A 230     172.745 159.384 129.005  1.00 53.67           N
ATOM   1330  CA  LEU A 230     174.058 159.655 128.363  1.00 53.67           C
ATOM   1331  C   LEU A 230     174.174 158.966 127.002  1.00 53.67           C
ATOM   1332  O   LEU A 230     175.049 159.380 126.229  1.00 53.67           O
ATOM   1333  CB  LEU A 230     175.191 159.227 129.302  1.00 53.67           C
ATOM   1334  CG  LEU A 230     175.609 160.272 130.343  1.00 53.67           C
ATOM   1335  CD1 LEU A 230     174.610 160.334 131.488  1.00 53.67           C
ATOM   1336  CD2 LEU A 230     177.009 159.993 130.876  1.00 53.67           C
ATOM   1337  N   ARG A 231     173.396 157.929 126.717  1.00 57.04           N
ATOM   1338  CA  ARG A 231     173.437 157.258 125.385  1.00 57.04           C
ATOM   1339  C   ARG A 231     172.820 158.184 124.330  1.00 57.04           C
ATOM   1340  O   ARG A 231     173.202 158.071 123.164  1.00 57.04           O
ATOM   1341  CB  ARG A 231     172.758 155.885 125.435  1.00 57.04           C
ATOM   1342  CG  ARG A 231     172.780 155.128 124.113  1.00 57.04           C
ATOM   1343  CD  ARG A 231     171.440 155.187 123.415  1.00 57.04           C
ATOM   1344  NE  ARG A 231     171.462 154.569 122.092  1.00 57.04           N
ATOM   1345  CZ  ARG A 231     170.410 154.448 121.278  1.00 57.04           C
ATOM   1346  NH1 ARG A 231     170.554 153.865 120.097  1.00 57.04           N
ATOM   1347  NH2 ARG A 231     169.219 154.906 121.636  1.00 57.04           N
ATOM   1348  N   ALA A 232     171.841 159.014 124.693  1.00 63.11           N
ATOM   1349  CA  ALA A 232     171.198 159.969 123.763  1.00 63.11           C
ATOM   1350  C   ALA A 232     171.987 161.288 123.703  1.00 63.11           C
ATOM   1351  O   ALA A 232     172.109 161.871 122.617  1.00 63.11           O
ATOM   1352  CB  ALA A 232     169.767 160.185 124.184  1.00 63.11           C
ATOM   1353  N   ALA A 233     172.473 161.788 124.839  1.00 69.07           N
ATOM   1354  CA  ALA A 233     173.278 163.033 124.905  1.00 69.07           C
ATOM   1355  C   ALA A 233     174.541 162.876 124.042  1.00 69.07           C
ATOM   1356  O   ALA A 233     174.892 163.807 123.312  1.00 69.07           O
ATOM   1357  CB  ALA A 233     173.608 163.382 126.340  1.00 69.07           C
ATOM   1358  N   ARG A 234     175.234 161.738 124.147  1.00 75.24           N
ATOM   1359  CA  ARG A 234     176.443 161.455 123.329  1.00 75.24           C
ATOM   1360  C   ARG A 234     176.083 161.446 121.839  1.00 75.24           C
ATOM   1361  O   ARG A 234     176.914 161.884 121.038  1.00 75.24           O
ATOM   1362  CB  ARG A 234     177.118 160.146 123.753  1.00 75.24           C
ATOM   1363  CG  ARG A 234     177.926 160.272 125.035  1.00 75.24           C
ATOM   1364  CD  ARG A 234     179.149 161.156 124.873  1.00 75.24           C
ATOM   1365  NE  ARG A 234     179.607 161.703 126.147  1.00 75.24           N
ATOM   1366  CZ  ARG A 234     180.302 161.043 127.078  1.00 75.24           C
ATOM   1367  NH1 ARG A 234     180.657 161.663 128.194  1.00 75.24           N
ATOM   1368  NH2 ARG A 234     180.640 159.773 126.908  1.00 75.24           N
ATOM   1369  N   SER A 235     174.903 160.947 121.469  1.00 69.59           N
ATOM   1370  CA  SER A 235     174.426 160.917 120.058  1.00 69.59           C
ATOM   1371  C   SER A 235     174.394 162.335 119.467  1.00 69.59           C
ATOM   1372  O   SER A 235     174.831 162.511 118.316  1.00 69.59           O
ATOM   1373  CB  SER A 235     173.074 160.249 119.939  1.00 69.59           C
ATOM   1374  OG  SER A 235     172.630 160.265 118.587  1.00 69.59           O
ATOM   1375  N   ARG A 236     173.932 163.329 120.237  1.00 71.53           N
ATOM   1376  CA  ARG A 236     173.872 164.756 119.805  1.00 71.53           C
ATOM   1377  C   ARG A 236     175.284 165.373 119.702  1.00 71.53           C
ATOM   1378  O   ARG A 236     175.394 166.469 119.123  1.00 71.53           O
ATOM   1379  CB  ARG A 236     173.003 165.558 120.783  1.00 71.53           C
ATOM   1380  CG  ARG A 236     171.517 165.225 120.727  1.00 71.53           C
ATOM   1381  CD  ARG A 236     170.782 165.533 122.022  1.00 71.53           C
ATOM   1382  NE  ARG A 236     169.340 165.488 121.831  1.00 71.53           N
ATOM   1383  CZ  ARG A 236     168.602 166.438 121.256  1.00 71.53           C
ATOM   1384  NH1 ARG A 236     167.295 166.266 121.145  1.00 71.53           N
ATOM   1385  NH2 ARG A 236     169.149 167.555 120.797  1.00 71.53           N
ATOM   1386  N   GLY A 237     176.317 164.731 120.268  1.00 79.11           N
ATOM   1387  CA  GLY A 237     177.698 165.257 120.296  1.00 79.11           C
ATOM   1388  C   GLY A 237     177.753 166.511 121.153  1.00 79.11           C
ATOM   1389  O   GLY A 237     178.323 167.513 120.715  1.00 79.11           O
ATOM   1390  N   ALA A 238     177.132 166.464 122.332  1.00 71.74           N
ATOM   1391  CA  ALA A 238     177.062 167.583 123.301  1.00 71.74           C
ATOM   1392  C   ALA A 238     178.405 167.723 124.033  1.00 71.74           C
ATOM   1393  O   ALA A 238     179.374 167.029 123.660  1.00 71.74           O
ATOM   1394  CB  ALA A 238     175.908 167.337 124.251  1.00 71.74           C
ATOM   1395  N   GLY A 239     178.461 168.593 125.051  1.00 75.51           N
ATOM   1396  CA  GLY A 239     179.612 168.779 125.957  1.00 75.51           C
ATOM   1397  C   GLY A 239     180.170 167.462 126.484  1.00 75.51           C
ATOM   1398  O   GLY A 239     179.387 166.642 126.997  1.00 75.51           O
ATOM   1399  N   THR A 240     181.489 167.287 126.395  1.00 73.35           N
ATOM   1400  CA  THR A 240     182.219 166.050 126.779  1.00 73.35           C
ATOM   1401  C   THR A 240     182.293 165.958 128.301  1.00 73.35           C
ATOM   1402  O   THR A 240     183.357 166.232 128.878  1.00 73.35           O
ATOM   1403  CB  THR A 240     183.614 165.978 126.141  1.00 73.35           C
ATOM   1404  OG1 THR A 240     184.464 167.011 126.648  1.00 73.35           O
ATOM   1405  CG2 THR A 240     183.544 166.077 124.634  1.00 73.35           C
ATOM   1406  N   ALA A 241     181.179 165.558 128.905  1.00 66.18           N
ATOM   1407  CA  ALA A 241     181.051 165.338 130.363  1.00 66.18           C
ATOM   1408  C   ALA A 241     181.261 166.647 131.126  1.00 66.18           C
ATOM   1409  O   ALA A 241     181.363 166.564 132.350  1.00 66.18           O
ATOM   1410  CB  ALA A 241     182.025 164.278 130.840  1.00 66.18           C
ATOM   1411  N   TRP A 242     181.240 167.803 130.453  1.00 60.53           N
ATOM   1412  CA  TRP A 242     181.373 169.136 131.091  1.00 60.53           C
ATOM   1413  C   TRP A 242     180.299 169.331 132.161  1.00 60.53           C
ATOM   1414  O   TRP A 242     180.630 169.771 133.253  1.00 60.53           O
ATOM   1415  CB  TRP A 242     181.350 170.256 130.041  1.00 60.53           C
ATOM   1416  CG  TRP A 242     181.408 171.635 130.629  1.00 60.53           C
ATOM   1417  CD1 TRP A 242     182.516 172.406 130.824  1.00 60.53           C
ATOM   1418  CD2 TRP A 242     180.297 172.402 131.125  1.00 60.53           C
ATOM   1419  NE1 TRP A 242     182.169 173.603 131.393  1.00 60.53           N
ATOM   1420  CE2 TRP A 242     180.814 173.628 131.594  1.00 60.53           C
ATOM   1421  CE3 TRP A 242     178.919 172.170 131.220  1.00 60.53           C
ATOM   1422  CZ2 TRP A 242     179.997 174.617 132.144  1.00 60.53           C
ATOM   1423  CZ3 TRP A 242     178.114 173.142 131.769  1.00 60.53           C
ATOM   1424  CH2 TRP A 242     178.647 174.352 132.219  1.00 60.53           C
ATOM   1425  N   PRO A 243     178.999 169.020 131.919  1.00 51.09           N
ATOM   1426  CA  PRO A 243     177.967 169.229 132.935  1.00 51.09           C
ATOM   1427  C   PRO A 243     177.797 168.010 133.858  1.00 51.09           C
ATOM   1428  O   PRO A 243     176.868 168.009 134.640  1.00 51.09           O
ATOM   1429  CB  PRO A 243     176.725 169.444 132.068  1.00 51.09           C
ATOM   1430  CG  PRO A 243     176.933 168.483 130.920  1.00 51.09           C
ATOM   1431  CD  PRO A 243     178.431 168.459 130.681  1.00 51.09           C
ATOM   1432  N   SER A 244     178.641 166.991 133.688  1.00 50.01           N
ATOM   1433  CA  SER A 244     178.600 165.757 134.509  1.00 50.01           C
ATOM   1434  C   SER A 244     179.410 165.952 135.788  1.00 50.01           C
ATOM   1435  O   SER A 244     178.960 165.438 136.831  1.00 50.01           O
ATOM   1436  CB  SER A 244     179.069 164.564 133.748  1.00 50.01           C
ATOM   1437  OG  SER A 244     178.793 163.379 134.477  1.00 50.01           O
ATOM   1438  N   ALA A 245     180.555 166.642 135.739  1.00 57.49           N
ATOM   1439  CA  ALA A 245     181.455 166.788 136.909  1.00 57.49           C
ATOM   1440  C   ALA A 245     181.436 168.231 137.420  1.00 57.49           C
ATOM   1441  O   ALA A 245     181.009 168.441 138.568  1.00 57.49           O
ATOM   1442  CB  ALA A 245     182.848 166.317 136.570  1.00 57.49           C
ATOM   1443  N   ILE A 246     181.799 169.198 136.581  1.00 47.73           N
ATOM   1444  CA  ILE A 246     182.069 170.599 137.027  1.00 47.73           C
ATOM   1445  C   ILE A 246     180.750 171.229 137.497  1.00 47.73           C
ATOM   1446  O   ILE A 246     180.793 172.065 138.403  1.00 47.73           O
ATOM   1447  CB  ILE A 246     182.766 171.413 135.918  1.00 47.73           C
ATOM   1448  CG1 ILE A 246     184.109 170.793 135.513  1.00 47.73           C
ATOM   1449  CG2 ILE A 246     182.923 172.877 136.313  1.00 47.73           C
ATOM   1450  CD1 ILE A 246     185.189 170.831 136.583  1.00 47.73           C
ATOM   1451  N   ALA A 247     179.604 170.736 137.017  1.00 40.06           N
ATOM   1452  CA  ALA A 247     178.278 171.186 137.490  1.00 40.06           C
ATOM   1453  C   ALA A 247     177.313 170.025 137.734  1.00 40.06           C
ATOM   1454  O   ALA A 247     176.112 170.332 137.832  1.00 40.06           O
ATOM   1455  CB  ALA A 247     177.716 172.164 136.489  1.00 40.06           C
ATOM   1456  N   GLY A 248     177.752 168.762 137.796  1.00 43.29           N
ATOM   1457  CA  GLY A 248     176.847 167.619 138.008  1.00 43.29           C
ATOM   1458  C   GLY A 248     177.115 166.897 139.311  1.00 43.29           C
ATOM   1459  O   GLY A 248     176.140 166.433 139.935  1.00 43.29           O
ATOM   1460  N   LEU A 249     178.380 166.681 139.666  1.00 52.25           N
ATOM   1461  CA  LEU A 249     178.731 165.857 140.858  1.00 52.25           C
ATOM   1462  C   LEU A 249     179.741 166.552 141.770  1.00 52.25           C
ATOM   1463  O   LEU A 249     179.804 166.129 142.937  1.00 52.25           O
ATOM   1464  CB  LEU A 249     179.233 164.471 140.433  1.00 52.25           C
ATOM   1465  CG  LEU A 249     178.143 163.411 140.243  1.00 52.25           C
ATOM   1466  CD1 LEU A 249     177.473 163.576 138.889  1.00 52.25           C
ATOM   1467  CD2 LEU A 249     178.703 161.995 140.382  1.00 52.25           C
ATOM   1468  N   VAL A 250     180.496 167.541 141.302  1.00 46.76           N
ATOM   1469  CA  VAL A 250     181.341 168.369 142.213  1.00 46.76           C
ATOM   1470  C   VAL A 250     180.422 169.157 143.154  1.00 46.76           C
ATOM   1471  O   VAL A 250     180.865 169.559 144.231  1.00 46.76           O
ATOM   1472  CB  VAL A 250     182.294 169.261 141.400  1.00 46.76           C
ATOM   1473  CG1 VAL A 250     182.992 170.317 142.248  1.00 46.76           C
ATOM   1474  CG2 VAL A 250     183.327 168.417 140.672  1.00 46.76           C
ATOM   1475  N   VAL A 251     179.151 169.328 142.791  1.00 45.42           N
ATOM   1476  CA  VAL A 251     178.127 169.924 143.691  1.00 45.42           C
ATOM   1477  C   VAL A 251     177.329 168.787 144.320  1.00 45.42           C
ATOM   1478  O   VAL A 251     176.199 169.022 144.797  1.00 45.42           O
ATOM   1479  CB  VAL A 251     177.243 170.915 142.923  1.00 45.42           C
ATOM   1480  CG1 VAL A 251     178.092 172.024 142.324  1.00 45.42           C
ATOM   1481  CG2 VAL A 251     176.412 170.230 141.855  1.00 45.42           C
ATOM   1482  N   PHE A 252     177.886 167.583 144.299  1.00 46.79           N
ATOM   1483  CA  PHE A 252     177.318 166.414 145.015  1.00 46.79           C
ATOM   1484  C   PHE A 252     178.301 165.921 146.078  1.00 46.79           C
ATOM   1485  O   PHE A 252     177.863 165.522 147.160  1.00 46.79           O
ATOM   1486  CB  PHE A 252     176.962 165.286 144.050  1.00 46.79           C
ATOM   1487  CG  PHE A 252     176.381 164.072 144.723  1.00 46.79           C
ATOM   1488  CD1 PHE A 252     175.065 164.074 145.154  1.00 46.79           C
ATOM   1489  CD2 PHE A 252     177.146 162.933 144.937  1.00 46.79           C
ATOM   1490  CE1 PHE A 252     174.517 162.954 145.768  1.00 46.79           C
ATOM   1491  CE2 PHE A 252     176.598 161.815 145.552  1.00 46.79           C
ATOM   1492  CZ  PHE A 252     175.285 161.828 145.969  1.00 46.79           C
ATOM   1493  N   LEU A 253     179.597 165.926 145.774  1.00 45.15           N
ATOM   1494  CA  LEU A 253     180.667 165.677 146.779  1.00 45.15           C
ATOM   1495  C   LEU A 253     181.112 166.997 147.420  1.00 45.15           C
ATOM   1496  O   LEU A 253     182.215 167.035 147.966  1.00 45.15           O
ATOM   1497  CB  LEU A 253     181.829 164.950 146.098  1.00 45.15           C
ATOM   1498  CG  LEU A 253     181.904 163.437 146.314  1.00 45.15           C
ATOM   1499  CD1 LEU A 253     182.237 163.091 147.763  1.00 45.15           C
ATOM   1500  CD2 LEU A 253     180.618 162.755 145.876  1.00 45.15           C
ATOM   1501  N   THR A 254     180.301 168.046 147.328  1.00 44.35           N
ATOM   1502  CA  THR A 254     180.448 169.272 148.150  1.00 44.35           C
ATOM   1503  C   THR A 254     179.109 169.654 148.788  1.00 44.35           C
ATOM   1504  O   THR A 254     179.101 170.531 149.670  1.00 44.35           O
ATOM   1505  CB  THR A 254     181.050 170.395 147.302  1.00 44.35           C
ATOM   1506  OG1 THR A 254     182.273 169.917 146.738  1.00 44.35           O
ATOM   1507  CG2 THR A 254     181.309 171.650 148.104  1.00 44.35           C
ATOM   1508  N   ALA A 255     178.016 168.980 148.423  1.00 40.82           N
ATOM   1509  CA  ALA A 255     176.721 169.059 149.137  1.00 40.82           C
ATOM   1510  C   ALA A 255     176.664 167.975 150.226  1.00 40.82           C
ATOM   1511  O   ALA A 255     175.583 167.806 150.817  1.00 40.82           O
ATOM   1512  CB  ALA A 255     175.605 168.905 148.137  1.00 40.82           C
ATOM   1513  N   ASN A 256     177.739 167.215 150.444  1.00 42.88           N
ATOM   1514  CA  ASN A 256     177.794 166.193 151.523  1.00 42.88           C
ATOM   1515  C   ASN A 256     179.106 166.314 152.297  1.00 42.88           C
ATOM   1516  O   ASN A 256     179.409 165.390 153.079  1.00 42.88           O
ATOM   1517  CB  ASN A 256     177.591 164.789 150.950  1.00 42.88           C
ATOM   1518  CG  ASN A 256     176.201 164.624 150.385  1.00 42.88           C
ATOM   1519  OD1 ASN A 256     175.219 164.715 151.116  1.00 42.88           O
ATOM   1520  ND2 ASN A 256     176.115 164.393 149.085  1.00 42.88           N
ATOM   1521  N   VAL A 257     179.888 167.363 152.074  1.00 46.26           N
ATOM   1522  CA  VAL A 257     181.194 167.546 152.766  1.00 46.26           C
ATOM   1523  C   VAL A 257     181.159 168.879 153.497  1.00 46.26           C
ATOM   1524  O   VAL A 257     181.701 168.941 154.622  1.00 46.26           O
ATOM   1525  CB  VAL A 257     182.379 167.474 151.787  1.00 46.26           C
ATOM   1526  CG1 VAL A 257     183.668 167.994 152.407  1.00 46.26           C
ATOM   1527  CG2 VAL A 257     182.569 166.065 151.245  1.00 46.26           C
ATOM   1528  N   LEU A 258     180.743 169.936 152.800  1.00 50.00           N
ATOM   1529  CA  LEU A 258     180.587 171.271 153.433  1.00 50.00           C
ATOM   1530  C   LEU A 258     179.317 171.221 154.306  1.00 50.00           C
ATOM   1531  O   LEU A 258     179.287 171.919 155.347  1.00 50.00           O
ATOM   1532  CB  LEU A 258     180.594 172.411 152.387  1.00 50.00           C
ATOM   1533  CG  LEU A 258     181.944 172.809 151.755  1.00 50.00           C
ATOM   1534  CD1 LEU A 258     181.816 174.073 150.901  1.00 50.00           C
ATOM   1535  CD2 LEU A 258     183.023 173.007 152.814  1.00 50.00           C
ATOM   1536  N   ARG A 259     178.302 170.447 153.911  1.00 46.04           N
ATOM   1537  CA  ARG A 259     177.153 170.161 154.799  1.00 46.04           C
ATOM   1538  C   ARG A 259     177.632 168.961 155.591  1.00 46.04           C
ATOM   1539  O   ARG A 259     177.517 167.866 155.080  1.00 46.04           O
ATOM   1540  CB  ARG A 259     175.860 169.924 154.019  1.00 46.04           C
ATOM   1541  CG  ARG A 259     174.714 169.309 154.823  1.00 46.04           C
ATOM   1542  CD  ARG A 259     174.850 167.809 155.114  1.00 46.04           C
ATOM   1543  NE  ARG A 259     173.672 166.929 155.179  1.00 46.04           N
ATOM   1544  CZ  ARG A 259     173.718 165.609 155.424  1.00 46.04           C
ATOM   1545  NH1 ARG A 259     172.601 164.893 155.442  1.00 46.04           N
ATOM   1546  NH2 ARG A 259     174.882 165.005 155.633  1.00 46.04           N
ATOM   1547  N   ALA A 260     178.314 169.213 156.697  1.00 44.75           N
ATOM   1548  CA  ALA A 260     178.835 168.162 157.615  1.00 44.75           C
ATOM   1549  C   ALA A 260     178.716 168.615 159.083  1.00 44.75           C
ATOM   1550  O   ALA A 260     179.763 168.738 159.771  1.00 44.75           O
ATOM   1551  CB  ALA A 260     180.259 167.795 157.251  1.00 44.75           C
ATOM   1552  N   PHE A 261     177.471 168.838 159.557  1.00 45.85           N
ATOM   1553  CA  PHE A 261     177.099 169.246 160.950  1.00 45.85           C
ATOM   1554  C   PHE A 261     176.442 168.104 161.764  1.00 45.85           C
ATOM   1555  O   PHE A 261     175.879 168.428 162.810  1.00 45.85           O
ATOM   1556  CB  PHE A 261     176.196 170.502 160.941  1.00 45.85           C
ATOM   1557  CG  PHE A 261     176.767 171.699 160.215  1.00 45.85           C
ATOM   1558  CD1 PHE A 261     178.132 171.959 160.228  1.00 45.85           C
ATOM   1559  CD2 PHE A 261     175.942 172.562 159.506  1.00 45.85           C
ATOM   1560  CE1 PHE A 261     178.658 173.054 159.557  1.00 45.85           C
ATOM   1561  CE2 PHE A 261     176.470 173.654 158.830  1.00 45.85           C
ATOM   1562  CZ  PHE A 261     177.827 173.898 158.856  1.00 45.85           C
ATOM   1563  N   SER A 262     176.483 166.817 161.375  1.00 48.39           N
ATOM   1564  CA  SER A 262     176.032 165.703 162.264  1.00 48.39           C
ATOM   1565  C   SER A 262     176.855 165.662 163.557  1.00 48.39           C
ATOM   1566  O   SER A 262     176.305 165.337 164.611  1.00 48.39           O
ATOM   1567  CB  SER A 262     176.019 164.349 161.590  1.00 48.39           C
ATOM   1568  OG  SER A 262     175.850 163.323 162.568  1.00 48.39           O
ATOM   1569  N   PRO A 263     178.185 165.918 163.539  1.00 50.62           N
ATOM   1570  CA  PRO A 263     178.964 165.936 164.781  1.00 50.62           C
ATOM   1571  C   PRO A 263     178.470 166.916 165.857  1.00 50.62           C
ATOM   1572  O   PRO A 263     178.414 166.506 167.023  1.00 50.62           O
ATOM   1573  CB  PRO A 263     180.377 166.288 164.297  1.00 50.62           C
ATOM   1574  CG  PRO A 263     180.426 165.692 162.926  1.00 50.62           C
ATOM   1575  CD  PRO A 263     179.064 166.008 162.358  1.00 50.62           C
ATOM   1576  N   LYS A 264     178.029 168.127 165.482  1.00 33.52           N
ATOM   1577  CA  LYS A 264     177.513 169.078 166.504  1.00 33.52           C
ATOM   1578  C   LYS A 264     176.284 168.412 167.137  1.00 33.52           C
ATOM   1579  O   LYS A 264     176.282 168.285 168.367  1.00 33.52           O
ATOM   1580  CB  LYS A 264     177.222 170.481 165.968  1.00 33.52           C
ATOM   1581  CG  LYS A 264     176.626 171.433 166.996  1.00 33.52           C
ATOM   1582  CD  LYS A 264     176.634 172.910 166.604  1.00 33.52           C
ATOM   1583  CE  LYS A 264     176.708 173.236 165.119  1.00 33.52           C
ATOM   1584  NZ  LYS A 264     175.640 172.604 164.300  1.00 33.52           N
ATOM   1585  N   PHE A 265     175.337 167.867 166.357  1.00 37.52           N
ATOM   1586  CA  PHE A 265     174.049 167.328 166.907  1.00 37.52           C
ATOM   1587  C   PHE A 265     174.278 166.053 167.756  1.00 37.52           C
ATOM   1588  O   PHE A 265     173.377 165.690 168.543  1.00 37.52           O
ATOM   1589  CB  PHE A 265     172.963 167.140 165.824  1.00 37.52           C
ATOM   1590  CG  PHE A 265     172.383 168.392 165.201  1.00 37.52           C
ATOM   1591  CD1 PHE A 265     171.096 168.395 164.669  1.00 37.52           C
ATOM   1592  CD2 PHE A 265     173.109 169.572 165.147  1.00 37.52           C
ATOM   1593  CE1 PHE A 265     170.561 169.544 164.103  1.00 37.52           C
ATOM   1594  CE2 PHE A 265     172.591 170.700 164.540  1.00 37.52           C
ATOM   1595  CZ  PHE A 265     171.307 170.697 164.052  1.00 37.52           C
ATOM   1596  N   GLY A 266     175.437 165.381 167.650  1.00 56.94           N
ATOM   1597  CA  GLY A 266     175.772 164.220 168.505  1.00 56.94           C
ATOM   1598  C   GLY A 266     175.935 164.667 169.947  1.00 56.94           C
ATOM   1599  O   GLY A 266     176.044 163.834 170.839  1.00 56.94           O
ATOM   1600  N   GLU A 267     175.927 165.980 170.137  1.00 43.76           N
ATOM   1601  CA  GLU A 267     176.065 166.671 171.425  1.00 43.76           C
ATOM   1602  C   GLU A 267     174.733 167.294 171.846  1.00 43.76           C
ATOM   1603  O   GLU A 267     174.519 167.416 173.064  1.00 43.76           O
ATOM   1604  CB  GLU A 267     177.180 167.715 171.309  1.00 43.76           C
ATOM   1605  CG  GLU A 267     177.194 168.738 172.432  1.00 43.76           C
ATOM   1606  CD  GLU A 267     178.336 169.737 172.365  1.00 43.76           C
ATOM   1607  OE1 GLU A 267     179.460 169.331 171.996  1.00 43.76           O
ATOM   1608  OE2 GLU A 267     178.098 170.923 172.678  1.00 43.76           O
ATOM   1609  N   LEU A 268     173.923 167.787 170.906  1.00 23.70           N
ATOM   1610  CA  LEU A 268     172.671 168.522 171.228  1.00 23.70           C
ATOM   1611  C   LEU A 268     171.475 167.566 171.202  1.00 23.70           C
ATOM   1612  O   LEU A 268     170.383 168.033 171.473  1.00 23.70           O
ATOM   1613  CB  LEU A 268     172.475 169.672 170.232  1.00 23.70           C
ATOM   1614  CG  LEU A 268     173.345 170.907 170.459  1.00 23.70           C
ATOM   1615  CD1 LEU A 268     173.014 171.976 169.435  1.00 23.70           C
ATOM   1616  CD2 LEU A 268     173.180 171.462 171.865  1.00 23.70           C
ATOM   1617  N   VAL A 269     171.633 166.303 170.814  1.00 31.15           N
ATOM   1618  CA  VAL A 269     170.539 165.303 170.964  1.00 31.15           C
ATOM   1619  C   VAL A 269     170.986 164.292 172.025  1.00 31.15           C
ATOM   1620  O   VAL A 269     170.337 163.263 172.181  1.00 31.15           O
ATOM   1621  CB  VAL A 269     170.140 164.689 169.604  1.00 31.15           C
ATOM   1622  CG1 VAL A 269     168.855 163.871 169.691  1.00 31.15           C
ATOM   1623  CG2 VAL A 269     169.970 165.763 168.536  1.00 31.15           C
ATOM   1624  N   ALA A 270     172.070 164.581 172.753  1.00 49.52           N
ATOM   1625  CA  ALA A 270     172.498 163.829 173.957  1.00 49.52           C
ATOM   1626  C   ALA A 270     172.088 164.608 175.206  1.00 49.52           C
ATOM   1627  O   ALA A 270     171.593 163.970 176.158  1.00 49.52           O
ATOM   1628  CB  ALA A 270     173.987 163.562 173.953  1.00 49.52           C
ATOM   1629  N   GLU A 271     172.274 165.926 175.218  1.00 34.00           N
ATOM   1630  CA  GLU A 271     171.828 166.771 176.358  1.00 34.00           C
ATOM   1631  C   GLU A 271     170.303 166.705 176.455  1.00 34.00           C
ATOM   1632  O   GLU A 271     169.784 166.443 177.548  1.00 34.00           O
ATOM   1633  CB  GLU A 271     172.290 168.212 176.188  1.00 34.00           C
ATOM   1634  CG  GLU A 271     173.799 168.364 176.266  1.00 34.00           C
ATOM   1635  CD  GLU A 271     174.372 168.071 177.642  1.00 34.00           C
ATOM   1636  OE1 GLU A 271     173.687 168.403 178.629  1.00 34.00           O
ATOM   1637  OE2 GLU A 271     175.496 167.509 177.728  1.00 34.00           O
ATOM   1638  N   GLU A 272     169.617 166.866 175.331  1.00 25.72           N
ATOM   1639  CA  GLU A 272     168.136 166.823 175.291  1.00 25.72           C
ATOM   1640  C   GLU A 272     167.667 165.400 175.599  1.00 25.72           C
ATOM   1641  O   GLU A 272     166.536 165.256 176.023  1.00 25.72           O
ATOM   1642  CB  GLU A 272     167.610 167.338 173.959  1.00 25.72           C
ATOM   1643  CG  GLU A 272     166.092 167.330 173.881  1.00 25.72           C
ATOM   1644  CD  GLU A 272     165.482 166.057 173.319  1.00 25.72           C
ATOM   1645  OE1 GLU A 272     166.113 165.459 172.438  1.00 25.72           O
ATOM   1646  OE2 GLU A 272     164.381 165.661 173.769  1.00 25.72           O
ATOM   1647  N   ALA A 273     168.479 164.372 175.360  1.00 40.02           N
ATOM   1648  CA  ALA A 273     168.149 162.978 175.723  1.00 40.02           C
ATOM   1649  C   ALA A 273     168.536 162.694 177.178  1.00 40.02           C
ATOM   1650  O   ALA A 273     168.215 161.596 177.632  1.00 40.02           O
ATOM   1651  CB  ALA A 273     168.825 162.020 174.773  1.00 40.02           C
ATOM   1652  N   ARG A 274     169.265 163.593 177.850  1.00 34.23           N
ATOM   1653  CA  ARG A 274     169.633 163.422 179.279  1.00 34.23           C
ATOM   1654  C   ARG A 274     168.668 164.231 180.150  1.00 34.23           C
ATOM   1655  O   ARG A 274     168.111 163.671 181.097  1.00 34.23           O
ATOM   1656  CB  ARG A 274     171.083 163.839 179.535  1.00 34.23           C
ATOM   1657  CG  ARG A 274     171.382 164.100 181.003  1.00 34.23           C
ATOM   1658  CD  ARG A 274     172.856 164.319 181.263  1.00 34.23           C
ATOM   1659  NE  ARG A 274     173.228 165.718 181.115  1.00 34.23           N
ATOM   1660  CZ  ARG A 274     172.943 166.696 181.979  1.00 34.23           C
ATOM   1661  NH1 ARG A 274     173.346 167.931 181.722  1.00 34.23           N
ATOM   1662  NH2 ARG A 274     172.260 166.455 183.089  1.00 34.23           N
ATOM   1663  N   ARG A 275     168.508 165.515 179.853  1.00 27.34           N
ATOM   1664  CA  ARG A 275     167.636 166.426 180.634  1.00 27.34           C
ATOM   1665  C   ARG A 275     166.192 165.945 180.510  1.00 27.34           C
ATOM   1666  O   ARG A 275     165.360 166.435 181.254  1.00 27.34           O
ATOM   1667  CB  ARG A 275     167.801 167.865 180.153  1.00 27.34           C
ATOM   1668  CG  ARG A 275     169.216 168.386 180.346  1.00 27.34           C
ATOM   1669  CD  ARG A 275     169.304 169.856 180.036  1.00 27.34           C
ATOM   1670  NE  ARG A 275     170.623 170.305 179.616  1.00 27.34           N
ATOM   1671  CZ  ARG A 275     171.001 171.577 179.516  1.00 27.34           C
ATOM   1672  NH1 ARG A 275     172.232 171.858 179.119  1.00 27.34           N
ATOM   1673  NH2 ARG A 275     170.170 172.566 179.822  1.00 27.34           N
ATOM   1674  N   LYS A 276     165.903 165.069 179.556  1.00 33.17           N
ATOM   1675  CA  LYS A 276     164.615 164.351 179.485  1.00 33.17           C
ATOM   1676  C   LYS A 276     164.715 163.074 180.316  1.00 33.17           C
ATOM   1677  O   LYS A 276     163.676 162.627 180.812  1.00 33.17           O
ATOM   1678  CB  LYS A 276     164.238 164.070 178.030  1.00 33.17           C
ATOM   1679  CG  LYS A 276     162.928 163.314 177.866  1.00 33.17           C
ATOM   1680  CD  LYS A 276     162.508 163.107 176.438  1.00 33.17           C
ATOM   1681  CE  LYS A 276     161.374 162.109 176.307  1.00 33.17           C
ATOM   1682  NZ  LYS A 276     160.162 162.521 177.061  1.00 33.17           N
ATOM   1683  N   GLY A 277     165.887 162.446 180.339  1.00 40.80           N
ATOM   1684  CA  GLY A 277     166.120 161.190 181.072  1.00 40.80           C
ATOM   1685  C   GLY A 277     166.070 161.387 182.570  1.00 40.80           C
ATOM   1686  O   GLY A 277     165.909 160.378 183.262  1.00 40.80           O
ATOM   1687  N   GLU A 278     166.326 162.597 183.074  1.00 26.85           N
ATOM   1688  CA  GLU A 278     166.330 162.864 184.525  1.00 26.85           C
ATOM   1689  C   GLU A 278     165.067 163.612 184.936  1.00 26.85           C
ATOM   1690  O   GLU A 278     164.772 163.588 186.136  1.00 26.85           O
ATOM   1691  CB  GLU A 278     167.588 163.614 184.930  1.00 26.85           C
ATOM   1692  CG  GLU A 278     167.482 165.113 184.790  1.00 26.85           C
ATOM   1693  CD  GLU A 278     168.645 165.879 185.393  1.00 26.85           C
ATOM   1694  OE1 GLU A 278     169.511 165.267 186.066  1.00 26.85           O
ATOM   1695  OE2 GLU A 278     168.683 167.103 185.190  1.00 26.85           O
ATOM   1696  N   LEU A 279     164.358 164.274 184.022  1.00 21.35           N
ATOM   1697  CA  LEU A 279     163.042 164.861 184.376  1.00 21.35           C
ATOM   1698  C   LEU A 279     162.071 163.732 184.739  1.00 21.35           C
ATOM   1699  O   LEU A 279     161.328 163.894 185.726  1.00 21.35           O
ATOM   1700  CB  LEU A 279     162.487 165.681 183.219  1.00 21.35           C
ATOM   1701  CG  LEU A 279     161.127 166.296 183.507  1.00 21.35           C
ATOM   1702  CD1 LEU A 279     161.310 167.585 184.275  1.00 21.35           C
ATOM   1703  CD2 LEU A 279     160.336 166.498 182.233  1.00 21.35           C
ATOM   1704  N   ARG A 280     162.087 162.641 183.979  1.00 28.90           N
ATOM   1705  CA  ARG A 280     161.263 161.449 184.290  1.00 28.90           C
ATOM   1706  C   ARG A 280     161.821 160.756 185.531  1.00 28.90           C
ATOM   1707  O   ARG A 280     161.088 159.953 186.135  1.00 28.90           O
ATOM   1708  CB  ARG A 280     161.191 160.463 183.128  1.00 28.90           C
ATOM   1709  CG  ARG A 280     159.962 159.573 183.228  1.00 28.90           C
ATOM   1710  CD  ARG A 280     159.734 158.660 182.047  1.00 28.90           C
ATOM   1711  NE  ARG A 280     158.870 157.548 182.427  1.00 28.90           N
ATOM   1712  CZ  ARG A 280     159.258 156.433 183.059  1.00 28.90           C
ATOM   1713  NH1 ARG A 280     160.523 156.244 183.409  1.00 28.90           N
ATOM   1714  NH2 ARG A 280     158.361 155.504 183.349  1.00 28.90           N
ATOM   1715  N   TYR A 281     163.086 160.980 185.872  1.00 22.67           N
ATOM   1716  CA  TYR A 281     163.681 160.440 187.121  1.00 22.67           C
ATOM   1717  C   TYR A 281     163.094 161.180 188.322  1.00 22.67           C
ATOM   1718  O   TYR A 281     162.713 160.533 189.296  1.00 22.67           O
ATOM   1719  CB  TYR A 281     165.204 160.524 187.098  1.00 22.67           C
ATOM   1720  CG  TYR A 281     165.849 160.234 188.424  1.00 22.67           C
ATOM   1721  CD1 TYR A 281     165.894 158.942 188.923  1.00 22.67           C
ATOM   1722  CD2 TYR A 281     166.402 161.250 189.188  1.00 22.67           C
ATOM   1723  CE1 TYR A 281     166.491 158.662 190.143  1.00 22.67           C
ATOM   1724  CE2 TYR A 281     167.005 160.987 190.408  1.00 22.67           C
ATOM   1725  CZ  TYR A 281     167.046 159.689 190.889  1.00 22.67           C
ATOM   1726  OH  TYR A 281     167.640 159.419 192.087  1.00 22.67           O
ATOM   1727  N   MET A 282     162.998 162.501 188.251  1.00 20.45           N
ATOM   1728  CA  MET A 282     162.430 163.299 189.363  1.00 20.45           C
ATOM   1729  C   MET A 282     160.901 163.184 189.365  1.00 20.45           C
ATOM   1730  O   MET A 282     160.274 163.891 190.150  1.00 20.45           O
ATOM   1731  CB  MET A 282     162.853 164.765 189.272  1.00 20.45           C
ATOM   1732  CG  MET A 282     164.351 164.937 189.126  1.00 20.45           C
ATOM   1733  SD  MET A 282     165.003 166.456 189.867  1.00 20.45           S
ATOM   1734  CE  MET A 282     164.657 166.128 191.597  1.00 20.45           C
ATOM   1735  N   HIS A 283     160.281 162.390 188.495  1.00 26.49           N
ATOM   1736  CA  HIS A 283     158.891 161.903 188.689  1.00 26.49           C
ATOM   1737  C   HIS A 283     158.881 160.470 189.225  1.00 26.49           C
ATOM   1738  O   HIS A 283     157.815 160.039 189.670  1.00 26.49           O
ATOM   1739  CB  HIS A 283     158.083 161.961 187.391  1.00 26.49           C
ATOM   1740  CG  HIS A 283     157.752 163.341 186.947  1.00 26.49           C
ATOM   1741  ND1 HIS A 283     156.725 164.057 187.501  1.00 26.49           N
ATOM   1742  CD2 HIS A 283     158.258 164.100 185.957  1.00 26.49           C
ATOM   1743  CE1 HIS A 283     156.631 165.218 186.890  1.00 26.49           C
ATOM   1744  NE2 HIS A 283     157.565 165.271 185.941  1.00 26.49           N
ATOM   1745  N   SER A 284     159.973 159.726 189.088  1.00 23.50           N
ATOM   1746  CA  SER A 284     160.118 158.388 189.706  1.00 23.50           C
ATOM   1747  C   SER A 284     160.749 158.521 191.094  1.00 23.50           C
ATOM   1748  O   SER A 284     161.072 157.489 191.680  1.00 23.50           O
ATOM   1749  CB  SER A 284     160.885 157.458 188.802  1.00 23.50           C
ATOM   1750  OG  SER A 284     160.032 156.944 187.793  1.00 23.50           O
ATOM   1751  N   ARG A 285     160.963 159.740 191.583  1.00 20.63           N
ATOM   1752  CA  ARG A 285     161.438 159.999 192.966  1.00 20.63           C
ATOM   1753  C   ARG A 285     160.352 160.733 193.752  1.00 20.63           C
ATOM   1754  O   ARG A 285     160.421 160.752 194.971  1.00 20.63           O
ATOM   1755  CB  ARG A 285     162.756 160.767 192.884  1.00 20.63           C
ATOM   1756  CG  ARG A 285     163.220 161.390 194.191  1.00 20.63           C
ATOM   1757  CD  ARG A 285     164.613 161.963 194.010  1.00 20.63           C
ATOM   1758  NE  ARG A 285     165.339 162.130 195.259  1.00 20.63           N
ATOM   1759  CZ  ARG A 285     165.812 161.137 196.018  1.00 20.63           C
ATOM   1760  NH1 ARG A 285     166.471 161.422 197.130  1.00 20.63           N
ATOM   1761  NH2 ARG A 285     165.615 159.869 195.689  1.00 20.63           N
ATOM   1762  N   VAL A 286     159.377 161.321 193.074  1.00 25.90           N
ATOM   1763  CA  VAL A 286     158.196 161.966 193.701  1.00 25.90           C
ATOM   1764  C   VAL A 286     156.989 161.055 193.517  1.00 25.90           C
ATOM   1765  O   VAL A 286     155.869 161.547 193.599  1.00 25.90           O
ATOM   1766  CB  VAL A 286     157.996 163.352 193.076  1.00 25.90           C
ATOM   1767  CG1 VAL A 286     156.801 164.102 193.635  1.00 25.90           C
ATOM   1768  CG2 VAL A 286     159.270 164.146 193.254  1.00 25.90           C
ATOM   1769  N   VAL A 287     157.203 159.768 193.255  1.00 32.25           N
ATOM   1770  CA  VAL A 287     156.079 158.795 193.191  1.00 32.25           C
ATOM   1771  C   VAL A 287     156.384 157.582 194.067  1.00 32.25           C
ATOM   1772  O   VAL A 287     155.433 156.929 194.496  1.00 32.25           O
ATOM   1773  CB  VAL A 287     155.761 158.398 191.744  1.00 32.25           C
ATOM   1774  CG1 VAL A 287     156.809 157.457 191.172  1.00 32.25           C
ATOM   1775  CG2 VAL A 287     154.368 157.800 191.634  1.00 32.25           C
ATOM   1776  N   ALA A 288     157.654 157.260 194.296  1.00 38.84           N
ATOM   1777  CA  ALA A 288     158.063 156.186 195.227  1.00 38.84           C
ATOM   1778  C   ALA A 288     158.139 156.752 196.642  1.00 38.84           C
ATOM   1779  O   ALA A 288     157.730 156.059 197.594  1.00 38.84           O
ATOM   1780  CB  ALA A 288     159.382 155.600 194.806  1.00 38.84           C
ATOM   1781  N   ASN A 289     158.661 157.969 196.790  1.00 30.34           N
ATOM   1782  CA  ASN A 289     158.713 158.668 198.094  1.00 30.34           C
ATOM   1783  C   ASN A 289     157.426 159.465 198.274  1.00 30.34           C
ATOM   1784  O   ASN A 289     157.441 160.361 199.092  1.00 30.34           O
ATOM   1785  CB  ASN A 289     159.977 159.519 198.217  1.00 30.34           C
ATOM   1786  CG  ASN A 289     161.247 158.692 198.209  1.00 30.34           C
ATOM   1787  OD1 ASN A 289     161.288 157.582 198.742  1.00 30.34           O
ATOM   1788  ND2 ASN A 289     162.313 159.239 197.645  1.00 30.34           N
ATOM   1789  N   SER A 290     156.328 159.094 197.612  1.00 25.83           N
ATOM   1790  CA  SER A 290     155.101 159.918 197.559  1.00 25.83           C
ATOM   1791  C   SER A 290     154.265 159.821 198.842  1.00 25.83           C
ATOM   1792  O   SER A 290     153.176 160.370 198.827  1.00 25.83           O
ATOM   1793  CB  SER A 290     154.285 159.557 196.367  1.00 25.83           C
ATOM   1794  OG  SER A 290     153.020 160.188 196.421  1.00 25.83           O
ATOM   1795  N   GLU A 291     154.758 159.185 199.906  1.00 35.75           N
ATOM   1796  CA  GLU A 291     154.031 159.131 201.199  1.00 35.75           C
ATOM   1797  C   GLU A 291     154.817 159.910 202.243  1.00 35.75           C
ATOM   1798  O   GLU A 291     154.192 160.741 202.922  1.00 35.75           O
ATOM   1799  CB  GLU A 291     153.791 157.694 201.666  1.00 35.75           C
ATOM   1800  CG  GLU A 291     153.011 157.632 202.956  1.00 35.75           C
ATOM   1801  CD  GLU A 291     152.410 156.296 203.339  1.00 35.75           C
ATOM   1802  OE1 GLU A 291     153.116 155.275 203.229  1.00 35.75           O
ATOM   1803  OE2 GLU A 291     151.244 156.287 203.764  1.00 35.75           O
ATOM   1804  N   GLU A 292     156.110 159.604 202.395  1.00 27.76           N
ATOM   1805  CA  GLU A 292     157.004 160.336 203.326  1.00 27.76           C
ATOM   1806  C   GLU A 292     156.985 161.805 202.928  1.00 27.76           C
ATOM   1807  O   GLU A 292     157.121 162.633 203.813  1.00 27.76           O
ATOM   1808  CB  GLU A 292     158.459 159.884 203.267  1.00 27.76           C
ATOM   1809  CG  GLU A 292     158.680 158.432 203.648  1.00 27.76           C
ATOM   1810  CD  GLU A 292     159.862 157.797 202.936  1.00 27.76           C
ATOM   1811  OE1 GLU A 292     160.888 158.498 202.801  1.00 27.76           O
ATOM   1812  OE2 GLU A 292     159.769 156.601 202.520  1.00 27.76           O
ATOM   1813  N   ILE A 293     156.805 162.096 201.635  1.00 25.73           N
ATOM   1814  CA  ILE A 293     156.914 163.483 201.121  1.00 25.73           C
ATOM   1815  C   ILE A 293     155.599 164.220 201.360  1.00 25.73           C
ATOM   1816  O   ILE A 293     155.585 165.401 201.083  1.00 25.73           O
ATOM   1817  CB  ILE A 293     157.394 163.496 199.653  1.00 25.73           C
ATOM   1818  CG1 ILE A 293     158.120 164.788 199.292  1.00 25.73           C
ATOM   1819  CG2 ILE A 293     156.281 163.230 198.677  1.00 25.73           C
ATOM   1820  CD1 ILE A 293     158.864 164.691 197.992  1.00 25.73           C
ATOM   1821  N   ALA A 294     154.542 163.580 201.893  1.00 33.98           N
ATOM   1822  CA  ALA A 294     153.212 164.185 202.118  1.00 33.98           C
ATOM   1823  C   ALA A 294     152.949 164.497 203.585  1.00 33.98           C
ATOM   1824  O   ALA A 294     152.163 165.414 203.811  1.00 33.98           O
ATOM   1825  CB  ALA A 294     152.126 163.293 201.592  1.00 33.98           C
ATOM   1826  N   PHE A 295     153.553 163.777 204.523  1.00 40.05           N
ATOM   1827  CA  PHE A 295     153.516 164.150 205.957  1.00 40.05           C
ATOM   1828  C   PHE A 295     154.242 165.477 206.160  1.00 40.05           C
ATOM   1829  O   PHE A 295     153.733 166.347 206.905  1.00 40.05           O
ATOM   1830  CB  PHE A 295     154.185 163.095 206.825  1.00 40.05           C
ATOM   1831  CG  PHE A 295     153.543 161.745 206.727  1.00 40.05           C
ATOM   1832  CD1 PHE A 295     152.171 161.616 206.835  1.00 40.05           C
ATOM   1833  CD2 PHE A 295     154.319 160.614 206.535  1.00 40.05           C
ATOM   1834  CE1 PHE A 295     151.584 160.365 206.753  1.00 40.05           C
ATOM   1835  CE2 PHE A 295     153.731 159.366 206.446  1.00 40.05           C
ATOM   1836  CZ  PHE A 295     152.364 159.244 206.564  1.00 40.05           C
ATOM   1837  N   TYR A 296     155.410 165.629 205.534  1.00 33.98           N
ATOM   1838  CA  TYR A 296     156.308 166.776 205.757  1.00 33.98           C
ATOM   1839  C   TYR A 296     155.714 168.057 205.171  1.00 33.98           C
ATOM   1840  O   TYR A 296     156.397 169.082 205.263  1.00 33.98           O
ATOM   1841  CB  TYR A 296     157.664 166.513 205.119  1.00 33.98           C
ATOM   1842  CG  TYR A 296     158.465 165.450 205.812  1.00 33.98           C
ATOM   1843  CD1 TYR A 296     158.691 165.480 207.177  1.00 33.98           C
ATOM   1844  CD2 TYR A 296     159.004 164.409 205.084  1.00 33.98           C
ATOM   1845  CE1 TYR A 296     159.440 164.497 207.797  1.00 33.98           C
ATOM   1846  CE2 TYR A 296     159.745 163.408 205.687  1.00 33.98           C
ATOM   1847  CZ  TYR A 296     159.975 163.464 207.050  1.00 33.98           C
ATOM   1848  OH  TYR A 296     160.717 162.498 207.664  1.00 33.98           O
ATOM   1849  N   GLY A 297     154.503 168.043 204.608  1.00 21.31           N
ATOM   1850  CA  GLY A 297     154.128 169.044 203.598  1.00 21.31           C
ATOM   1851  C   GLY A 297     155.140 168.928 202.486  1.00 21.31           C
ATOM   1852  O   GLY A 297     155.229 167.841 201.916  1.00 21.31           O
ATOM   1853  N   GLY A 298     155.959 169.950 202.258  1.00 36.31           N
ATOM   1854  CA  GLY A 298     157.034 169.890 201.254  1.00 36.31           C
ATOM   1855  C   GLY A 298     156.494 169.561 199.870  1.00 36.31           C
ATOM   1856  O   GLY A 298     157.167 168.857 199.127  1.00 36.31           O
ATOM   1857  N   HIS A 299     155.301 170.043 199.545  1.00 23.17           N
ATOM   1858  CA  HIS A 299     154.760 170.059 198.169  1.00 23.17           C
ATOM   1859  C   HIS A 299     155.061 171.426 197.548  1.00 23.17           C
ATOM   1860  O   HIS A 299     154.294 171.849 196.665  1.00 23.17           O
ATOM   1861  CB  HIS A 299     153.264 169.721 198.176  1.00 23.17           C
ATOM   1862  CG  HIS A 299     152.450 170.548 199.110  1.00 23.17           C
ATOM   1863  ND1 HIS A 299     152.224 171.903 198.904  1.00 23.17           N
ATOM   1864  CD2 HIS A 299     151.797 170.221 200.241  1.00 23.17           C
ATOM   1865  CE1 HIS A 299     151.492 172.375 199.886  1.00 23.17           C
ATOM   1866  NE2 HIS A 299     151.206 171.362 200.717  1.00 23.17           N
ATOM   1867  N   GLU A 300     156.066 172.147 198.045  1.00 33.40           N
ATOM   1868  CA  GLU A 300     156.572 173.380 197.393  1.00 33.40           C
ATOM   1869  C   GLU A 300     158.092 173.342 197.260  1.00 33.40           C
ATOM   1870  O   GLU A 300     158.598 174.148 196.508  1.00 33.40           O
ATOM   1871  CB  GLU A 300     156.101 174.617 198.161  1.00 33.40           C
ATOM   1872  CG  GLU A 300     156.935 174.946 199.388  1.00 33.40           C
ATOM   1873  CD  GLU A 300     156.373 176.067 200.251  1.00 33.40           C
ATOM   1874  OE1 GLU A 300     155.536 176.853 199.742  1.00 33.40           O
ATOM   1875  OE2 GLU A 300     156.771 176.154 201.434  1.00 33.40           O
ATOM   1876  N   VAL A 301     158.799 172.478 197.977  1.00 29.44           N
ATOM   1877  CA  VAL A 301     160.253 172.236 197.777  1.00 29.44           C
ATOM   1878  C   VAL A 301     160.451 171.221 196.653  1.00 29.44           C
ATOM   1879  O   VAL A 301     161.591 171.033 196.236  1.00 29.44           O
ATOM   1880  CB  VAL A 301     160.907 171.786 199.091  1.00 29.44           C
ATOM   1881  CG1 VAL A 301     162.397 171.528 198.917  1.00 29.44           C
ATOM   1882  CG2 VAL A 301     160.646 172.802 200.196  1.00 29.44           C
ATOM   1883  N   GLU A 302     159.374 170.611 196.154  1.00 20.37           N
ATOM   1884  CA  GLU A 302     159.416 169.708 194.981  1.00 20.37           C
ATOM   1885  C   GLU A 302     158.975 170.452 193.724  1.00 20.37           C
ATOM   1886  O   GLU A 302     159.639 170.290 192.683  1.00 20.37           O
ATOM   1887  CB  GLU A 302     158.534 168.483 195.208  1.00 20.37           C
ATOM   1888  CG  GLU A 302     159.270 167.376 195.914  1.00 20.37           C
ATOM   1889  CD  GLU A 302     160.513 166.888 195.176  1.00 20.37           C
ATOM   1890  OE1 GLU A 302     160.596 167.038 193.916  1.00 20.37           O
ATOM   1891  OE2 GLU A 302     161.427 166.420 195.865  1.00 20.37           O
ATOM   1892  N   LEU A 303     157.899 171.226 193.812  1.00 26.11           N
ATOM   1893  CA  LEU A 303     157.405 172.008 192.659  1.00 26.11           C
ATOM   1894  C   LEU A 303     158.507 172.927 192.141  1.00 26.11           C
ATOM   1895  O   LEU A 303     158.522 173.186 190.959  1.00 26.11           O
ATOM   1896  CB  LEU A 303     156.170 172.813 193.053  1.00 26.11           C
ATOM   1897  CG  LEU A 303     155.310 173.228 191.865  1.00 26.11           C
ATOM   1898  CD1 LEU A 303     154.867 171.998 191.100  1.00 26.11           C
ATOM   1899  CD2 LEU A 303     154.114 174.066 192.295  1.00 26.11           C
ATOM   1900  N   ALA A 304     159.429 173.365 192.998  1.00 26.96           N
ATOM   1901  CA  ALA A 304     160.593 174.192 192.606  1.00 26.96           C
ATOM   1902  C   ALA A 304     161.808 173.330 192.233  1.00 26.96           C
ATOM   1903  O   ALA A 304     162.878 173.910 192.032  1.00 26.96           O
ATOM   1904  CB  ALA A 304     160.932 175.156 193.718  1.00 26.96           C
ATOM   1905  N   LEU A 305     161.677 172.007 192.171  1.00 28.16           N
ATOM   1906  CA  LEU A 305     162.739 171.114 191.644  1.00 28.16           C
ATOM   1907  C   LEU A 305     162.209 170.321 190.455  1.00 28.16           C
ATOM   1908  O   LEU A 305     162.911 169.429 190.018  1.00 28.16           O
ATOM   1909  CB  LEU A 305     163.219 170.186 192.759  1.00 28.16           C
ATOM   1910  CG  LEU A 305     164.463 170.661 193.504  1.00 28.16           C
ATOM   1911  CD1 LEU A 305     164.199 171.946 194.293  1.00 28.16           C
ATOM   1912  CD2 LEU A 305     164.959 169.552 194.420  1.00 28.16           C
ATOM   1913  N   LEU A 306     160.984 170.585 190.007  1.00 34.13           N
ATOM   1914  CA  LEU A 306     160.479 170.078 188.708  1.00 34.13           C
ATOM   1915  C   LEU A 306     160.220 171.253 187.773  1.00 34.13           C
ATOM   1916  O   LEU A 306     160.613 171.153 186.622  1.00 34.13           O
ATOM   1917  CB  LEU A 306     159.211 169.257 188.938  1.00 34.13           C
ATOM   1918  CG  LEU A 306     159.443 167.800 189.326  1.00 34.13           C
ATOM   1919  CD1 LEU A 306     159.966 167.662 190.755  1.00 34.13           C
ATOM   1920  CD2 LEU A 306     158.156 167.024 189.172  1.00 34.13           C
ATOM   1921  N   GLN A 307     159.610 172.335 188.254  1.00 21.71           N
ATOM   1922  CA  GLN A 307     159.488 173.577 187.449  1.00 21.71           C
ATOM   1923  C   GLN A 307     160.864 174.220 187.282  1.00 21.71           C
ATOM   1924  O   GLN A 307     160.898 175.318 186.741  1.00 21.71           O
ATOM   1925  CB  GLN A 307     158.511 174.563 188.082  1.00 21.71           C
ATOM   1926  CG  GLN A 307     157.097 174.416 187.546  1.00 21.71           C
ATOM   1927  CD  GLN A 307     156.087 175.276 188.267  1.00 21.71           C
ATOM   1928  OE1 GLN A 307     156.421 176.113 189.108  1.00 21.71           O
ATOM   1929  NE2 GLN A 307     154.822 175.072 187.940  1.00 21.71           N
ATOM   1930  N   ARG A 308     161.936 173.598 187.769  1.00 24.44           N
ATOM   1931  CA  ARG A 308     163.322 174.068 187.533  1.00 24.44           C
ATOM   1932  C   ARG A 308     164.116 173.035 186.735  1.00 24.44           C
ATOM   1933  O   ARG A 308     165.025 173.438 186.018  1.00 24.44           O
ATOM   1934  CB  ARG A 308     163.997 174.382 188.866  1.00 24.44           C
ATOM   1935  CG  ARG A 308     165.228 175.272 188.728  1.00 24.44           C
ATOM   1936  CD  ARG A 308     166.550 174.610 188.363  1.00 24.44           C
ATOM   1937  NE  ARG A 308     166.754 173.324 189.019  1.00 24.44           N
ATOM   1938  CZ  ARG A 308     167.131 173.144 190.292  1.00 24.44           C
ATOM   1939  NH1 ARG A 308     167.384 174.171 191.095  1.00 24.44           N
ATOM   1940  NH2 ARG A 308     167.269 171.913 190.761  1.00 24.44           N
ATOM   1941  N   SER A 309     163.808 171.747 186.887  1.00 23.25           N
ATOM   1942  CA  SER A 309     164.448 170.659 186.104  1.00 23.25           C
ATOM   1943  C   SER A 309     163.673 170.377 184.816  1.00 23.25           C
ATOM   1944  O   SER A 309     164.086 169.480 184.088  1.00 23.25           O
ATOM   1945  CB  SER A 309     164.600 169.421 186.930  1.00 23.25           C
ATOM   1946  OG  SER A 309     164.880 168.293 186.118  1.00 23.25           O
ATOM   1947  N   TYR A 310     162.567 171.065 184.578  1.00 33.98           N
ATOM   1948  CA  TYR A 310     161.827 171.011 183.294  1.00 33.98           C
ATOM   1949  C   TYR A 310     162.249 172.186 182.426  1.00 33.98           C
ATOM   1950  O   TYR A 310     162.409 171.994 181.216  1.00 33.98           O
ATOM   1951  CB  TYR A 310     160.315 171.023 183.515  1.00 33.98           C
ATOM   1952  CG  TYR A 310     159.549 171.362 182.269  1.00 33.98           C
ATOM   1953  CD1 TYR A 310     159.317 170.402 181.300  1.00 33.98           C
ATOM   1954  CD2 TYR A 310     159.121 172.655 182.023  1.00 33.98           C
ATOM   1955  CE1 TYR A 310     158.658 170.705 180.124  1.00 33.98           C
ATOM   1956  CE2 TYR A 310     158.442 172.969 180.858  1.00 33.98           C
ATOM   1957  CZ  TYR A 310     158.210 171.992 179.904  1.00 33.98           C
ATOM   1958  OH  TYR A 310     157.548 172.283 178.749  1.00 33.98           O
ATOM   1959  N   GLN A 311     162.377 173.369 183.008  1.00 23.98           N
ATOM   1960  CA  GLN A 311     162.767 174.587 182.255  1.00 23.98           C
ATOM   1961  C   GLN A 311     164.266 174.541 181.968  1.00 23.98           C
ATOM   1962  O   GLN A 311     164.825 175.589 181.647  1.00 23.98           O
ATOM   1963  CB  GLN A 311     162.360 175.846 183.016  1.00 23.98           C
ATOM   1964  CG  GLN A 311     160.850 176.000 183.104  1.00 23.98           C
ATOM   1965  CD  GLN A 311     160.439 177.213 183.907  1.00 23.98           C
ATOM   1966  OE1 GLN A 311     161.271 177.935 184.464  1.00 23.98           O
ATOM   1967  NE2 GLN A 311     159.135 177.444 183.982  1.00 23.98           N
ATOM   1968  N   ASP A 312     164.916 173.394 182.122  1.00 19.96           N
ATOM   1969  CA  ASP A 312     166.216 173.106 181.475  1.00 19.96           C
ATOM   1970  C   ASP A 312     166.030 172.053 180.382  1.00 19.96           C
ATOM   1971  O   ASP A 312     166.987 171.818 179.646  1.00 19.96           O
ATOM   1972  CB  ASP A 312     167.261 172.673 182.503  1.00 19.96           C
ATOM   1973  CG  ASP A 312     167.699 173.810 183.415  1.00 19.96           C
ATOM   1974  OD1 ASP A 312     167.304 174.976 183.154  1.00 19.96           O
ATOM   1975  OD2 ASP A 312     168.426 173.524 184.389  1.00 19.96           O
ATOM   1976  N   LEU A 313     164.848 171.454 180.262  1.00 33.98           N
ATOM   1977  CA  LEU A 313     164.476 170.604 179.097  1.00 33.98           C
ATOM   1978  C   LEU A 313     163.679 171.452 178.094  1.00 33.98           C
ATOM   1979  O   LEU A 313     163.537 171.003 176.969  1.00 33.98           O
ATOM   1980  CB  LEU A 313     163.694 169.387 179.601  1.00 33.98           C
ATOM   1981  CG  LEU A 313     163.065 168.475 178.553  1.00 33.98           C
ATOM   1982  CD1 LEU A 313     164.093 167.970 177.567  1.00 33.98           C
ATOM   1983  CD2 LEU A 313     162.368 167.311 179.227  1.00 33.98           C
ATOM   1984  N   ALA A 314     163.162 172.619 178.478  1.00 33.98           N
ATOM   1985  CA  ALA A 314     162.586 173.596 177.527  1.00 33.98           C
ATOM   1986  C   ALA A 314     163.624 174.678 177.225  1.00 33.98           C
ATOM   1987  O   ALA A 314     163.246 175.806 176.862  1.00 33.98           O
ATOM   1988  CB  ALA A 314     161.304 174.182 178.061  1.00 33.98           C
ATOM   1989  N   SER A 315     164.898 174.385 177.436  1.00 35.46           N
ATOM   1990  CA  SER A 315     166.036 175.190 176.928  1.00 35.46           C
ATOM   1991  C   SER A 315     167.060 174.282 176.247  1.00 35.46           C
ATOM   1992  O   SER A 315     168.195 174.723 176.021  1.00 35.46           O
ATOM   1993  CB  SER A 315     166.644 176.011 178.032  1.00 35.46           C
ATOM   1994  OG  SER A 315     165.732 177.029 178.426  1.00 35.46           O
ATOM   1995  N   GLN A 316     166.699 173.037 175.953  1.00 33.98           N
ATOM   1996  CA  GLN A 316     167.446 172.197 174.985  1.00 33.98           C
ATOM   1997  C   GLN A 316     166.468 171.549 174.012  1.00 33.98           C
ATOM   1998  O   GLN A 316     166.883 170.658 173.295  1.00 33.98           O
ATOM   1999  CB  GLN A 316     168.277 171.143 175.717  1.00 33.98           C
ATOM   2000  CG  GLN A 316     169.559 170.761 174.988  1.00 33.98           C
ATOM   2001  CD  GLN A 316     170.665 171.785 175.147  1.00 33.98           C
ATOM   2002  OE1 GLN A 316     170.459 172.945 175.493  1.00 33.98           O
ATOM   2003  NE2 GLN A 316     171.890 171.355 174.900  1.00 33.98           N
ATOM   2004  N   ILE A 317     165.190 171.906 174.038  1.00 33.98           N
ATOM   2005  CA  ILE A 317     164.270 171.732 172.890  1.00 33.98           C
ATOM   2006  C   ILE A 317     163.968 173.129 172.356  1.00 33.98           C
ATOM   2007  O   ILE A 317     163.023 173.263 171.590  1.00 33.98           O
ATOM   2008  CB  ILE A 317     163.001 170.956 173.282  1.00 33.98           C
ATOM   2009  CG1 ILE A 317     163.359 169.680 174.052  1.00 33.98           C
ATOM   2010  CG2 ILE A 317     162.161 170.671 172.042  1.00 33.98           C
ATOM   2011  CD1 ILE A 317     162.171 168.830 174.453  1.00 33.98           C
ATOM   2012  N   ASN A 318     164.746 174.140 172.739  1.00 33.98           N
ATOM   2013  CA  ASN A 318     164.703 175.488 172.108  1.00 33.98           C
ATOM   2014  C   ASN A 318     166.143 175.951 171.849  1.00 33.98           C
ATOM   2015  O   ASN A 318     166.395 177.167 171.741  1.00 33.98           O
ATOM   2016  CB  ASN A 318     163.856 176.428 172.960  1.00 33.98           C
ATOM   2017  CG  ASN A 318     163.770 177.834 172.413  1.00 33.98           C
ATOM   2018  OD1 ASN A 318     162.885 178.150 171.630  1.00 33.98           O
ATOM   2019  ND2 ASN A 318     164.739 178.664 172.761  1.00 33.98           N
ATOM   2020  N   LEU A 319     167.084 175.030 171.801  1.00 33.98           N
ATOM   2021  CA  LEU A 319     168.446 175.325 171.301  1.00 33.98           C
ATOM   2022  C   LEU A 319     168.882 174.222 170.345  1.00 33.98           C
ATOM   2023  O   LEU A 319     169.951 174.358 169.753  1.00 33.98           O
ATOM   2024  CB  LEU A 319     169.339 175.473 172.535  1.00 33.98           C
ATOM   2025  CG  LEU A 319     170.744 176.037 172.309  1.00 33.98           C
ATOM   2026  CD1 LEU A 319     171.028 177.196 173.259  1.00 33.98           C
ATOM   2027  CD2 LEU A 319     171.801 174.953 172.471  1.00 33.98           C
ATOM   2028  N   ILE A 320     168.088 173.167 170.197  1.00 33.98           N
ATOM   2029  CA  ILE A 320     168.267 172.130 169.144  1.00 33.98           C
ATOM   2030  C   ILE A 320     167.102 172.314 168.187  1.00 33.98           C
ATOM   2031  O   ILE A 320     166.957 171.467 167.306  1.00 33.98           O
ATOM   2032  CB  ILE A 320     168.387 170.724 169.773  1.00 33.98           C
ATOM   2033  CG1 ILE A 320     167.044 170.009 169.971  1.00 33.98           C
ATOM   2034  CG2 ILE A 320     169.163 170.892 171.080  1.00 33.98           C
ATOM   2035  CD1 ILE A 320     167.170 168.598 170.490  1.00 33.98           C
ATOM   2036  N   LEU A 321     166.290 173.357 168.400  1.00 33.98           N
ATOM   2037  CA  LEU A 321     165.212 173.775 167.480  1.00 33.98           C
ATOM   2038  C   LEU A 321     165.634 175.054 166.764  1.00 33.98           C
ATOM   2039  O   LEU A 321     165.065 175.309 165.729  1.00 33.98           O
ATOM   2040  CB  LEU A 321     163.935 173.992 168.285  1.00 33.98           C
ATOM   2041  CG  LEU A 321     162.647 173.843 167.482  1.00 33.98           C
ATOM   2042  CD1 LEU A 321     162.289 172.374 167.321  1.00 33.98           C
ATOM   2043  CD2 LEU A 321     161.523 174.622 168.135  1.00 33.98           C
ATOM   2044  N   LEU A 322     166.551 175.823 167.340  1.00 33.98           N
ATOM   2045  CA  LEU A 322     167.108 177.035 166.701  1.00 33.98           C
ATOM   2046  C   LEU A 322     168.445 176.699 166.032  1.00 33.98           C
ATOM   2047  O   LEU A 322     169.023 177.577 165.399  1.00 33.98           O
ATOM   2048  CB  LEU A 322     167.226 178.123 167.770  1.00 33.98           C
ATOM   2049  CG  LEU A 322     167.498 179.535 167.250  1.00 33.98           C
ATOM   2050  CD1 LEU A 322     166.501 180.540 167.807  1.00 33.98           C
ATOM   2051  CD2 LEU A 322     168.929 179.953 167.564  1.00 33.98           C
ATOM   2052  N   GLU A 323     168.937 175.475 166.164  1.00  9.41           N
ATOM   2053  CA  GLU A 323     170.029 174.946 165.313  1.00  9.41           C
ATOM   2054  C   GLU A 323     169.419 173.969 164.316  1.00  9.41           C
ATOM   2055  O   GLU A 323     170.174 173.218 163.729  1.00  9.41           O
ATOM   2056  CB  GLU A 323     171.132 174.261 166.125  1.00  9.41           C
ATOM   2057  CG  GLU A 323     171.718 175.137 167.228  1.00  9.41           C
ATOM   2058  CD  GLU A 323     172.358 176.437 166.777  1.00  9.41           C
ATOM   2059  OE1 GLU A 323     172.703 176.542 165.591  1.00  9.41           O
ATOM   2060  OE2 GLU A 323     172.532 177.334 167.627  1.00  9.41           O
ATOM   2061  N   ARG A 324     168.100 173.981 164.143  1.00 33.98           N
ATOM   2062  CA  ARG A 324     167.433 173.314 162.993  1.00 33.98           C
ATOM   2063  C   ARG A 324     166.534 174.327 162.285  1.00 33.98           C
ATOM   2064  O   ARG A 324     165.546 173.921 161.656  1.00 33.98           O
ATOM   2065  CB  ARG A 324     166.659 172.090 163.466  1.00 33.98           C
ATOM   2066  CG  ARG A 324     167.551 170.896 163.759  1.00 33.98           C
ATOM   2067  CD  ARG A 324     166.704 169.674 164.030  1.00 33.98           C
ATOM   2068  NE  ARG A 324     166.376 168.976 162.785  1.00 33.98           N
ATOM   2069  CZ  ARG A 324     167.139 168.058 162.190  1.00 33.98           C
ATOM   2070  NH1 ARG A 324     166.745 167.514 161.047  1.00 33.98           N
ATOM   2071  NH2 ARG A 324     168.289 167.686 162.730  1.00 33.98           N
ATOM   2072  N   LEU A 325     166.852 175.613 162.408  1.00 33.98           N
ATOM   2073  CA  LEU A 325     166.250 176.695 161.597  1.00 33.98           C
ATOM   2074  C   LEU A 325     167.202 177.039 160.456  1.00 33.98           C
ATOM   2075  O   LEU A 325     166.703 177.516 159.438  1.00 33.98           O
ATOM   2076  CB  LEU A 325     165.993 177.895 162.509  1.00 33.98           C
ATOM   2077  CG  LEU A 325     165.518 179.189 161.850  1.00 33.98           C
ATOM   2078  CD1 LEU A 325     164.251 178.987 161.029  1.00 33.98           C
ATOM   2079  CD2 LEU A 325     165.289 180.244 162.914  1.00 33.98           C
ATOM   2080  N   TRP A 326     168.510 176.852 160.638  1.00 16.33           N
ATOM   2081  CA  TRP A 326     169.516 177.060 159.566  1.00 16.33           C
ATOM   2082  C   TRP A 326     170.197 175.733 159.239  1.00 16.33           C
ATOM   2083  O   TRP A 326     171.301 175.758 158.704  1.00 16.33           O
ATOM   2084  CB  TRP A 326     170.527 178.132 159.976  1.00 16.33           C
ATOM   2085  CG  TRP A 326     171.335 177.750 161.173  1.00 16.33           C
ATOM   2086  CD1 TRP A 326     170.984 177.902 162.481  1.00 16.33           C
ATOM   2087  CD2 TRP A 326     172.638 177.142 161.174  1.00 16.33           C
ATOM   2088  NE1 TRP A 326     171.976 177.434 163.291  1.00 16.33           N
ATOM   2089  CE2 TRP A 326     173.000 176.950 162.523  1.00 16.33           C
ATOM   2090  CE3 TRP A 326     173.525 176.740 160.171  1.00 16.33           C
ATOM   2091  CZ2 TRP A 326     174.221 176.389 162.892  1.00 16.33           C
ATOM   2092  CZ3 TRP A 326     174.727 176.173 160.534  1.00 16.33           C
ATOM   2093  CH2 TRP A 326     175.072 176.010 161.878  1.00 16.33           C
ATOM   2094  N   TYR A 327     169.581 174.605 159.561  1.00 33.98           N
ATOM   2095  CA  TYR A 327     170.063 173.302 159.057  1.00 33.98           C
ATOM   2096  C   TYR A 327     168.933 172.495 158.431  1.00 33.98           C
ATOM   2097  O   TYR A 327     169.197 171.454 157.891  1.00 33.98           O
ATOM   2098  CB  TYR A 327     170.761 172.528 160.169  1.00 33.98           C
ATOM   2099  CG  TYR A 327     171.267 171.186 159.721  1.00 33.98           C
ATOM   2100  CD1 TYR A 327     172.459 171.078 159.029  1.00 33.98           C
ATOM   2101  CD2 TYR A 327     170.533 170.031 159.945  1.00 33.98           C
ATOM   2102  CE1 TYR A 327     172.936 169.850 158.603  1.00 33.98           C
ATOM   2103  CE2 TYR A 327     170.988 168.794 159.522  1.00 33.98           C
ATOM   2104  CZ  TYR A 327     172.190 168.706 158.842  1.00 33.98           C
ATOM   2105  OH  TYR A 327     172.634 167.485 158.428  1.00 33.98           O
ATOM   2106  N   VAL A 328     167.692 172.954 158.469  1.00 17.55           N
ATOM   2107  CA  VAL A 328     166.658 172.495 157.503  1.00 17.55           C
ATOM   2108  C   VAL A 328     166.556 173.569 156.425  1.00 17.55           C
ATOM   2109  O   VAL A 328     165.573 173.586 155.707  1.00 17.55           O
ATOM   2110  CB  VAL A 328     165.326 172.221 158.219  1.00 17.55           C
ATOM   2111  CG1 VAL A 328     164.263 171.663 157.280  1.00 17.55           C
ATOM   2112  CG2 VAL A 328     165.560 171.303 159.414  1.00 17.55           C
ATOM   2113  N   MET A 329     167.522 174.480 156.371  1.00 21.18           N
ATOM   2114  CA  MET A 329     167.668 175.467 155.287  1.00 21.18           C
ATOM   2115  C   MET A 329     168.945 175.185 154.500  1.00 21.18           C
ATOM   2116  O   MET A 329     168.972 175.543 153.336  1.00 21.18           O
ATOM   2117  CB  MET A 329     167.719 176.893 155.839  1.00 21.18           C
ATOM   2118  CG  MET A 329     167.622 177.936 154.744  1.00 21.18           C
ATOM   2119  SD  MET A 329     168.417 179.501 155.172  1.00 21.18           S
ATOM   2120  CE  MET A 329     169.044 180.029 153.572  1.00 21.18           C
ATOM   2121  N   LEU A 330     169.993 174.642 155.109  1.00 33.98           N
ATOM   2122  CA  LEU A 330     171.269 174.382 154.393  1.00 33.98           C
ATOM   2123  C   LEU A 330     171.356 172.911 153.981  1.00 33.98           C
ATOM   2124  O   LEU A 330     172.451 172.471 153.566  1.00 33.98           O
ATOM   2125  CB  LEU A 330     172.440 174.778 155.289  1.00 33.98           C
ATOM   2126  CG  LEU A 330     173.749 175.075 154.564  1.00 33.98           C
ATOM   2127  CD1 LEU A 330     173.620 176.315 153.701  1.00 33.98           C
ATOM   2128  CD2 LEU A 330     174.893 175.223 155.553  1.00 33.98           C
ATOM   2129  N   GLU A 331     170.283 172.135 154.121  1.00 17.07           N
ATOM   2130  CA  GLU A 331     170.212 170.801 153.467  1.00 17.07           C
ATOM   2131  C   GLU A 331     168.838 170.614 152.826  1.00 17.07           C
ATOM   2132  O   GLU A 331     168.530 169.496 152.419  1.00 17.07           O
ATOM   2133  CB  GLU A 331     170.608 169.685 154.438  1.00 17.07           C
ATOM   2134  CG  GLU A 331     169.650 169.493 155.595  1.00 17.07           C
ATOM   2135  CD  GLU A 331     168.474 168.564 155.341  1.00 17.07           C
ATOM   2136  OE1 GLU A 331     168.539 167.761 154.384  1.00 17.07           O
ATOM   2137  OE2 GLU A 331     167.485 168.651 156.108  1.00 17.07           O
ATOM   2138  N   GLN A 332     168.067 171.677 152.638  1.00 13.49           N
ATOM   2139  CA  GLN A 332     166.922 171.689 151.706  1.00 13.49           C
ATOM   2140  C   GLN A 332     167.123 172.782 150.657  1.00 13.49           C
ATOM   2141  O   GLN A 332     166.312 172.851 149.760  1.00 13.49           O
ATOM   2142  CB  GLN A 332     165.634 171.849 152.501  1.00 13.49           C
ATOM   2143  CG  GLN A 332     164.360 171.526 151.717  1.00 13.49           C
ATOM   2144  CD  GLN A 332     163.085 172.078 152.322  1.00 13.49           C
ATOM   2145  OE1 GLN A 332     162.202 172.598 151.625  1.00 13.49           O
ATOM   2146  NE2 GLN A 332     162.954 171.942 153.635  1.00 13.49           N
ATOM   2147  N   PHE A 333     168.138 173.634 150.770  1.00 33.98           N
ATOM   2148  CA  PHE A 333     168.573 174.535 149.675  1.00 33.98           C
ATOM   2149  C   PHE A 333     169.706 173.878 148.903  1.00 33.98           C
ATOM   2150  O   PHE A 333     169.884 174.228 147.735  1.00 33.98           O
ATOM   2151  CB  PHE A 333     169.022 175.895 150.211  1.00 33.98           C
ATOM   2152  CG  PHE A 333     169.920 176.660 149.277  1.00 33.98           C
ATOM   2153  CD1 PHE A 333     169.404 177.276 148.151  1.00 33.98           C
ATOM   2154  CD2 PHE A 333     171.286 176.716 149.505  1.00 33.98           C
ATOM   2155  CE1 PHE A 333     170.240 177.958 147.286  1.00 33.98           C
ATOM   2156  CE2 PHE A 333     172.117 177.420 148.651  1.00 33.98           C
ATOM   2157  CZ  PHE A 333     171.592 178.036 147.542  1.00 33.98           C
ATOM   2158  N   LEU A 334     170.502 173.057 149.571  1.00 33.98           N
ATOM   2159  CA  LEU A 334     171.689 172.413 148.961  1.00 33.98           C
ATOM   2160  C   LEU A 334     171.368 170.931 148.692  1.00 33.98           C
ATOM   2161  O   LEU A 334     172.306 170.142 148.438  1.00 33.98           O
ATOM   2162  CB  LEU A 334     172.844 172.653 149.937  1.00 33.98           C
ATOM   2163  CG  LEU A 334     174.254 172.251 149.509  1.00 33.98           C
ATOM   2164  CD1 LEU A 334     174.677 172.946 148.224  1.00 33.98           C
ATOM   2165  CD2 LEU A 334     175.231 172.560 150.632  1.00 33.98           C
ATOM   2166  N   MET A 335     170.093 170.540 148.720  1.00 28.66           N
ATOM   2167  CA  MET A 335     169.691 169.146 148.393  1.00 28.66           C
ATOM   2168  C   MET A 335     168.439 169.092 147.526  1.00 28.66           C
ATOM   2169  O   MET A 335     168.147 167.991 147.049  1.00 28.66           O
ATOM   2170  CB  MET A 335     169.428 168.338 149.665  1.00 28.66           C
ATOM   2171  CG  MET A 335     169.801 166.864 149.554  1.00 28.66           C
ATOM   2172  SD  MET A 335     170.810 166.353 150.978  1.00 28.66           S
ATOM   2173  CE  MET A 335     172.355 167.196 150.618  1.00 28.66           C
ATOM   2174  N   LYS A 336     167.684 170.178 147.375  1.00 16.48           N
ATOM   2175  CA  LYS A 336     166.515 170.206 146.457  1.00 16.48           C
ATOM   2176  C   LYS A 336     166.672 171.296 145.388  1.00 16.48           C
ATOM   2177  O   LYS A 336     166.051 171.135 144.330  1.00 16.48           O
ATOM   2178  CB  LYS A 336     165.217 170.380 147.247  1.00 16.48           C
ATOM   2179  CG  LYS A 336     163.942 170.271 146.428  1.00 16.48           C
ATOM   2180  CD  LYS A 336     162.680 170.266 147.273  1.00 16.48           C
ATOM   2181  CE  LYS A 336     161.425 169.956 146.478  1.00 16.48           C
ATOM   2182  NZ  LYS A 336     161.287 170.794 145.258  1.00 16.48           N
ATOM   2183  N   TYR A 337     167.479 172.333 145.600  1.00 33.98           N
ATOM   2184  CA  TYR A 337     167.561 173.479 144.660  1.00 33.98           C
ATOM   2185  C   TYR A 337     168.965 173.665 144.086  1.00 33.98           C
ATOM   2186  O   TYR A 337     169.005 174.319 143.049  1.00 33.98           O
ATOM   2187  CB  TYR A 337     167.066 174.768 145.316  1.00 33.98           C
ATOM   2188  CG  TYR A 337     165.622 174.726 145.733  1.00 33.98           C
ATOM   2189  CD1 TYR A 337     164.636 175.330 144.981  1.00 33.98           C
ATOM   2190  CD2 TYR A 337     165.243 174.053 146.876  1.00 33.98           C
ATOM   2191  CE1 TYR A 337     163.307 175.300 145.375  1.00 33.98           C
ATOM   2192  CE2 TYR A 337     163.919 173.994 147.281  1.00 33.98           C
ATOM   2193  CZ  TYR A 337     162.945 174.621 146.526  1.00 33.98           C
ATOM   2194  OH  TYR A 337     161.638 174.569 146.916  1.00 33.98           O
ATOM   2195  N   VAL A 338     170.052 173.179 144.701  1.00  7.01           N
ATOM   2196  CA  VAL A 338     171.408 173.248 144.079  1.00  7.01           C
ATOM   2197  C   VAL A 338     171.759 171.857 143.552  1.00  7.01           C
ATOM   2198  O   VAL A 338     172.819 171.705 142.950  1.00  7.01           O
ATOM   2199  CB  VAL A 338     172.481 173.808 145.034  1.00  7.01           C
ATOM   2200  CG1 VAL A 338     173.878 173.771 144.434  1.00  7.01           C
ATOM   2201  CG2 VAL A 338     172.163 175.233 145.437  1.00  7.01           C
ATOM   2202  N   TRP A 339     170.866 170.882 143.711  1.00 33.96           N
ATOM   2203  CA  TRP A 339     170.971 169.567 143.030  1.00 33.96           C
ATOM   2204  C   TRP A 339     170.089 169.591 141.789  1.00 33.96           C
ATOM   2205  O   TRP A 339     170.585 169.170 140.743  1.00 33.96           O
ATOM   2206  CB  TRP A 339     170.538 168.417 143.932  1.00 33.96           C
ATOM   2207  CG  TRP A 339     171.570 167.780 144.811  1.00 33.96           C
ATOM   2208  CD1 TRP A 339     172.853 168.174 145.062  1.00 33.96           C
ATOM   2209  CD2 TRP A 339     171.338 166.628 145.637  1.00 33.96           C
ATOM   2210  NE1 TRP A 339     173.438 167.335 145.968  1.00 33.96           N
ATOM   2211  CE2 TRP A 339     172.533 166.379 146.342  1.00 33.96           C
ATOM   2212  CE3 TRP A 339     170.243 165.776 145.839  1.00 33.96           C
ATOM   2213  CZ2 TRP A 339     172.658 165.312 147.229  1.00 33.96           C
ATOM   2214  CZ3 TRP A 339     170.368 164.721 146.714  1.00 33.96           C
ATOM   2215  CH2 TRP A 339     171.563 164.492 147.396  1.00 33.96           C
ATOM   2216  N   SER A 340     168.845 170.060 141.928  1.00 37.23           N
ATOM   2217  CA  SER A 340     167.885 170.144 140.809  1.00 37.23           C
ATOM   2218  C   SER A 340     168.478 171.040 139.723  1.00 37.23           C
ATOM   2219  O   SER A 340     168.309 170.683 138.560  1.00 37.23           O
ATOM   2220  CB  SER A 340     166.535 170.617 141.246  1.00 37.23           C
ATOM   2221  OG  SER A 340     165.630 170.633 140.150  1.00 37.23           O
ATOM   2222  N   ALA A 341     169.143 172.133 140.104  1.00 39.60           N
ATOM   2223  CA  ALA A 341     169.817 173.031 139.142  1.00 39.60           C
ATOM   2224  C   ALA A 341     170.985 172.298 138.494  1.00 39.60           C
ATOM   2225  O   ALA A 341     171.188 172.527 137.298  1.00 39.60           O
ATOM   2226  CB  ALA A 341     170.306 174.293 139.782  1.00 39.60           C
ATOM   2227  N   SER A 342     171.671 171.422 139.236  1.00 38.47           N
ATOM   2228  CA  SER A 342     172.764 170.607 138.643  1.00 38.47           C
ATOM   2229  C   SER A 342     172.157 169.645 137.624  1.00 38.47           C
ATOM   2230  O   SER A 342     172.746 169.486 136.538  1.00 38.47           O
ATOM   2231  CB  SER A 342     173.569 169.861 139.643  1.00 38.47           C
ATOM   2232  OG  SER A 342     173.770 168.524 139.214  1.00 38.47           O
ATOM   2233  N   GLY A 343     171.008 169.050 137.958  1.00 29.65           N
ATOM   2234  CA  GLY A 343     170.301 168.090 137.090  1.00 29.65           C
ATOM   2235  C   GLY A 343     169.700 168.769 135.875  1.00 29.65           C
ATOM   2236  O   GLY A 343     169.748 168.182 134.806  1.00 29.65           O
ATOM   2237  N   LEU A 344     169.140 169.965 136.056  1.00 33.11           N
ATOM   2238  CA  LEU A 344     168.442 170.715 134.983  1.00 33.11           C
ATOM   2239  C   LEU A 344     169.463 171.540 134.199  1.00 33.11           C
ATOM   2240  O   LEU A 344     169.031 172.276 133.322  1.00 33.11           O
ATOM   2241  CB  LEU A 344     167.368 171.601 135.625  1.00 33.11           C
ATOM   2242  CG  LEU A 344     166.379 172.302 134.693  1.00 33.11           C
ATOM   2243  CD1 LEU A 344     165.947 171.415 133.529  1.00 33.11           C
ATOM   2244  CD2 LEU A 344     165.167 172.767 135.485  1.00 33.11           C
ATOM   2245  N   LEU A 345     170.746 171.515 134.556  1.00 15.35           N
ATOM   2246  CA  LEU A 345     171.828 172.073 133.703  1.00 15.35           C
ATOM   2247  C   LEU A 345     172.480 170.913 132.961  1.00 15.35           C
ATOM   2248  O   LEU A 345     172.951 171.131 131.824  1.00 15.35           O
ATOM   2249  CB  LEU A 345     172.861 172.811 134.555  1.00 15.35           C
ATOM   2250  CG  LEU A 345     174.080 173.361 133.823  1.00 15.35           C
ATOM   2251  CD1 LEU A 345     173.669 174.339 132.742  1.00 15.35           C
ATOM   2252  CD2 LEU A 345     175.033 174.031 134.793  1.00 15.35           C
ATOM   2253  N   MET A 346     172.584 169.761 133.621  1.00 38.99           N
ATOM   2254  CA  MET A 346     173.195 168.572 132.979  1.00 38.99           C
ATOM   2255  C   MET A 346     172.272 168.016 131.897  1.00 38.99           C
ATOM   2256  O   MET A 346     172.817 167.570 130.885  1.00 38.99           O
ATOM   2257  CB  MET A 346     173.485 167.452 133.964  1.00 38.99           C
ATOM   2258  CG  MET A 346     173.895 166.186 133.281  1.00 38.99           C
ATOM   2259  SD  MET A 346     174.339 164.947 134.476  1.00 38.99           S
ATOM   2260  CE  MET A 346     172.697 164.459 134.997  1.00 38.99           C
ATOM   2261  N   VAL A 347     170.953 167.955 132.122  1.00 21.00           N
ATOM   2262  CA  VAL A 347     169.960 167.606 131.049  1.00 21.00           C
ATOM   2263  C   VAL A 347     169.863 168.760 130.051  1.00 21.00           C
ATOM   2264  O   VAL A 347     169.848 168.491 128.831  1.00 21.00           O
ATOM   2265  CB  VAL A 347     168.532 167.305 131.554  1.00 21.00           C
ATOM   2266  CG1 VAL A 347     167.486 167.387 130.449  1.00 21.00           C
ATOM   2267  CG2 VAL A 347     168.434 165.962 132.262  1.00 21.00           C
ATOM   2268  N   ALA A 348     169.712 169.998 130.535  1.00 46.28           N
ATOM   2269  CA  ALA A 348     169.501 171.181 129.657  1.00 46.28           C
ATOM   2270  C   ALA A 348     170.724 171.530 128.798  1.00 46.28           C
ATOM   2271  O   ALA A 348     170.461 171.960 127.677  1.00 46.28           O
ATOM   2272  CB  ALA A 348     169.074 172.396 130.442  1.00 46.28           C
ATOM   2273  N   VAL A 349     171.986 171.477 129.255  1.00 28.95           N
ATOM   2274  CA  VAL A 349     173.093 172.030 128.404  1.00 28.95           C
ATOM   2275  C   VAL A 349     173.272 171.267 127.080  1.00 28.95           C
ATOM   2276  O   VAL A 349     173.623 171.892 126.074  1.00 28.95           O
ATOM   2277  CB  VAL A 349     174.417 172.244 129.160  1.00 28.95           C
ATOM   2278  CG1 VAL A 349     175.228 170.991 129.390  1.00 28.95           C
ATOM   2279  CG2 VAL A 349     175.279 173.283 128.450  1.00 28.95           C
ATOM   2280  N   PRO A 350     173.167 169.920 126.981  1.00 39.82           N
ATOM   2281  CA  PRO A 350     173.140 169.256 125.673  1.00 39.82           C
ATOM   2282  C   PRO A 350     172.045 169.781 124.735  1.00 39.82           C
ATOM   2283  O   PRO A 350     172.385 170.237 123.632  1.00 39.82           O
ATOM   2284  CB  PRO A 350     172.924 167.779 126.020  1.00 39.82           C
ATOM   2285  CG  PRO A 350     173.617 167.640 127.328  1.00 39.82           C
ATOM   2286  CD  PRO A 350     173.296 168.927 128.048  1.00 39.82           C
ATOM   2287  N   ILE A 351     170.783 169.849 125.183  1.00 31.64           N
ATOM   2288  CA  ILE A 351     169.668 170.332 124.298  1.00 31.64           C
ATOM   2289  C   ILE A 351     169.959 171.770 123.835  1.00 31.64           C
ATOM   2290  O   ILE A 351     169.728 172.049 122.630  1.00 31.64           O
ATOM   2291  CB  ILE A 351     168.268 170.257 124.934  1.00 31.64           C
ATOM   2292  CG1 ILE A 351     167.928 168.839 125.389  1.00 31.64           C
ATOM   2293  CG2 ILE A 351     167.216 170.801 123.972  1.00 31.64           C
ATOM   2294  CD1 ILE A 351     166.568 168.708 126.061  1.00 31.64           C
ATOM   2295  N   ILE A 352     170.351 172.676 124.741  1.00 32.58           N
ATOM   2296  CA  ILE A 352     170.531 174.125 124.378  1.00 32.58           C
ATOM   2297  C   ILE A 352     171.542 174.230 123.236  1.00 32.58           C
ATOM   2298  O   ILE A 352     171.220 174.918 122.262  1.00 32.58           O
ATOM   2299  CB  ILE A 352     170.983 175.042 125.539  1.00 32.58           C
ATOM   2300  CG1 ILE A 352     169.842 175.330 126.527  1.00 32.58           C
ATOM   2301  CG2 ILE A 352     171.613 176.326 125.001  1.00 32.58           C
ATOM   2302  CD1 ILE A 352     170.240 176.132 127.759  1.00 32.58           C
ATOM   2303  N   THR A 353     172.716 173.612 123.371  1.00 36.57           N
ATOM   2304  CA  THR A 353     173.898 173.801 122.464  1.00 36.57           C
ATOM   2305  C   THR A 353     174.407 172.473 121.892  1.00 36.57           C
ATOM   2306  O   THR A 353     175.543 172.036 122.195  1.00 36.57           O
ATOM   2307  CB  THR A 353     175.036 174.586 123.125  1.00 36.57           C
ATOM   2308  OG1 THR A 353     176.220 174.483 122.327  1.00 36.57           O
ATOM   2309  CG2 THR A 353     175.292 174.151 124.550  1.00 36.57           C
ATOM   2310  N   ALA A 354     173.578 171.923 121.025  1.00 45.53           N
ATOM   2311  CA  ALA A 354     173.839 170.768 120.142  1.00 45.53           C
ATOM   2312  C   ALA A 354     173.249 171.066 118.766  1.00 45.53           C
ATOM   2313  O   ALA A 354     172.051 171.392 118.708  1.00 45.53           O
ATOM   2314  CB  ALA A 354     173.199 169.522 120.694  1.00 45.53           C
ATOM   2315  N   THR A 355     174.050 170.921 117.720  1.00 71.38           N
ATOM   2316  CA  THR A 355     173.640 171.100 116.308  1.00 71.38           C
ATOM   2317  C   THR A 355     172.988 169.814 115.786  1.00 71.38           C
ATOM   2318  O   THR A 355     172.147 169.915 114.889  1.00 71.38           O
ATOM   2319  CB  THR A 355     174.852 171.494 115.459  1.00 71.38           C
ATOM   2320  OG1 THR A 355     175.839 170.470 115.586  1.00 71.38           O
ATOM   2321  CG2 THR A 355     175.428 172.826 115.884  1.00 71.38           C
ATOM   2322  N   GLY A 356     173.406 168.656 116.292  1.00 87.51           N
ATOM   2323  CA  GLY A 356     172.854 167.345 115.902  1.00 87.51           C
ATOM   2324  C   GLY A 356     173.534 166.823 114.652  1.00 87.51           C
ATOM   2325  O   GLY A 356     174.236 165.787 114.758  1.00 87.51           O
ATOM   2326  N   TYR A 357     173.387 167.509 113.519  1.00105.17           N
ATOM   2327  CA  TYR A 357     173.996 167.102 112.223  1.00105.17           C
ATOM   2328  C   TYR A 357     175.178 168.028 111.934  1.00105.17           C
ATOM   2329  O   TYR A 357     174.988 169.055 111.273  1.00105.17           O
ATOM   2330  CB  TYR A 357     172.966 167.066 111.086  1.00105.17           C
ATOM   2331  CG  TYR A 357     171.946 168.173 111.079  1.00105.17           C
ATOM   2332  CD1 TYR A 357     170.806 168.107 111.869  1.00105.17           C
ATOM   2333  CD2 TYR A 357     172.104 169.280 110.263  1.00105.17           C
ATOM   2334  CE1 TYR A 357     169.863 169.124 111.864  1.00105.17           C
ATOM   2335  CE2 TYR A 357     171.163 170.300 110.236  1.00105.17           C
ATOM   2336  CZ  TYR A 357     170.033 170.218 111.033  1.00105.17           C
ATOM   2337  OH  TYR A 357     169.099 171.213 111.013  1.00105.17           O
ATOM   2338  N   SER A 358     176.379 167.661 112.392  1.00112.66           N
ATOM   2339  CA  SER A 358     177.652 168.376 112.118  1.00112.66           C
ATOM   2340  C   SER A 358     178.547 167.470 111.268  1.00112.66           C
ATOM   2341  O   SER A 358     177.989 166.588 110.616  1.00112.66           O
ATOM   2342  CB  SER A 358     178.292 168.775 113.408  1.00112.66           C
ATOM   2343  OG  SER A 358     179.428 169.599 113.181  1.00112.66           O
ATOM   2344  N   GLU A 359     179.874 167.630 111.303  1.00124.83           N
ATOM   2345  CA  GLU A 359     180.840 166.872 110.458  1.00124.83           C
ATOM   2346  C   GLU A 359     181.203 165.539 111.141  1.00124.83           C
ATOM   2347  O   GLU A 359     182.403 165.184 111.232  1.00124.83           O
ATOM   2348  CB  GLU A 359     182.078 167.723 110.153  1.00124.83           C
ATOM   2349  CG  GLU A 359     182.801 168.231 111.388  1.00124.83           C
ATOM   2350  CD  GLU A 359     182.429 169.635 111.844  1.00124.83           C
ATOM   2351  OE1 GLU A 359     181.469 170.216 111.295  1.00124.83           O
ATOM   2352  OE2 GLU A 359     183.097 170.139 112.759  1.00124.83           O
ATOM   2353  N   SER A 360     180.189 164.793 111.576  1.00121.85           N
ATOM   2354  CA  SER A 360     180.349 163.435 112.165  1.00121.85           C
ATOM   2355  C   SER A 360     179.247 162.474 111.699  1.00121.85           C
ATOM   2356  O   SER A 360     179.180 161.359 112.235  1.00121.85           O
ATOM   2357  CB  SER A 360     180.396 163.535 113.665  1.00121.85           C
ATOM   2358  OG  SER A 360     181.475 164.358 114.086  1.00121.85           O
ATOM   2359  N   ASP A 361     178.417 162.869 110.732  1.00117.59           N
ATOM   2360  CA  ASP A 361     177.312 162.046 110.197  1.00117.59           C
ATOM   2361  C   ASP A 361     177.258 162.216 108.675  1.00117.59           C
ATOM   2362  O   ASP A 361     178.015 163.037 108.115  1.00117.59           O
ATOM   2363  CB  ASP A 361     175.991 162.422 110.879  1.00117.59           C
ATOM   2364  CG  ASP A 361     174.917 161.360 110.735  1.00117.59           C
ATOM   2365  OD1 ASP A 361     175.286 160.210 110.439  1.00117.59           O
ATOM   2366  OD2 ASP A 361     173.731 161.704 110.841  1.00117.59           O
ATOM   2367  N   ALA A 362     176.389 161.451 108.017  1.00110.79           N
ATOM   2368  CA  ALA A 362     176.172 161.523 106.553  1.00110.79           C
ATOM   2369  C   ALA A 362     175.611 162.901 106.175  1.00110.79           C
ATOM   2370  O   ALA A 362     174.808 163.449 106.936  1.00110.79           O
ATOM   2371  CB  ALA A 362     175.272 160.409 106.081  1.00110.79           C
ATOM   2372  N   GLU A 363     176.057 163.429 105.042  1.00109.75           N
ATOM   2373  CA  GLU A 363     175.685 164.786 104.562  1.00109.75           C
ATOM   2374  C   GLU A 363     174.204 164.792 104.176  1.00109.75           C
ATOM   2375  O   GLU A 363     173.551 165.832 104.345  1.00109.75           O
ATOM   2376  CB  GLU A 363     176.575 165.196 103.392  1.00109.75           C
ATOM   2377  CG  GLU A 363     178.025 165.348 103.792  1.00109.75           C
ATOM   2378  CD  GLU A 363     178.908 165.971 102.724  1.00109.75           C
ATOM   2379  OE1 GLU A 363     180.067 166.300 103.042  1.00109.75           O
ATOM   2380  OE2 GLU A 363     178.438 166.126 101.576  1.00109.75           O
ATOM   2381  N   ALA A 364     173.711 163.684 103.615  1.00108.17           N
ATOM   2382  CA  ALA A 364     172.294 163.475 103.240  1.00108.17           C
ATOM   2383  C   ALA A 364     171.400 163.693 104.463  1.00108.17           C
ATOM   2384  O   ALA A 364     170.361 164.365 104.310  1.00108.17           O
ATOM   2385  CB  ALA A 364     172.115 162.092 102.663  1.00108.17           C
ATOM   2386  N   VAL A 365     171.813 163.193 105.627  1.00106.45           N
ATOM   2387  CA  VAL A 365     171.007 163.308 106.874  1.00106.45           C
ATOM   2388  C   VAL A 365     170.952 164.787 107.273  1.00106.45           C
ATOM   2389  O   VAL A 365     169.869 165.256 107.654  1.00106.45           O
ATOM   2390  CB  VAL A 365     171.587 162.445 108.006  1.00106.45           C
ATOM   2391  CG1 VAL A 365     170.735 162.527 109.262  1.00106.45           C
ATOM   2392  CG2 VAL A 365     171.793 160.997 107.585  1.00106.45           C
ATOM   2393  N   LYS A 366     172.070 165.491 107.111  1.00107.46           N
ATOM   2394  CA  LYS A 366     172.151 166.930 107.463  1.00107.46           C
ATOM   2395  C   LYS A 366     171.220 167.697 106.522  1.00107.46           C
ATOM   2396  O   LYS A 366     170.478 168.563 107.017  1.00107.46           O
ATOM   2397  CB  LYS A 366     173.576 167.478 107.382  1.00107.46           C
ATOM   2398  CG  LYS A 366     174.681 166.519 107.786  1.00107.46           C
ATOM   2399  CD  LYS A 366     176.046 167.149 107.713  1.00107.46           C
ATOM   2400  CE  LYS A 366     177.150 166.113 107.682  1.00107.46           C
ATOM   2401  NZ  LYS A 366     178.489 166.730 107.849  1.00107.46           N
ATOM   2402  N   LYS A 367     171.241 167.380 105.224  1.00 97.52           N
ATOM   2403  CA  LYS A 367     170.374 168.065 104.227  1.00 97.52           C
ATOM   2404  C   LYS A 367     168.905 167.799 104.567  1.00 97.52           C
ATOM   2405  O   LYS A 367     168.114 168.743 104.490  1.00 97.52           O
ATOM   2406  CB  LYS A 367     170.717 167.625 102.803  1.00 97.52           C
ATOM   2407  CG  LYS A 367     172.089 168.089 102.332  1.00 97.52           C
ATOM   2408  CD  LYS A 367     172.810 167.122 101.418  1.00 97.52           C
ATOM   2409  CE  LYS A 367     174.285 167.437 101.298  1.00 97.52           C
ATOM   2410  NZ  LYS A 367     175.045 166.318 100.692  1.00 97.52           N
ATOM   2411  N   ALA A 368     168.559 166.562 104.925  1.00 90.24           N
ATOM   2412  CA  ALA A 368     167.165 166.187 105.273  1.00 90.24           C
ATOM   2413  C   ALA A 368     166.726 166.974 106.517  1.00 90.24           C
ATOM   2414  O   ALA A 368     165.604 167.509 106.529  1.00 90.24           O
ATOM   2415  CB  ALA A 368     167.043 164.697 105.478  1.00 90.24           C
ATOM   2416  N   ALA A 369     167.589 167.055 107.526  1.00 88.39           N
ATOM   2417  CA  ALA A 369     167.250 167.706 108.810  1.00 88.39           C
ATOM   2418  C   ALA A 369     167.259 169.229 108.656  1.00 88.39           C
ATOM   2419  O   ALA A 369     166.697 169.881 109.535  1.00 88.39           O
ATOM   2420  CB  ALA A 369     168.184 167.244 109.893  1.00 88.39           C
ATOM   2421  N   LEU A 370     167.922 169.784 107.630  1.00 91.24           N
ATOM   2422  CA  LEU A 370     167.984 171.257 107.429  1.00 91.24           C
ATOM   2423  C   LEU A 370     166.636 171.826 106.964  1.00 91.24           C
ATOM   2424  O   LEU A 370     166.463 173.042 107.128  1.00 91.24           O
ATOM   2425  CB  LEU A 370     169.087 171.597 106.424  1.00 91.24           C
ATOM   2426  CG  LEU A 370     170.478 171.800 107.018  1.00 91.24           C
ATOM   2427  CD1 LEU A 370     171.531 171.872 105.924  1.00 91.24           C
ATOM   2428  CD2 LEU A 370     170.523 173.036 107.900  1.00 91.24           C
ATOM   2429  N   GLU A 371     165.718 171.006 106.432  1.00 87.53           N
ATOM   2430  CA  GLU A 371     164.456 171.521 105.834  1.00 87.53           C
ATOM   2431  C   GLU A 371     163.299 171.430 106.839  1.00 87.53           C
ATOM   2432  O   GLU A 371     162.164 171.759 106.441  1.00 87.53           O
ATOM   2433  CB  GLU A 371     164.160 170.795 104.524  1.00 87.53           C
ATOM   2434  CG  GLU A 371     163.746 169.343 104.702  1.00 87.53           C
ATOM   2435  CD  GLU A 371     163.817 168.456 103.472  1.00 87.53           C
ATOM   2436  OE1 GLU A 371     164.519 168.817 102.504  1.00 87.53           O
ATOM   2437  OE2 GLU A 371     163.126 167.420 103.461  1.00 87.53           O
ATOM   2438  N   LYS A 372     163.573 171.075 108.094  1.00 63.26           N
ATOM   2439  CA  LYS A 372     162.530 171.015 109.149  1.00 63.26           C
ATOM   2440  C   LYS A 372     162.114 172.443 109.501  1.00 63.26           C
ATOM   2441  O   LYS A 372     163.002 173.268 109.792  1.00 63.26           O
ATOM   2442  CB  LYS A 372     163.029 170.277 110.390  1.00 63.26           C
ATOM   2443  CG  LYS A 372     163.728 168.957 110.111  1.00 63.26           C
ATOM   2444  CD  LYS A 372     162.775 167.805 109.955  1.00 63.26           C
ATOM   2445  CE  LYS A 372     162.432 167.184 111.290  1.00 63.26           C
ATOM   2446  NZ  LYS A 372     161.261 166.276 111.203  1.00 63.26           N
ATOM   2447  N   LYS A 373     160.810 172.715 109.469  1.00 51.01           N
ATOM   2448  CA  LYS A 373     160.228 173.996 109.939  1.00 51.01           C
ATOM   2449  C   LYS A 373     160.586 174.191 111.413  1.00 51.01           C
ATOM   2450  O   LYS A 373     160.755 173.189 112.151  1.00 51.01           O
ATOM   2451  CB  LYS A 373     158.710 173.998 109.736  1.00 51.01           C
ATOM   2452  CG  LYS A 373     158.248 173.958 108.284  1.00 51.01           C
ATOM   2453  CD  LYS A 373     158.770 175.080 107.393  1.00 51.01           C
ATOM   2454  CE  LYS A 373     158.376 176.471 107.847  1.00 51.01           C
ATOM   2455  NZ  LYS A 373     156.905 176.653 107.851  1.00 51.01           N
ATOM   2456  N   GLU A 374     160.598 175.442 111.855  1.00 55.04           N
ATOM   2457  CA  GLU A 374     160.835 175.809 113.276  1.00 55.04           C
ATOM   2458  C   GLU A 374     159.748 175.216 114.186  1.00 55.04           C
ATOM   2459  O   GLU A 374     159.975 175.167 115.385  1.00 55.04           O
ATOM   2460  CB  GLU A 374     160.892 177.327 113.450  1.00 55.04           C
ATOM   2461  CG  GLU A 374     161.859 177.745 114.538  1.00 55.04           C
ATOM   2462  CD  GLU A 374     163.319 177.457 114.219  1.00 55.04           C
ATOM   2463  OE1 GLU A 374     163.633 177.176 113.043  1.00 55.04           O
ATOM   2464  OE2 GLU A 374     164.147 177.520 115.146  1.00 55.04           O
ATOM   2465  N   GLU A 375     158.616 174.772 113.640  1.00 55.94           N
ATOM   2466  CA  GLU A 375     157.595 173.996 114.386  1.00 55.94           C
ATOM   2467  C   GLU A 375     158.222 172.711 114.940  1.00 55.94           C
ATOM   2468  O   GLU A 375     157.780 172.252 115.986  1.00 55.94           O
ATOM   2469  CB  GLU A 375     156.409 173.662 113.477  1.00 55.94           C
ATOM   2470  CG  GLU A 375     155.497 174.836 113.183  1.00 55.94           C
ATOM   2471  CD  GLU A 375     154.396 174.549 112.176  1.00 55.94           C
ATOM   2472  OE1 GLU A 375     153.926 173.394 112.128  1.00 55.94           O
ATOM   2473  OE2 GLU A 375     154.009 175.482 111.440  1.00 55.94           O
ATOM   2474  N   GLU A 376     159.204 172.133 114.245  1.00 44.76           N
ATOM   2475  CA  GLU A 376     159.752 170.793 114.564  1.00 44.76           C
ATOM   2476  C   GLU A 376     161.122 170.891 115.232  1.00 44.76           C
ATOM   2477  O   GLU A 376     161.443 169.991 116.013  1.00 44.76           O
ATOM   2478  CB  GLU A 376     159.882 169.962 113.294  1.00 44.76           C
ATOM   2479  CG  GLU A 376     159.885 168.469 113.560  1.00 44.76           C
ATOM   2480  CD  GLU A 376     158.518 167.846 113.768  1.00 44.76           C
ATOM   2481  OE1 GLU A 376     157.507 168.500 113.440  1.00 44.76           O
ATOM   2482  OE2 GLU A 376     158.473 166.686 114.227  1.00 44.76           O
ATOM   2483  N   LEU A 377     161.917 171.905 114.904  1.00 40.28           N
ATOM   2484  CA  LEU A 377     163.208 172.160 115.594  1.00 40.28           C
ATOM   2485  C   LEU A 377     162.952 172.676 117.017  1.00 40.28           C
ATOM   2486  O   LEU A 377     163.929 172.863 117.723  1.00 40.28           O
ATOM   2487  CB  LEU A 377     164.040 173.148 114.772  1.00 40.28           C
ATOM   2488  CG  LEU A 377     164.916 172.505 113.702  1.00 40.28           C
ATOM   2489  CD1 LEU A 377     165.472 173.552 112.748  1.00 40.28           C
ATOM   2490  CD2 LEU A 377     166.039 171.707 114.349  1.00 40.28           C
ATOM   2491  N   VAL A 378     161.699 172.936 117.394  1.00 38.53           N
ATOM   2492  CA  VAL A 378     161.347 173.498 118.726  1.00 38.53           C
ATOM   2493  C   VAL A 378     160.465 172.504 119.468  1.00 38.53           C
ATOM   2494  O   VAL A 378     160.432 172.572 120.701  1.00 38.53           O
ATOM   2495  CB  VAL A 378     160.706 174.888 118.571  1.00 38.53           C
ATOM   2496  CG1 VAL A 378     160.152 175.463 119.866  1.00 38.53           C
ATOM   2497  CG2 VAL A 378     161.729 175.850 117.980  1.00 38.53           C
ATOM   2498  N   SER A 379     159.806 171.593 118.758  1.00 37.97           N
ATOM   2499  CA  SER A 379     159.002 170.495 119.354  1.00 37.97           C
ATOM   2500  C   SER A 379     159.909 169.330 119.752  1.00 37.97           C
ATOM   2501  O   SER A 379     159.829 168.877 120.905  1.00 37.97           O
ATOM   2502  CB  SER A 379     157.932 170.040 118.413  1.00 37.97           C
ATOM   2503  OG  SER A 379     156.796 170.870 118.521  1.00 37.97           O
ATOM   2504  N   GLU A 380     160.794 168.919 118.852  1.00 39.40           N
ATOM   2505  CA  GLU A 380     161.751 167.812 119.099  1.00 39.40           C
ATOM   2506  C   GLU A 380     162.791 168.234 120.144  1.00 39.40           C
ATOM   2507  O   GLU A 380     163.613 167.403 120.490  1.00 39.40           O
ATOM   2508  CB  GLU A 380     162.437 167.388 117.798  1.00 39.40           C
ATOM   2509  CG  GLU A 380     161.473 166.872 116.731  1.00 39.40           C
ATOM   2510  CD  GLU A 380     160.492 165.806 117.183  1.00 39.40           C
ATOM   2511  OE1 GLU A 380     160.905 164.934 117.957  1.00 39.40           O
ATOM   2512  OE2 GLU A 380     159.309 165.856 116.776  1.00 39.40           O
ATOM   2513  N   ARG A 381     162.706 169.450 120.674  1.00 31.00           N
ATOM   2514  CA  ARG A 381     163.462 169.868 121.870  1.00 31.00           C
ATOM   2515  C   ARG A 381     162.532 169.968 123.077  1.00 31.00           C
ATOM   2516  O   ARG A 381     162.946 170.568 124.084  1.00 31.00           O
ATOM   2517  CB  ARG A 381     164.152 171.196 121.566  1.00 31.00           C
ATOM   2518  CG  ARG A 381     165.499 171.053 120.880  1.00 31.00           C
ATOM   2519  CD  ARG A 381     166.370 172.264 121.181  1.00 31.00           C
ATOM   2520  NE  ARG A 381     165.886 173.486 120.554  1.00 31.00           N
ATOM   2521  CZ  ARG A 381     166.099 173.850 119.285  1.00 31.00           C
ATOM   2522  NH1 ARG A 381     166.758 173.058 118.451  1.00 31.00           N
ATOM   2523  NH2 ARG A 381     165.604 174.992 118.841  1.00 31.00           N
ATOM   2524  N   THR A 382     161.326 169.412 122.987  1.00 24.99           N
ATOM   2525  CA  THR A 382     160.426 169.268 124.156  1.00 24.99           C
ATOM   2526  C   THR A 382     160.291 167.789 124.496  1.00 24.99           C
ATOM   2527  O   THR A 382     160.321 167.460 125.691  1.00 24.99           O
ATOM   2528  CB  THR A 382     159.054 169.908 123.942  1.00 24.99           C
ATOM   2529  OG1 THR A 382     159.253 171.321 123.946  1.00 24.99           O
ATOM   2530  CG2 THR A 382     158.082 169.515 125.028  1.00 24.99           C
ATOM   2531  N   GLU A 383     160.089 166.948 123.485  1.00 28.69           N
ATOM   2532  CA  GLU A 383     160.123 165.476 123.637  1.00 28.69           C
ATOM   2533  C   GLU A 383     161.435 165.100 124.320  1.00 28.69           C
ATOM   2534  O   GLU A 383     161.392 164.402 125.343  1.00 28.69           O
ATOM   2535  CB  GLU A 383     159.977 164.789 122.282  1.00 28.69           C
ATOM   2536  CG  GLU A 383     160.534 163.379 122.254  1.00 28.69           C
ATOM   2537  CD  GLU A 383     160.466 162.691 120.903  1.00 28.69           C
ATOM   2538  OE1 GLU A 383     159.744 163.197 120.000  1.00 28.69           O
ATOM   2539  OE2 GLU A 383     161.154 161.662 120.736  1.00 28.69           O
ATOM   2540  N   ALA A 384     162.557 165.546 123.763  1.00 25.11           N
ATOM   2541  CA  ALA A 384     163.902 165.293 124.322  1.00 25.11           C
ATOM   2542  C   ALA A 384     163.955 165.770 125.781  1.00 25.11           C
ATOM   2543  O   ALA A 384     164.419 165.009 126.660  1.00 25.11           O
ATOM   2544  CB  ALA A 384     164.936 165.996 123.480  1.00 25.11           C
ATOM   2545  N   PHE A 385     163.493 166.991 126.024  1.00 20.74           N
ATOM   2546  CA  PHE A 385     163.631 167.637 127.347  1.00 20.74           C
ATOM   2547  C   PHE A 385     162.760 166.913 128.367  1.00 20.74           C
ATOM   2548  O   PHE A 385     163.264 166.623 129.460  1.00 20.74           O
ATOM   2549  CB  PHE A 385     163.283 169.117 127.281  1.00 20.74           C
ATOM   2550  CG  PHE A 385     163.252 169.755 128.643  1.00 20.74           C
ATOM   2551  CD1 PHE A 385     162.092 170.311 129.162  1.00 20.74           C
ATOM   2552  CD2 PHE A 385     164.400 169.783 129.417  1.00 20.74           C
ATOM   2553  CE1 PHE A 385     162.090 170.889 130.425  1.00 20.74           C
ATOM   2554  CE2 PHE A 385     164.396 170.358 130.676  1.00 20.74           C
ATOM   2555  CZ  PHE A 385     163.247 170.922 131.172  1.00 20.74           C
ATOM   2556  N   THR A 386     161.498 166.655 128.034  1.00 22.67           N
ATOM   2557  CA  THR A 386     160.561 165.987 128.973  1.00 22.67           C
ATOM   2558  C   THR A 386     161.053 164.563 129.244  1.00 22.67           C
ATOM   2559  O   THR A 386     160.982 164.138 130.406  1.00 22.67           O
ATOM   2560  CB  THR A 386     159.122 166.009 128.456  1.00 22.67           C
ATOM   2561  OG1 THR A 386     158.655 167.352 128.604  1.00 22.67           O
ATOM   2562  CG2 THR A 386     158.218 165.046 129.196  1.00 22.67           C
ATOM   2563  N   ILE A 387     161.526 163.861 128.216  1.00 26.33           N
ATOM   2564  CA  ILE A 387     162.076 162.488 128.386  1.00 26.33           C
ATOM   2565  C   ILE A 387     163.256 162.564 129.350  1.00 26.33           C
ATOM   2566  O   ILE A 387     163.292 161.771 130.300  1.00 26.33           O
ATOM   2567  CB  ILE A 387     162.473 161.857 127.041  1.00 26.33           C
ATOM   2568  CG1 ILE A 387     161.225 161.339 126.328  1.00 26.33           C
ATOM   2569  CG2 ILE A 387     163.513 160.762 127.233  1.00 26.33           C
ATOM   2570  CD1 ILE A 387     161.449 160.869 124.903  1.00 26.33           C
ATOM   2571  N   ALA A 388     164.188 163.476 129.102  1.00 25.27           N
ATOM   2572  CA  ALA A 388     165.455 163.532 129.860  1.00 25.27           C
ATOM   2573  C   ALA A 388     165.237 164.216 131.212  1.00 25.27           C
ATOM   2574  O   ALA A 388     166.204 164.314 131.948  1.00 25.27           O
ATOM   2575  CB  ALA A 388     166.527 164.216 129.044  1.00 25.27           C
ATOM   2576  N   ARG A 389     164.047 164.729 131.505  1.00 27.60           N
ATOM   2577  CA  ARG A 389     163.727 165.193 132.875  1.00 27.60           C
ATOM   2578  C   ARG A 389     162.987 164.093 133.635  1.00 27.60           C
ATOM   2579  O   ARG A 389     163.208 163.976 134.848  1.00 27.60           O
ATOM   2580  CB  ARG A 389     162.916 166.485 132.876  1.00 27.60           C
ATOM   2581  CG  ARG A 389     162.769 167.038 134.285  1.00 27.60           C
ATOM   2582  CD  ARG A 389     162.276 168.465 134.324  1.00 27.60           C
ATOM   2583  NE  ARG A 389     160.853 168.510 134.015  1.00 27.60           N
ATOM   2584  CZ  ARG A 389     160.127 169.616 133.846  1.00 27.60           C
ATOM   2585  NH1 ARG A 389     160.687 170.815 133.930  1.00 27.60           N
ATOM   2586  NH2 ARG A 389     158.839 169.510 133.557  1.00 27.60           N
ATOM   2587  N   ASN A 390     162.101 163.346 132.982  1.00 32.34           N
ATOM   2588  CA  ASN A 390     161.427 162.187 133.624  1.00 32.34           C
ATOM   2589  C   ASN A 390     162.463 161.117 133.972  1.00 32.34           C
ATOM   2590  O   ASN A 390     162.416 160.575 135.096  1.00 32.34           O
ATOM   2591  CB  ASN A 390     160.307 161.621 132.756  1.00 32.34           C
ATOM   2592  CG  ASN A 390     159.054 162.467 132.819  1.00 32.34           C
ATOM   2593  OD1 ASN A 390     158.792 163.129 133.820  1.00 32.34           O
ATOM   2594  ND2 ASN A 390     158.272 162.455 131.754  1.00 32.34           N
ATOM   2595  N   LEU A 391     163.397 160.836 133.066  1.00 31.68           N
ATOM   2596  CA  LEU A 391     164.474 159.848 133.315  1.00 31.68           C
ATOM   2597  C   LEU A 391     165.373 160.301 134.461  1.00 31.68           C
ATOM   2598  O   LEU A 391     166.087 159.447 134.980  1.00 31.68           O
ATOM   2599  CB  LEU A 391     165.308 159.675 132.050  1.00 31.68           C
ATOM   2600  CG  LEU A 391     164.655 158.897 130.912  1.00 31.68           C
ATOM   2601  CD1 LEU A 391     165.718 158.462 129.909  1.00 31.68           C
ATOM   2602  CD2 LEU A 391     163.901 157.684 131.437  1.00 31.68           C
ATOM   2603  N   LEU A 392     165.337 161.578 134.844  1.00 30.04           N
ATOM   2604  CA  LEU A 392     166.208 162.092 135.920  1.00 30.04           C
ATOM   2605  C   LEU A 392     165.431 162.178 137.230  1.00 30.04           C
ATOM   2606  O   LEU A 392     166.047 161.903 138.278  1.00 30.04           O
ATOM   2607  CB  LEU A 392     166.758 163.450 135.501  1.00 30.04           C
ATOM   2608  CG  LEU A 392     167.795 164.071 136.422  1.00 30.04           C
ATOM   2609  CD1 LEU A 392     169.018 163.173 136.543  1.00 30.04           C
ATOM   2610  CD2 LEU A 392     168.184 165.445 135.898  1.00 30.04           C
ATOM   2611  N   THR A 393     164.176 162.581 137.179  1.00 38.56           N
ATOM   2612  CA  THR A 393     163.289 162.548 138.364  1.00 38.56           C
ATOM   2613  C   THR A 393     163.183 161.108 138.871  1.00 38.56           C
ATOM   2614  O   THR A 393     163.323 160.901 140.090  1.00 38.56           O
ATOM   2615  CB  THR A 393     161.908 163.123 138.046  1.00 38.56           C
ATOM   2616  OG1 THR A 393     162.039 164.540 137.916  1.00 38.56           O
ATOM   2617  CG2 THR A 393     160.879 162.775 139.102  1.00 38.56           C
ATOM   2618  N   ALA A 394     162.975 160.153 137.969  1.00 48.66           N
ATOM   2619  CA  ALA A 394     162.876 158.718 138.315  1.00 48.66           C
ATOM   2620  C   ALA A 394     164.257 158.157 138.682  1.00 48.66           C
ATOM   2621  O   ALA A 394     164.300 157.011 139.153  1.00 48.66           O
ATOM   2622  CB  ALA A 394     162.248 157.957 137.176  1.00 48.66           C
ATOM   2623  N   ALA A 395     165.335 158.903 138.431  1.00 44.22           N
ATOM   2624  CA  ALA A 395     166.694 158.531 138.881  1.00 44.22           C
ATOM   2625  C   ALA A 395     167.077 159.356 140.108  1.00 44.22           C
ATOM   2626  O   ALA A 395     168.238 159.242 140.539  1.00 44.22           O
ATOM   2627  CB  ALA A 395     167.696 158.702 137.764  1.00 44.22           C
ATOM   2628  N   ALA A 396     166.159 160.159 140.652  1.00 47.81           N
ATOM   2629  CA  ALA A 396     166.377 160.914 141.909  1.00 47.81           C
ATOM   2630  C   ALA A 396     165.583 160.288 143.056  1.00 47.81           C
ATOM   2631  O   ALA A 396     166.135 160.176 144.178  1.00 47.81           O
ATOM   2632  CB  ALA A 396     165.997 162.355 141.720  1.00 47.81           C
ATOM   2633  N   ASP A 397     164.358 159.853 142.773  1.00 61.97           N
ATOM   2634  CA  ASP A 397     163.551 159.075 143.745  1.00 61.97           C
ATOM   2635  C   ASP A 397     164.274 157.766 144.055  1.00 61.97           C
ATOM   2636  O   ASP A 397     164.199 157.309 145.205  1.00 61.97           O
ATOM   2637  CB  ASP A 397     162.138 158.826 143.233  1.00 61.97           C
ATOM   2638  CG  ASP A 397     161.199 160.001 143.446  1.00 61.97           C
ATOM   2639  OD1 ASP A 397     161.669 161.055 143.926  1.00 61.97           O
ATOM   2640  OD2 ASP A 397     159.999 159.853 143.133  1.00 61.97           O
ATOM   2641  N   ALA A 398     165.012 157.229 143.086  1.00 61.33           N
ATOM   2642  CA  ALA A 398     165.773 155.971 143.238  1.00 61.33           C
ATOM   2643  C   ALA A 398     167.129 156.237 143.897  1.00 61.33           C
ATOM   2644  O   ALA A 398     167.915 155.286 143.959  1.00 61.33           O
ATOM   2645  CB  ALA A 398     165.933 155.293 141.901  1.00 61.33           C
ATOM   2646  N   ILE A 399     167.391 157.453 144.367  1.00 66.04           N
ATOM   2647  CA  ILE A 399     168.576 157.731 145.227  1.00 66.04           C
ATOM   2648  C   ILE A 399     168.118 157.942 146.666  1.00 66.04           C
ATOM   2649  O   ILE A 399     168.748 157.374 147.575  1.00 66.04           O
ATOM   2650  CB  ILE A 399     169.355 158.942 144.696  1.00 66.04           C
ATOM   2651  CG1 ILE A 399     169.888 158.693 143.283  1.00 66.04           C
ATOM   2652  CG2 ILE A 399     170.469 159.338 145.655  1.00 66.04           C
ATOM   2653  CD1 ILE A 399     170.887 157.569 143.190  1.00 66.04           C
ATOM   2654  N   GLU A 400     167.035 158.679 146.848  1.00 67.84           N
ATOM   2655  CA  GLU A 400     166.416 158.842 148.188  1.00 67.84           C
ATOM   2656  C   GLU A 400     165.837 157.498 148.642  1.00 67.84           C
ATOM   2657  O   GLU A 400     165.732 157.295 149.856  1.00 67.84           O
ATOM   2658  CB  GLU A 400     165.355 159.939 148.168  1.00 67.84           C
ATOM   2659  CG  GLU A 400     165.882 161.292 147.716  1.00 67.84           C
ATOM   2660  CD  GLU A 400     166.770 162.046 148.694  1.00 67.84           C
ATOM   2661  OE1 GLU A 400     167.031 163.238 148.437  1.00 67.84           O
ATOM   2662  OE2 GLU A 400     167.193 161.459 149.711  1.00 67.84           O
ATOM   2663  N   ARG A 401     165.524 156.605 147.699  1.00 80.26           N
ATOM   2664  CA  ARG A 401     165.046 155.232 148.016  1.00 80.26           C
ATOM   2665  C   ARG A 401     166.211 154.387 148.538  1.00 80.26           C
ATOM   2666  O   ARG A 401     165.933 153.383 149.197  1.00 80.26           O
ATOM   2667  CB  ARG A 401     164.404 154.592 146.782  1.00 80.26           C
ATOM   2668  CG  ARG A 401     163.640 153.305 147.059  1.00 80.26           C
ATOM   2669  CD  ARG A 401     162.541 153.440 148.103  1.00 80.26           C
ATOM   2670  NE  ARG A 401     161.812 154.704 148.033  1.00 80.26           N
ATOM   2671  CZ  ARG A 401     160.932 155.049 147.089  1.00 80.26           C
ATOM   2672  NH1 ARG A 401     160.633 154.227 146.093  1.00 80.26           N
ATOM   2673  NH2 ARG A 401     160.346 156.233 147.148  1.00 80.26           N
ATOM   2674  N   ILE A 402     167.450 154.751 148.220  1.00 79.00           N
ATOM   2675  CA  ILE A 402     168.652 153.978 148.627  1.00 79.00           C
ATOM   2676  C   ILE A 402     169.175 154.550 149.943  1.00 79.00           C
ATOM   2677  O   ILE A 402     169.378 153.771 150.881  1.00 79.00           O
ATOM   2678  CB  ILE A 402     169.711 154.011 147.514  1.00 79.00           C
ATOM   2679  CG1 ILE A 402     169.230 153.257 146.272  1.00 79.00           C
ATOM   2680  CG2 ILE A 402     171.049 153.491 148.024  1.00 79.00           C
ATOM   2681  CD1 ILE A 402     170.137 153.426 145.081  1.00 79.00           C
ATOM   2682  N   MET A 403     169.380 155.863 150.000  1.00 82.58           N
ATOM   2683  CA  MET A 403     169.962 156.525 151.191  1.00 82.58           C
ATOM   2684  C   MET A 403     168.985 156.472 152.367  1.00 82.58           C
ATOM   2685  O   MET A 403     169.438 156.696 153.495  1.00 82.58           O
ATOM   2686  CB  MET A 403     170.344 157.971 150.875  1.00 82.58           C
ATOM   2687  CG  MET A 403     171.469 158.066 149.873  1.00 82.58           C
ATOM   2688  SD  MET A 403     172.988 157.247 150.413  1.00 82.58           S
ATOM   2689  CE  MET A 403     173.988 157.465 148.945  1.00 82.58           C
ATOM   2690  N   SER A 404     167.715 156.131 152.134  1.00 87.90           N
ATOM   2691  CA  SER A 404     166.732 155.855 153.213  1.00 87.90           C
ATOM   2692  C   SER A 404     166.733 154.364 153.587  1.00 87.90           C
ATOM   2693  O   SER A 404     165.796 153.915 154.283  1.00 87.90           O
ATOM   2694  CB  SER A 404     165.367 156.313 152.811  1.00 87.90           C
ATOM   2695  OG  SER A 404     164.411 155.928 153.781  1.00 87.90           O
ATOM   2696  N   SER A 405     167.725 153.599 153.137  1.00 94.34           N
ATOM   2697  CA  SER A 405     167.794 152.136 153.380  1.00 94.34           C
ATOM   2698  C   SER A 405     169.103 151.709 154.046  1.00 94.34           C
ATOM   2699  O   SER A 405     169.070 150.653 154.678  1.00 94.34           O
ATOM   2700  CB  SER A 405     167.554 151.389 152.116  1.00 94.34           C
ATOM   2701  OG  SER A 405     166.234 151.614 151.646  1.00 94.34           O
ATOM   2702  N   TYR A 406     170.180 152.491 153.960  1.00100.24           N
ATOM   2703  CA  TYR A 406     171.428 152.189 154.706  1.00100.24           C
ATOM   2704  C   TYR A 406     171.178 152.293 156.209  1.00100.24           C
ATOM   2705  O   TYR A 406     171.892 151.615 156.972  1.00100.24           O
ATOM   2706  CB  TYR A 406     172.581 153.091 154.279  1.00100.24           C
ATOM   2707  CG  TYR A 406     173.207 152.743 152.952  1.00100.24           C
ATOM   2708  CD1 TYR A 406     173.012 151.507 152.345  1.00100.24           C
ATOM   2709  CD2 TYR A 406     174.038 153.651 152.310  1.00100.24           C
ATOM   2710  CE1 TYR A 406     173.610 151.194 151.133  1.00100.24           C
ATOM   2711  CE2 TYR A 406     174.642 153.352 151.097  1.00100.24           C
ATOM   2712  CZ  TYR A 406     174.427 152.119 150.506  1.00100.24           C
ATOM   2713  OH  TYR A 406     175.016 151.817 149.312  1.00100.24           O
ATOM   2714  N   LYS A 407     170.158 153.053 156.609  1.00106.80           N
ATOM   2715  CA  LYS A 407     169.702 153.103 158.021  1.00106.80           C
ATOM   2716  C   LYS A 407     169.167 151.731 158.444  1.00106.80           C
ATOM   2717  O   LYS A 407     169.478 151.315 159.570  1.00106.80           O
ATOM   2718  CB  LYS A 407     168.658 154.202 158.212  1.00106.80           C
ATOM   2719  CG  LYS A 407     167.908 154.170 159.538  1.00106.80           C
ATOM   2720  CD  LYS A 407     166.531 153.550 159.434  1.00106.80           C
ATOM   2721  CE  LYS A 407     165.804 153.485 160.759  1.00106.80           C
ATOM   2722  NZ  LYS A 407     164.517 152.762 160.628  1.00106.80           N
ATOM   2723  N   GLU A 408     168.438 151.044 157.562  1.00111.13           N
ATOM   2724  CA  GLU A 408     167.815 149.732 157.865  1.00111.13           C
ATOM   2725  C   GLU A 408     168.822 148.592 157.676  1.00111.13           C
ATOM   2726  O   GLU A 408     168.394 147.432 157.776  1.00111.13           O
ATOM   2727  CB  GLU A 408     166.577 149.521 156.992  1.00111.13           C
ATOM   2728  CG  GLU A 408     165.366 150.275 157.487  1.00111.13           C
ATOM   2729  CD  GLU A 408     164.037 149.739 156.980  1.00111.13           C
ATOM   2730  OE1 GLU A 408     164.029 149.055 155.934  1.00111.13           O
ATOM   2731  OE2 GLU A 408     163.013 149.998 157.637  1.00111.13           O
ATOM   2732  N   VAL A 409     170.098 148.888 157.428  1.00102.32           N
ATOM   2733  CA  VAL A 409     171.158 147.839 157.414  1.00102.32           C
ATOM   2734  C   VAL A 409     171.387 147.375 158.856  1.00102.32           C
ATOM   2735  O   VAL A 409     171.599 146.160 159.061  1.00102.32           O
ATOM   2736  CB  VAL A 409     172.446 148.348 156.749  1.00102.32           C
ATOM   2737  CG1 VAL A 409     173.622 147.403 156.962  1.00102.32           C
ATOM   2738  CG2 VAL A 409     172.208 148.605 155.270  1.00102.32           C
ATOM   2739  N   THR A 410     171.311 148.306 159.801  1.00100.91           N
ATOM   2740  CA  THR A 410     171.583 148.007 161.232  1.00100.91           C
ATOM   2741  C   THR A 410     170.562 146.987 161.749  1.00100.91           C
ATOM   2742  O   THR A 410     170.968 146.101 162.525  1.00100.91           O
ATOM   2743  CB  THR A 410     171.591 149.278 162.080  1.00100.91           C
ATOM   2744  OG1 THR A 410     172.587 150.159 161.559  1.00100.91           O
ATOM   2745  CG2 THR A 410     171.870 149.003 163.541  1.00100.91           C
ATOM   2746  N   GLU A 411     169.296 147.112 161.341  1.00103.77           N
ATOM   2747  CA  GLU A 411     168.215 146.199 161.795  1.00103.77           C
ATOM   2748  C   GLU A 411     168.518 144.791 161.283  1.00103.77           C
ATOM   2749  O   GLU A 411     168.283 143.828 162.054  1.00103.77           O
ATOM   2750  CB  GLU A 411     166.832 146.648 161.324  1.00103.77           C
ATOM   2751  CG  GLU A 411     166.248 147.781 162.145  1.00103.77           C
ATOM   2752  CD  GLU A 411     166.965 149.113 162.016  1.00103.77           C
ATOM   2753  OE1 GLU A 411     167.760 149.268 161.067  1.00103.77           O
ATOM   2754  OE2 GLU A 411     166.731 149.989 162.869  1.00103.77           O
ATOM   2755  N   LEU A 412     169.048 144.667 160.062  1.00 91.11           N
ATOM   2756  CA  LEU A 412     169.371 143.335 159.484  1.00 91.11           C
ATOM   2757  C   LEU A 412     170.463 142.699 160.353  1.00 91.11           C
ATOM   2758  O   LEU A 412     170.361 141.502 160.636  1.00 91.11           O
ATOM   2759  CB  LEU A 412     169.816 143.463 158.024  1.00 91.11           C
ATOM   2760  CG  LEU A 412     170.323 142.170 157.385  1.00 91.11           C
ATOM   2761  CD1 LEU A 412     169.221 141.118 157.335  1.00 91.11           C
ATOM   2762  CD2 LEU A 412     170.885 142.427 155.996  1.00 91.11           C
ATOM   2763  N   ALA A 413     171.474 143.473 160.736  1.00 93.30           N
ATOM   2764  CA  ALA A 413     172.599 142.989 161.568  1.00 93.30           C
ATOM   2765  C   ALA A 413     172.087 142.635 162.969  1.00 93.30           C
ATOM   2766  O   ALA A 413     172.687 141.737 163.574  1.00 93.30           O
ATOM   2767  CB  ALA A 413     173.705 144.020 161.612  1.00 93.30           C
ATOM   2768  N   GLY A 414     171.097 143.362 163.493  1.00 91.22           N
ATOM   2769  CA  GLY A 414     170.484 143.072 164.801  1.00 91.22           C
ATOM   2770  C   GLY A 414     169.767 141.735 164.772  1.00 91.22           C
ATOM   2771  O   GLY A 414     169.972 140.922 165.706  1.00 91.22           O
ATOM   2772  N   TYR A 415     168.964 141.486 163.737  1.00 91.11           N
ATOM   2773  CA  TYR A 415     168.256 140.192 163.569  1.00 91.11           C
ATOM   2774  C   TYR A 415     169.268 139.076 163.291  1.00 91.11           C
ATOM   2775  O   TYR A 415     169.094 137.980 163.827  1.00 91.11           O
ATOM   2776  CB  TYR A 415     167.187 140.294 162.484  1.00 91.11           C
ATOM   2777  CG  TYR A 415     166.139 141.340 162.760  1.00 91.11           C
ATOM   2778  CD1 TYR A 415     165.535 141.456 164.004  1.00 91.11           C
ATOM   2779  CD2 TYR A 415     165.719 142.199 161.758  1.00 91.11           C
ATOM   2780  CE1 TYR A 415     164.571 142.419 164.253  1.00 91.11           C
ATOM   2781  CE2 TYR A 415     164.747 143.161 161.986  1.00 91.11           C
ATOM   2782  CZ  TYR A 415     164.171 143.272 163.240  1.00 91.11           C
ATOM   2783  OH  TYR A 415     163.214 144.216 163.475  1.00 91.11           O
ATOM   2784  N   THR A 416     170.278 139.335 162.466  1.00 88.82           N
ATOM   2785  CA  THR A 416     171.233 138.304 161.985  1.00 88.82           C
ATOM   2786  C   THR A 416     172.030 137.766 163.171  1.00 88.82           C
ATOM   2787  O   THR A 416     172.190 136.537 163.261  1.00 88.82           O
ATOM   2788  CB  THR A 416     172.179 138.884 160.928  1.00 88.82           C
ATOM   2789  OG1 THR A 416     171.385 139.471 159.902  1.00 88.82           O
ATOM   2790  CG2 THR A 416     173.099 137.831 160.356  1.00 88.82           C
ATOM   2791  N   ALA A 417     172.528 138.645 164.042  1.00 90.73           N
ATOM   2792  CA  ALA A 417     173.319 138.242 165.229  1.00 90.73           C
ATOM   2793  C   ALA A 417     172.456 137.401 166.176  1.00 90.73           C
ATOM   2794  O   ALA A 417     172.971 136.382 166.689  1.00 90.73           O
ATOM   2795  CB  ALA A 417     173.886 139.444 165.935  1.00 90.73           C
ATOM   2796  N   ARG A 418     171.190 137.787 166.366  1.00 93.58           N
ATOM   2797  CA  ARG A 418     170.251 137.079 167.271  1.00 93.58           C
ATOM   2798  C   ARG A 418     169.941 135.690 166.696  1.00 93.58           C
ATOM   2799  O   ARG A 418     169.874 134.739 167.500  1.00 93.58           O
ATOM   2800  CB  ARG A 418     168.989 137.916 167.482  1.00 93.58           C
ATOM   2801  CG  ARG A 418     167.926 137.268 168.355  1.00 93.58           C
ATOM   2802  CD  ARG A 418     166.811 138.269 168.608  1.00 93.58           C
ATOM   2803  NE  ARG A 418     165.475 137.679 168.604  1.00 93.58           N
ATOM   2804  CZ  ARG A 418     164.344 138.320 168.289  1.00 93.58           C
ATOM   2805  NH1 ARG A 418     164.352 139.599 167.943  1.00 93.58           N
ATOM   2806  NH2 ARG A 418     163.188 137.678 168.332  1.00 93.58           N
ATOM   2807  N   VAL A 419     169.791 135.567 165.380  1.00 96.08           N
ATOM   2808  CA  VAL A 419     169.527 134.243 164.749  1.00 96.08           C
ATOM   2809  C   VAL A 419     170.802 133.399 164.850  1.00 96.08           C
ATOM   2810  O   VAL A 419     170.693 132.182 165.106  1.00 96.08           O
ATOM   2811  CB  VAL A 419     169.044 134.403 163.301  1.00 96.08           C
ATOM   2812  CG1 VAL A 419     168.897 133.059 162.595  1.00 96.08           C
ATOM   2813  CG2 VAL A 419     167.742 135.186 163.250  1.00 96.08           C
ATOM   2814  N   HIS A 420     171.956 134.011 164.634  1.00101.23           N
ATOM   2815  CA  HIS A 420     173.256 133.291 164.603  1.00101.23           C
ATOM   2816  C   HIS A 420     173.536 132.696 165.980  1.00101.23           C
ATOM   2817  O   HIS A 420     173.982 131.534 166.056  1.00101.23           O
ATOM   2818  CB  HIS A 420     174.403 134.216 164.184  1.00101.23           C
ATOM   2819  CG  HIS A 420     175.746 133.577 164.305  1.00101.23           C
ATOM   2820  ND1 HIS A 420     176.325 132.906 163.252  1.00101.23           N
ATOM   2821  CD2 HIS A 420     176.618 133.497 165.337  1.00101.23           C
ATOM   2822  CE1 HIS A 420     177.498 132.431 163.627  1.00101.23           C
ATOM   2823  NE2 HIS A 420     177.701 132.783 164.902  1.00101.23           N
ATOM   2824  N   GLU A 421     173.266 133.455 167.040  1.00104.05           N
ATOM   2825  CA  GLU A 421     173.549 132.992 168.422  1.00104.05           C
ATOM   2826  C   GLU A 421     172.612 131.828 168.766  1.00104.05           C
ATOM   2827  O   GLU A 421     173.063 130.903 169.447  1.00104.05           O
ATOM   2828  CB  GLU A 421     173.428 134.142 169.418  1.00104.05           C
ATOM   2829  CG  GLU A 421     174.094 133.857 170.749  1.00104.05           C
ATOM   2830  CD  GLU A 421     174.158 135.043 171.695  1.00104.05           C
ATOM   2831  OE1 GLU A 421     173.392 136.007 171.491  1.00104.05           O
ATOM   2832  OE2 GLU A 421     174.976 135.001 172.636  1.00104.05           O
ATOM   2833  N   MET A 422     171.379 131.851 168.269  1.00104.30           N
ATOM   2834  CA  MET A 422     170.421 130.741 168.483  1.00104.30           C
ATOM   2835  C   MET A 422     170.922 129.488 167.757  1.00104.30           C
ATOM   2836  O   MET A 422     170.934 128.397 168.367  1.00104.30           O
ATOM   2837  CB  MET A 422     169.023 131.093 167.982  1.00104.30           C
ATOM   2838  CG  MET A 422     167.996 130.111 168.489  1.00104.30           C
ATOM   2839  SD  MET A 422     166.413 130.281 167.646  1.00104.30           S
ATOM   2840  CE  MET A 422     166.818 129.508 166.082  1.00104.30           C
ATOM   2841  N   PHE A 423     171.341 129.621 166.503  1.00 94.65           N
ATOM   2842  CA  PHE A 423     171.812 128.454 165.718  1.00 94.65           C
ATOM   2843  C   PHE A 423     173.195 127.999 166.193  1.00 94.65           C
ATOM   2844  O   PHE A 423     173.611 126.915 165.776  1.00 94.65           O
ATOM   2845  CB  PHE A 423     171.804 128.750 164.221  1.00 94.65           C
ATOM   2846  CG  PHE A 423     170.457 128.583 163.581  1.00 94.65           C
ATOM   2847  CD1 PHE A 423     170.039 127.341 163.127  1.00 94.65           C
ATOM   2848  CD2 PHE A 423     169.615 129.668 163.411  1.00 94.65           C
ATOM   2849  CE1 PHE A 423     168.797 127.189 162.536  1.00 94.65           C
ATOM   2850  CE2 PHE A 423     168.370 129.512 162.820  1.00 94.65           C
ATOM   2851  CZ  PHE A 423     167.967 128.273 162.377  1.00 94.65           C
ATOM   2852  N   GLN A 424     173.884 128.785 167.022  1.00 99.98           N
ATOM   2853  CA  GLN A 424     175.149 128.343 167.659  1.00 99.98           C
ATOM   2854  C   GLN A 424     174.838 127.651 168.990  1.00 99.98           C
ATOM   2855  O   GLN A 424     175.553 126.701 169.329  1.00 99.98           O
ATOM   2856  CB  GLN A 424     176.095 129.528 167.837  1.00 99.98           C
ATOM   2857  CG  GLN A 424     177.515 129.129 168.199  1.00 99.98           C
ATOM   2858  CD  GLN A 424     178.496 130.276 168.157  1.00 99.98           C
ATOM   2859  OE1 GLN A 424     178.154 131.418 167.849  1.00 99.98           O
ATOM   2860  NE2 GLN A 424     179.746 129.976 168.468  1.00 99.98           N
ATOM   2861  N   VAL A 425     173.849 128.146 169.731  1.00101.97           N
ATOM   2862  CA  VAL A 425     173.403 127.502 171.000  1.00101.97           C
ATOM   2863  C   VAL A 425     172.865 126.107 170.682  1.00101.97           C
ATOM   2864  O   VAL A 425     173.241 125.170 171.402  1.00101.97           O
ATOM   2865  CB  VAL A 425     172.363 128.359 171.742  1.00101.97           C
ATOM   2866  CG1 VAL A 425     171.628 127.563 172.811  1.00101.97           C
ATOM   2867  CG2 VAL A 425     173.002 129.601 172.338  1.00101.97           C
ATOM   2868  N   PHE A 426     172.031 125.969 169.653  1.00102.34           N
ATOM   2869  CA  PHE A 426     171.437 124.656 169.295  1.00102.34           C
ATOM   2870  C   PHE A 426     172.510 123.600 169.009  1.00102.34           C
ATOM   2871  O   PHE A 426     172.417 122.489 169.565  1.00102.34           O
ATOM   2872  CB  PHE A 426     170.457 124.808 168.136  1.00102.34           C
ATOM   2873  CG  PHE A 426     169.119 125.368 168.543  1.00102.34           C
ATOM   2874  CD1 PHE A 426     168.795 125.617 169.873  1.00102.34           C
ATOM   2875  CD2 PHE A 426     168.144 125.579 167.582  1.00102.34           C
ATOM   2876  CE1 PHE A 426     167.543 126.099 170.216  1.00102.34           C
ATOM   2877  CE2 PHE A 426     166.890 126.055 167.931  1.00102.34           C
ATOM   2878  CZ  PHE A 426     166.594 126.322 169.247  1.00102.34           C
ATOM   2879  N   GLU A 427     173.527 123.947 168.233  1.00110.81           N
ATOM   2880  CA  GLU A 427     174.604 122.981 167.887  1.00110.81           C
ATOM   2881  C   GLU A 427     175.461 122.712 169.130  1.00110.81           C
ATOM   2882  O   GLU A 427     175.824 121.541 169.366  1.00110.81           O
ATOM   2883  CB  GLU A 427     175.452 123.504 166.730  1.00110.81           C
ATOM   2884  CG  GLU A 427     176.127 122.399 165.941  1.00110.81           C
ATOM   2885  CD  GLU A 427     175.183 121.491 165.168  1.00110.81           C
ATOM   2886  OE1 GLU A 427     175.620 120.393 164.768  1.00110.81           O
ATOM   2887  OE2 GLU A 427     174.012 121.881 164.965  1.00110.81           O
ATOM   2888  N   ASP A 428     175.713 123.745 169.937  1.00115.21           N
ATOM   2889  CA  ASP A 428     176.687 123.640 171.056  1.00115.21           C
ATOM   2890  C   ASP A 428     176.079 122.811 172.196  1.00115.21           C
ATOM   2891  O   ASP A 428     176.806 121.995 172.773  1.00115.21           O
ATOM   2892  CB  ASP A 428     177.113 125.021 171.543  1.00115.21           C
ATOM   2893  CG  ASP A 428     178.123 124.976 172.670  1.00115.21           C
ATOM   2894  OD1 ASP A 428     179.287 124.629 172.391  1.00115.21           O
ATOM   2895  OD2 ASP A 428     177.735 125.275 173.815  1.00115.21           O
ATOM   2896  N   VAL A 429     174.805 123.028 172.506  1.00112.80           N
ATOM   2897  CA  VAL A 429     174.148 122.333 173.652  1.00112.80           C
ATOM   2898  C   VAL A 429     173.982 120.847 173.320  1.00112.80           C
ATOM   2899  O   VAL A 429     173.960 120.047 174.259  1.00112.80           O
ATOM   2900  CB  VAL A 429     172.815 122.984 174.036  1.00112.80           C
ATOM   2901  CG1 VAL A 429     173.001 124.439 174.448  1.00112.80           C
ATOM   2902  CG2 VAL A 429     171.780 122.807 172.943  1.00112.80           C
ATOM   2903  N   GLN A 430     173.918 120.472 172.045  1.00116.04           N
ATOM   2904  CA  GLN A 430     173.935 119.044 171.630  1.00116.04           C
ATOM   2905  C   GLN A 430     175.240 118.381 172.085  1.00116.04           C
ATOM   2906  O   GLN A 430     175.222 117.177 172.357  1.00116.04           O
ATOM   2907  CB  GLN A 430     173.755 118.927 170.118  1.00116.04           C
ATOM   2908  CG  GLN A 430     173.553 117.503 169.618  1.00116.04           C
ATOM   2909  CD  GLN A 430     174.834 116.739 169.379  1.00116.04           C
ATOM   2910  OE1 GLN A 430     175.901 117.315 169.169  1.00116.04           O
ATOM   2911  NE2 GLN A 430     174.741 115.420 169.412  1.00116.04           N
ATOM   2912  N   ARG A 431     176.319 119.152 172.225  1.00118.87           N
ATOM   2913  CA  ARG A 431     177.605 118.681 172.810  1.00118.87           C
ATOM   2914  C   ARG A 431     177.604 118.861 174.337  1.00118.87           C
ATOM   2915  O   ARG A 431     178.607 118.517 174.963  1.00118.87           O
ATOM   2916  CB  ARG A 431     178.741 119.460 172.149  1.00118.87           C
ATOM   2917  CG  ARG A 431     180.136 118.873 172.322  1.00118.87           C
ATOM   2918  CD  ARG A 431     180.965 119.564 173.388  1.00118.87           C
ATOM   2919  NE  ARG A 431     181.062 121.004 173.184  1.00118.87           N
ATOM   2920  CZ  ARG A 431     181.411 121.900 174.111  1.00118.87           C
ATOM   2921  NH1 ARG A 431     181.723 121.528 175.345  1.00118.87           N
ATOM   2922  NH2 ARG A 431     181.462 123.184 173.798  1.00118.87           N
ATOM   2923  N   CYS A 432     176.484 119.294 174.924  1.00122.97           N
ATOM   2924  CA  CYS A 432     176.289 119.423 176.395  1.00122.97           C
ATOM   2925  C   CYS A 432     177.290 120.440 176.955  1.00122.97           C
ATOM   2926  O   CYS A 432     178.160 120.064 177.765  1.00122.97           O
ATOM   2927  CB  CYS A 432     176.420 118.082 177.111  1.00122.97           C
ATOM   2928  SG  CYS A 432     175.166 116.868 176.624  1.00122.97           S
ATOM   2929  N   HIS A 433     177.177 121.685 176.504  1.00117.55           N
ATOM   2930  CA  HIS A 433     177.915 122.849 177.050  1.00117.55           C
ATOM   2931  C   HIS A 433     176.891 123.898 177.471  1.00117.55           C
ATOM   2932  O   HIS A 433     176.438 124.660 176.613  1.00117.55           O
ATOM   2933  CB  HIS A 433     178.942 123.341 176.026  1.00117.55           C
ATOM   2934  CG  HIS A 433     179.865 124.381 176.568  1.00117.55           C
ATOM   2935  ND1 HIS A 433     180.210 125.519 175.863  1.00117.55           N
ATOM   2936  CD2 HIS A 433     180.492 124.469 177.760  1.00117.55           C
ATOM   2937  CE1 HIS A 433     181.028 126.252 176.590  1.00117.55           C
ATOM   2938  NE2 HIS A 433     181.216 125.631 177.760  1.00117.55           N
ATOM   2939  N   PHE A 434     176.519 123.903 178.747  1.00108.52           N
ATOM   2940  CA  PHE A 434     175.434 124.760 179.280  1.00108.52           C
ATOM   2941  C   PHE A 434     176.008 126.014 179.927  1.00108.52           C
ATOM   2942  O   PHE A 434     177.180 126.019 180.339  1.00108.52           O
ATOM   2943  CB  PHE A 434     174.577 123.968 180.262  1.00108.52           C
ATOM   2944  CG  PHE A 434     173.844 122.809 179.642  1.00108.52           C
ATOM   2945  CD1 PHE A 434     173.661 122.709 178.266  1.00108.52           C
ATOM   2946  CD2 PHE A 434     173.299 121.821 180.449  1.00108.52           C
ATOM   2947  CE1 PHE A 434     172.975 121.637 177.719  1.00108.52           C
ATOM   2948  CE2 PHE A 434     172.601 120.756 179.900  1.00108.52           C
ATOM   2949  CZ  PHE A 434     172.434 120.670 178.537  1.00108.52           C
ATOM   2950  N   LYS A 435     175.178 127.053 180.001  1.00102.32           N
ATOM   2951  CA  LYS A 435     175.526 128.330 180.663  1.00102.32           C
ATOM   2952  C   LYS A 435     174.238 128.953 181.196  1.00102.32           C
ATOM   2953  O   LYS A 435     173.500 129.583 180.404  1.00102.32           O
ATOM   2954  CB  LYS A 435     176.262 129.280 179.712  1.00102.32           C
ATOM   2955  CG  LYS A 435     176.601 130.650 180.294  1.00102.32           C
ATOM   2956  CD  LYS A 435     177.160 130.653 181.713  1.00102.32           C
ATOM   2957  CE  LYS A 435     176.866 131.939 182.453  1.00102.32           C
ATOM   2958  NZ  LYS A 435     177.100 131.793 183.908  1.00102.32           N
ATOM   2959  N   ARG A 436     173.975 128.766 182.486  1.00104.03           N
ATOM   2960  CA  ARG A 436     172.742 129.278 183.146  1.00104.03           C
ATOM   2961  C   ARG A 436     172.865 130.799 183.318  1.00104.03           C
ATOM   2962  O   ARG A 436     173.644 131.241 184.200  1.00104.03           O
ATOM   2963  CB  ARG A 436     172.477 128.556 184.472  1.00104.03           C
ATOM   2964  CG  ARG A 436     170.998 128.437 184.817  1.00104.03           C
ATOM   2965  CD  ARG A 436     170.340 127.359 183.977  1.00104.03           C
ATOM   2966  NE  ARG A 436     168.945 127.143 184.345  1.00104.03           N
ATOM   2967  CZ  ARG A 436     167.915 127.909 183.978  1.00104.03           C
ATOM   2968  NH1 ARG A 436     168.098 128.986 183.231  1.00104.03           N
ATOM   2969  NH2 ARG A 436     166.693 127.604 184.385  1.00104.03           N
ATOM   2970  N   PRO A 460     184.637 127.426 185.802  1.00111.46           N
ATOM   2971  CA  PRO A 460     184.033 126.409 184.925  1.00111.46           C
ATOM   2972  C   PRO A 460     183.988 125.021 185.585  1.00111.46           C
ATOM   2973  O   PRO A 460     184.740 124.787 186.512  1.00111.46           O
ATOM   2974  CB  PRO A 460     184.929 126.368 183.675  1.00111.46           C
ATOM   2975  CG  PRO A 460     185.666 127.687 183.695  1.00111.46           C
ATOM   2976  CD  PRO A 460     185.792 128.061 185.156  1.00111.46           C
ATOM   2977  N   LEU A 461     183.113 124.144 185.093  1.00110.72           N
ATOM   2978  CA  LEU A 461     183.043 122.727 185.557  1.00110.72           C
ATOM   2979  C   LEU A 461     183.105 121.803 184.341  1.00110.72           C
ATOM   2980  O   LEU A 461     182.544 122.155 183.280  1.00110.72           O
ATOM   2981  CB  LEU A 461     181.768 122.485 186.374  1.00110.72           C
ATOM   2982  CG  LEU A 461     181.815 122.965 187.825  1.00110.72           C
ATOM   2983  CD1 LEU A 461     180.461 122.786 188.495  1.00110.72           C
ATOM   2984  CD2 LEU A 461     182.907 122.244 188.604  1.00110.72           C
ATOM   2985  N   LYS A 462     183.773 120.664 184.495  1.00118.85           N
ATOM   2986  CA  LYS A 462     183.912 119.649 183.423  1.00118.85           C
ATOM   2987  C   LYS A 462     183.126 118.409 183.844  1.00118.85           C
ATOM   2988  O   LYS A 462     183.376 117.893 184.954  1.00118.85           O
ATOM   2989  CB  LYS A 462     185.386 119.327 183.166  1.00118.85           C
ATOM   2990  CG  LYS A 462     186.314 120.534 183.089  1.00118.85           C
ATOM   2991  CD  LYS A 462     185.838 121.634 182.164  1.00118.85           C
ATOM   2992  CE  LYS A 462     186.947 122.592 181.781  1.00118.85           C
ATOM   2993  NZ  LYS A 462     186.464 123.651 180.865  1.00118.85           N
ATOM   2994  N   ILE A 463     182.199 117.965 182.997  1.00119.06           N
ATOM   2995  CA  ILE A 463     181.443 116.699 183.201  1.00119.06           C
ATOM   2996  C   ILE A 463     182.337 115.545 182.743  1.00119.06           C
ATOM   2997  O   ILE A 463     182.756 115.535 181.563  1.00119.06           O
ATOM   2998  CB  ILE A 463     180.091 116.740 182.464  1.00119.06           C
ATOM   2999  CG1 ILE A 463     179.130 117.712 183.154  1.00119.06           C
ATOM   3000  CG2 ILE A 463     179.494 115.346 182.340  1.00119.06           C
ATOM   3001  CD1 ILE A 463     177.995 118.198 182.277  1.00119.06           C
ATOM   3002  N   ARG A 464     182.574 114.582 183.628  1.00124.96           N
ATOM   3003  CA  ARG A 464     183.473 113.433 183.345  1.00124.96           C
ATOM   3004  C   ARG A 464     182.777 112.077 183.522  1.00124.96           C
ATOM   3005  O   ARG A 464     183.304 111.103 182.965  1.00124.96           O
ATOM   3006  CB  ARG A 464     184.689 113.503 184.266  1.00124.96           C
ATOM   3007  CG  ARG A 464     185.873 114.275 183.709  1.00124.96           C
ATOM   3008  CD  ARG A 464     185.744 115.763 183.930  1.00124.96           C
ATOM   3009  NE  ARG A 464     187.015 116.422 183.663  1.00124.96           N
ATOM   3010  CZ  ARG A 464     188.036 116.528 184.516  1.00124.96           C
ATOM   3011  NH1 ARG A 464     187.974 116.001 185.730  1.00124.96           N
ATOM   3012  NH2 ARG A 464     189.137 117.159 184.140  1.00124.96           N
ATOM   3013  N   GLY A 465     181.681 112.002 184.279  1.00116.16           N
ATOM   3014  CA  GLY A 465     181.058 110.713 184.637  1.00116.16           C
ATOM   3015  C   GLY A 465     180.597 109.957 183.404  1.00116.16           C
ATOM   3016  O   GLY A 465     180.401 110.588 182.341  1.00116.16           O
ATOM   3017  N   GLN A 466     180.446 108.644 183.532  1.00114.86           N
ATOM   3018  CA  GLN A 466     180.113 107.753 182.398  1.00114.86           C
ATOM   3019  C   GLN A 466     178.771 107.054 182.641  1.00114.86           C
ATOM   3020  O   GLN A 466     178.488 106.638 183.778  1.00114.86           O
ATOM   3021  CB  GLN A 466     181.232 106.743 182.188  1.00114.86           C
ATOM   3022  CG  GLN A 466     182.462 107.311 181.498  1.00114.86           C
ATOM   3023  CD  GLN A 466     183.401 108.048 182.420  1.00114.86           C
ATOM   3024  OE1 GLN A 466     183.394 107.880 183.637  1.00114.86           O
ATOM   3025  NE2 GLN A 466     184.227 108.889 181.828  1.00114.86           N
ATOM   3026  N   VAL A 467     177.980 106.951 181.578  1.00111.70           N
ATOM   3027  CA  VAL A 467     176.719 106.166 181.568  1.00111.70           C
ATOM   3028  C   VAL A 467     176.943 104.945 180.678  1.00111.70           C
ATOM   3029  O   VAL A 467     177.370 105.108 179.519  1.00111.70           O
ATOM   3030  CB  VAL A 467     175.524 107.010 181.099  1.00111.70           C
ATOM   3031  CG1 VAL A 467     174.222 106.236 181.233  1.00111.70           C
ATOM   3032  CG2 VAL A 467     175.471 108.333 181.849  1.00111.70           C
ATOM   3033  N   VAL A 468     176.632 103.770 181.206  1.00112.50           N
ATOM   3034  CA  VAL A 468     176.787 102.485 180.474  1.00112.50           C
ATOM   3035  C   VAL A 468     175.429 101.795 180.459  1.00112.50           C
ATOM   3036  O   VAL A 468     174.851 101.576 181.547  1.00112.50           O
ATOM   3037  CB  VAL A 468     177.861 101.598 181.120  1.00112.50           C
ATOM   3038  CG1 VAL A 468     177.873 100.200 180.516  1.00112.50           C
ATOM   3039  CG2 VAL A 468     179.237 102.242 181.039  1.00112.50           C
ATOM   3040  N   ASP A 469     174.955 101.447 179.267  1.00111.80           N
ATOM   3041  CA  ASP A 469     173.643 100.784 179.091  1.00111.80           C
ATOM   3042  C   ASP A 469     173.764  99.309 179.481  1.00111.80           C
ATOM   3043  O   ASP A 469     174.707  98.632 179.026  1.00111.80           O
ATOM   3044  CB  ASP A 469     173.114 100.944 177.671  1.00111.80           C
ATOM   3045  CG  ASP A 469     171.611 100.771 177.616  1.00111.80           C
ATOM   3046  OD1 ASP A 469     170.912 101.650 178.156  1.00111.80           O
ATOM   3047  OD2 ASP A 469     171.159  99.755 177.053  1.00111.80           O
ATOM   3048  N   VAL A 470     172.799  98.825 180.256  1.00116.83           N
ATOM   3049  CA  VAL A 470     172.736  97.403 180.698  1.00116.83           C
ATOM   3050  C   VAL A 470     171.328  96.880 180.421  1.00116.83           C
ATOM   3051  O   VAL A 470     170.401  97.685 180.255  1.00116.83           O
ATOM   3052  CB  VAL A 470     173.137  97.262 182.181  1.00116.83           C
ATOM   3053  CG1 VAL A 470     174.589  97.665 182.394  1.00116.83           C
ATOM   3054  CG2 VAL A 470     172.210  98.033 183.121  1.00116.83           C
ATOM   3055  N   GLU A 471     171.155  95.566 180.477  1.00120.46           N
ATOM   3056  CA  GLU A 471     169.831  94.918 180.280  1.00120.46           C
ATOM   3057  C   GLU A 471     168.933  95.202 181.494  1.00120.46           C
ATOM   3058  O   GLU A 471     167.761  95.528 181.301  1.00120.46           O
ATOM   3059  CB  GLU A 471     170.013  93.418 180.047  1.00120.46           C
ATOM   3060  CG  GLU A 471     168.792  92.574 180.392  1.00120.46           C
ATOM   3061  CD  GLU A 471     167.521  92.913 179.631  1.00120.46           C
ATOM   3062  OE1 GLU A 471     167.625  93.360 178.469  1.00120.46           O
ATOM   3063  OE2 GLU A 471     166.426  92.730 180.204  1.00120.46           O
ATOM   3064  N   GLN A 472     169.446  94.997 182.703  1.00117.14           N
ATOM   3065  CA  GLN A 472     168.614  94.982 183.928  1.00117.14           C
ATOM   3066  C   GLN A 472     169.491  95.300 185.134  1.00117.14           C
ATOM   3067  O   GLN A 472     170.657  94.841 185.187  1.00117.14           O
ATOM   3068  CB  GLN A 472     167.922  93.626 184.086  1.00117.14           C
ATOM   3069  CG  GLN A 472     166.875  93.601 185.196  1.00117.14           C
ATOM   3070  CD  GLN A 472     166.139  92.284 185.282  1.00117.14           C
ATOM   3071  OE1 GLN A 472     165.347  92.062 186.194  1.00117.14           O
ATOM   3072  NE2 GLN A 472     166.370  91.401 184.324  1.00117.14           N
ATOM   3073  N   GLY A 473     168.914  96.015 186.094  1.00113.87           N
ATOM   3074  CA  GLY A 473     169.568  96.347 187.370  1.00113.87           C
ATOM   3075  C   GLY A 473     170.237  97.699 187.304  1.00113.87           C
ATOM   3076  O   GLY A 473     171.237  97.840 186.573  1.00113.87           O
ATOM   3077  N   ILE A 474     169.719  98.667 188.064  1.00115.54           N
ATOM   3078  CA  ILE A 474     170.275 100.047 188.107  1.00115.54           C
ATOM   3079  C   ILE A 474     171.476 100.002 189.048  1.00115.54           C
ATOM   3080  O   ILE A 474     171.294  99.671 190.230  1.00115.54           O
ATOM   3081  CB  ILE A 474     169.210 101.068 188.547  1.00115.54           C
ATOM   3082  CG1 ILE A 474     168.039 101.102 187.558  1.00115.54           C
ATOM   3083  CG2 ILE A 474     169.827 102.445 188.749  1.00115.54           C
ATOM   3084  CD1 ILE A 474     166.933 100.119 187.860  1.00115.54           C
ATOM   3085  N   ILE A 475     172.651 100.375 188.554  1.00118.19           N
ATOM   3086  CA  ILE A 475     173.905 100.310 189.357  1.00118.19           C
ATOM   3087  C   ILE A 475     174.522 101.704 189.372  1.00118.19           C
ATOM   3088  O   ILE A 475     174.649 102.320 188.315  1.00118.19           O
ATOM   3089  CB  ILE A 475     174.872  99.241 188.821  1.00118.19           C
ATOM   3090  CG1 ILE A 475     174.138  97.983 188.348  1.00118.19           C
ATOM   3091  CG2 ILE A 475     175.920  98.916 189.875  1.00118.19           C
ATOM   3092  CD1 ILE A 475     174.976  97.057 187.509  1.00118.19           C
ATOM   3093  N   CYS A 476     174.854 102.194 190.559  1.00118.27           N
ATOM   3094  CA  CYS A 476     175.498 103.513 190.745  1.00118.27           C
ATOM   3095  C   CYS A 476     176.746 103.322 191.603  1.00118.27           C
ATOM   3096  O   CYS A 476     176.639 102.770 192.711  1.00118.27           O
ATOM   3097  CB  CYS A 476     174.534 104.516 191.358  1.00118.27           C
ATOM   3098  SG  CYS A 476     172.925 104.577 190.526  1.00118.27           S
ATOM   3099  N   GLU A 477     177.898 103.753 191.093  1.00122.42           N
ATOM   3100  CA  GLU A 477     179.186 103.724 191.829  1.00122.42           C
ATOM   3101  C   GLU A 477     179.812 105.121 191.798  1.00122.42           C
ATOM   3102  O   GLU A 477     180.255 105.531 190.727  1.00122.42           O
ATOM   3103  CB  GLU A 477     180.131 102.688 191.230  1.00122.42           C
ATOM   3104  CG  GLU A 477     179.896 101.269 191.720  1.00122.42           C
ATOM   3105  CD  GLU A 477     178.980 100.442 190.841  1.00122.42           C
ATOM   3106  OE1 GLU A 477     178.957  99.208 191.011  1.00122.42           O
ATOM   3107  OE2 GLU A 477     178.297 101.036 189.990  1.00122.42           O
ATOM   3108  N   ASN A 478     179.851 105.806 192.946  1.00114.98           N
ATOM   3109  CA  ASN A 478     180.550 107.107 193.122  1.00114.98           C
ATOM   3110  C   ASN A 478     179.818 108.234 192.380  1.00114.98           C
ATOM   3111  O   ASN A 478     180.372 109.337 192.390  1.00114.98           O
ATOM   3112  CB  ASN A 478     182.016 107.040 192.654  1.00114.98           C
ATOM   3113  CG  ASN A 478     182.934 108.055 193.299  1.00114.98           C
ATOM   3114  OD1 ASN A 478     182.617 108.622 194.338  1.00114.98           O
ATOM   3115  ND2 ASN A 478     184.089 108.280 192.693  1.00114.98           N
ATOM   3116  N   ILE A 479     178.626 108.034 191.806  1.00113.20           N
ATOM   3117  CA  ILE A 479     177.953 109.095 191.003  1.00113.20           C
ATOM   3118  C   ILE A 479     177.353 110.106 191.978  1.00113.20           C
ATOM   3119  O   ILE A 479     176.850 109.705 193.019  1.00113.20           O
ATOM   3120  CB  ILE A 479     176.898 108.497 190.052  1.00113.20           C
ATOM   3121  CG1 ILE A 479     175.608 108.083 190.765  1.00113.20           C
ATOM   3122  CG2 ILE A 479     177.490 107.349 189.243  1.00113.20           C
ATOM   3123  CD1 ILE A 479     174.466 107.829 189.814  1.00113.20           C
ATOM   3124  N   PRO A 480     177.425 111.433 191.723  1.00107.42           N
ATOM   3125  CA  PRO A 480     176.674 112.416 192.505  1.00107.42           C
ATOM   3126  C   PRO A 480     175.347 112.796 191.829  1.00107.42           C
ATOM   3127  O   PRO A 480     175.234 112.600 190.647  1.00107.42           O
ATOM   3128  CB  PRO A 480     177.636 113.612 192.495  1.00107.42           C
ATOM   3129  CG  PRO A 480     178.271 113.554 191.102  1.00107.42           C
ATOM   3130  CD  PRO A 480     178.271 112.087 190.715  1.00107.42           C
ATOM   3131  N   ILE A 481     174.387 113.326 192.585  1.00106.35           N
ATOM   3132  CA  ILE A 481     173.116 113.875 192.029  1.00106.35           C
ATOM   3133  C   ILE A 481     173.267 115.399 191.944  1.00106.35           C
ATOM   3134  O   ILE A 481     173.026 116.067 192.938  1.00106.35           O
ATOM   3135  CB  ILE A 481     171.899 113.447 192.884  1.00106.35           C
ATOM   3136  CG1 ILE A 481     171.661 111.937 192.821  1.00106.35           C
ATOM   3137  CG2 ILE A 481     170.650 114.211 192.486  1.00106.35           C
ATOM   3138  CD1 ILE A 481     170.788 111.401 193.932  1.00106.35           C
ATOM   3139  N   VAL A 482     173.622 115.936 190.778  1.00110.70           N
ATOM   3140  CA  VAL A 482     173.954 117.385 190.587  1.00110.70           C
ATOM   3141  C   VAL A 482     172.772 118.058 189.881  1.00110.70           C
ATOM   3142  O   VAL A 482     172.161 117.377 189.066  1.00110.70           O
ATOM   3143  CB  VAL A 482     175.265 117.530 189.788  1.00110.70           C
ATOM   3144  CG1 VAL A 482     175.791 118.953 189.742  1.00110.70           C
ATOM   3145  CG2 VAL A 482     176.358 116.608 190.318  1.00110.70           C
ATOM   3146  N   THR A 483     172.431 119.301 190.221  1.00115.79           N
ATOM   3147  CA  THR A 483     171.304 120.073 189.612  1.00115.79           C
ATOM   3148  C   THR A 483     171.834 120.732 188.339  1.00115.79           C
ATOM   3149  O   THR A 483     172.981 120.489 187.978  1.00115.79           O
ATOM   3150  CB  THR A 483     170.689 121.030 190.649  1.00115.79           C
ATOM   3151  OG1 THR A 483     171.524 121.115 191.796  1.00115.79           O
ATOM   3152  CG2 THR A 483     169.312 120.608 191.113  1.00115.79           C
ATOM   3153  N   PRO A 484     171.031 121.521 187.577  1.00117.58           N
ATOM   3154  CA  PRO A 484     171.557 122.261 186.439  1.00117.58           C
ATOM   3155  C   PRO A 484     172.722 123.108 186.946  1.00117.58           C
ATOM   3156  O   PRO A 484     173.723 123.134 186.267  1.00117.58           O
ATOM   3157  CB  PRO A 484     170.377 123.116 185.952  1.00117.58           C
ATOM   3158  CG  PRO A 484     169.172 122.350 186.412  1.00117.58           C
ATOM   3159  CD  PRO A 484     169.595 121.785 187.753  1.00117.58           C
ATOM   3160  N   SER A 485     172.580 123.692 188.141  1.00115.67           N
ATOM   3161  CA  SER A 485     173.665 124.448 188.804  1.00115.67           C
ATOM   3162  C   SER A 485     174.785 123.486 189.221  1.00115.67           C
ATOM   3163  O   SER A 485     174.525 122.277 189.393  1.00115.67           O
ATOM   3164  CB  SER A 485     173.149 125.247 189.972  1.00115.67           C
ATOM   3165  OG  SER A 485     172.505 124.408 190.916  1.00115.67           O
ATOM   3166  N   GLY A 486     175.985 124.034 189.421  1.00114.00           N
ATOM   3167  CA  GLY A 486     177.187 123.286 189.836  1.00114.00           C
ATOM   3168  C   GLY A 486     177.036 122.564 191.171  1.00114.00           C
ATOM   3169  O   GLY A 486     177.916 121.729 191.451  1.00114.00           O
ATOM   3170  N   GLU A 487     176.032 122.890 191.996  1.00111.77           N
ATOM   3171  CA  GLU A 487     175.928 122.339 193.371  1.00111.77           C
ATOM   3172  C   GLU A 487     175.739 120.819 193.304  1.00111.77           C
ATOM   3173  O   GLU A 487     175.106 120.306 192.370  1.00111.77           O
ATOM   3174  CB  GLU A 487     174.827 123.026 194.174  1.00111.77           C
ATOM   3175  CG  GLU A 487     173.417 122.712 193.715  1.00111.77           C
ATOM   3176  CD  GLU A 487     172.310 123.242 194.618  1.00111.77           C
ATOM   3177  OE1 GLU A 487     172.587 123.561 195.796  1.00111.77           O
ATOM   3178  OE2 GLU A 487     171.157 123.327 194.148  1.00111.77           O
ATOM   3179  N   VAL A 488     176.280 120.121 194.294  1.00106.29           N
ATOM   3180  CA  VAL A 488     176.134 118.646 194.449  1.00106.29           C
ATOM   3181  C   VAL A 488     175.177 118.395 195.610  1.00106.29           C
ATOM   3182  O   VAL A 488     175.513 118.775 196.747  1.00106.29           O
ATOM   3183  CB  VAL A 488     177.498 117.965 194.648  1.00106.29           C
ATOM   3184  CG1 VAL A 488     177.354 116.533 195.127  1.00106.29           C
ATOM   3185  CG2 VAL A 488     178.305 118.015 193.357  1.00106.29           C
ATOM   3186  N   VAL A 489     174.081 117.695 195.336  1.00102.33           N
ATOM   3187  CA  VAL A 489     173.062 117.347 196.366  1.00102.33           C
ATOM   3188  C   VAL A 489     173.579 116.153 197.170  1.00102.33           C
ATOM   3189  O   VAL A 489     173.509 116.218 198.403  1.00102.33           O
ATOM   3190  CB  VAL A 489     171.687 117.066 195.736  1.00102.33           C
ATOM   3191  CG1 VAL A 489     170.670 116.646 196.788  1.00102.33           C
ATOM   3192  CG2 VAL A 489     171.193 118.266 194.941  1.00102.33           C
ATOM   3193  N   VAL A 490     174.035 115.089 196.502  1.00106.63           N
ATOM   3194  CA  VAL A 490     174.579 113.874 197.170  1.00106.63           C
ATOM   3195  C   VAL A 490     175.994 113.643 196.661  1.00106.63           C
ATOM   3196  O   VAL A 490     176.167 113.623 195.426  1.00106.63           O
ATOM   3197  CB  VAL A 490     173.690 112.657 196.892  1.00106.63           C
ATOM   3198  CG1 VAL A 490     174.217 111.415 197.595  1.00106.63           C
ATOM   3199  CG2 VAL A 490     172.241 112.938 197.246  1.00106.63           C
ATOM   3200  N   ALA A 491     176.950 113.471 197.577  1.00103.52           N
ATOM   3201  CA  ALA A 491     178.394 113.356 197.262  1.00103.52           C
ATOM   3202  C   ALA A 491     178.635 112.130 196.374  1.00103.52           C
ATOM   3203  O   ALA A 491     179.330 112.267 195.348  1.00103.52           O
ATOM   3204  CB  ALA A 491     179.200 113.273 198.531  1.00103.52           C
ATOM   3205  N   SER A 492     178.048 110.985 196.731  1.00104.84           N
ATOM   3206  CA  SER A 492     178.217 109.722 195.975  1.00104.84           C
ATOM   3207  C   SER A 492     177.050 108.773 196.243  1.00104.84           C
ATOM   3208  O   SER A 492     176.451 108.849 197.318  1.00104.84           O
ATOM   3209  CB  SER A 492     179.536 109.094 196.300  1.00104.84           C
ATOM   3210  OG  SER A 492     179.537 108.520 197.601  1.00104.84           O
ATOM   3211  N   LEU A 493     176.758 107.910 195.270  1.00116.26           N
ATOM   3212  CA  LEU A 493     175.756 106.818 195.394  1.00116.26           C
ATOM   3213  C   LEU A 493     176.471 105.488 195.157  1.00116.26           C
ATOM   3214  O   LEU A 493     177.200 105.374 194.158  1.00116.26           O
ATOM   3215  CB  LEU A 493     174.629 107.015 194.381  1.00116.26           C
ATOM   3216  CG  LEU A 493     173.486 107.942 194.804  1.00116.26           C
ATOM   3217  CD1 LEU A 493     173.856 109.401 194.594  1.00116.26           C
ATOM   3218  CD2 LEU A 493     172.208 107.639 194.037  1.00116.26           C
ATOM   3219  N   ASN A 494     176.299 104.537 196.071  1.00124.92           N
ATOM   3220  CA  ASN A 494     176.896 103.181 195.990  1.00124.92           C
ATOM   3221  C   ASN A 494     175.746 102.184 196.131  1.00124.92           C
ATOM   3222  O   ASN A 494     175.477 101.733 197.261  1.00124.92           O
ATOM   3223  CB  ASN A 494     178.019 103.001 197.014  1.00124.92           C
ATOM   3224  CG  ASN A 494     179.114 102.080 196.519  1.00124.92           C
ATOM   3225  OD1 ASN A 494     178.842 100.985 196.030  1.00124.92           O
ATOM   3226  ND2 ASN A 494     180.355 102.520 196.635  1.00124.92           N
ATOM   3227  N   ILE A 495     175.059 101.887 195.031  1.00116.53           N
ATOM   3228  CA  ILE A 495     173.809 101.074 195.067  1.00116.53           C
ATOM   3229  C   ILE A 495     173.790 100.115 193.880  1.00116.53           C
ATOM   3230  O   ILE A 495     174.256 100.488 192.798  1.00116.53           O
ATOM   3231  CB  ILE A 495     172.571 101.987 195.100  1.00116.53           C
ATOM   3232  CG1 ILE A 495     171.285 101.180 195.298  1.00116.53           C
ATOM   3233  CG2 ILE A 495     172.492 102.860 193.858  1.00116.53           C
ATOM   3234  CD1 ILE A 495     170.056 102.037 195.493  1.00116.53           C
ATOM   3235  N   ARG A 496     173.251  98.922 194.096  1.00122.92           N
ATOM   3236  CA  ARG A 496     173.075  97.876 193.059  1.00122.92           C
ATOM   3237  C   ARG A 496     171.654  97.323 193.188  1.00122.92           C
ATOM   3238  O   ARG A 496     171.466  96.333 193.924  1.00122.92           O
ATOM   3239  CB  ARG A 496     174.138  96.785 193.228  1.00122.92           C
ATOM   3240  CG  ARG A 496     174.126  95.726 192.134  1.00122.92           C
ATOM   3241  CD  ARG A 496     174.936  94.493 192.490  1.00122.92           C
ATOM   3242  NE  ARG A 496     176.377  94.730 192.410  1.00122.92           N
ATOM   3243  CZ  ARG A 496     177.186  95.082 193.417  1.00122.92           C
ATOM   3244  NH1 ARG A 496     178.476  95.262 193.180  1.00122.92           N
ATOM   3245  NH2 ARG A 496     176.728  95.255 194.648  1.00122.92           N
ATOM   3246  N   VAL A 497     170.676  97.940 192.513  1.00117.72           N
ATOM   3247  CA  VAL A 497     169.263  97.446 192.519  1.00117.72           C
ATOM   3248  C   VAL A 497     169.166  96.286 191.516  1.00117.72           C
ATOM   3249  O   VAL A 497     168.664  96.528 190.408  1.00117.72           O
ATOM   3250  CB  VAL A 497     168.254  98.580 192.220  1.00117.72           C
ATOM   3251  CG1 VAL A 497     166.810  98.141 192.427  1.00117.72           C
ATOM   3252  CG2 VAL A 497     168.542  99.819 193.053  1.00117.72           C
ATOM   3253  N   GLU A 498     169.562  95.062 191.896  1.00120.45           N
ATOM   3254  CA  GLU A 498     169.685  93.876 190.995  1.00120.45           C
ATOM   3255  C   GLU A 498     168.390  93.510 190.243  1.00120.45           C
ATOM   3256  O   GLU A 498     168.481  93.372 189.005  1.00120.45           O
ATOM   3257  CB  GLU A 498     170.150  92.655 191.789  1.00120.45           C
ATOM   3258  CG  GLU A 498     171.635  92.676 192.110  1.00120.45           C
ATOM   3259  CD  GLU A 498     172.548  92.141 191.018  1.00120.45           C
ATOM   3260  OE1 GLU A 498     173.464  91.364 191.354  1.00120.45           O
ATOM   3261  OE2 GLU A 498     172.360  92.501 189.838  1.00120.45           O
ATOM   3262  N   GLU A 499     167.290  93.192 190.941  1.00117.80           N
ATOM   3263  CA  GLU A 499     166.055  92.671 190.278  1.00117.80           C
ATOM   3264  C   GLU A 499     164.826  92.757 191.198  1.00117.80           C
ATOM   3265  O   GLU A 499     164.781  91.991 192.182  1.00117.80           O
ATOM   3266  CB  GLU A 499     166.286  91.218 189.843  1.00117.80           C
ATOM   3267  CG  GLU A 499     165.091  90.586 189.137  1.00117.80           C
ATOM   3268  CD  GLU A 499     164.127  89.835 190.042  1.00117.80           C
ATOM   3269  OE1 GLU A 499     164.593  88.921 190.743  1.00117.80           O
ATOM   3270  OE2 GLU A 499     162.918  90.193 190.072  1.00117.80           O
ATOM   3271  N   GLY A 500     163.844  93.600 190.843  1.00110.69           N
ATOM   3272  CA  GLY A 500     162.528  93.704 191.514  1.00110.69           C
ATOM   3273  C   GLY A 500     162.617  93.844 193.033  1.00110.69           C
ATOM   3274  O   GLY A 500     162.248  92.889 193.763  1.00110.69           O
ATOM   3275  N   MET A 501     163.073  94.995 193.521  1.00110.12           N
ATOM   3276  CA  MET A 501     162.919  95.366 194.952  1.00110.12           C
ATOM   3277  C   MET A 501     161.964  96.547 195.132  1.00110.12           C
ATOM   3278  O   MET A 501     161.448  96.685 196.245  1.00110.12           O
ATOM   3279  CB  MET A 501     164.269  95.683 195.585  1.00110.12           C
ATOM   3280  CG  MET A 501     165.017  94.433 195.968  1.00110.12           C
ATOM   3281  SD  MET A 501     165.743  93.654 194.525  1.00110.12           S
ATOM   3282  CE  MET A 501     167.100  94.780 194.211  1.00110.12           C
ATOM   3283  N   HIS A 502     161.735  97.375 194.112  1.00109.44           N
ATOM   3284  CA  HIS A 502     160.727  98.466 194.127  1.00109.44           C
ATOM   3285  C   HIS A 502     160.819  99.266 195.433  1.00109.44           C
ATOM   3286  O   HIS A 502     159.855  99.296 196.215  1.00109.44           O
ATOM   3287  CB  HIS A 502     159.336  97.910 193.799  1.00109.44           C
ATOM   3288  CG  HIS A 502     158.794  96.923 194.773  1.00109.44           C
ATOM   3289  ND1 HIS A 502     159.170  95.591 194.797  1.00109.44           N
ATOM   3290  CD2 HIS A 502     157.897  97.078 195.761  1.00109.44           C
ATOM   3291  CE1 HIS A 502     158.517  94.975 195.762  1.00109.44           C
ATOM   3292  NE2 HIS A 502     157.735  95.864 196.372  1.00109.44           N
ATOM   3293  N   LEU A 503     161.964  99.912 195.634  1.00104.30           N
ATOM   3294  CA  LEU A 503     162.287 100.687 196.860  1.00104.30           C
ATOM   3295  C   LEU A 503     161.558 102.043 196.841  1.00104.30           C
ATOM   3296  O   LEU A 503     160.863 102.387 195.847  1.00104.30           O
ATOM   3297  CB  LEU A 503     163.813 100.858 196.964  1.00104.30           C
ATOM   3298  CG  LEU A 503     164.533 101.573 195.812  1.00104.30           C
ATOM   3299  CD1 LEU A 503     164.553 103.084 195.980  1.00104.30           C
ATOM   3300  CD2 LEU A 503     165.946 101.043 195.680  1.00104.30           C
ATOM   3301  N   LEU A 504     161.746 102.823 197.910  1.00107.90           N
ATOM   3302  CA  LEU A 504     161.243 104.212 198.035  1.00107.90           C
ATOM   3303  C   LEU A 504     162.419 105.196 197.942  1.00107.90           C
ATOM   3304  O   LEU A 504     163.557 104.839 198.294  1.00107.90           O
ATOM   3305  CB  LEU A 504     160.526 104.398 199.367  1.00107.90           C
ATOM   3306  CG  LEU A 504     159.091 103.896 199.533  1.00107.90           C
ATOM   3307  CD1 LEU A 504     159.079 102.410 199.868  1.00107.90           C
ATOM   3308  CD2 LEU A 504     158.383 104.697 200.634  1.00107.90           C
ATOM   3309  N   ILE A 505     162.147 106.416 197.502  1.00105.49           N
ATOM   3310  CA  ILE A 505     163.132 107.542 197.528  1.00105.49           C
ATOM   3311  C   ILE A 505     162.484 108.640 198.378  1.00105.49           C
ATOM   3312  O   ILE A 505     162.936 109.771 198.289  1.00105.49           O
ATOM   3313  CB  ILE A 505     163.524 108.044 196.113  1.00105.49           C
ATOM   3314  CG1 ILE A 505     163.346 106.992 195.012  1.00105.49           C
ATOM   3315  CG2 ILE A 505     164.930 108.621 196.095  1.00105.49           C
ATOM   3316  CD1 ILE A 505     163.518 107.552 193.626  1.00105.49           C
ATOM   3317  N   THR A 506     161.475 108.303 199.196  1.00109.62           N
ATOM   3318  CA  THR A 506     160.678 109.275 199.996  1.00109.62           C
ATOM   3319  C   THR A 506     161.594 110.128 200.881  1.00109.62           C
ATOM   3320  O   THR A 506     162.665 109.640 201.315  1.00109.62           O
ATOM   3321  CB  THR A 506     159.635 108.591 200.887  1.00109.62           C
ATOM   3322  OG1 THR A 506     158.796 109.607 201.441  1.00109.62           O
ATOM   3323  CG2 THR A 506     160.260 107.786 202.003  1.00109.62           C
ATOM   3324  N   GLY A 507     161.225 111.387 201.075  1.00114.01           N
ATOM   3325  CA  GLY A 507     162.030 112.346 201.856  1.00114.01           C
ATOM   3326  C   GLY A 507     161.438 113.752 201.815  1.00114.01           C
ATOM   3327  O   GLY A 507     160.287 113.916 201.414  1.00114.01           O
ATOM   3328  N   PRO A 508     162.183 114.805 202.236  1.00110.66           N
ATOM   3329  CA  PRO A 508     161.687 116.178 202.151  1.00110.66           C
ATOM   3330  C   PRO A 508     161.597 116.618 200.681  1.00110.66           C
ATOM   3331  O   PRO A 508     162.137 115.954 199.831  1.00110.66           O
ATOM   3332  CB  PRO A 508     162.707 117.010 202.945  1.00110.66           C
ATOM   3333  CG  PRO A 508     163.974 116.184 202.932  1.00110.66           C
ATOM   3334  CD  PRO A 508     163.540 114.737 202.800  1.00110.66           C
ATOM   3335  N   ASN A 509     160.926 117.738 200.423  1.00113.22           N
ATOM   3336  CA  ASN A 509     160.756 118.285 199.050  1.00113.22           C
ATOM   3337  C   ASN A 509     162.122 118.695 198.486  1.00113.22           C
ATOM   3338  O   ASN A 509     162.331 118.499 197.275  1.00113.22           O
ATOM   3339  CB  ASN A 509     159.751 119.439 199.020  1.00113.22           C
ATOM   3340  CG  ASN A 509     158.371 119.035 199.497  1.00113.22           C
ATOM   3341  OD1 ASN A 509     158.073 117.849 199.642  1.00113.22           O
ATOM   3342  ND2 ASN A 509     157.525 120.015 199.766  1.00113.22           N
ATOM   3343  N   GLY A 510     163.021 119.233 199.322  1.00110.37           N
ATOM   3344  CA  GLY A 510     164.324 119.789 198.907  1.00110.37           C
ATOM   3345  C   GLY A 510     165.413 118.741 198.720  1.00110.37           C
ATOM   3346  O   GLY A 510     166.508 119.119 198.266  1.00110.37           O
ATOM   3347  N   CYS A 511     165.131 117.458 198.960  1.00114.92           N
ATOM   3348  CA  CYS A 511     166.144 116.368 198.873  1.00114.92           C
ATOM   3349  C   CYS A 511     166.555 116.072 197.424  1.00114.92           C
ATOM   3350  O   CYS A 511     167.539 115.342 197.272  1.00114.92           O
ATOM   3351  CB  CYS A 511     165.659 115.079 199.524  1.00114.92           C
ATOM   3352  SG  CYS A 511     164.466 114.145 198.526  1.00114.92           S
ATOM   3353  N   GLY A 512     165.863 116.620 196.413  1.00107.27           N
ATOM   3354  CA  GLY A 512     166.229 116.461 194.991  1.00107.27           C
ATOM   3355  C   GLY A 512     166.090 115.021 194.516  1.00107.27           C
ATOM   3356  O   GLY A 512     166.977 114.537 193.812  1.00107.27           O
ATOM   3357  N   LYS A 513     165.025 114.345 194.921  1.00104.08           N
ATOM   3358  CA  LYS A 513     164.686 112.980 194.436  1.00104.08           C
ATOM   3359  C   LYS A 513     164.209 113.072 192.989  1.00104.08           C
ATOM   3360  O   LYS A 513     164.503 112.139 192.210  1.00104.08           O
ATOM   3361  CB  LYS A 513     163.635 112.310 195.327  1.00104.08           C
ATOM   3362  CG  LYS A 513     162.418 113.160 195.669  1.00104.08           C
ATOM   3363  CD  LYS A 513     161.536 112.550 196.741  1.00104.08           C
ATOM   3364  CE  LYS A 513     160.696 113.543 197.523  1.00104.08           C
ATOM   3365  NZ  LYS A 513     159.741 114.318 196.692  1.00104.08           N
ATOM   3366  N   SER A 514     163.534 114.169 192.624  1.00 99.61           N
ATOM   3367  CA  SER A 514     163.135 114.499 191.227  1.00 99.61           C
ATOM   3368  C   SER A 514     164.378 114.538 190.335  1.00 99.61           C
ATOM   3369  O   SER A 514     164.266 114.155 189.178  1.00 99.61           O
ATOM   3370  CB  SER A 514     162.387 115.797 191.140  1.00 99.61           C
ATOM   3371  OG  SER A 514     161.230 115.777 191.962  1.00 99.61           O
ATOM   3372  N   SER A 515     165.495 115.009 190.879  1.00101.87           N
ATOM   3373  CA  SER A 515     166.819 114.975 190.215  1.00101.87           C
ATOM   3374  C   SER A 515     167.258 113.523 190.018  1.00101.87           C
ATOM   3375  O   SER A 515     167.847 113.238 188.968  1.00101.87           O
ATOM   3376  CB  SER A 515     167.845 115.757 190.991  1.00101.87           C
ATOM   3377  OG  SER A 515     167.390 117.079 191.242  1.00101.87           O
ATOM   3378  N   LEU A 516     166.986 112.640 190.979  1.00 98.17           N
ATOM   3379  CA  LEU A 516     167.388 111.219 190.849  1.00 98.17           C
ATOM   3380  C   LEU A 516     166.556 110.580 189.739  1.00 98.17           C
ATOM   3381  O   LEU A 516     167.130 109.781 188.978  1.00 98.17           O
ATOM   3382  CB  LEU A 516     167.228 110.470 192.175  1.00 98.17           C
ATOM   3383  CG  LEU A 516     167.723 109.021 192.180  1.00 98.17           C
ATOM   3384  CD1 LEU A 516     169.095 108.889 191.529  1.00 98.17           C
ATOM   3385  CD2 LEU A 516     167.747 108.475 193.598  1.00 98.17           C
ATOM   3386  N   PHE A 517     165.260 110.899 189.631  1.00102.53           N
ATOM   3387  CA  PHE A 517     164.421 110.442 188.492  1.00102.53           C
ATOM   3388  C   PHE A 517     165.033 110.912 187.170  1.00102.53           C
ATOM   3389  O   PHE A 517     165.190 110.092 186.260  1.00102.53           O
ATOM   3390  CB  PHE A 517     162.985 110.949 188.594  1.00102.53           C
ATOM   3391  CG  PHE A 517     162.189 110.324 189.703  1.00102.53           C
ATOM   3392  CD1 PHE A 517     161.636 109.065 189.542  1.00102.53           C
ATOM   3393  CD2 PHE A 517     161.984 110.996 190.897  1.00102.53           C
ATOM   3394  CE1 PHE A 517     160.890 108.480 190.554  1.00102.53           C
ATOM   3395  CE2 PHE A 517     161.250 110.411 191.913  1.00102.53           C
ATOM   3396  CZ  PHE A 517     160.696 109.158 191.736  1.00102.53           C
ATOM   3397  N   ARG A 518     165.390 112.184 187.071  1.00104.19           N
ATOM   3398  CA  ARG A 518     165.916 112.758 185.809  1.00104.19           C
ATOM   3399  C   ARG A 518     167.253 112.093 185.476  1.00104.19           C
ATOM   3400  O   ARG A 518     167.488 111.801 184.302  1.00104.19           O
ATOM   3401  CB  ARG A 518     166.013 114.280 185.901  1.00104.19           C
ATOM   3402  CG  ARG A 518     164.660 114.950 186.091  1.00104.19           C
ATOM   3403  CD  ARG A 518     164.811 116.410 186.436  1.00104.19           C
ATOM   3404  NE  ARG A 518     163.636 116.985 187.089  1.00104.19           N
ATOM   3405  CZ  ARG A 518     163.504 118.265 187.441  1.00104.19           C
ATOM   3406  NH1 ARG A 518     164.477 119.137 187.214  1.00104.19           N
ATOM   3407  NH2 ARG A 518     162.390 118.672 188.027  1.00104.19           N
ATOM   3408  N   ILE A 519     168.113 111.858 186.464  1.00104.72           N
ATOM   3409  CA  ILE A 519     169.427 111.195 186.219  1.00104.72           C
ATOM   3410  C   ILE A 519     169.141 109.772 185.750  1.00104.72           C
ATOM   3411  O   ILE A 519     169.757 109.343 184.760  1.00104.72           O
ATOM   3412  CB  ILE A 519     170.334 111.235 187.461  1.00104.72           C
ATOM   3413  CG1 ILE A 519     170.754 112.670 187.791  1.00104.72           C
ATOM   3414  CG2 ILE A 519     171.548 110.329 187.274  1.00104.72           C
ATOM   3415  CD1 ILE A 519     171.142 112.873 189.225  1.00104.72           C
ATOM   3416  N   LEU A 520     168.221 109.087 186.425  1.00100.24           N
ATOM   3417  CA  LEU A 520     167.761 107.738 186.026  1.00100.24           C
ATOM   3418  C   LEU A 520     166.999 107.867 184.700  1.00100.24           C
ATOM   3419  O   LEU A 520     167.142 106.964 183.917  1.00100.24           O
ATOM   3420  CB  LEU A 520     166.961 107.099 187.169  1.00100.24           C
ATOM   3421  CG  LEU A 520     166.502 105.639 187.017  1.00100.24           C
ATOM   3422  CD1 LEU A 520     167.512 104.729 186.314  1.00100.24           C
ATOM   3423  CD2 LEU A 520     166.165 105.058 188.388  1.00100.24           C
ATOM   3424  N   GLY A 521     166.400 109.021 184.406  1.00 96.49           N
ATOM   3425  CA  GLY A 521     165.652 109.281 183.162  1.00 96.49           C
ATOM   3426  C   GLY A 521     166.543 109.400 181.944  1.00 96.49           C
ATOM   3427  O   GLY A 521     165.989 109.453 180.834  1.00 96.49           O
ATOM   3428  N   GLY A 522     167.859 109.566 182.122  1.00 96.64           N
ATOM   3429  CA  GLY A 522     168.825 109.719 181.020  1.00 96.64           C
ATOM   3430  C   GLY A 522     168.819 111.114 180.419  1.00 96.64           C
ATOM   3431  O   GLY A 522     169.539 111.313 179.429  1.00 96.64           O
ATOM   3432  N   LEU A 523     168.105 112.064 181.017  1.00 99.57           N
ATOM   3433  CA  LEU A 523     168.045 113.459 180.510  1.00 99.57           C
ATOM   3434  C   LEU A 523     169.364 114.159 180.850  1.00 99.57           C
ATOM   3435  O   LEU A 523     169.829 114.956 180.026  1.00 99.57           O
ATOM   3436  CB  LEU A 523     166.847 114.194 181.116  1.00 99.57           C
ATOM   3437  CG  LEU A 523     165.521 113.431 181.121  1.00 99.57           C
ATOM   3438  CD1 LEU A 523     164.400 114.351 181.574  1.00 99.57           C
ATOM   3439  CD2 LEU A 523     165.184 112.840 179.761  1.00 99.57           C
ATOM   3440  N   TRP A 524     169.937 113.888 182.026  1.00108.32           N
ATOM   3441  CA  TRP A 524     171.128 114.617 182.540  1.00108.32           C
ATOM   3442  C   TRP A 524     172.340 113.713 182.394  1.00108.32           C
ATOM   3443  O   TRP A 524     172.211 112.491 182.440  1.00108.32           O
ATOM   3444  CB  TRP A 524     170.925 115.082 183.989  1.00108.32           C
ATOM   3445  CG  TRP A 524     169.743 115.983 184.201  1.00108.32           C
ATOM   3446  CD1 TRP A 524     168.704 116.230 183.344  1.00108.32           C
ATOM   3447  CD2 TRP A 524     169.450 116.728 185.396  1.00108.32           C
ATOM   3448  NE1 TRP A 524     167.811 117.092 183.916  1.00108.32           N
ATOM   3449  CE2 TRP A 524     168.240 117.415 185.170  1.00108.32           C
ATOM   3450  CE3 TRP A 524     170.089 116.888 186.628  1.00108.32           C
ATOM   3451  CZ2 TRP A 524     167.669 118.259 186.120  1.00108.32           C
ATOM   3452  CZ3 TRP A 524     169.520 117.719 187.571  1.00108.32           C
ATOM   3453  CH2 TRP A 524     168.317 118.384 187.326  1.00108.32           C
ATOM   3454  N   PRO A 525     173.568 114.269 182.273  1.00109.56           N
ATOM   3455  CA  PRO A 525     174.775 113.450 182.155  1.00109.56           C
ATOM   3456  C   PRO A 525     175.415 113.112 183.510  1.00109.56           C
ATOM   3457  O   PRO A 525     175.553 114.000 184.324  1.00109.56           O
ATOM   3458  CB  PRO A 525     175.680 114.371 181.332  1.00109.56           C
ATOM   3459  CG  PRO A 525     175.335 115.771 181.824  1.00109.56           C
ATOM   3460  CD  PRO A 525     173.869 115.709 182.199  1.00109.56           C
ATOM   3461  N   THR A 526     175.826 111.855 183.712  1.00111.61           N
ATOM   3462  CA  THR A 526     176.593 111.426 184.915  1.00111.61           C
ATOM   3463  C   THR A 526     177.822 112.331 185.018  1.00111.61           C
ATOM   3464  O   THR A 526     178.409 112.635 183.967  1.00111.61           O
ATOM   3465  CB  THR A 526     176.950 109.933 184.881  1.00111.61           C
ATOM   3466  OG1 THR A 526     175.691 109.261 184.848  1.00111.61           O
ATOM   3467  CG2 THR A 526     177.728 109.460 186.093  1.00111.61           C
ATOM   3468  N   TYR A 527     178.163 112.777 186.222  1.00113.26           N
ATOM   3469  CA  TYR A 527     179.172 113.845 186.448  1.00113.26           C
ATOM   3470  C   TYR A 527     180.477 113.244 186.982  1.00113.26           C
ATOM   3471  O   TYR A 527     181.527 113.411 186.334  1.00113.26           O
ATOM   3472  CB  TYR A 527     178.595 114.885 187.404  1.00113.26           C
ATOM   3473  CG  TYR A 527     177.193 115.319 187.062  1.00113.26           C
ATOM   3474  CD1 TYR A 527     176.969 116.369 186.189  1.00113.26           C
ATOM   3475  CD2 TYR A 527     176.085 114.666 187.580  1.00113.26           C
ATOM   3476  CE1 TYR A 527     175.687 116.798 185.879  1.00113.26           C
ATOM   3477  CE2 TYR A 527     174.795 115.067 187.268  1.00113.26           C
ATOM   3478  CZ  TYR A 527     174.593 116.141 186.416  1.00113.26           C
ATOM   3479  OH  TYR A 527     173.327 116.546 186.105  1.00113.26           O
ATOM   3480  N   GLY A 528     180.417 112.542 188.116  1.00109.26           N
ATOM   3481  CA  GLY A 528     181.599 112.066 188.862  1.00109.26           C
ATOM   3482  C   GLY A 528     181.864 110.578 188.681  1.00109.26           C
ATOM   3483  O   GLY A 528     183.027 110.231 188.399  1.00109.26           O
ATOM   3484  N   GLY A 529     180.851 109.730 188.877  1.00111.13           N
ATOM   3485  CA  GLY A 529     181.036 108.274 189.028  1.00111.13           C
ATOM   3486  C   GLY A 529     180.745 107.505 187.752  1.00111.13           C
ATOM   3487  O   GLY A 529     180.843 108.068 186.646  1.00111.13           O
ATOM   3488  N   VAL A 530     180.328 106.248 187.913  1.00114.71           N
ATOM   3489  CA  VAL A 530     179.930 105.354 186.789  1.00114.71           C
ATOM   3490  C   VAL A 530     178.516 104.845 187.068  1.00114.71           C
ATOM   3491  O   VAL A 530     178.274 104.341 188.186  1.00114.71           O
ATOM   3492  CB  VAL A 530     180.944 104.216 186.577  1.00114.71           C
ATOM   3493  CG1 VAL A 530     182.258 104.753 186.034  1.00114.71           C
ATOM   3494  CG2 VAL A 530     181.187 103.397 187.839  1.00114.71           C
ATOM   3495  N   LEU A 531     177.614 105.003 186.104  1.00114.12           N
ATOM   3496  CA  LEU A 531     176.173 104.669 186.250  1.00114.12           C
ATOM   3497  C   LEU A 531     175.791 103.662 185.163  1.00114.12           C
ATOM   3498  O   LEU A 531     175.888 103.984 183.969  1.00114.12           O
ATOM   3499  CB  LEU A 531     175.372 105.969 186.172  1.00114.12           C
ATOM   3500  CG  LEU A 531     173.883 105.860 185.847  1.00114.12           C
ATOM   3501  CD1 LEU A 531     173.157 104.984 186.870  1.00114.12           C
ATOM   3502  CD2 LEU A 531     173.285 107.266 185.761  1.00114.12           C
ATOM   3503  N   TYR A 532     175.355 102.480 185.585  1.00115.12           N
ATOM   3504  CA  TYR A 532     174.886 101.396 184.689  1.00115.12           C
ATOM   3505  C   TYR A 532     173.357 101.412 184.705  1.00115.12           C
ATOM   3506  O   TYR A 532     172.753 101.178 185.777  1.00115.12           O
ATOM   3507  CB  TYR A 532     175.478 100.042 185.092  1.00115.12           C
ATOM   3508  CG  TYR A 532     176.968 100.043 185.333  1.00115.12           C
ATOM   3509  CD1 TYR A 532     177.805 100.907 184.642  1.00115.12           C
ATOM   3510  CD2 TYR A 532     177.548  99.180 186.248  1.00115.12           C
ATOM   3511  CE1 TYR A 532     179.177 100.907 184.837  1.00115.12           C
ATOM   3512  CE2 TYR A 532     178.919  99.165 186.459  1.00115.12           C
ATOM   3513  CZ  TYR A 532     179.737 100.038 185.759  1.00115.12           C
ATOM   3514  OH  TYR A 532     181.085 100.030 185.975  1.00115.12           O
ATOM   3515  N   LYS A 533     172.756 101.710 183.552  1.00113.38           N
ATOM   3516  CA  LYS A 533     171.299 101.963 183.440  1.00113.38           C
ATOM   3517  C   LYS A 533     170.691 101.147 182.302  1.00113.38           C
ATOM   3518  O   LYS A 533     171.350 100.888 181.302  1.00113.38           O
ATOM   3519  CB  LYS A 533     171.068 103.455 183.234  1.00113.38           C
ATOM   3520  CG  LYS A 533     169.615 103.894 183.299  1.00113.38           C
ATOM   3521  CD  LYS A 533     169.405 105.341 182.912  1.00113.38           C
ATOM   3522  CE  LYS A 533     170.340 106.327 183.590  1.00113.38           C
ATOM   3523  NZ  LYS A 533     170.448 106.054 185.041  1.00113.38           N
ATOM   3524  N   PRO A 534     169.434 100.677 182.453  1.00119.54           N
ATOM   3525  CA  PRO A 534     168.697 100.144 181.315  1.00119.54           C
ATOM   3526  C   PRO A 534     168.480 101.209 180.244  1.00119.54           C
ATOM   3527  O   PRO A 534     168.672 102.394 180.487  1.00119.54           O
ATOM   3528  CB  PRO A 534     167.366  99.664 181.903  1.00119.54           C
ATOM   3529  CG  PRO A 534     167.650  99.506 183.381  1.00119.54           C
ATOM   3530  CD  PRO A 534     168.682 100.563 183.712  1.00119.54           C
ATOM   3531  N   PRO A 535     168.107 100.820 179.004  1.00117.61           N
ATOM   3532  CA  PRO A 535     167.763 101.801 177.975  1.00117.61           C
ATOM   3533  C   PRO A 535     166.544 102.628 178.374  1.00117.61           C
ATOM   3534  O   PRO A 535     165.693 102.161 179.122  1.00117.61           O
ATOM   3535  CB  PRO A 535     167.495 100.966 176.721  1.00117.61           C
ATOM   3536  CG  PRO A 535     167.190  99.583 177.259  1.00117.61           C
ATOM   3537  CD  PRO A 535     168.033  99.436 178.509  1.00117.61           C
ATOM   3538  N   PRO A 536     166.425 103.902 177.938  1.00114.39           N
ATOM   3539  CA  PRO A 536     165.271 104.729 178.305  1.00114.39           C
ATOM   3540  C   PRO A 536     163.906 104.138 177.911  1.00114.39           C
ATOM   3541  O   PRO A 536     162.942 104.379 178.602  1.00114.39           O
ATOM   3542  CB  PRO A 536     165.506 106.033 177.535  1.00114.39           C
ATOM   3543  CG  PRO A 536     167.000 106.081 177.316  1.00114.39           C
ATOM   3544  CD  PRO A 536     167.373 104.634 177.084  1.00114.39           C
ATOM   3545  N   GLN A 537     163.888 103.305 176.872  1.00116.08           N
ATOM   3546  CA  GLN A 537     162.678 102.554 176.451  1.00116.08           C
ATOM   3547  C   GLN A 537     162.476 101.374 177.404  1.00116.08           C
ATOM   3548  O   GLN A 537     163.382 101.062 178.203  1.00116.08           O
ATOM   3549  CB  GLN A 537     162.820 102.144 174.983  1.00116.08           C
ATOM   3550  CG  GLN A 537     161.580 101.499 174.367  1.00116.08           C
ATOM   3551  CD  GLN A 537     160.356 102.387 174.369  1.00116.08           C
ATOM   3552  OE1 GLN A 537     160.428 103.581 174.085  1.00116.08           O
ATOM   3553  NE2 GLN A 537     159.207 101.800 174.673  1.00116.08           N
ATOM   3554  N   ARG A 538     161.261 100.824 177.405  1.00117.60           N
ATOM   3555  CA  ARG A 538     160.806  99.709 178.278  1.00117.60           C
ATOM   3556  C   ARG A 538     161.136 100.039 179.739  1.00117.60           C
ATOM   3557  O   ARG A 538     161.430  99.110 180.499  1.00117.60           O
ATOM   3558  CB  ARG A 538     161.341  98.348 177.808  1.00117.60           C
ATOM   3559  CG  ARG A 538     162.848  98.138 177.864  1.00117.60           C
ATOM   3560  CD  ARG A 538     163.195  96.666 177.778  1.00117.60           C
ATOM   3561  NE  ARG A 538     164.626  96.454 177.637  1.00117.60           N
ATOM   3562  CZ  ARG A 538     165.528  96.557 178.615  1.00117.60           C
ATOM   3563  NH1 ARG A 538     165.168  96.874 179.851  1.00117.60           N
ATOM   3564  NH2 ARG A 538     166.806  96.334 178.349  1.00117.60           N
ATOM   3565  N   MET A 539     161.129 101.323 180.092  1.00113.31           N
ATOM   3566  CA  MET A 539     161.096 101.763 181.502  1.00113.31           C
ATOM   3567  C   MET A 539     160.340 103.092 181.573  1.00113.31           C
ATOM   3568  O   MET A 539     160.816 104.096 181.029  1.00113.31           O
ATOM   3569  CB  MET A 539     162.494 101.823 182.126  1.00113.31           C
ATOM   3570  CG  MET A 539     163.470 102.830 181.566  1.00113.31           C
ATOM   3571  SD  MET A 539     165.058 102.608 182.439  1.00113.31           S
ATOM   3572  CE  MET A 539     166.116 103.852 181.701  1.00113.31           C
ATOM   3573  N   PHE A 540     159.147 103.065 182.159  1.00108.00           N
ATOM   3574  CA  PHE A 540     158.090 104.069 181.883  1.00108.00           C
ATOM   3575  C   PHE A 540     158.092 105.132 182.976  1.00108.00           C
ATOM   3576  O   PHE A 540     158.009 104.778 184.156  1.00108.00           O
ATOM   3577  CB  PHE A 540     156.735 103.385 181.802  1.00108.00           C
ATOM   3578  CG  PHE A 540     155.776 104.057 180.867  1.00108.00           C
ATOM   3579  CD1 PHE A 540     155.890 103.875 179.501  1.00108.00           C
ATOM   3580  CD2 PHE A 540     154.758 104.855 181.350  1.00108.00           C
ATOM   3581  CE1 PHE A 540     154.991 104.473 178.629  1.00108.00           C
ATOM   3582  CE2 PHE A 540     153.866 105.461 180.480  1.00108.00           C
ATOM   3583  CZ  PHE A 540     153.986 105.274 179.119  1.00108.00           C
ATOM   3584  N   TYR A 541     158.197 106.394 182.589  1.00103.32           N
ATOM   3585  CA  TYR A 541     158.439 107.511 183.531  1.00103.32           C
ATOM   3586  C   TYR A 541     157.137 108.242 183.813  1.00103.32           C
ATOM   3587  O   TYR A 541     156.840 109.244 183.134  1.00103.32           O
ATOM   3588  CB  TYR A 541     159.482 108.443 182.935  1.00103.32           C
ATOM   3589  CG  TYR A 541     160.857 107.845 182.907  1.00103.32           C
ATOM   3590  CD1 TYR A 541     161.327 107.164 181.792  1.00103.32           C
ATOM   3591  CD2 TYR A 541     161.687 107.953 184.009  1.00103.32           C
ATOM   3592  CE1 TYR A 541     162.598 106.613 181.772  1.00103.32           C
ATOM   3593  CE2 TYR A 541     162.960 107.410 184.002  1.00103.32           C
ATOM   3594  CZ  TYR A 541     163.412 106.729 182.886  1.00103.32           C
ATOM   3595  OH  TYR A 541     164.670 106.206 182.904  1.00103.32           O
ATOM   3596  N   ILE A 542     156.392 107.770 184.806  1.00 96.83           N
ATOM   3597  CA  ILE A 542     155.261 108.554 185.369  1.00 96.83           C
ATOM   3598  C   ILE A 542     155.841 109.770 186.081  1.00 96.83           C
ATOM   3599  O   ILE A 542     156.687 109.614 186.952  1.00 96.83           O
ATOM   3600  CB  ILE A 542     154.387 107.692 186.291  1.00 96.83           C
ATOM   3601  CG1 ILE A 542     153.769 106.530 185.511  1.00 96.83           C
ATOM   3602  CG2 ILE A 542     153.330 108.547 186.975  1.00 96.83           C
ATOM   3603  CD1 ILE A 542     152.981 106.953 184.292  1.00 96.83           C
ATOM   3604  N   PRO A 543     155.373 110.997 185.766  1.00102.46           N
ATOM   3605  CA  PRO A 543     155.903 112.200 186.393  1.00102.46           C
ATOM   3606  C   PRO A 543     155.170 112.556 187.693  1.00102.46           C
ATOM   3607  O   PRO A 543     154.091 112.038 187.954  1.00102.46           O
ATOM   3608  CB  PRO A 543     155.680 113.284 185.321  1.00102.46           C
ATOM   3609  CG  PRO A 543     154.587 112.743 184.404  1.00102.46           C
ATOM   3610  CD  PRO A 543     154.314 111.307 184.795  1.00102.46           C
ATOM   3611  N   GLN A 544     155.753 113.471 188.466  1.00111.96           N
ATOM   3612  CA  GLN A 544     155.137 113.984 189.718  1.00111.96           C
ATOM   3613  C   GLN A 544     153.856 114.750 189.357  1.00111.96           C
ATOM   3614  O   GLN A 544     152.810 114.504 189.979  1.00111.96           O
ATOM   3615  CB  GLN A 544     156.135 114.867 190.471  1.00111.96           C
ATOM   3616  CG  GLN A 544     155.520 115.677 191.608  1.00111.96           C
ATOM   3617  CD  GLN A 544     156.522 116.074 192.666  1.00111.96           C
ATOM   3618  OE1 GLN A 544     157.459 115.338 192.961  1.00111.96           O
ATOM   3619  NE2 GLN A 544     156.319 117.241 193.257  1.00111.96           N
ATOM   3620  N   ARG A 545     153.959 115.630 188.373  1.00111.85           N
ATOM   3621  CA  ARG A 545     152.802 116.397 187.833  1.00111.85           C
ATOM   3622  C   ARG A 545     152.398 115.776 186.497  1.00111.85           C
ATOM   3623  O   ARG A 545     153.104 115.948 185.508  1.00111.85           O
ATOM   3624  CB  ARG A 545     153.124 117.896 187.759  1.00111.85           C
ATOM   3625  CG  ARG A 545     154.366 118.304 186.972  1.00111.85           C
ATOM   3626  CD  ARG A 545     154.553 119.805 187.026  1.00111.85           C
ATOM   3627  NE  ARG A 545     153.477 120.516 186.340  1.00111.85           N
ATOM   3628  CZ  ARG A 545     153.432 120.816 185.035  1.00111.85           C
ATOM   3629  NH1 ARG A 545     152.389 121.473 184.552  1.00111.85           N
ATOM   3630  NH2 ARG A 545     154.404 120.452 184.210  1.00111.85           N
ATOM   3631  N   PRO A 546     151.296 114.995 186.430  1.00105.83           N
ATOM   3632  CA  PRO A 546     150.919 114.334 185.182  1.00105.83           C
ATOM   3633  C   PRO A 546     150.296 115.308 184.170  1.00105.83           C
ATOM   3634  O   PRO A 546     149.413 116.087 184.516  1.00105.83           O
ATOM   3635  CB  PRO A 546     149.919 113.266 185.637  1.00105.83           C
ATOM   3636  CG  PRO A 546     149.283 113.880 186.868  1.00105.83           C
ATOM   3637  CD  PRO A 546     150.373 114.689 187.536  1.00105.83           C
ATOM   3638  N   TYR A 547     150.768 115.246 182.926  1.00103.82           N
ATOM   3639  CA  TYR A 547     150.176 115.984 181.780  1.00103.82           C
ATOM   3640  C   TYR A 547     149.907 115.006 180.641  1.00103.82           C
ATOM   3641  O   TYR A 547     150.813 114.255 180.251  1.00103.82           O
ATOM   3642  CB  TYR A 547     151.094 117.112 181.311  1.00103.82           C
ATOM   3643  CG  TYR A 547     150.485 118.009 180.265  1.00103.82           C
ATOM   3644  CD1 TYR A 547     149.587 119.002 180.629  1.00103.82           C
ATOM   3645  CD2 TYR A 547     150.835 117.912 178.925  1.00103.82           C
ATOM   3646  CE1 TYR A 547     149.030 119.856 179.689  1.00103.82           C
ATOM   3647  CE2 TYR A 547     150.279 118.752 177.971  1.00103.82           C
ATOM   3648  CZ  TYR A 547     149.376 119.729 178.354  1.00103.82           C
ATOM   3649  OH  TYR A 547     148.828 120.562 177.423  1.00103.82           O
ATOM   3650  N   MET A 548     148.694 115.021 180.108  1.00100.64           N
ATOM   3651  CA  MET A 548     148.308 114.151 178.973  1.00100.64           C
ATOM   3652  C   MET A 548     148.113 115.035 177.740  1.00100.64           C
ATOM   3653  O   MET A 548     147.958 116.256 177.898  1.00100.64           O
ATOM   3654  CB  MET A 548     147.048 113.356 179.318  1.00100.64           C
ATOM   3655  CG  MET A 548     146.672 112.286 178.294  1.00100.64           C
ATOM   3656  SD  MET A 548     145.633 112.870 176.927  1.00100.64           S
ATOM   3657  CE  MET A 548     144.093 113.172 177.794  1.00100.64           C
ATOM   3658  N   SER A 549     148.236 114.446 176.557  1.00101.92           N
ATOM   3659  CA  SER A 549     148.466 115.182 175.294  1.00101.92           C
ATOM   3660  C   SER A 549     147.167 115.322 174.494  1.00101.92           C
ATOM   3661  O   SER A 549     146.074 115.043 175.005  1.00101.92           O
ATOM   3662  CB  SER A 549     149.556 114.496 174.509  1.00101.92           C
ATOM   3663  OG  SER A 549     149.104 113.250 173.993  1.00101.92           O
ATOM   3664  N   VAL A 550     147.283 115.808 173.263  1.00 94.14           N
ATOM   3665  CA  VAL A 550     146.154 115.915 172.302  1.00 94.14           C
ATOM   3666  C   VAL A 550     146.255 114.733 171.341  1.00 94.14           C
ATOM   3667  O   VAL A 550     147.345 114.500 170.793  1.00 94.14           O
ATOM   3668  CB  VAL A 550     146.146 117.272 171.572  1.00 94.14           C
ATOM   3669  CG1 VAL A 550     145.655 118.366 172.506  1.00 94.14           C
ATOM   3670  CG2 VAL A 550     147.494 117.642 170.962  1.00 94.14           C
ATOM   3671  N   GLY A 551     145.146 114.028 171.153  1.00 99.77           N
ATOM   3672  CA  GLY A 551     145.041 112.868 170.256  1.00 99.77           C
ATOM   3673  C   GLY A 551     143.762 112.098 170.514  1.00 99.77           C
ATOM   3674  O   GLY A 551     142.922 112.561 171.317  1.00 99.77           O
ATOM   3675  N   SER A 552     143.593 110.965 169.838  1.00102.71           N
ATOM   3676  CA  SER A 552     142.407 110.092 169.995  1.00102.71           C
ATOM   3677  C   SER A 552     142.713 108.992 171.014  1.00102.71           C
ATOM   3678  O   SER A 552     143.894 108.750 171.312  1.00102.71           O
ATOM   3679  CB  SER A 552     141.960 109.528 168.671  1.00102.71           C
ATOM   3680  OG  SER A 552     142.904 108.598 168.169  1.00102.71           O
ATOM   3681  N   LEU A 553     141.669 108.303 171.467  1.00103.28           N
ATOM   3682  CA  LEU A 553     141.769 107.169 172.422  1.00103.28           C
ATOM   3683  C   LEU A 553     142.612 106.044 171.821  1.00103.28           C
ATOM   3684  O   LEU A 553     143.171 105.279 172.614  1.00103.28           O
ATOM   3685  CB  LEU A 553     140.371 106.658 172.767  1.00103.28           C
ATOM   3686  CG  LEU A 553     140.287 105.711 173.966  1.00103.28           C
ATOM   3687  CD1 LEU A 553     140.917 106.320 175.216  1.00103.28           C
ATOM   3688  CD2 LEU A 553     138.837 105.350 174.253  1.00103.28           C
ATOM   3689  N   ARG A 554     142.710 105.947 170.490  1.00107.50           N
ATOM   3690  CA  ARG A 554     143.632 104.988 169.824  1.00107.50           C
ATOM   3691  C   ARG A 554     145.083 105.317 170.210  1.00107.50           C
ATOM   3692  O   ARG A 554     145.852 104.368 170.427  1.00107.50           O
ATOM   3693  CB  ARG A 554     143.447 105.016 168.304  1.00107.50           C
ATOM   3694  CG  ARG A 554     144.596 104.408 167.510  1.00107.50           C
ATOM   3695  CD  ARG A 554     144.710 102.910 167.712  1.00107.50           C
ATOM   3696  NE  ARG A 554     145.411 102.259 166.611  1.00107.50           N
ATOM   3697  CZ  ARG A 554     146.442 101.415 166.719  1.00107.50           C
ATOM   3698  NH1 ARG A 554     146.934 101.064 167.899  1.00107.50           N
ATOM   3699  NH2 ARG A 554     146.976 100.903 165.623  1.00107.50           N
ATOM   3700  N   ASP A 555     145.438 106.600 170.279  1.00104.82           N
ATOM   3701  CA  ASP A 555     146.865 107.000 170.418  1.00104.82           C
ATOM   3702  C   ASP A 555     147.145 107.487 171.836  1.00104.82           C
ATOM   3703  O   ASP A 555     148.295 107.327 172.277  1.00104.82           O
ATOM   3704  CB  ASP A 555     147.296 108.063 169.409  1.00104.82           C
ATOM   3705  CG  ASP A 555     148.790 108.061 169.128  1.00104.82           C
ATOM   3706  OD1 ASP A 555     149.550 107.435 169.896  1.00104.82           O
ATOM   3707  OD2 ASP A 555     149.193 108.693 168.137  1.00104.82           O
ATOM   3708  N   GLN A 556     146.181 108.102 172.521  1.00103.69           N
ATOM   3709  CA  GLN A 556     146.448 108.731 173.844  1.00103.69           C
ATOM   3710  C   GLN A 556     147.013 107.692 174.818  1.00103.69           C
ATOM   3711  O   GLN A 556     147.849 108.061 175.669  1.00103.69           O
ATOM   3712  CB  GLN A 556     145.180 109.379 174.380  1.00103.69           C
ATOM   3713  CG  GLN A 556     144.816 110.655 173.639  1.00103.69           C
ATOM   3714  CD  GLN A 556     143.565 111.295 174.189  1.00103.69           C
ATOM   3715  OE1 GLN A 556     142.923 110.766 175.093  1.00103.69           O
ATOM   3716  NE2 GLN A 556     143.240 112.468 173.682  1.00103.69           N
ATOM   3717  N   VAL A 557     146.611 106.429 174.669  1.00 98.74           N
ATOM   3718  CA  VAL A 557     147.144 105.310 175.494  1.00 98.74           C
ATOM   3719  C   VAL A 557     148.539 104.932 174.978  1.00 98.74           C
ATOM   3720  O   VAL A 557     149.307 104.374 175.757  1.00 98.74           O
ATOM   3721  CB  VAL A 557     146.162 104.123 175.513  1.00 98.74           C
ATOM   3722  CG1 VAL A 557     146.718 102.907 176.245  1.00 98.74           C
ATOM   3723  CG2 VAL A 557     144.833 104.533 176.125  1.00 98.74           C
ATOM   3724  N   ILE A 558     148.866 105.240 173.722  1.00103.84           N
ATOM   3725  CA  ILE A 558     150.171 104.877 173.103  1.00103.84           C
ATOM   3726  C   ILE A 558     150.868 106.174 172.683  1.00103.84           C
ATOM   3727  O   ILE A 558     151.656 106.155 171.714  1.00103.84           O
ATOM   3728  CB  ILE A 558     149.934 103.884 171.947  1.00103.84           C
ATOM   3729  CG1 ILE A 558     149.201 102.626 172.426  1.00103.84           C
ATOM   3730  CG2 ILE A 558     151.227 103.494 171.239  1.00103.84           C
ATOM   3731  CD1 ILE A 558     147.701 102.682 172.381  1.00103.84           C
ATOM   3732  N   TYR A 559     150.611 107.258 173.416  1.00 97.86           N
ATOM   3733  CA  TYR A 559     151.051 108.624 173.057  1.00 97.86           C
ATOM   3734  C   TYR A 559     152.540 108.691 172.727  1.00 97.86           C
ATOM   3735  O   TYR A 559     152.900 109.255 171.699  1.00 97.86           O
ATOM   3736  CB  TYR A 559     150.727 109.634 174.152  1.00 97.86           C
ATOM   3737  CG  TYR A 559     151.380 110.966 173.897  1.00 97.86           C
ATOM   3738  CD1 TYR A 559     151.217 111.640 172.693  1.00 97.86           C
ATOM   3739  CD2 TYR A 559     152.185 111.547 174.855  1.00 97.86           C
ATOM   3740  CE1 TYR A 559     151.826 112.862 172.458  1.00 97.86           C
ATOM   3741  CE2 TYR A 559     152.792 112.775 174.644  1.00 97.86           C
ATOM   3742  CZ  TYR A 559     152.613 113.433 173.441  1.00 97.86           C
ATOM   3743  OH  TYR A 559     153.210 114.637 173.218  1.00 97.86           O
ATOM   3744  N   PRO A 560     153.476 108.142 173.532  1.00100.45           N
ATOM   3745  CA  PRO A 560     154.891 108.237 173.177  1.00100.45           C
ATOM   3746  C   PRO A 560     155.238 107.515 171.866  1.00100.45           C
ATOM   3747  O   PRO A 560     156.353 107.640 171.404  1.00100.45           O
ATOM   3748  CB  PRO A 560     155.601 107.599 174.376  1.00100.45           C
ATOM   3749  CG  PRO A 560     154.581 106.662 174.956  1.00100.45           C
ATOM   3750  CD  PRO A 560     153.268 107.391 174.780  1.00100.45           C
ATOM   3751  N   ASP A 561     154.285 106.795 171.271  1.00109.75           N
ATOM   3752  CA  ASP A 561     154.432 106.228 169.901  1.00109.75           C
ATOM   3753  C   ASP A 561     153.372 106.829 168.972  1.00109.75           C
ATOM   3754  O   ASP A 561     152.475 107.567 169.452  1.00109.75           O
ATOM   3755  CB  ASP A 561     154.359 104.699 169.925  1.00109.75           C
ATOM   3756  CG  ASP A 561     155.500 104.048 170.696  1.00109.75           C
ATOM   3757  OD1 ASP A 561     156.606 104.635 170.737  1.00109.75           O
ATOM   3758  OD2 ASP A 561     155.278 102.953 171.245  1.00109.75           O
ATOM   3759  N   SER A 562     153.465 106.539 167.679  1.00105.98           N
ATOM   3760  CA  SER A 562     152.513 107.059 166.665  1.00105.98           C
ATOM   3761  C   SER A 562     151.147 106.382 166.845  1.00105.98           C
ATOM   3762  O   SER A 562     151.026 105.461 167.692  1.00105.98           O
ATOM   3763  CB  SER A 562     153.053 106.882 165.280  1.00105.98           C
ATOM   3764  OG  SER A 562     154.291 107.561 165.126  1.00105.98           O
ATOM   3765  N   VAL A 563     150.155 106.799 166.060  1.00112.12           N
ATOM   3766  CA  VAL A 563     148.810 106.157 166.035  1.00112.12           C
ATOM   3767  C   VAL A 563     149.027 104.674 165.726  1.00112.12           C
ATOM   3768  O   VAL A 563     148.433 103.831 166.412  1.00112.12           O
ATOM   3769  CB  VAL A 563     147.870 106.844 165.030  1.00112.12           C
ATOM   3770  CG1 VAL A 563     146.643 105.997 164.722  1.00112.12           C
ATOM   3771  CG2 VAL A 563     147.476 108.230 165.519  1.00112.12           C
ATOM   3772  N   GLU A 564     149.840 104.380 164.720  1.00109.91           N
ATOM   3773  CA  GLU A 564     150.285 102.993 164.459  1.00109.91           C
ATOM   3774  C   GLU A 564     151.511 102.715 165.328  1.00109.91           C
ATOM   3775  O   GLU A 564     152.443 103.538 165.314  1.00109.91           O
ATOM   3776  CB  GLU A 564     150.572 102.788 162.979  1.00109.91           C
ATOM   3777  CG  GLU A 564     150.923 101.348 162.633  1.00109.91           C
ATOM   3778  CD  GLU A 564     149.909 100.321 163.106  1.00109.91           C
ATOM   3779  OE1 GLU A 564     150.309  99.218 163.514  1.00109.91           O
ATOM   3780  OE2 GLU A 564     148.702 100.625 163.042  1.00109.91           O
ATOM   3781  N   ASP A 565     151.499 101.611 166.063  1.00111.73           N
ATOM   3782  CA  ASP A 565     152.581 101.257 167.025  1.00111.73           C
ATOM   3783  C   ASP A 565     153.821 100.817 166.236  1.00111.73           C
ATOM   3784  O   ASP A 565     154.251  99.655 166.391  1.00111.73           O
ATOM   3785  CB  ASP A 565     152.095 100.198 168.011  1.00111.73           C
ATOM   3786  CG  ASP A 565     151.406  99.014 167.353  1.00111.73           C
ATOM   3787  OD1 ASP A 565     150.821  98.206 168.081  1.00111.73           O
ATOM   3788  OD2 ASP A 565     151.445  98.935 166.105  1.00111.73           O
ATOM   3789  N   MET A 566     154.349 101.686 165.366  1.00109.12           N
ATOM   3790  CA  MET A 566     155.443 101.383 164.397  1.00109.12           C
ATOM   3791  C   MET A 566     155.172 100.086 163.603  1.00109.12           C
ATOM   3792  O   MET A 566     156.130  99.461 163.091  1.00109.12           O
ATOM   3793  CB  MET A 566     156.768 101.264 165.149  1.00109.12           C
ATOM   3794  CG  MET A 566     157.191 102.541 165.863  1.00109.12           C
ATOM   3795  SD  MET A 566     157.615 103.897 164.735  1.00109.12           S
ATOM   3796  CE  MET A 566     156.105 104.862 164.769  1.00109.12           C
ATOM   3797  N   GLN A 567     153.904  99.695 163.480  1.00106.39           N
ATOM   3798  CA  GLN A 567     153.433  98.599 162.591  1.00106.39           C
ATOM   3799  C   GLN A 567     154.139  97.277 162.924  1.00106.39           C
ATOM   3800  O   GLN A 567     154.238  96.423 162.016  1.00106.39           O
ATOM   3801  CB  GLN A 567     153.650  98.997 161.127  1.00106.39           C
ATOM   3802  CG  GLN A 567     152.592  98.415 160.196  1.00106.39           C
ATOM   3803  CD  GLN A 567     152.810  98.784 158.747  1.00106.39           C
ATOM   3804  OE1 GLN A 567     153.560  99.703 158.422  1.00106.39           O
ATOM   3805  NE2 GLN A 567     152.147  98.062 157.857  1.00106.39           N
ATOM   3806  N   ARG A 568     154.584  97.080 164.172  1.00110.53           N
ATOM   3807  CA  ARG A 568     155.139  95.767 164.600  1.00110.53           C
ATOM   3808  C   ARG A 568     154.012  94.730 164.510  1.00110.53           C
ATOM   3809  O   ARG A 568     154.104  93.831 163.650  1.00110.53           O
ATOM   3810  CB  ARG A 568     155.725  95.823 166.012  1.00110.53           C
ATOM   3811  CG  ARG A 568     157.112  96.437 166.088  1.00110.53           C
ATOM   3812  CD  ARG A 568     157.056  97.939 166.231  1.00110.53           C
ATOM   3813  NE  ARG A 568     158.390  98.486 166.428  1.00110.53           N
ATOM   3814  CZ  ARG A 568     159.226  98.899 165.469  1.00110.53           C
ATOM   3815  NH1 ARG A 568     160.416  99.375 165.803  1.00110.53           N
ATOM   3816  NH2 ARG A 568     158.887  98.845 164.190  1.00110.53           N
ATOM   3817  N   LYS A 569     152.978  94.895 165.335  1.00105.59           N
ATOM   3818  CA  LYS A 569     151.689  94.157 165.242  1.00105.59           C
ATOM   3819  C   LYS A 569     150.733  94.744 166.283  1.00105.59           C
ATOM   3820  O   LYS A 569     151.200  95.456 167.198  1.00105.59           O
ATOM   3821  CB  LYS A 569     151.878  92.645 165.415  1.00105.59           C
ATOM   3822  CG  LYS A 569     152.460  92.195 166.750  1.00105.59           C
ATOM   3823  CD  LYS A 569     151.411  91.804 167.765  1.00105.59           C
ATOM   3824  CE  LYS A 569     151.978  91.195 169.027  1.00105.59           C
ATOM   3825  NZ  LYS A 569     150.917  90.825 169.995  1.00105.59           N
ATOM   3826  N   GLY A 570     149.446  94.422 166.166  1.00105.45           N
ATOM   3827  CA  GLY A 570     148.354  95.132 166.864  1.00105.45           C
ATOM   3828  C   GLY A 570     148.391  94.952 168.374  1.00105.45           C
ATOM   3829  O   GLY A 570     147.652  95.661 169.064  1.00105.45           O
ATOM   3830  N   TYR A 571     149.205  94.024 168.882  1.00113.70           N
ATOM   3831  CA  TYR A 571     149.262  93.652 170.319  1.00113.70           C
ATOM   3832  C   TYR A 571     147.850  93.264 170.789  1.00113.70           C
ATOM   3833  O   TYR A 571     147.485  93.498 171.957  1.00113.70           O
ATOM   3834  CB  TYR A 571     149.843  94.795 171.157  1.00113.70           C
ATOM   3835  CG  TYR A 571     151.226  95.252 170.775  1.00113.70           C
ATOM   3836  CD1 TYR A 571     152.070  94.475 169.994  1.00113.70           C
ATOM   3837  CD2 TYR A 571     151.719  96.454 171.255  1.00113.70           C
ATOM   3838  CE1 TYR A 571     153.348  94.895 169.665  1.00113.70           C
ATOM   3839  CE2 TYR A 571     152.997  96.890 170.944  1.00113.70           C
ATOM   3840  CZ  TYR A 571     153.815  96.109 170.145  1.00113.70           C
ATOM   3841  OH  TYR A 571     155.072  96.545 169.844  1.00113.70           O
ATOM   3842  N   SER A 572     147.051  92.672 169.898  1.00113.17           N
ATOM   3843  CA  SER A 572     145.637  92.291 170.167  1.00113.17           C
ATOM   3844  C   SER A 572     144.873  93.532 170.656  1.00113.17           C
ATOM   3845  O   SER A 572     144.406  93.551 171.799  1.00113.17           O
ATOM   3846  CB  SER A 572     145.546  91.141 171.155  1.00113.17           C
ATOM   3847  OG  SER A 572     146.467  90.111 170.830  1.00113.17           O
ATOM   3848  N   GLU A 573     144.717  94.511 169.769  1.00110.71           N
ATOM   3849  CA  GLU A 573     144.191  95.865 170.077  1.00110.71           C
ATOM   3850  C   GLU A 573     142.973  95.790 171.002  1.00110.71           C
ATOM   3851  O   GLU A 573     142.763  96.758 171.747  1.00110.71           O
ATOM   3852  CB  GLU A 573     143.863  96.600 168.775  1.00110.71           C
ATOM   3853  CG  GLU A 573     145.027  97.416 168.240  1.00110.71           C
ATOM   3854  CD  GLU A 573     145.632  98.367 169.259  1.00110.71           C
ATOM   3855  OE1 GLU A 573     144.858  99.066 169.942  1.00110.71           O
ATOM   3856  OE2 GLU A 573     146.871  98.385 169.389  1.00110.71           O
ATOM   3857  N   GLN A 574     142.167  94.733 170.925  1.00109.24           N
ATOM   3858  CA  GLN A 574     141.021  94.548 171.845  1.00109.24           C
ATOM   3859  C   GLN A 574     141.490  94.632 173.298  1.00109.24           C
ATOM   3860  O   GLN A 574     140.728  95.151 174.133  1.00109.24           O
ATOM   3861  CB  GLN A 574     140.298  93.227 171.577  1.00109.24           C
ATOM   3862  CG  GLN A 574     139.019  93.052 172.394  1.00109.24           C
ATOM   3863  CD  GLN A 574     138.046  94.210 172.316  1.00109.24           C
ATOM   3864  OE1 GLN A 574     137.672  94.804 173.327  1.00109.24           O
ATOM   3865  NE2 GLN A 574     137.663  94.574 171.103  1.00109.24           N
ATOM   3866  N   ASP A 575     142.700  94.175 173.604  1.00109.65           N
ATOM   3867  CA  ASP A 575     143.290  94.237 174.972  1.00109.65           C
ATOM   3868  C   ASP A 575     143.299  95.677 175.498  1.00109.65           C
ATOM   3869  O   ASP A 575     143.227  95.842 176.726  1.00109.65           O
ATOM   3870  CB  ASP A 575     144.714  93.690 175.014  1.00109.65           C
ATOM   3871  CG  ASP A 575     145.747  94.605 174.374  1.00109.65           C
ATOM   3872  OD1 ASP A 575     145.369  95.482 173.562  1.00109.65           O
ATOM   3873  OD2 ASP A 575     146.929  94.418 174.678  1.00109.65           O
ATOM   3874  N   LEU A 576     143.328  96.676 174.611  1.00107.10           N
ATOM   3875  CA  LEU A 576     143.227  98.106 174.998  1.00107.10           C
ATOM   3876  C   LEU A 576     141.983  98.300 175.876  1.00107.10           C
ATOM   3877  O   LEU A 576     142.136  98.873 176.976  1.00107.10           O
ATOM   3878  CB  LEU A 576     143.157  98.979 173.741  1.00107.10           C
ATOM   3879  CG  LEU A 576     143.443 100.464 173.975  1.00107.10           C
ATOM   3880  CD1 LEU A 576     144.940 100.696 174.131  1.00107.10           C
ATOM   3881  CD2 LEU A 576     142.879 101.334 172.858  1.00107.10           C
ATOM   3882  N   GLU A 577     140.843  97.743 175.461  1.00106.64           N
ATOM   3883  CA  GLU A 577     139.589  97.802 176.265  1.00106.64           C
ATOM   3884  C   GLU A 577     139.857  97.165 177.630  1.00106.64           C
ATOM   3885  O   GLU A 577     139.589  97.817 178.664  1.00106.64           O
ATOM   3886  CB  GLU A 577     138.416  97.087 175.592  1.00106.64           C
ATOM   3887  CG  GLU A 577     137.658  97.946 174.605  1.00106.64           C
ATOM   3888  CD  GLU A 577     138.249  98.013 173.205  1.00106.64           C
ATOM   3889  OE1 GLU A 577     139.319  97.401 172.951  1.00106.64           O
ATOM   3890  OE2 GLU A 577     137.623  98.656 172.358  1.00106.64           O
ATOM   3891  N   ALA A 578     140.460  95.973 177.634  1.00104.09           N
ATOM   3892  CA  ALA A 578     140.824  95.254 178.881  1.00104.09           C
ATOM   3893  C   ALA A 578     141.786  96.118 179.706  1.00104.09           C
ATOM   3894  O   ALA A 578     141.590  96.187 180.916  1.00104.09           O
ATOM   3895  CB  ALA A 578     141.431  93.908 178.570  1.00104.09           C
ATOM   3896  N   ILE A 579     142.728  96.809 179.066  1.00105.15           N
ATOM   3897  CA  ILE A 579     143.660  97.731 179.772  1.00105.15           C
ATOM   3898  C   ILE A 579     142.822  98.826 180.433  1.00105.15           C
ATOM   3899  O   ILE A 579     143.054  99.093 181.635  1.00105.15           O
ATOM   3900  CB  ILE A 579     144.722  98.303 178.812  1.00105.15           C
ATOM   3901  CG1 ILE A 579     145.654  97.222 178.251  1.00105.15           C
ATOM   3902  CG2 ILE A 579     145.501  99.421 179.486  1.00105.15           C
ATOM   3903  CD1 ILE A 579     146.196  96.258 179.277  1.00105.15           C
ATOM   3904  N   LEU A 580     141.839  99.360 179.704  1.00108.49           N
ATOM   3905  CA  LEU A 580     140.930 100.391 180.271  1.00108.49           C
ATOM   3906  C   LEU A 580     140.111  99.753 181.397  1.00108.49           C
ATOM   3907  O   LEU A 580     139.847 100.471 182.390  1.00108.49           O
ATOM   3908  CB  LEU A 580     140.032 100.995 179.194  1.00108.49           C
ATOM   3909  CG  LEU A 580     139.592 102.432 179.457  1.00108.49           C
ATOM   3910  CD1 LEU A 580     140.775 103.394 179.377  1.00108.49           C
ATOM   3911  CD2 LEU A 580     138.507 102.856 178.480  1.00108.49           C
ATOM   3912  N   ASP A 581     139.780  98.464 181.269  1.00107.55           N
ATOM   3913  CA  ASP A 581     139.094  97.726 182.357  1.00107.55           C
ATOM   3914  C   ASP A 581     140.092  97.409 183.477  1.00107.55           C
ATOM   3915  O   ASP A 581     139.622  97.313 184.621  1.00107.55           O
ATOM   3916  CB  ASP A 581     138.422  96.467 181.821  1.00107.55           C
ATOM   3917  CG  ASP A 581     137.357  95.905 182.742  1.00107.55           C
ATOM   3918  OD1 ASP A 581     136.859  96.663 183.595  1.00107.55           O
ATOM   3919  OD2 ASP A 581     137.025  94.715 182.589  1.00107.55           O
ATOM   3920  N   VAL A 582     141.378  97.214 183.166  1.00105.17           N
ATOM   3921  CA  VAL A 582     142.422  96.900 184.182  1.00105.17           C
ATOM   3922  C   VAL A 582     142.527  98.107 185.109  1.00105.17           C
ATOM   3923  O   VAL A 582     142.511  97.925 186.331  1.00105.17           O
ATOM   3924  CB  VAL A 582     143.775  96.545 183.536  1.00105.17           C
ATOM   3925  CG1 VAL A 582     144.937  96.697 184.508  1.00105.17           C
ATOM   3926  CG2 VAL A 582     143.757  95.135 182.961  1.00105.17           C
ATOM   3927  N   VAL A 583     142.588  99.297 184.528  1.00108.15           N
ATOM   3928  CA  VAL A 583     142.651 100.554 185.316  1.00108.15           C
ATOM   3929  C   VAL A 583     141.234 100.896 185.799  1.00108.15           C
ATOM   3930  O   VAL A 583     141.106 101.765 186.680  1.00108.15           O
ATOM   3931  CB  VAL A 583     143.343 101.661 184.503  1.00108.15           C
ATOM   3932  CG1 VAL A 583     143.489 102.928 185.321  1.00108.15           C
ATOM   3933  CG2 VAL A 583     144.718 101.216 184.040  1.00108.15           C
ATOM   3934  N   HIS A 584     140.197 100.239 185.269  1.00113.31           N
ATOM   3935  CA  HIS A 584     138.791 100.337 185.749  1.00113.31           C
ATOM   3936  C   HIS A 584     138.231 101.731 185.443  1.00113.31           C
ATOM   3937  O   HIS A 584     137.649 102.345 186.353  1.00113.31           O
ATOM   3938  CB  HIS A 584     138.685  99.979 187.242  1.00113.31           C
ATOM   3939  CG  HIS A 584     138.666  98.521 187.538  1.00113.31           C
ATOM   3940  ND1 HIS A 584     139.752  97.707 187.306  1.00113.31           N
ATOM   3941  CD2 HIS A 584     137.713  97.735 188.089  1.00113.31           C
ATOM   3942  CE1 HIS A 584     139.461  96.473 187.672  1.00113.31           C
ATOM   3943  NE2 HIS A 584     138.216  96.464 188.158  1.00113.31           N
ATOM   3944  N   LEU A 585     138.399 102.219 184.213  1.00111.20           N
ATOM   3945  CA  LEU A 585     137.735 103.453 183.720  1.00111.20           C
ATOM   3946  C   LEU A 585     137.142 103.121 182.352  1.00111.20           C
ATOM   3947  O   LEU A 585     137.231 103.968 181.437  1.00111.20           O
ATOM   3948  CB  LEU A 585     138.724 104.632 183.685  1.00111.20           C
ATOM   3949  CG  LEU A 585     139.894 104.550 182.700  1.00111.20           C
ATOM   3950  CD1 LEU A 585     140.160 105.917 182.090  1.00111.20           C
ATOM   3951  CD2 LEU A 585     141.145 103.987 183.344  1.00111.20           C
ATOM   3952  N   HIS A 586     136.587 101.920 182.195  1.00111.24           N
ATOM   3953  CA  HIS A 586     136.098 101.418 180.878  1.00111.24           C
ATOM   3954  C   HIS A 586     134.996 102.335 180.331  1.00111.24           C
ATOM   3955  O   HIS A 586     134.963 102.557 179.102  1.00111.24           O
ATOM   3956  CB  HIS A 586     135.621  99.962 180.951  1.00111.24           C
ATOM   3957  CG  HIS A 586     135.720  99.247 179.645  1.00111.24           C
ATOM   3958  ND1 HIS A 586     134.789  99.396 178.632  1.00111.24           N
ATOM   3959  CD2 HIS A 586     136.649  98.389 179.176  1.00111.24           C
ATOM   3960  CE1 HIS A 586     135.144  98.655 177.598  1.00111.24           C
ATOM   3961  NE2 HIS A 586     136.279  98.028 177.908  1.00111.24           N
ATOM   3962  N   HIS A 587     134.141 102.876 181.203  1.00117.94           N
ATOM   3963  CA  HIS A 587     132.977 103.719 180.827  1.00117.94           C
ATOM   3964  C   HIS A 587     133.445 104.944 180.046  1.00117.94           C
ATOM   3965  O   HIS A 587     132.684 105.407 179.171  1.00117.94           O
ATOM   3966  CB  HIS A 587     132.149 104.121 182.052  1.00117.94           C
ATOM   3967  CG  HIS A 587     132.951 104.714 183.160  1.00117.94           C
ATOM   3968  ND1 HIS A 587     133.582 103.923 184.090  1.00117.94           N
ATOM   3969  CD2 HIS A 587     133.234 105.991 183.489  1.00117.94           C
ATOM   3970  CE1 HIS A 587     134.225 104.683 184.953  1.00117.94           C
ATOM   3971  NE2 HIS A 587     134.017 105.959 184.614  1.00117.94           N
ATOM   3972  N   ILE A 588     134.663 105.412 180.306  1.00112.42           N
ATOM   3973  CA  ILE A 588     135.244 106.602 179.617  1.00112.42           C
ATOM   3974  C   ILE A 588     135.296 106.338 178.107  1.00112.42           C
ATOM   3975  O   ILE A 588     135.130 107.302 177.334  1.00112.42           O
ATOM   3976  CB  ILE A 588     136.637 106.970 180.178  1.00112.42           C
ATOM   3977  CG1 ILE A 588     136.582 107.430 181.639  1.00112.42           C
ATOM   3978  CG2 ILE A 588     137.333 108.009 179.310  1.00112.42           C
ATOM   3979  CD1 ILE A 588     135.704 108.636 181.875  1.00112.42           C
ATOM   3980  N   LEU A 589     135.412 105.078 177.693  1.00114.89           N
ATOM   3981  CA  LEU A 589     135.457 104.739 176.247  1.00114.89           C
ATOM   3982  C   LEU A 589     134.151 105.149 175.549  1.00114.89           C
ATOM   3983  O   LEU A 589     134.203 105.393 174.344  1.00114.89           O
ATOM   3984  CB  LEU A 589     135.743 103.241 176.091  1.00114.89           C
ATOM   3985  CG  LEU A 589     136.091 102.742 174.681  1.00114.89           C
ATOM   3986  CD1 LEU A 589     137.096 101.590 174.733  1.00114.89           C
ATOM   3987  CD2 LEU A 589     134.849 102.318 173.905  1.00114.89           C
ATOM   3988  N   GLN A 590     133.031 105.215 176.269  1.00126.26           N
ATOM   3989  CA  GLN A 590     131.715 105.600 175.700  1.00126.26           C
ATOM   3990  C   GLN A 590     131.264 106.924 176.318  1.00126.26           C
ATOM   3991  O   GLN A 590     130.034 107.167 176.334  1.00126.26           O
ATOM   3992  CB  GLN A 590     130.701 104.471 175.915  1.00126.26           C
ATOM   3993  CG  GLN A 590     130.984 103.248 175.054  1.00126.26           C
ATOM   3994  CD  GLN A 590     129.852 102.249 175.074  1.00126.26           C
ATOM   3995  OE1 GLN A 590     129.061 102.190 176.013  1.00126.26           O
ATOM   3996  NE2 GLN A 590     129.769 101.444 174.026  1.00126.26           N
ATOM   3997  N   ARG A 591     132.186 107.768 176.790  1.00121.75           N
ATOM   3998  CA  ARG A 591     131.793 109.068 177.402  1.00121.75           C
ATOM   3999  C   ARG A 591     131.197 109.985 176.328  1.00121.75           C
ATOM   4000  O   ARG A 591     130.123 110.556 176.575  1.00121.75           O
ATOM   4001  CB  ARG A 591     132.978 109.725 178.106  1.00121.75           C
ATOM   4002  CG  ARG A 591     132.706 111.133 178.610  1.00121.75           C
ATOM   4003  CD  ARG A 591     133.520 111.434 179.849  1.00121.75           C
ATOM   4004  NE  ARG A 591     133.222 112.745 180.416  1.00121.75           N
ATOM   4005  CZ  ARG A 591     133.596 113.168 181.626  1.00121.75           C
ATOM   4006  NH1 ARG A 591     134.298 112.391 182.439  1.00121.75           N
ATOM   4007  NH2 ARG A 591     133.258 114.385 182.024  1.00121.75           N
ATOM   4008  N   GLU A 592     131.881 110.140 175.198  1.00118.64           N
ATOM   4009  CA  GLU A 592     131.432 111.042 174.104  1.00118.64           C
ATOM   4010  C   GLU A 592     131.327 110.286 172.776  1.00118.64           C
ATOM   4011  O   GLU A 592     130.412 110.622 172.001  1.00118.64           O
ATOM   4012  CB  GLU A 592     132.383 112.228 174.024  1.00118.64           C
ATOM   4013  CG  GLU A 592     131.988 113.248 172.973  1.00118.64           C
ATOM   4014  CD  GLU A 592     132.524 114.643 173.231  1.00118.64           C
ATOM   4015  OE1 GLU A 592     132.814 114.948 174.402  1.00118.64           O
ATOM   4016  OE2 GLU A 592     132.657 115.418 172.261  1.00118.64           O
ATOM   4017  N   GLY A 593     132.224 109.325 172.531  1.00113.55           N
ATOM   4018  CA  GLY A 593     132.240 108.499 171.309  1.00113.55           C
ATOM   4019  C   GLY A 593     133.264 107.376 171.376  1.00113.55           C
ATOM   4020  O   GLY A 593     134.276 107.526 172.107  1.00113.55           O
ATOM   4021  N   GLY A 594     132.995 106.262 170.682  1.00111.21           N
ATOM   4022  CA  GLY A 594     133.967 105.164 170.482  1.00111.21           C
ATOM   4023  C   GLY A 594     135.279 105.697 169.925  1.00111.21           C
ATOM   4024  O   GLY A 594     135.284 106.120 168.749  1.00111.21           O
ATOM   4025  N   TRP A 595     136.345 105.726 170.737  1.00113.29           N
ATOM   4026  CA  TRP A 595     137.630 106.406 170.418  1.00113.29           C
ATOM   4027  C   TRP A 595     137.348 107.899 170.198  1.00113.29           C
ATOM   4028  O   TRP A 595     137.426 108.382 169.048  1.00113.29           O
ATOM   4029  CB  TRP A 595     138.323 105.752 169.216  1.00113.29           C
ATOM   4030  CG  TRP A 595     139.156 104.548 169.529  1.00113.29           C
ATOM   4031  CD1 TRP A 595     139.403 103.985 170.748  1.00113.29           C
ATOM   4032  CD2 TRP A 595     139.914 103.782 168.577  1.00113.29           C
ATOM   4033  NE1 TRP A 595     140.250 102.918 170.618  1.00113.29           N
ATOM   4034  CE2 TRP A 595     140.582 102.770 169.299  1.00113.29           C
ATOM   4035  CE3 TRP A 595     140.102 103.857 167.191  1.00113.29           C
ATOM   4036  CZ2 TRP A 595     141.405 101.832 168.676  1.00113.29           C
ATOM   4037  CZ3 TRP A 595     140.906 102.924 166.574  1.00113.29           C
ATOM   4038  CH2 TRP A 595     141.548 101.926 167.309  1.00113.29           C
ATOM   4039  N   GLU A 596     136.919 108.570 171.266  1.00114.79           N
ATOM   4040  CA  GLU A 596     136.502 110.004 171.262  1.00114.79           C
ATOM   4041  C   GLU A 596     137.306 110.830 170.247  1.00114.79           C
ATOM   4042  O   GLU A 596     138.524 110.591 170.087  1.00114.79           O
ATOM   4043  CB  GLU A 596     136.677 110.625 172.650  1.00114.79           C
ATOM   4044  CG  GLU A 596     135.655 110.151 173.667  1.00114.79           C
ATOM   4045  CD  GLU A 596     135.713 110.869 175.005  1.00114.79           C
ATOM   4046  OE1 GLU A 596     136.670 111.641 175.228  1.00114.79           O
ATOM   4047  OE2 GLU A 596     134.795 110.661 175.820  1.00114.79           O
ATOM   4048  N   ALA A 597     136.644 111.795 169.611  1.00112.29           N
ATOM   4049  CA  ALA A 597     137.247 112.713 168.620  1.00112.29           C
ATOM   4050  C   ALA A 597     138.223 113.659 169.338  1.00112.29           C
ATOM   4051  O   ALA A 597     138.626 113.365 170.490  1.00112.29           O
ATOM   4052  CB  ALA A 597     136.151 113.453 167.888  1.00112.29           C
ATOM   4053  N   MET A 598     138.596 114.757 168.682  1.00119.53           N
ATOM   4054  CA  MET A 598     139.500 115.784 169.256  1.00119.53           C
ATOM   4055  C   MET A 598     138.686 116.674 170.207  1.00119.53           C
ATOM   4056  O   MET A 598     138.470 117.869 169.894  1.00119.53           O
ATOM   4057  CB  MET A 598     140.161 116.621 168.157  1.00119.53           C
ATOM   4058  CG  MET A 598     140.998 115.807 167.178  1.00119.53           C
ATOM   4059  SD  MET A 598     142.410 114.928 167.923  1.00119.53           S
ATOM   4060  CE  MET A 598     141.756 113.262 168.030  1.00119.53           C
ATOM   4061  N   CYS A 599     138.296 116.131 171.362  1.00113.19           N
ATOM   4062  CA  CYS A 599     137.553 116.851 172.433  1.00113.19           C
ATOM   4063  C   CYS A 599     138.530 117.699 173.263  1.00113.19           C
ATOM   4064  O   CYS A 599     139.725 117.787 172.877  1.00113.19           O
ATOM   4065  CB  CYS A 599     136.796 115.862 173.312  1.00113.19           C
ATOM   4066  SG  CYS A 599     135.852 114.643 172.361  1.00113.19           S
ATOM   4067  N   ASP A 600     138.068 118.287 174.372  1.00112.40           N
ATOM   4068  CA  ASP A 600     138.927 119.099 175.275  1.00112.40           C
ATOM   4069  C   ASP A 600     140.067 118.216 175.799  1.00112.40           C
ATOM   4070  O   ASP A 600     141.223 118.668 175.750  1.00112.40           O
ATOM   4071  CB  ASP A 600     138.123 119.721 176.416  1.00112.40           C
ATOM   4072  CG  ASP A 600     138.963 120.511 177.407  1.00112.40           C
ATOM   4073  OD1 ASP A 600     140.016 121.038 177.000  1.00112.40           O
ATOM   4074  OD2 ASP A 600     138.557 120.593 178.587  1.00112.40           O
ATOM   4075  N   TRP A 601     139.737 117.057 176.378  1.00111.08           N
ATOM   4076  CA  TRP A 601     140.703 116.044 176.890  1.00111.08           C
ATOM   4077  C   TRP A 601     141.529 116.566 178.081  1.00111.08           C
ATOM   4078  O   TRP A 601     142.389 115.821 178.542  1.00111.08           O
ATOM   4079  CB  TRP A 601     141.608 115.588 175.736  1.00111.08           C
ATOM   4080  CG  TRP A 601     141.044 114.452 174.940  1.00111.08           C
ATOM   4081  CD1 TRP A 601     140.806 114.402 173.594  1.00111.08           C
ATOM   4082  CD2 TRP A 601     140.691 113.157 175.456  1.00111.08           C
ATOM   4083  NE1 TRP A 601     140.312 113.175 173.245  1.00111.08           N
ATOM   4084  CE2 TRP A 601     140.228 112.392 174.363  1.00111.08           C
ATOM   4085  CE3 TRP A 601     140.708 112.570 176.727  1.00111.08           C
ATOM   4086  CZ2 TRP A 601     139.791 111.077 174.507  1.00111.08           C
ATOM   4087  CZ3 TRP A 601     140.279 111.268 176.866  1.00111.08           C
ATOM   4088  CH2 TRP A 601     139.824 110.534 175.770  1.00111.08           C
ATOM   4089  N   LYS A 602     141.324 117.803 178.529  1.00108.59           N
ATOM   4090  CA  LYS A 602     142.154 118.413 179.594  1.00108.59           C
ATOM   4091  C   LYS A 602     141.274 118.646 180.822  1.00108.59           C
ATOM   4092  O   LYS A 602     141.644 118.188 181.920  1.00108.59           O
ATOM   4093  CB  LYS A 602     142.786 119.719 179.108  1.00108.59           C
ATOM   4094  CG  LYS A 602     143.747 120.364 180.087  1.00108.59           C
ATOM   4095  CD  LYS A 602     144.012 121.810 179.770  1.00108.59           C
ATOM   4096  CE  LYS A 602     144.822 122.494 180.845  1.00108.59           C
ATOM   4097  NZ  LYS A 602     145.054 123.925 180.533  1.00108.59           N
ATOM   4098  N   ASP A 603     140.214 119.441 180.680  1.00112.03           N
ATOM   4099  CA  ASP A 603     139.305 119.773 181.812  1.00112.03           C
ATOM   4100  C   ASP A 603     138.103 118.826 181.851  1.00112.03           C
ATOM   4101  O   ASP A 603     137.468 118.761 182.922  1.00112.03           O
ATOM   4102  CB  ASP A 603     138.855 121.230 181.758  1.00112.03           C
ATOM   4103  CG  ASP A 603     140.009 122.217 181.752  1.00112.03           C
ATOM   4104  OD1 ASP A 603     140.930 122.046 182.578  1.00112.03           O
ATOM   4105  OD2 ASP A 603     139.989 123.142 180.922  1.00112.03           O
ATOM   4106  N   VAL A 604     137.800 118.117 180.762  1.00111.15           N
ATOM   4107  CA  VAL A 604     136.702 117.108 180.764  1.00111.15           C
ATOM   4108  C   VAL A 604     137.101 115.995 181.738  1.00111.15           C
ATOM   4109  O   VAL A 604     136.245 115.553 182.519  1.00111.15           O
ATOM   4110  CB  VAL A 604     136.419 116.574 179.349  1.00111.15           C
ATOM   4111  CG1 VAL A 604     135.578 115.301 179.355  1.00111.15           C
ATOM   4112  CG2 VAL A 604     135.775 117.638 178.473  1.00111.15           C
ATOM   4113  N   LEU A 605     138.351 115.546 181.673  1.00110.68           N
ATOM   4114  CA  LEU A 605     138.877 114.543 182.633  1.00110.68           C
ATOM   4115  C   LEU A 605     139.592 115.299 183.748  1.00110.68           C
ATOM   4116  O   LEU A 605     140.554 116.030 183.454  1.00110.68           O
ATOM   4117  CB  LEU A 605     139.812 113.557 181.931  1.00110.68           C
ATOM   4118  CG  LEU A 605     139.211 112.761 180.768  1.00110.68           C
ATOM   4119  CD1 LEU A 605     140.126 111.612 180.373  1.00110.68           C
ATOM   4120  CD2 LEU A 605     137.802 112.257 181.086  1.00110.68           C
ATOM   4121  N   SER A 606     139.145 115.110 184.989  1.00112.63           N
ATOM   4122  CA  SER A 606     139.680 115.817 186.174  1.00112.63           C
ATOM   4123  C   SER A 606     141.116 115.359 186.461  1.00112.63           C
ATOM   4124  O   SER A 606     141.642 114.450 185.783  1.00112.63           O
ATOM   4125  CB  SER A 606     138.787 115.655 187.373  1.00112.63           C
ATOM   4126  OG  SER A 606     139.292 116.421 188.452  1.00112.63           O
ATOM   4127  N   GLY A 607     141.754 116.031 187.418  1.00110.72           N
ATOM   4128  CA  GLY A 607     143.105 115.695 187.907  1.00110.72           C
ATOM   4129  C   GLY A 607     143.200 114.271 188.427  1.00110.72           C
ATOM   4130  O   GLY A 607     144.324 113.760 188.477  1.00110.72           O
ATOM   4131  N   GLY A 608     142.089 113.658 188.852  1.00111.79           N
ATOM   4132  CA  GLY A 608     142.068 112.319 189.468  1.00111.79           C
ATOM   4133  C   GLY A 608     142.307 111.182 188.487  1.00111.79           C
ATOM   4134  O   GLY A 608     142.518 110.068 188.962  1.00111.79           O
ATOM   4135  N   GLU A 609     142.276 111.433 187.176  1.00109.43           N
ATOM   4136  CA  GLU A 609     142.405 110.360 186.156  1.00109.43           C
ATOM   4137  C   GLU A 609     143.642 110.559 185.272  1.00109.43           C
ATOM   4138  O   GLU A 609     143.877 109.693 184.431  1.00109.43           O
ATOM   4139  CB  GLU A 609     141.139 110.227 185.304  1.00109.43           C
ATOM   4140  CG  GLU A 609     140.489 111.542 184.917  1.00109.43           C
ATOM   4141  CD  GLU A 609     139.425 112.020 185.894  1.00109.43           C
ATOM   4142  OE1 GLU A 609     139.436 111.567 187.064  1.00109.43           O
ATOM   4143  OE2 GLU A 609     138.569 112.817 185.472  1.00109.43           O
ATOM   4144  N   LYS A 610     144.406 111.637 185.454  1.00106.99           N
ATOM   4145  CA  LYS A 610     145.643 111.893 184.672  1.00106.99           C
ATOM   4146  C   LYS A 610     146.676 110.814 185.023  1.00106.99           C
ATOM   4147  O   LYS A 610     147.471 110.461 184.142  1.00106.99           O
ATOM   4148  CB  LYS A 610     146.206 113.289 184.956  1.00106.99           C
ATOM   4149  CG  LYS A 610     145.291 114.455 184.613  1.00106.99           C
ATOM   4150  CD  LYS A 610     145.998 115.798 184.626  1.00106.99           C
ATOM   4151  CE  LYS A 610     146.209 116.370 186.015  1.00106.99           C
ATOM   4152  NZ  LYS A 610     147.409 117.238 186.095  1.00106.99           N
ATOM   4153  N   GLN A 611     146.712 110.393 186.289  1.00114.54           N
ATOM   4154  CA  GLN A 611     147.669 109.380 186.788  1.00114.54           C
ATOM   4155  C   GLN A 611     147.227 108.012 186.280  1.00114.54           C
ATOM   4156  O   GLN A 611     148.105 107.228 185.869  1.00114.54           O
ATOM   4157  CB  GLN A 611     147.741 109.396 188.315  1.00114.54           C
ATOM   4158  CG  GLN A 611     148.032 110.776 188.892  1.00114.54           C
ATOM   4159  CD  GLN A 611     146.780 111.563 189.202  1.00114.54           C
ATOM   4160  OE1 GLN A 611     145.717 111.307 188.643  1.00114.54           O
ATOM   4161  NE2 GLN A 611     146.888 112.541 190.091  1.00114.54           N
ATOM   4162  N   ARG A 612     145.925 107.726 186.303  1.00112.97           N
ATOM   4163  CA  ARG A 612     145.421 106.387 185.899  1.00112.97           C
ATOM   4164  C   ARG A 612     145.626 106.211 184.389  1.00112.97           C
ATOM   4165  O   ARG A 612     145.923 105.083 183.965  1.00112.97           O
ATOM   4166  CB  ARG A 612     143.974 106.200 186.347  1.00112.97           C
ATOM   4167  CG  ARG A 612     142.957 106.920 185.479  1.00112.97           C
ATOM   4168  CD  ARG A 612     141.533 106.691 185.945  1.00112.97           C
ATOM   4169  NE  ARG A 612     141.221 107.224 187.269  1.00112.97           N
ATOM   4170  CZ  ARG A 612     141.102 106.509 188.388  1.00112.97           C
ATOM   4171  NH1 ARG A 612     141.245 105.192 188.384  1.00112.97           N
ATOM   4172  NH2 ARG A 612     140.818 107.130 189.521  1.00112.97           N
ATOM   4173  N   ILE A 613     145.504 107.282 183.607  1.00109.45           N
ATOM   4174  CA  ILE A 613     145.836 107.225 182.153  1.00109.45           C
ATOM   4175  C   ILE A 613     147.340 106.984 182.001  1.00109.45           C
ATOM   4176  O   ILE A 613     147.717 106.211 181.102  1.00109.45           O
ATOM   4177  CB  ILE A 613     145.378 108.505 181.433  1.00109.45           C
ATOM   4178  CG1 ILE A 613     143.854 108.660 181.434  1.00109.45           C
ATOM   4179  CG2 ILE A 613     145.936 108.554 180.026  1.00109.45           C
ATOM   4180  CD1 ILE A 613     143.120 107.624 180.615  1.00109.45           C
ATOM   4181  N   GLY A 614     148.171 107.587 182.862  1.00108.50           N
ATOM   4182  CA  GLY A 614     149.626 107.323 182.912  1.00108.50           C
ATOM   4183  C   GLY A 614     149.920 105.848 183.152  1.00108.50           C
ATOM   4184  O   GLY A 614     150.737 105.240 182.398  1.00108.50           O
ATOM   4185  N   MET A 615     149.203 105.238 184.090  1.00111.05           N
ATOM   4186  CA  MET A 615     149.399 103.803 184.410  1.00111.05           C
ATOM   4187  C   MET A 615     148.820 102.942 183.282  1.00111.05           C
ATOM   4188  O   MET A 615     149.369 101.860 183.092  1.00111.05           O
ATOM   4189  CB  MET A 615     148.782 103.426 185.759  1.00111.05           C
ATOM   4190  CG  MET A 615     149.729 103.651 186.935  1.00111.05           C
ATOM   4191  SD  MET A 615     149.762 105.355 187.549  1.00111.05           S
ATOM   4192  CE  MET A 615     148.297 105.339 188.581  1.00111.05           C
ATOM   4193  N   ALA A 616     147.804 103.401 182.544  1.00107.38           N
ATOM   4194  CA  ALA A 616     147.270 102.655 181.377  1.00107.38           C
ATOM   4195  C   ALA A 616     148.329 102.668 180.264  1.00107.38           C
ATOM   4196  O   ALA A 616     148.561 101.617 179.608  1.00107.38           O
ATOM   4197  CB  ALA A 616     145.943 103.229 180.937  1.00107.38           C
ATOM   4198  N   ARG A 617     148.980 103.808 180.070  1.00104.12           N
ATOM   4199  CA  ARG A 617     150.066 103.945 179.070  1.00104.12           C
ATOM   4200  C   ARG A 617     151.219 103.023 179.463  1.00104.12           C
ATOM   4201  O   ARG A 617     151.751 102.335 178.580  1.00104.12           O
ATOM   4202  CB  ARG A 617     150.567 105.386 178.981  1.00104.12           C
ATOM   4203  CG  ARG A 617     149.539 106.396 178.480  1.00104.12           C
ATOM   4204  CD  ARG A 617     150.191 107.693 178.051  1.00104.12           C
ATOM   4205  NE  ARG A 617     149.623 108.878 178.679  1.00104.12           N
ATOM   4206  CZ  ARG A 617     150.221 110.056 178.775  1.00104.12           C
ATOM   4207  NH1 ARG A 617     151.423 110.253 178.258  1.00104.12           N
ATOM   4208  NH2 ARG A 617     149.604 111.052 179.388  1.00104.12           N
ATOM   4209  N   MET A 618     151.561 102.977 180.752  1.00107.22           N
ATOM   4210  CA  MET A 618     152.596 102.043 181.263  1.00107.22           C
ATOM   4211  C   MET A 618     152.161 100.604 180.943  1.00107.22           C
ATOM   4212  O   MET A 618     153.043  99.788 180.617  1.00107.22           O
ATOM   4213  CB  MET A 618     152.817 102.264 182.762  1.00107.22           C
ATOM   4214  CG  MET A 618     153.637 101.201 183.470  1.00107.22           C
ATOM   4215  SD  MET A 618     152.605  99.879 184.156  1.00107.22           S
ATOM   4216  CE  MET A 618     151.715 100.753 185.448  1.00107.22           C
ATOM   4217  N   PHE A 619     150.866 100.300 181.040  1.00105.32           N
ATOM   4218  CA  PHE A 619     150.350  98.931 180.788  1.00105.32           C
ATOM   4219  C   PHE A 619     150.546  98.540 179.326  1.00105.32           C
ATOM   4220  O   PHE A 619     150.983  97.400 179.075  1.00105.32           O
ATOM   4221  CB  PHE A 619     148.879  98.809 181.170  1.00105.32           C
ATOM   4222  CG  PHE A 619     148.680  98.364 182.589  1.00105.32           C
ATOM   4223  CD1 PHE A 619     149.103  97.109 182.991  1.00105.32           C
ATOM   4224  CD2 PHE A 619     148.093  99.201 183.520  1.00105.32           C
ATOM   4225  CE1 PHE A 619     148.918  96.689 184.299  1.00105.32           C
ATOM   4226  CE2 PHE A 619     147.917  98.787 184.830  1.00105.32           C
ATOM   4227  CZ  PHE A 619     148.330  97.531 185.216  1.00105.32           C
ATOM   4228  N   TYR A 620     150.298  99.462 178.404  1.00106.12           N
ATOM   4229  CA  TYR A 620     150.448  99.165 176.957  1.00106.12           C
ATOM   4230  C   TYR A 620     151.933  99.006 176.637  1.00106.12           C
ATOM   4231  O   TYR A 620     152.339  98.017 176.016  1.00106.12           O
ATOM   4232  CB  TYR A 620     149.815 100.243 176.079  1.00106.12           C
ATOM   4233  CG  TYR A 620     149.744  99.842 174.628  1.00106.12           C
ATOM   4234  CD1 TYR A 620     148.582  99.317 174.078  1.00106.12           C
ATOM   4235  CD2 TYR A 620     150.847  99.953 173.802  1.00106.12           C
ATOM   4236  CE1 TYR A 620     148.523  98.933 172.746  1.00106.12           C
ATOM   4237  CE2 TYR A 620     150.811  99.582 172.470  1.00106.12           C
ATOM   4238  CZ  TYR A 620     149.640  99.067 171.938  1.00106.12           C
ATOM   4239  OH  TYR A 620     149.588  98.684 170.628  1.00106.12           O
ATOM   4240  N   HIS A 621     152.739  99.939 177.128  1.00105.71           N
ATOM   4241  CA  HIS A 621     154.216  99.890 176.987  1.00105.71           C
ATOM   4242  C   HIS A 621     154.786  99.222 178.233  1.00105.71           C
ATOM   4243  O   HIS A 621     155.384  99.919 179.082  1.00105.71           O
ATOM   4244  CB  HIS A 621     154.772 101.284 176.685  1.00105.71           C
ATOM   4245  CG  HIS A 621     154.107 101.928 175.518  1.00105.71           C
ATOM   4246  ND1 HIS A 621     154.038 103.303 175.350  1.00105.71           N
ATOM   4247  CD2 HIS A 621     153.435 101.378 174.486  1.00105.71           C
ATOM   4248  CE1 HIS A 621     153.395 103.563 174.230  1.00105.71           C
ATOM   4249  NE2 HIS A 621     152.998 102.400 173.688  1.00105.71           N
ATOM   4250  N   ARG A 622     154.570  97.913 178.338  1.00112.51           N
ATOM   4251  CA  ARG A 622     155.024  97.122 179.504  1.00112.51           C
ATOM   4252  C   ARG A 622     156.508  97.395 179.720  1.00112.51           C
ATOM   4253  O   ARG A 622     157.349  96.918 178.961  1.00112.51           O
ATOM   4254  CB  ARG A 622     154.751  95.634 179.302  1.00112.51           C
ATOM   4255  CG  ARG A 622     153.310  95.236 179.580  1.00112.51           C
ATOM   4256  CD  ARG A 622     153.038  93.762 179.399  1.00112.51           C
ATOM   4257  NE  ARG A 622     152.900  93.439 177.983  1.00112.51           N
ATOM   4258  CZ  ARG A 622     153.836  92.900 177.197  1.00112.51           C
ATOM   4259  NH1 ARG A 622     153.559  92.662 175.922  1.00112.51           N
ATOM   4260  NH2 ARG A 622     155.035  92.585 177.664  1.00112.51           N
ATOM   4261  N   PRO A 623     156.892  98.122 180.787  1.00113.55           N
ATOM   4262  CA  PRO A 623     158.281  98.500 180.991  1.00113.55           C
ATOM   4263  C   PRO A 623     159.054  97.502 181.860  1.00113.55           C
ATOM   4264  O   PRO A 623     158.524  96.467 182.210  1.00113.55           O
ATOM   4265  CB  PRO A 623     158.157  99.847 181.709  1.00113.55           C
ATOM   4266  CG  PRO A 623     156.739  99.905 182.262  1.00113.55           C
ATOM   4267  CD  PRO A 623     156.029  98.639 181.853  1.00113.55           C
ATOM   4268  N   LYS A 624     160.314  97.818 182.155  1.00110.40           N
ATOM   4269  CA  LYS A 624     161.171  97.001 183.044  1.00110.40           C
ATOM   4270  C   LYS A 624     161.509  97.769 184.321  1.00110.40           C
ATOM   4271  O   LYS A 624     161.856  97.092 185.308  1.00110.40           O
ATOM   4272  CB  LYS A 624     162.458  96.559 182.337  1.00110.40           C
ATOM   4273  CG  LYS A 624     163.191  95.407 183.013  1.00110.40           C
ATOM   4274  CD  LYS A 624     162.340  94.165 183.164  1.00110.40           C
ATOM   4275  CE  LYS A 624     163.057  93.030 183.856  1.00110.40           C
ATOM   4276  NZ  LYS A 624     163.205  93.298 185.305  1.00110.40           N
ATOM   4277  N   TYR A 625     161.404  99.103 184.325  1.00109.75           N
ATOM   4278  CA  TYR A 625     161.615  99.894 185.570  1.00109.75           C
ATOM   4279  C   TYR A 625     160.785 101.175 185.509  1.00109.75           C
ATOM   4280  O   TYR A 625     161.255 102.177 184.949  1.00109.75           O
ATOM   4281  CB  TYR A 625     163.097 100.197 185.791  1.00109.75           C
ATOM   4282  CG  TYR A 625     163.936  99.043 186.270  1.00109.75           C
ATOM   4283  CD1 TYR A 625     163.750  98.489 187.526  1.00109.75           C
ATOM   4284  CD2 TYR A 625     164.867  98.454 185.437  1.00109.75           C
ATOM   4285  CE1 TYR A 625     164.509  97.413 187.961  1.00109.75           C
ATOM   4286  CE2 TYR A 625     165.644  97.387 185.855  1.00109.75           C
ATOM   4287  CZ  TYR A 625     165.477  96.867 187.128  1.00109.75           C
ATOM   4288  OH  TYR A 625     166.235  95.806 187.532  1.00109.75           O
ATOM   4289  N   ALA A 626     159.560 101.121 186.032  1.00105.98           N
ATOM   4290  CA  ALA A 626     158.636 102.273 186.029  1.00105.98           C
ATOM   4291  C   ALA A 626     159.066 103.249 187.121  1.00105.98           C
ATOM   4292  O   ALA A 626     158.938 102.887 188.293  1.00105.98           O
ATOM   4293  CB  ALA A 626     157.213 101.826 186.234  1.00105.98           C
ATOM   4294  N   LEU A 627     159.503 104.455 186.748  1.00103.11           N
ATOM   4295  CA  LEU A 627     159.942 105.476 187.730  1.00103.11           C
ATOM   4296  C   LEU A 627     158.709 106.250 188.209  1.00103.11           C
ATOM   4297  O   LEU A 627     158.603 107.450 187.926  1.00103.11           O
ATOM   4298  CB  LEU A 627     161.018 106.375 187.116  1.00103.11           C
ATOM   4299  CG  LEU A 627     162.447 105.956 187.469  1.00103.11           C
ATOM   4300  CD1 LEU A 627     162.895 104.773 186.618  1.00103.11           C
ATOM   4301  CD2 LEU A 627     163.400 107.135 187.356  1.00103.11           C
ATOM   4302  N   LEU A 628     157.829 105.587 188.957  1.00102.77           N
ATOM   4303  CA  LEU A 628     156.583 106.221 189.469  1.00102.77           C
ATOM   4304  C   LEU A 628     156.979 107.391 190.372  1.00102.77           C
ATOM   4305  O   LEU A 628     157.914 107.240 191.172  1.00102.77           O
ATOM   4306  CB  LEU A 628     155.719 105.214 190.235  1.00102.77           C
ATOM   4307  CG  LEU A 628     155.502 103.859 189.568  1.00102.77           C
ATOM   4308  CD1 LEU A 628     154.839 102.887 190.533  1.00102.77           C
ATOM   4309  CD2 LEU A 628     154.688 104.022 188.295  1.00102.77           C
ATOM   4310  N   ASP A 629     156.311 108.529 190.228  1.00108.57           N
ATOM   4311  CA  ASP A 629     156.650 109.753 190.995  1.00108.57           C
ATOM   4312  C   ASP A 629     155.359 110.321 191.573  1.00108.57           C
ATOM   4313  O   ASP A 629     154.660 111.045 190.853  1.00108.57           O
ATOM   4314  CB  ASP A 629     157.398 110.759 190.114  1.00108.57           C
ATOM   4315  CG  ASP A 629     158.045 111.883 190.906  1.00108.57           C
ATOM   4316  OD1 ASP A 629     159.141 112.344 190.503  1.00108.57           O
ATOM   4317  OD2 ASP A 629     157.457 112.289 191.917  1.00108.57           O
ATOM   4318  N   GLU A 630     155.084 110.036 192.844  1.00118.28           N
ATOM   4319  CA  GLU A 630     153.937 110.653 193.559  1.00118.28           C
ATOM   4320  C   GLU A 630     152.639 110.351 192.798  1.00118.28           C
ATOM   4321  O   GLU A 630     152.003 111.295 192.286  1.00118.28           O
ATOM   4322  CB  GLU A 630     154.168 112.163 193.672  1.00118.28           C
ATOM   4323  CG  GLU A 630     153.632 112.753 194.966  1.00118.28           C
ATOM   4324  CD  GLU A 630     154.578 112.620 196.151  1.00118.28           C
ATOM   4325  OE1 GLU A 630     155.800 112.782 195.947  1.00118.28           O
ATOM   4326  OE2 GLU A 630     154.097 112.337 197.270  1.00118.28           O
ATOM   4327  N   CYS A 631     152.268 109.076 192.656  1.00123.71           N
ATOM   4328  CA  CYS A 631     150.975 108.681 192.039  1.00123.71           C
ATOM   4329  C   CYS A 631     149.848 108.951 193.045  1.00123.71           C
ATOM   4330  O   CYS A 631     149.222 107.982 193.497  1.00123.71           O
ATOM   4331  CB  CYS A 631     150.996 107.221 191.602  1.00123.71           C
ATOM   4332  SG  CYS A 631     152.254 106.865 190.353  1.00123.71           S
ATOM   4333  N   THR A 632     149.611 110.222 193.397  1.00124.07           N
ATOM   4334  CA  THR A 632     148.626 110.664 194.438  1.00124.07           C
ATOM   4335  C   THR A 632     147.243 110.816 193.789  1.00124.07           C
ATOM   4336  O   THR A 632     147.193 110.762 192.545  1.00124.07           O
ATOM   4337  CB  THR A 632     149.098 111.927 195.179  1.00124.07           C
ATOM   4338  OG1 THR A 632     148.194 112.191 196.254  1.00124.07           O
ATOM   4339  CG2 THR A 632     149.202 113.148 194.289  1.00124.07           C
ATOM   4340  N   SER A 633     146.171 110.914 194.591  1.00123.02           N
ATOM   4341  CA  SER A 633     144.750 111.114 194.178  1.00123.02           C
ATOM   4342  C   SER A 633     144.100 109.788 193.745  1.00123.02           C
ATOM   4343  O   SER A 633     142.892 109.799 193.459  1.00123.02           O
ATOM   4344  CB  SER A 633     144.606 112.195 193.107  1.00123.02           C
ATOM   4345  OG  SER A 633     143.313 112.783 193.143  1.00123.02           O
ATOM   4346  N   ALA A 634     144.847 108.690 193.683  1.00117.33           N
ATOM   4347  CA  ALA A 634     144.279 107.368 193.368  1.00117.33           C
ATOM   4348  C   ALA A 634     143.686 106.779 194.646  1.00117.33           C
ATOM   4349  O   ALA A 634     144.316 106.894 195.722  1.00117.33           O
ATOM   4350  CB  ALA A 634     145.318 106.465 192.765  1.00117.33           C
ATOM   4351  N   VAL A 635     142.523 106.139 194.531  1.00106.69           N
ATOM   4352  CA  VAL A 635     141.807 105.569 195.708  1.00106.69           C
ATOM   4353  C   VAL A 635     142.689 104.472 196.313  1.00106.69           C
ATOM   4354  O   VAL A 635     143.381 103.784 195.547  1.00106.69           O
ATOM   4355  CB  VAL A 635     140.408 105.065 195.326  1.00106.69           C
ATOM   4356  CG1 VAL A 635     139.665 104.490 196.518  1.00106.69           C
ATOM   4357  CG2 VAL A 635     139.613 106.171 194.658  1.00106.69           C
ATOM   4358  N   SER A 636     142.688 104.366 197.638  1.00112.37           N
ATOM   4359  CA  SER A 636     143.734 103.675 198.440  1.00112.37           C
ATOM   4360  C   SER A 636     144.104 102.301 197.865  1.00112.37           C
ATOM   4361  O   SER A 636     145.269 102.128 197.431  1.00112.37           O
ATOM   4362  CB  SER A 636     143.290 103.562 199.870  1.00112.37           C
ATOM   4363  OG  SER A 636     142.987 104.841 200.410  1.00112.37           O
ATOM   4364  N   ILE A 637     143.160 101.366 197.858  1.00107.78           N
ATOM   4365  CA  ILE A 637     143.466  99.917 197.644  1.00107.78           C
ATOM   4366  C   ILE A 637     142.644  99.351 196.486  1.00107.78           C
ATOM   4367  O   ILE A 637     143.235  98.637 195.660  1.00107.78           O
ATOM   4368  CB  ILE A 637     143.294  99.101 198.942  1.00107.78           C
ATOM   4369  CG1 ILE A 637     141.917  99.308 199.582  1.00107.78           C
ATOM   4370  CG2 ILE A 637     144.421  99.421 199.915  1.00107.78           C
ATOM   4371  CD1 ILE A 637     141.557  98.276 200.625  1.00107.78           C
ATOM   4372  N   ASP A 638     141.337  99.608 196.459  1.00108.08           N
ATOM   4373  CA  ASP A 638     140.386  98.962 195.510  1.00108.08           C
ATOM   4374  C   ASP A 638     140.840  99.115 194.047  1.00108.08           C
ATOM   4375  O   ASP A 638     140.505  98.235 193.239  1.00108.08           O
ATOM   4376  CB  ASP A 638     138.978  99.533 195.669  1.00108.08           C
ATOM   4377  CG  ASP A 638     138.925 101.047 195.556  1.00108.08           C
ATOM   4378  OD1 ASP A 638     139.991 101.651 195.325  1.00108.08           O
ATOM   4379  OD2 ASP A 638     137.830 101.606 195.722  1.00108.08           O
ATOM   4380  N   VAL A 639     141.617 100.147 193.718  1.00109.96           N
ATOM   4381  CA  VAL A 639     142.055 100.386 192.312  1.00109.96           C
ATOM   4382  C   VAL A 639     143.575 100.547 192.273  1.00109.96           C
ATOM   4383  O   VAL A 639     144.221  99.825 191.481  1.00109.96           O
ATOM   4384  CB  VAL A 639     141.309 101.571 191.660  1.00109.96           C
ATOM   4385  CG1 VAL A 639     141.443 102.886 192.424  1.00109.96           C
ATOM   4386  CG2 VAL A 639     141.731 101.756 190.214  1.00109.96           C
ATOM   4387  N   GLU A 640     144.125 101.469 193.062  1.00113.04           N
ATOM   4388  CA  GLU A 640     145.589 101.719 193.080  1.00113.04           C
ATOM   4389  C   GLU A 640     146.317 100.469 193.580  1.00113.04           C
ATOM   4390  O   GLU A 640     147.326 100.100 192.950  1.00113.04           O
ATOM   4391  CB  GLU A 640     145.913 102.921 193.956  1.00113.04           C
ATOM   4392  CG  GLU A 640     147.396 103.237 194.013  1.00113.04           C
ATOM   4393  CD  GLU A 640     147.713 104.613 194.559  1.00113.04           C
ATOM   4394  OE1 GLU A 640     146.894 105.155 195.332  1.00113.04           O
ATOM   4395  OE2 GLU A 640     148.769 105.138 194.191  1.00113.04           O
ATOM   4396  N   GLY A 641     145.813  99.834 194.641  1.00105.90           N
ATOM   4397  CA  GLY A 641     146.305  98.521 195.098  1.00105.90           C
ATOM   4398  C   GLY A 641     146.330  97.508 193.966  1.00105.90           C
ATOM   4399  O   GLY A 641     147.369  96.839 193.806  1.00105.90           O
ATOM   4400  N   LYS A 642     145.223  97.374 193.231  1.00106.98           N
ATOM   4401  CA  LYS A 642     145.102  96.405 192.117  1.00106.98           C
ATOM   4402  C   LYS A 642     146.058  96.807 190.996  1.00106.98           C
ATOM   4403  O   LYS A 642     146.606  95.899 190.360  1.00106.98           O
ATOM   4404  CB  LYS A 642     143.650  96.313 191.643  1.00106.98           C
ATOM   4405  CG  LYS A 642     142.634  96.022 192.740  1.00106.98           C
ATOM   4406  CD  LYS A 642     143.010  94.872 193.661  1.00106.98           C
ATOM   4407  CE  LYS A 642     142.062  94.698 194.829  1.00106.98           C
ATOM   4408  NZ  LYS A 642     140.705  94.278 194.400  1.00106.98           N
ATOM   4409  N   ILE A 643     146.262  98.103 190.760  1.00109.98           N
ATOM   4410  CA  ILE A 643     147.204  98.586 189.706  1.00109.98           C
ATOM   4411  C   ILE A 643     148.630  98.159 190.069  1.00109.98           C
ATOM   4412  O   ILE A 643     149.320  97.617 189.203  1.00109.98           O
ATOM   4413  CB  ILE A 643     147.087 100.104 189.483  1.00109.98           C
ATOM   4414  CG1 ILE A 643     145.749 100.463 188.830  1.00109.98           C
ATOM   4415  CG2 ILE A 643     148.263 100.623 188.670  1.00109.98           C
ATOM   4416  CD1 ILE A 643     145.445 101.941 188.807  1.00109.98           C
ATOM   4417  N   PHE A 644     149.038  98.352 191.319  1.00114.35           N
ATOM   4418  CA  PHE A 644     150.381  97.945 191.802  1.00114.35           C
ATOM   4419  C   PHE A 644     150.481  96.415 191.818  1.00114.35           C
ATOM   4420  O   PHE A 644     151.566  95.895 191.524  1.00114.35           O
ATOM   4421  CB  PHE A 644     150.691  98.577 193.158  1.00114.35           C
ATOM   4422  CG  PHE A 644     151.056 100.040 193.084  1.00114.35           C
ATOM   4423  CD1 PHE A 644     150.188 100.978 192.542  1.00114.35           C
ATOM   4424  CD2 PHE A 644     152.293 100.484 193.541  1.00114.35           C
ATOM   4425  CE1 PHE A 644     150.535 102.320 192.480  1.00114.35           C
ATOM   4426  CE2 PHE A 644     152.643 101.823 193.465  1.00114.35           C
ATOM   4427  CZ  PHE A 644     151.766 102.739 192.932  1.00114.35           C
ATOM   4428  N   GLN A 645     149.384  95.713 192.092  1.00111.86           N
ATOM   4429  CA  GLN A 645     149.341  94.231 192.047  1.00111.86           C
ATOM   4430  C   GLN A 645     149.611  93.781 190.607  1.00111.86           C
ATOM   4431  O   GLN A 645     150.430  92.866 190.445  1.00111.86           O
ATOM   4432  CB  GLN A 645     148.008  93.713 192.592  1.00111.86           C
ATOM   4433  CG  GLN A 645     147.839  92.206 192.468  1.00111.86           C
ATOM   4434  CD  GLN A 645     149.018  91.460 193.044  1.00111.86           C
ATOM   4435  OE1 GLN A 645     149.272  91.509 194.245  1.00111.86           O
ATOM   4436  NE2 GLN A 645     149.747  90.754 192.191  1.00111.86           N
ATOM   4437  N   ALA A 646     148.942  94.371 189.617  1.00102.36           N
ATOM   4438  CA  ALA A 646     149.153  94.031 188.191  1.00102.36           C
ATOM   4439  C   ALA A 646     150.576  94.422 187.777  1.00102.36           C
ATOM   4440  O   ALA A 646     151.140  93.737 186.896  1.00102.36           O
ATOM   4441  CB  ALA A 646     148.114  94.686 187.314  1.00102.36           C
ATOM   4442  N   ALA A 647     151.122  95.494 188.354  1.00104.63           N
ATOM   4443  CA  ALA A 647     152.515  95.918 188.087  1.00104.63           C
ATOM   4444  C   ALA A 647     153.483  94.823 188.550  1.00104.63           C
ATOM   4445  O   ALA A 647     154.392  94.472 187.788  1.00104.63           O
ATOM   4446  CB  ALA A 647     152.809  97.236 188.752  1.00104.63           C
ATOM   4447  N   LYS A 648     153.237  94.255 189.726  1.00108.01           N
ATOM   4448  CA  LYS A 648     154.010  93.082 190.199  1.00108.01           C
ATOM   4449  C   LYS A 648     153.741  91.904 189.260  1.00108.01           C
ATOM   4450  O   LYS A 648     154.681  91.111 189.047  1.00108.01           O
ATOM   4451  CB  LYS A 648     153.667  92.741 191.649  1.00108.01           C
ATOM   4452  CG  LYS A 648     153.766  93.898 192.620  1.00108.01           C
ATOM   4453  CD  LYS A 648     154.985  94.774 192.420  1.00108.01           C
ATOM   4454  CE  LYS A 648     155.174  95.782 193.533  1.00108.01           C
ATOM   4455  NZ  LYS A 648     155.236  95.148 194.873  1.00108.01           N
ATOM   4456  N   ASP A 649     152.524  91.784 188.721  1.00107.88           N
ATOM   4457  CA  ASP A 649     152.081  90.587 187.954  1.00107.88           C
ATOM   4458  C   ASP A 649     152.846  90.488 186.627  1.00107.88           C
ATOM   4459  O   ASP A 649     153.413  89.424 186.332  1.00107.88           O
ATOM   4460  CB  ASP A 649     150.572  90.632 187.711  1.00107.88           C
ATOM   4461  CG  ASP A 649     149.994  89.404 187.025  1.00107.88           C
ATOM   4462  OD1 ASP A 649     150.743  88.432 186.808  1.00107.88           O
ATOM   4463  OD2 ASP A 649     148.788  89.431 186.713  1.00107.88           O
ATOM   4464  N   ALA A 650     152.918  91.589 185.890  1.00109.38           N
ATOM   4465  CA  ALA A 650     153.486  91.603 184.521  1.00109.38           C
ATOM   4466  C   ALA A 650     154.993  91.899 184.529  1.00109.38           C
ATOM   4467  O   ALA A 650     155.551  91.987 183.427  1.00109.38           O
ATOM   4468  CB  ALA A 650     152.722  92.585 183.675  1.00109.38           C
ATOM   4469  N   GLY A 651     155.629  92.048 185.701  1.00102.50           N
ATOM   4470  CA  GLY A 651     157.092  92.207 185.806  1.00102.50           C
ATOM   4471  C   GLY A 651     157.536  93.581 185.331  1.00102.50           C
ATOM   4472  O   GLY A 651     158.271  93.676 184.320  1.00102.50           O
ATOM   4473  N   ILE A 652     157.120  94.624 186.039  1.00104.58           N
ATOM   4474  CA  ILE A 652     157.497  96.033 185.720  1.00104.58           C
ATOM   4475  C   ILE A 652     158.602  96.514 186.667  1.00104.58           C
ATOM   4476  O   ILE A 652     159.327  97.441 186.283  1.00104.58           O
ATOM   4477  CB  ILE A 652     156.259  96.943 185.706  1.00104.58           C
ATOM   4478  CG1 ILE A 652     155.307  96.518 184.584  1.00104.58           C
ATOM   4479  CG2 ILE A 652     156.643  98.412 185.586  1.00104.58           C
ATOM   4480  CD1 ILE A 652     154.264  95.526 184.993  1.00104.58           C
ATOM   4481  N   ALA A 653     158.735  95.943 187.864  1.00 99.02           N
ATOM   4482  CA  ALA A 653     159.848  96.242 188.804  1.00 99.02           C
ATOM   4483  C   ALA A 653     159.835  97.743 189.135  1.00 99.02           C
ATOM   4484  O   ALA A 653     160.756  98.478 188.717  1.00 99.02           O
ATOM   4485  CB  ALA A 653     161.179  95.796 188.228  1.00 99.02           C
ATOM   4486  N   LEU A 654     158.834  98.176 189.905  1.00103.86           N
ATOM   4487  CA  LEU A 654     158.538  99.609 190.205  1.00103.86           C
ATOM   4488  C   LEU A 654     159.744 100.311 190.841  1.00103.86           C
ATOM   4489  O   LEU A 654     160.665  99.661 191.331  1.00103.86           O
ATOM   4490  CB  LEU A 654     157.327  99.695 191.140  1.00103.86           C
ATOM   4491  CG  LEU A 654     156.077  98.970 190.654  1.00103.86           C
ATOM   4492  CD1 LEU A 654     154.902  99.209 191.588  1.00103.86           C
ATOM   4493  CD2 LEU A 654     155.738  99.389 189.235  1.00103.86           C
ATOM   4494  N   LEU A 655     159.759 101.635 190.791  1.00103.81           N
ATOM   4495  CA  LEU A 655     160.734 102.478 191.527  1.00103.81           C
ATOM   4496  C   LEU A 655     160.034 103.802 191.833  1.00103.81           C
ATOM   4497  O   LEU A 655     159.979 104.671 190.945  1.00103.81           O
ATOM   4498  CB  LEU A 655     162.005 102.646 190.682  1.00103.81           C
ATOM   4499  CG  LEU A 655     163.235 103.179 191.416  1.00103.81           C
ATOM   4500  CD1 LEU A 655     164.520 102.549 190.888  1.00103.81           C
ATOM   4501  CD2 LEU A 655     163.299 104.692 191.306  1.00103.81           C
ATOM   4502  N   SER A 656     159.464 103.919 193.029  1.00102.71           N
ATOM   4503  CA  SER A 656     158.451 104.961 193.327  1.00102.71           C
ATOM   4504  C   SER A 656     158.817 105.770 194.574  1.00102.71           C
ATOM   4505  O   SER A 656     159.569 105.292 195.429  1.00102.71           O
ATOM   4506  CB  SER A 656     157.084 104.359 193.472  1.00102.71           C
ATOM   4507  OG  SER A 656     156.119 105.357 193.775  1.00102.71           O
ATOM   4508  N   ILE A 657     158.256 106.975 194.652  1.00109.73           N
ATOM   4509  CA  ILE A 657     158.166 107.826 195.871  1.00109.73           C
ATOM   4510  C   ILE A 657     156.681 108.041 196.134  1.00109.73           C
ATOM   4511  O   ILE A 657     155.903 107.912 195.180  1.00109.73           O
ATOM   4512  CB  ILE A 657     158.901 109.168 195.677  1.00109.73           C
ATOM   4513  CG1 ILE A 657     158.260 110.082 194.623  1.00109.73           C
ATOM   4514  CG2 ILE A 657     160.365 108.941 195.375  1.00109.73           C
ATOM   4515  CD1 ILE A 657     158.616 111.546 194.801  1.00109.73           C
ATOM   4516  N   THR A 658     156.302 108.355 197.365  1.00117.03           N
ATOM   4517  CA  THR A 658     154.917 108.744 197.729  1.00117.03           C
ATOM   4518  C   THR A 658     154.922 109.322 199.144  1.00117.03           C
ATOM   4519  O   THR A 658     155.614 108.771 200.021  1.00117.03           O
ATOM   4520  CB  THR A 658     153.936 107.566 197.604  1.00117.03           C
ATOM   4521  OG1 THR A 658     152.605 108.023 197.845  1.00117.03           O
ATOM   4522  CG2 THR A 658     154.254 106.437 198.559  1.00117.03           C
ATOM   4523  N   HIS A 659     154.112 110.352 199.363  1.00120.33           N
ATOM   4524  CA  HIS A 659     153.728 110.820 200.715  1.00120.33           C
ATOM   4525  C   HIS A 659     152.323 110.269 201.018  1.00120.33           C
ATOM   4526  O   HIS A 659     151.447 111.051 201.447  1.00120.33           O
ATOM   4527  CB  HIS A 659     153.836 112.344 200.769  1.00120.33           C
ATOM   4528  CG  HIS A 659     155.210 112.894 200.563  1.00120.33           C
ATOM   4529  ND1 HIS A 659     155.533 114.165 200.986  1.00120.33           N
ATOM   4530  CD2 HIS A 659     156.343 112.385 200.022  1.00120.33           C
ATOM   4531  CE1 HIS A 659     156.793 114.427 200.697  1.00120.33           C
ATOM   4532  NE2 HIS A 659     157.312 113.348 200.107  1.00120.33           N
ATOM   4533  N   ARG A 660     152.088 108.985 200.727  1.00116.68           N
ATOM   4534  CA  ARG A 660     150.795 108.297 201.003  1.00116.68           C
ATOM   4535  C   ARG A 660     151.093 106.962 201.667  1.00116.68           C
ATOM   4536  O   ARG A 660     151.886 106.199 201.137  1.00116.68           O
ATOM   4537  CB  ARG A 660     150.000 108.078 199.718  1.00116.68           C
ATOM   4538  CG  ARG A 660     149.693 109.347 198.943  1.00116.68           C
ATOM   4539  CD  ARG A 660     148.938 109.045 197.669  1.00116.68           C
ATOM   4540  NE  ARG A 660     147.638 108.411 197.880  1.00116.68           N
ATOM   4541  CZ  ARG A 660     147.376 107.099 197.851  1.00116.68           C
ATOM   4542  NH1 ARG A 660     148.339 106.211 197.650  1.00116.68           N
ATOM   4543  NH2 ARG A 660     146.135 106.670 198.036  1.00116.68           N
ATOM   4544  N   PRO A 661     150.437 106.599 202.794  1.00110.06           N
ATOM   4545  CA  PRO A 661     150.833 105.428 203.571  1.00110.06           C
ATOM   4546  C   PRO A 661     150.494 104.073 202.954  1.00110.06           C
ATOM   4547  O   PRO A 661     151.145 103.116 203.307  1.00110.06           O
ATOM   4548  CB  PRO A 661     149.966 105.506 204.834  1.00110.06           C
ATOM   4549  CG  PRO A 661     149.466 106.931 204.876  1.00110.06           C
ATOM   4550  CD  PRO A 661     149.306 107.298 203.418  1.00110.06           C
ATOM   4551  N   SER A 662     149.431 103.989 202.162  1.00114.13           N
ATOM   4552  CA  SER A 662     148.896 102.694 201.679  1.00114.13           C
ATOM   4553  C   SER A 662     149.919 101.996 200.785  1.00114.13           C
ATOM   4554  O   SER A 662     149.957 100.740 200.824  1.00114.13           O
ATOM   4555  CB  SER A 662     147.597 102.868 200.961  1.00114.13           C
ATOM   4556  OG  SER A 662     147.784 103.619 199.772  1.00114.13           O
ATOM   4557  N   LEU A 663     150.750 102.744 200.056  1.00116.69           N
ATOM   4558  CA  LEU A 663     151.696 102.138 199.080  1.00116.69           C
ATOM   4559  C   LEU A 663     152.916 101.534 199.789  1.00116.69           C
ATOM   4560  O   LEU A 663     153.523 100.641 199.210  1.00116.69           O
ATOM   4561  CB  LEU A 663     152.120 103.187 198.059  1.00116.69           C
ATOM   4562  CG  LEU A 663     150.980 103.868 197.303  1.00116.69           C
ATOM   4563  CD1 LEU A 663     151.492 105.065 196.521  1.00116.69           C
ATOM   4564  CD2 LEU A 663     150.261 102.900 196.374  1.00116.69           C
ATOM   4565  N   TRP A 664     153.224 101.943 201.016  1.00123.85           N
ATOM   4566  CA  TRP A 664     154.482 101.533 201.702  1.00123.85           C
ATOM   4567  C   TRP A 664     154.431 100.030 201.999  1.00123.85           C
ATOM   4568  O   TRP A 664     155.494  99.386 201.968  1.00123.85           O
ATOM   4569  CB  TRP A 664     154.693 102.338 202.985  1.00123.85           C
ATOM   4570  CG  TRP A 664     154.950 103.799 202.778  1.00123.85           C
ATOM   4571  CD1 TRP A 664     154.259 104.657 201.972  1.00123.85           C
ATOM   4572  CD2 TRP A 664     155.959 104.592 203.423  1.00123.85           C
ATOM   4573  NE1 TRP A 664     154.784 105.918 202.048  1.00123.85           N
ATOM   4574  CE2 TRP A 664     155.822 105.913 202.938  1.00123.85           C
ATOM   4575  CE3 TRP A 664     156.962 104.324 204.363  1.00123.85           C
ATOM   4576  CZ2 TRP A 664     156.651 106.952 203.358  1.00123.85           C
ATOM   4577  CZ3 TRP A 664     157.779 105.353 204.780  1.00123.85           C
ATOM   4578  CH2 TRP A 664     157.621 106.650 204.286  1.00123.85           C
ATOM   4579  N   LYS A 665     153.232  99.476 202.191  1.00117.38           N
ATOM   4580  CA  LYS A 665     153.067  98.021 202.440  1.00117.38           C
ATOM   4581  C   LYS A 665     153.422  97.217 201.183  1.00117.38           C
ATOM   4582  O   LYS A 665     153.658  96.012 201.321  1.00117.38           O
ATOM   4583  CB  LYS A 665     151.638  97.718 202.886  1.00117.38           C
ATOM   4584  CG  LYS A 665     150.602  97.700 201.769  1.00117.38           C
ATOM   4585  CD  LYS A 665     149.176  97.709 202.297  1.00117.38           C
ATOM   4586  CE  LYS A 665     148.715  96.360 202.806  1.00117.38           C
ATOM   4587  NZ  LYS A 665     147.312  96.405 203.281  1.00117.38           N
ATOM   4588  N   TYR A 666     153.445  97.843 200.007  1.00117.78           N
ATOM   4589  CA  TYR A 666     153.688  97.139 198.722  1.00117.78           C
ATOM   4590  C   TYR A 666     155.179  97.115 198.400  1.00117.78           C
ATOM   4591  O   TYR A 666     155.520  96.543 197.360  1.00117.78           O
ATOM   4592  CB  TYR A 666     152.921  97.801 197.578  1.00117.78           C
ATOM   4593  CG  TYR A 666     151.425  97.651 197.676  1.00117.78           C
ATOM   4594  CD1 TYR A 666     150.807  96.483 197.268  1.00117.78           C
ATOM   4595  CD2 TYR A 666     150.633  98.656 198.215  1.00117.78           C
ATOM   4596  CE1 TYR A 666     149.432  96.324 197.358  1.00117.78           C
ATOM   4597  CE2 TYR A 666     149.259  98.513 198.318  1.00117.78           C
ATOM   4598  CZ  TYR A 666     148.657  97.339 197.892  1.00117.78           C
ATOM   4599  OH  TYR A 666     147.303  97.185 197.968  1.00117.78           O
ATOM   4600  N   HIS A 667     156.048  97.689 199.236  1.00114.80           N
ATOM   4601  CA  HIS A 667     157.493  97.834 198.912  1.00114.80           C
ATOM   4602  C   HIS A 667     158.358  96.861 199.725  1.00114.80           C
ATOM   4603  O   HIS A 667     157.817  96.085 200.520  1.00114.80           O
ATOM   4604  CB  HIS A 667     157.920  99.284 199.062  1.00114.80           C
ATOM   4605  CG  HIS A 667     157.244 100.205 198.114  1.00114.80           C
ATOM   4606  ND1 HIS A 667     157.588 100.283 196.784  1.00114.80           N
ATOM   4607  CD2 HIS A 667     156.296 101.142 198.315  1.00114.80           C
ATOM   4608  CE1 HIS A 667     156.851 101.199 196.193  1.00114.80           C
ATOM   4609  NE2 HIS A 667     156.047 101.743 197.112  1.00114.80           N
ATOM   4610  N   THR A 668     159.663  96.881 199.479  1.00106.91           N
ATOM   4611  CA  THR A 668     160.658  95.967 200.087  1.00106.91           C
ATOM   4612  C   THR A 668     161.782  96.764 200.759  1.00106.91           C
ATOM   4613  O   THR A 668     162.393  96.231 201.703  1.00106.91           O
ATOM   4614  CB  THR A 668     161.167  95.014 199.004  1.00106.91           C
ATOM   4615  OG1 THR A 668     160.038  94.314 198.477  1.00106.91           O
ATOM   4616  CG2 THR A 668     162.199  94.026 199.505  1.00106.91           C
ATOM   4617  N   HIS A 669     162.082  97.962 200.263  1.00109.88           N
ATOM   4618  CA  HIS A 669     163.168  98.827 200.787  1.00109.88           C
ATOM   4619  C   HIS A 669     162.649 100.245 201.010  1.00109.88           C
ATOM   4620  O   HIS A 669     161.767 100.696 200.261  1.00109.88           O
ATOM   4621  CB  HIS A 669     164.367  98.815 199.840  1.00109.88           C
ATOM   4622  CG  HIS A 669     165.028  97.485 199.715  1.00109.88           C
ATOM   4623  ND1 HIS A 669     165.834  96.944 200.694  1.00109.88           N
ATOM   4624  CD2 HIS A 669     165.001  96.586 198.711  1.00109.88           C
ATOM   4625  CE1 HIS A 669     166.280  95.769 200.288  1.00109.88           C
ATOM   4626  NE2 HIS A 669     165.775  95.523 199.074  1.00109.88           N
ATOM   4627  N   LEU A 670     163.213 100.944 201.992  1.00106.80           N
ATOM   4628  CA  LEU A 670     162.837 102.343 202.302  1.00106.80           C
ATOM   4629  C   LEU A 670     163.819 103.323 201.652  1.00106.80           C
ATOM   4630  O   LEU A 670     163.336 104.204 200.925  1.00106.80           O
ATOM   4631  CB  LEU A 670     162.784 102.509 203.816  1.00106.80           C
ATOM   4632  CG  LEU A 670     162.218 103.841 204.309  1.00106.80           C
ATOM   4633  CD1 LEU A 670     160.957 104.237 203.547  1.00106.80           C
ATOM   4634  CD2 LEU A 670     161.934 103.794 205.802  1.00106.80           C
ATOM   4635  N   LEU A 671     165.129 103.155 201.860  1.00106.73           N
ATOM   4636  CA  LEU A 671     166.141 104.103 201.313  1.00106.73           C
ATOM   4637  C   LEU A 671     165.694 105.533 201.661  1.00106.73           C
ATOM   4638  O   LEU A 671     165.146 106.226 200.778  1.00106.73           O
ATOM   4639  CB  LEU A 671     166.244 103.904 199.796  1.00106.73           C
ATOM   4640  CG  LEU A 671     167.572 104.320 199.161  1.00106.73           C
ATOM   4641  CD1 LEU A 671     167.598 103.929 197.696  1.00106.73           C
ATOM   4642  CD2 LEU A 671     167.853 105.809 199.334  1.00106.73           C
ATOM   4643  N   GLN A 672     165.852 105.922 202.922  1.00108.50           N
ATOM   4644  CA  GLN A 672     165.361 107.222 203.431  1.00108.50           C
ATOM   4645  C   GLN A 672     166.285 108.351 202.966  1.00108.50           C
ATOM   4646  O   GLN A 672     167.518 108.259 203.169  1.00108.50           O
ATOM   4647  CB  GLN A 672     165.244 107.228 204.955  1.00108.50           C
ATOM   4648  CG  GLN A 672     164.384 108.376 205.473  1.00108.50           C
ATOM   4649  CD  GLN A 672     163.033 108.437 204.801  1.00108.50           C
ATOM   4650  OE1 GLN A 672     162.611 109.481 204.303  1.00108.50           O
ATOM   4651  NE2 GLN A 672     162.352 107.300 204.762  1.00108.50           N
ATOM   4652  N   PHE A 673     165.690 109.399 202.398  1.00110.71           N
ATOM   4653  CA  PHE A 673     166.372 110.670 202.051  1.00110.71           C
ATOM   4654  C   PHE A 673     165.972 111.726 203.084  1.00110.71           C
ATOM   4655  O   PHE A 673     164.772 111.848 203.424  1.00110.71           O
ATOM   4656  CB  PHE A 673     166.021 111.088 200.622  1.00110.71           C
ATOM   4657  CG  PHE A 673     167.020 110.637 199.590  1.00110.71           C
ATOM   4658  CD1 PHE A 673     168.155 111.394 199.354  1.00110.71           C
ATOM   4659  CD2 PHE A 673     166.850 109.458 198.881  1.00110.71           C
ATOM   4660  CE1 PHE A 673     169.100 110.992 198.419  1.00110.71           C
ATOM   4661  CE2 PHE A 673     167.789 109.057 197.941  1.00110.71           C
ATOM   4662  CZ  PHE A 673     168.912 109.824 197.712  1.00110.71           C
ATOM   4663  N   ASP A 674     166.925 112.517 203.545  1.00113.32           N
ATOM   4664  CA  ASP A 674     166.644 113.616 204.506  1.00113.32           C
ATOM   4665  C   ASP A 674     167.807 114.611 204.510  1.00113.32           C
ATOM   4666  O   ASP A 674     168.963 114.195 204.278  1.00113.32           O
ATOM   4667  CB  ASP A 674     166.355 113.075 205.910  1.00113.32           C
ATOM   4668  CG  ASP A 674     167.473 112.227 206.484  1.00113.32           C
ATOM   4669  OD1 ASP A 674     168.473 112.004 205.778  1.00113.32           O
ATOM   4670  OD2 ASP A 674     167.324 111.767 207.630  1.00113.32           O
ATOM   4671  N   GLY A 675     167.503 115.880 204.791  1.00107.13           N
ATOM   4672  CA  GLY A 675     168.497 116.959 204.934  1.00107.13           C
ATOM   4673  C   GLY A 675     169.448 117.018 203.748  1.00107.13           C
ATOM   4674  O   GLY A 675     168.966 117.023 202.608  1.00107.13           O
ATOM   4675  N   GLU A 676     170.753 117.069 204.004  1.00112.08           N
ATOM   4676  CA  GLU A 676     171.809 117.114 202.954  1.00112.08           C
ATOM   4677  C   GLU A 676     172.789 115.968 203.204  1.00112.08           C
ATOM   4678  O   GLU A 676     173.213 115.797 204.363  1.00112.08           O
ATOM   4679  CB  GLU A 676     172.520 118.466 202.901  1.00112.08           C
ATOM   4680  CG  GLU A 676     173.008 118.972 204.247  1.00112.08           C
ATOM   4681  CD  GLU A 676     171.983 119.750 205.052  1.00112.08           C
ATOM   4682  OE1 GLU A 676     170.780 119.644 204.744  1.00112.08           O
ATOM   4683  OE2 GLU A 676     172.392 120.465 205.987  1.00112.08           O
ATOM   4684  N   GLY A 677     173.160 115.241 202.147  1.00105.53           N
ATOM   4685  CA  GLY A 677     174.058 114.072 202.217  1.00105.53           C
ATOM   4686  C   GLY A 677     173.395 112.848 202.835  1.00105.53           C
ATOM   4687  O   GLY A 677     174.115 111.861 203.078  1.00105.53           O
ATOM   4688  N   GLY A 678     172.074 112.859 203.046  1.00107.38           N
ATOM   4689  CA  GLY A 678     171.321 111.708 203.576  1.00107.38           C
ATOM   4690  C   GLY A 678     170.974 110.723 202.480  1.00107.38           C
ATOM   4691  O   GLY A 678     170.045 111.010 201.710  1.00107.38           O
ATOM   4692  N   TRP A 679     171.659 109.586 202.422  1.00116.70           N
ATOM   4693  CA  TRP A 679     171.405 108.536 201.399  1.00116.70           C
ATOM   4694  C   TRP A 679     170.767 107.303 202.062  1.00116.70           C
ATOM   4695  O   TRP A 679     169.645 106.937 201.677  1.00116.70           O
ATOM   4696  CB  TRP A 679     172.690 108.183 200.632  1.00116.70           C
ATOM   4697  CG  TRP A 679     173.900 108.001 201.490  1.00116.70           C
ATOM   4698  CD1 TRP A 679     174.725 108.975 201.960  1.00116.70           C
ATOM   4699  CD2 TRP A 679     174.413 106.759 202.003  1.00116.70           C
ATOM   4700  NE1 TRP A 679     175.730 108.427 202.713  1.00116.70           N
ATOM   4701  CE2 TRP A 679     175.553 107.070 202.773  1.00116.70           C
ATOM   4702  CE3 TRP A 679     174.005 105.423 201.905  1.00116.70           C
ATOM   4703  CZ2 TRP A 679     176.300 106.088 203.422  1.00116.70           C
ATOM   4704  CZ3 TRP A 679     174.741 104.453 202.551  1.00116.70           C
ATOM   4705  CH2 TRP A 679     175.875 104.784 203.297  1.00116.70           C
ATOM   4706  N   LYS A 680     171.470 106.680 203.011  1.00113.23           N
ATOM   4707  CA  LYS A 680     170.964 105.588 203.884  1.00113.23           C
ATOM   4708  C   LYS A 680     170.097 104.581 203.115  1.00113.23           C
ATOM   4709  O   LYS A 680     168.905 104.474 203.443  1.00113.23           O
ATOM   4710  CB  LYS A 680     170.148 106.241 205.002  1.00113.23           C
ATOM   4711  CG  LYS A 680     170.965 107.050 205.993  1.00113.23           C
ATOM   4712  CD  LYS A 680     170.143 107.565 207.153  1.00113.23           C
ATOM   4713  CE  LYS A 680     169.101 108.594 206.762  1.00113.23           C
ATOM   4714  NZ  LYS A 680     169.716 109.853 206.279  1.00113.23           N
ATOM   4715  N   PHE A 681     170.645 103.876 202.127  1.00110.13           N
ATOM   4716  CA  PHE A 681     169.919 102.758 201.476  1.00110.13           C
ATOM   4717  C   PHE A 681     169.824 101.617 202.493  1.00110.13           C
ATOM   4718  O   PHE A 681     170.828 101.277 203.141  1.00110.13           O
ATOM   4719  CB  PHE A 681     170.564 102.319 200.163  1.00110.13           C
ATOM   4720  CG  PHE A 681     171.930 101.704 200.306  1.00110.13           C
ATOM   4721  CD1 PHE A 681     173.055 102.511 200.272  1.00110.13           C
ATOM   4722  CD2 PHE A 681     172.103 100.338 200.491  1.00110.13           C
ATOM   4723  CE1 PHE A 681     174.326 101.967 200.400  1.00110.13           C
ATOM   4724  CE2 PHE A 681     173.373  99.795 200.623  1.00110.13           C
ATOM   4725  CZ  PHE A 681     174.482 100.611 200.581  1.00110.13           C
ATOM   4726  N   GLU A 682     168.622 101.108 202.710  1.00106.01           N
ATOM   4727  CA  GLU A 682     168.352 100.172 203.830  1.00106.01           C
ATOM   4728  C   GLU A 682     167.315  99.146 203.402  1.00106.01           C
ATOM   4729  O   GLU A 682     166.537  99.408 202.460  1.00106.01           O
ATOM   4730  CB  GLU A 682     167.912 100.942 205.074  1.00106.01           C
ATOM   4731  CG  GLU A 682     166.600 101.695 204.917  1.00106.01           C
ATOM   4732  CD  GLU A 682     166.179 102.476 206.153  1.00106.01           C
ATOM   4733  OE1 GLU A 682     166.860 102.377 207.198  1.00106.01           O
ATOM   4734  OE2 GLU A 682     165.162 103.189 206.073  1.00106.01           O
ATOM   4735  N   LYS A 683     167.261  98.030 204.130  1.00105.79           N
ATOM   4736  CA  LYS A 683     166.304  96.929 203.853  1.00105.79           C
ATOM   4737  C   LYS A 683     165.057  97.091 204.723  1.00105.79           C
ATOM   4738  O   LYS A 683     165.177  97.101 205.963  1.00105.79           O
ATOM   4739  CB  LYS A 683     166.955  95.564 204.065  1.00105.79           C
ATOM   4740  CG  LYS A 683     166.143  94.402 203.516  1.00105.79           C
ATOM   4741  CD  LYS A 683     166.992  93.204 203.145  1.00105.79           C
ATOM   4742  CE  LYS A 683     166.193  91.928 202.979  1.00105.79           C
ATOM   4743  NZ  LYS A 683     165.279  91.991 201.813  1.00105.79           N
ATOM   4744  N   LEU A 684     163.891  97.207 204.093  1.00105.25           N
ATOM   4745  CA  LEU A 684     162.607  97.404 204.806  1.00105.25           C
ATOM   4746  C   LEU A 684     161.999  96.020 205.031  1.00105.25           C
ATOM   4747  O   LEU A 684     162.508  95.052 204.444  1.00105.25           O
ATOM   4748  CB  LEU A 684     161.709  98.333 203.981  1.00105.25           C
ATOM   4749  CG  LEU A 684     160.525  98.980 204.701  1.00105.25           C
ATOM   4750  CD1 LEU A 684     160.957  99.725 205.959  1.00105.25           C
ATOM   4751  CD2 LEU A 684     159.789  99.913 203.752  1.00105.25           C
ATOM   4752  N   ASP A 685     161.015  95.928 205.928  1.00108.04           N
ATOM   4753  CA  ASP A 685     160.289  94.693 206.331  1.00108.04           C
ATOM   4754  C   ASP A 685     161.163  93.845 207.265  1.00108.04           C
ATOM   4755  O   ASP A 685     160.687  92.777 207.684  1.00108.04           O
ATOM   4756  CB  ASP A 685     159.777  93.875 205.138  1.00108.04           C
ATOM   4757  CG  ASP A 685     158.794  94.625 204.260  1.00108.04           C
ATOM   4758  OD1 ASP A 685     158.101  95.517 204.787  1.00108.04           O
ATOM   4759  OD2 ASP A 685     158.733  94.311 203.056  1.00108.04           O
ATOM   4760  N   SER A 686     162.367  94.306 207.617  1.00105.02           N
ATOM   4761  CA  SER A 686     163.264  93.628 208.583  1.00105.02           C
ATOM   4762  C   SER A 686     163.359  94.460 209.863  1.00105.02           C
ATOM   4763  O   SER A 686     163.155  93.902 210.949  1.00105.02           O
ATOM   4764  CB  SER A 686     164.612  93.378 207.976  1.00105.02           C
ATOM   4765  OG  SER A 686     165.311  94.597 207.796  1.00105.02           O
ATOM   4766  N   ALA A 687     163.683  95.751 209.739  1.00105.11           N
ATOM   4767  CA  ALA A 687     163.772  96.704 210.868  1.00105.11           C
ATOM   4768  C   ALA A 687     162.515  97.578 210.916  1.00105.11           C
ATOM   4769  O   ALA A 687     162.633  98.725 211.355  1.00105.11           O
ATOM   4770  CB  ALA A 687     165.027  97.541 210.746  1.00105.11           C
ATOM   4771  N   ALA A 688     161.337  97.034 210.589  1.00102.46           N
ATOM   4772  CA  ALA A 688     160.047  97.761 210.493  1.00102.46           C
ATOM   4773  C   ALA A 688     159.594  98.327 211.854  1.00102.46           C
ATOM   4774  O   ALA A 688     158.668  99.150 211.871  1.00102.46           O
ATOM   4775  CB  ALA A 688     159.009  96.829 209.922  1.00102.46           C
ATOM   4776  N   ARG A 689     160.242  97.922 212.950  1.00104.89           N
ATOM   4777  CA  ARG A 689     159.911  98.369 214.329  1.00104.89           C
ATOM   4778  C   ARG A 689     160.216  99.867 214.498  1.00104.89           C
ATOM   4779  O   ARG A 689     159.464 100.512 215.242  1.00104.89           O
ATOM   4780  CB  ARG A 689     160.561  97.437 215.368  1.00104.89           C
ATOM   4781  CG  ARG A 689     162.048  97.636 215.625  1.00104.89           C
ATOM   4782  CD  ARG A 689     163.007  96.921 214.692  1.00104.89           C
ATOM   4783  NE  ARG A 689     164.395  97.112 215.107  1.00104.89           N
ATOM   4784  CZ  ARG A 689     165.153  98.183 214.846  1.00104.89           C
ATOM   4785  NH1 ARG A 689     164.684  99.204 214.143  1.00104.89           N
ATOM   4786  NH2 ARG A 689     166.400  98.221 215.286  1.00104.89           N
ATOM   4787  N   LEU A 690     161.243 100.416 213.839  1.00104.49           N
ATOM   4788  CA  LEU A 690     161.650 101.845 213.917  1.00104.49           C
ATOM   4789  C   LEU A 690     162.062 102.213 215.346  1.00104.49           C
ATOM   4790  O   LEU A 690     161.908 103.385 215.685  1.00104.49           O
ATOM   4791  CB  LEU A 690     160.522 102.787 213.471  1.00104.49           C
ATOM   4792  CG  LEU A 690     159.747 102.432 212.206  1.00104.49           C
ATOM   4793  CD1 LEU A 690     158.713 103.505 211.907  1.00104.49           C
ATOM   4794  CD2 LEU A 690     160.666 102.226 211.013  1.00104.49           C
ATOM   4795  N   SER A 691     162.644 101.292 216.110  1.00103.37           N
ATOM   4796  CA  SER A 691     162.997 101.511 217.536  1.00103.37           C
ATOM   4797  C   SER A 691     164.024 102.643 217.648  1.00103.37           C
ATOM   4798  O   SER A 691     163.878 103.472 218.562  1.00103.37           O
ATOM   4799  CB  SER A 691     163.494 100.248 218.185  1.00103.37           C
ATOM   4800  OG  SER A 691     162.428  99.325 218.346  1.00103.37           O
ATOM   4801  N   LEU A 692     164.975 102.701 216.713  1.00103.77           N
ATOM   4802  CA  LEU A 692     166.073 103.700 216.714  1.00103.77           C
ATOM   4803  C   LEU A 692     165.514 105.124 216.599  1.00103.77           C
ATOM   4804  O   LEU A 692     166.028 105.989 217.322  1.00103.77           O
ATOM   4805  CB  LEU A 692     167.088 103.370 215.611  1.00103.77           C
ATOM   4806  CG  LEU A 692     166.775 103.817 214.182  1.00103.77           C
ATOM   4807  CD1 LEU A 692     168.031 103.773 213.326  1.00103.77           C
ATOM   4808  CD2 LEU A 692     165.687 102.971 213.548  1.00103.77           C
ATOM   4809  N   THR A 693     164.480 105.353 215.781  1.00103.53           N
ATOM   4810  CA  THR A 693     163.928 106.706 215.497  1.00103.53           C
ATOM   4811  C   THR A 693     162.716 107.009 216.388  1.00103.53           C
ATOM   4812  O   THR A 693     162.711 108.100 216.988  1.00103.53           O
ATOM   4813  CB  THR A 693     163.558 106.884 214.018  1.00103.53           C
ATOM   4814  OG1 THR A 693     164.679 106.480 213.233  1.00103.53           O
ATOM   4815  CG2 THR A 693     163.183 108.312 213.687  1.00103.53           C
ATOM   4816  N   GLU A 694     161.737 106.104 216.456  1.00104.96           N
ATOM   4817  CA  GLU A 694     160.436 106.375 217.120  1.00104.96           C
ATOM   4818  C   GLU A 694     160.632 106.543 218.630  1.00104.96           C
ATOM   4819  O   GLU A 694     159.888 107.352 219.185  1.00104.96           O
ATOM   4820  CB  GLU A 694     159.401 105.281 216.833  1.00104.96           C
ATOM   4821  CG  GLU A 694     158.419 105.659 215.747  1.00104.96           C
ATOM   4822  CD  GLU A 694     157.516 106.834 216.086  1.00104.96           C
ATOM   4823  OE1 GLU A 694     157.355 107.164 217.281  1.00104.96           O
ATOM   4824  OE2 GLU A 694     156.957 107.413 215.146  1.00104.96           O
ATOM   4825  N   GLU A 695     161.525 105.773 219.256  1.00106.48           N
ATOM   4826  CA  GLU A 695     161.697 105.800 220.733  1.00106.48           C
ATOM   4827  C   GLU A 695     162.301 107.147 221.157  1.00106.48           C
ATOM   4828  O   GLU A 695     161.970 107.599 222.266  1.00106.48           O
ATOM   4829  CB  GLU A 695     162.531 104.611 221.221  1.00106.48           C
ATOM   4830  CG  GLU A 695     162.493 104.404 222.732  1.00106.48           C
ATOM   4831  CD  GLU A 695     161.120 104.145 223.332  1.00106.48           C
ATOM   4832  OE1 GLU A 695     160.270 103.572 222.624  1.00106.48           O
ATOM   4833  OE2 GLU A 695     160.898 104.548 224.491  1.00106.48           O
ATOM   4834  N   LYS A 696     163.218 107.699 220.357  1.00105.03           N
ATOM   4835  CA  LYS A 696     163.883 108.998 220.641  1.00105.03           C
ATOM   4836  C   LYS A 696     162.859 110.123 220.480  1.00105.03           C
ATOM   4837  O   LYS A 696     162.864 111.063 221.298  1.00105.03           O
ATOM   4838  CB  LYS A 696     165.081 109.208 219.712  1.00105.03           C
ATOM   4839  CG  LYS A 696     166.239 108.254 219.953  1.00105.03           C
ATOM   4840  CD  LYS A 696     167.529 108.717 219.325  1.00105.03           C
ATOM   4841  CE  LYS A 696     168.530 107.596 219.150  1.00105.03           C
ATOM   4842  NZ  LYS A 696     169.788 108.078 218.532  1.00105.03           N
ATOM   4843  N   GLN A 697     162.037 110.048 219.433  1.00108.84           N
ATOM   4844  CA  GLN A 697     161.004 111.072 219.145  1.00108.84           C
ATOM   4845  C   GLN A 697     160.059 111.134 220.350  1.00108.84           C
ATOM   4846  O   GLN A 697     160.018 112.167 220.971  1.00108.84           O
ATOM   4847  CB  GLN A 697     160.294 110.770 217.826  1.00108.84           C
ATOM   4848  CG  GLN A 697     161.186 110.915 216.595  1.00108.84           C
ATOM   4849  CD  GLN A 697     161.302 112.336 216.093  1.00108.84           C
ATOM   4850  OE1 GLN A 697     161.036 113.299 216.810  1.00108.84           O
ATOM   4851  NE2 GLN A 697     161.705 112.474 214.842  1.00108.84           N
ATOM   4852  N   ARG A 698     159.481 110.004 220.752  1.00112.46           N
ATOM   4853  CA  ARG A 698     158.507 109.935 221.876  1.00112.46           C
ATOM   4854  C   ARG A 698     159.188 110.353 223.178  1.00112.46           C
ATOM   4855  O   ARG A 698     158.474 110.879 224.049  1.00112.46           O
ATOM   4856  CB  ARG A 698     157.894 108.537 221.999  1.00112.46           C
ATOM   4857  CG  ARG A 698     157.003 108.141 220.830  1.00112.46           C
ATOM   4858  CD  ARG A 698     155.775 109.026 220.668  1.00112.46           C
ATOM   4859  NE  ARG A 698     154.940 109.032 221.865  1.00112.46           N
ATOM   4860  CZ  ARG A 698     154.045 108.094 222.203  1.00112.46           C
ATOM   4861  NH1 ARG A 698     153.873 107.014 221.454  1.00112.46           N
ATOM   4862  NH2 ARG A 698     153.348 108.229 223.319  1.00112.46           N
ATOM   4863  N   LEU A 699     160.509 110.177 223.287  1.00111.77           N
ATOM   4864  CA  LEU A 699     161.306 110.774 224.393  1.00111.77           C
ATOM   4865  C   LEU A 699     161.207 112.304 224.317  1.00111.77           C
ATOM   4866  O   LEU A 699     160.719 112.878 225.304  1.00111.77           O
ATOM   4867  CB  LEU A 699     162.756 110.279 224.322  1.00111.77           C
ATOM   4868  CG  LEU A 699     163.789 111.079 225.116  1.00111.77           C
ATOM   4869  CD1 LEU A 699     163.509 110.999 226.609  1.00111.77           C
ATOM   4870  CD2 LEU A 699     165.196 110.586 224.817  1.00111.77           C
ATOM   4871  N   GLU A 700     161.535 112.928 223.179  1.00122.57           N
ATOM   4872  CA  GLU A 700     161.650 114.425 223.134  1.00122.57           C
ATOM   4873  C   GLU A 700     161.068 115.064 221.855  1.00122.57           C
ATOM   4874  O   GLU A 700     161.771 115.912 221.271  1.00122.57           O
ATOM   4875  CB  GLU A 700     163.122 114.812 223.337  1.00122.57           C
ATOM   4876  CG  GLU A 700     163.330 116.211 223.903  1.00122.57           C
ATOM   4877  CD  GLU A 700     163.741 117.294 222.917  1.00122.57           C
ATOM   4878  OE1 GLU A 700     163.096 118.362 222.917  1.00122.57           O
ATOM   4879  OE2 GLU A 700     164.709 117.075 222.160  1.00122.57           O
ATOM   4880  N   GLN A 701     159.845 114.751 221.426  1.00119.20           N
ATOM   4881  CA  GLN A 701     159.116 115.616 220.452  1.00119.20           C
ATOM   4882  C   GLN A 701     157.738 115.964 221.003  1.00119.20           C
ATOM   4883  O   GLN A 701     157.205 117.017 220.601  1.00119.20           O
ATOM   4884  CB  GLN A 701     159.065 114.982 219.059  1.00119.20           C
ATOM   4885  CG  GLN A 701     158.234 113.711 218.966  1.00119.20           C
ATOM   4886  CD  GLN A 701     156.753 113.929 218.791  1.00119.20           C
ATOM   4887  OE1 GLN A 701     156.317 114.954 218.270  1.00119.20           O
ATOM   4888  NE2 GLN A 701     155.965 112.951 219.219  1.00119.20           N
ATOM   4889  N   GLN A 702     157.150 115.113 221.846  1.00117.13           N
ATOM   4890  CA  GLN A 702     155.795 115.349 222.410  1.00117.13           C
ATOM   4891  C   GLN A 702     155.736 114.876 223.862  1.00117.13           C
ATOM   4892  O   GLN A 702     154.666 114.395 224.271  1.00117.13           O
ATOM   4893  CB  GLN A 702     154.743 114.646 221.550  1.00117.13           C
ATOM   4894  CG  GLN A 702     153.368 115.295 221.602  1.00117.13           C
ATOM   4895  CD  GLN A 702     153.357 116.647 220.930  1.00117.13           C
ATOM   4896  OE1 GLN A 702     153.333 117.682 221.589  1.00117.13           O
ATOM   4897  NE2 GLN A 702     153.375 116.657 219.606  1.00117.13           N
ATOM   4898  N   LEU A 703     156.814 115.047 224.635  1.00112.94           N
ATOM   4899  CA  LEU A 703     156.829 114.701 226.083  1.00112.94           C
ATOM   4900  C   LEU A 703     155.731 115.469 226.827  1.00112.94           C
ATOM   4901  O   LEU A 703     155.309 114.997 227.872  1.00112.94           O
ATOM   4902  CB  LEU A 703     158.211 114.985 226.683  1.00112.94           C
ATOM   4903  CG  LEU A 703     158.457 114.445 228.100  1.00112.94           C
ATOM   4904  CD1 LEU A 703     159.860 113.848 228.237  1.00112.94           C
ATOM   4905  CD2 LEU A 703     158.231 115.513 229.171  1.00112.94           C
ATOM   4906  N   ALA A 704     155.290 116.609 226.291  1.00111.65           N
ATOM   4907  CA  ALA A 704     154.189 117.449 226.812  1.00111.65           C
ATOM   4908  C   ALA A 704     154.645 118.286 228.016  1.00111.65           C
ATOM   4909  O   ALA A 704     153.883 119.192 228.394  1.00111.65           O
ATOM   4910  CB  ALA A 704     152.977 116.608 227.149  1.00111.65           C
ATOM   4911  N   GLY A 705     155.808 118.016 228.615  1.00112.93           N
ATOM   4912  CA  GLY A 705     156.427 118.930 229.589  1.00112.93           C
ATOM   4913  C   GLY A 705     157.144 120.039 228.846  1.00112.93           C
ATOM   4914  O   GLY A 705     156.724 121.223 228.933  1.00112.93           O
ATOM   4915  N   ILE A 706     158.246 119.684 228.188  1.00114.23           N
ATOM   4916  CA  ILE A 706     159.044 120.646 227.372  1.00114.23           C
ATOM   4917  C   ILE A 706     158.352 120.845 226.026  1.00114.23           C
ATOM   4918  O   ILE A 706     158.042 121.980 225.675  1.00114.23           O
ATOM   4919  CB  ILE A 706     160.515 120.202 227.235  1.00114.23           C
ATOM   4920  CG1 ILE A 706     161.232 120.230 228.589  1.00114.23           C
ATOM   4921  CG2 ILE A 706     161.242 121.013 226.169  1.00114.23           C
ATOM   4922  CD1 ILE A 706     161.277 121.588 229.276  1.00114.23           C
ATOM   4923  N   PRO A 707     158.158 119.801 225.185  1.00115.41           N
ATOM   4924  CA  PRO A 707     157.897 120.033 223.765  1.00115.41           C
ATOM   4925  C   PRO A 707     156.473 120.480 223.411  1.00115.41           C
ATOM   4926  O   PRO A 707     156.298 120.888 222.286  1.00115.41           O
ATOM   4927  CB  PRO A 707     158.166 118.676 223.104  1.00115.41           C
ATOM   4928  CG  PRO A 707     158.764 117.809 224.198  1.00115.41           C
ATOM   4929  CD  PRO A 707     158.209 118.364 225.491  1.00115.41           C
ATOM   4930  N   LYS A 708     155.506 120.409 224.341  1.00114.79           N
ATOM   4931  CA  LYS A 708     154.105 120.849 224.047  1.00114.79           C
ATOM   4932  C   LYS A 708     153.671 121.983 224.976  1.00114.79           C
ATOM   4933  O   LYS A 708     152.888 122.821 224.504  1.00114.79           O
ATOM   4934  CB  LYS A 708     153.057 119.727 224.136  1.00114.79           C
ATOM   4935  CG  LYS A 708     151.659 120.079 223.621  1.00114.79           C
ATOM   4936  CD  LYS A 708     151.567 120.590 222.187  1.00114.79           C
ATOM   4937  CE  LYS A 708     150.411 121.545 221.967  1.00114.79           C
ATOM   4938  NZ  LYS A 708     150.699 122.900 222.501  1.00114.79           N
ATOM   4939  N   MET A 709     154.066 121.990 226.252  1.00116.08           N
ATOM   4940  CA  MET A 709     153.680 123.089 227.185  1.00116.08           C
ATOM   4941  C   MET A 709     154.406 124.377 226.770  1.00116.08           C
ATOM   4942  O   MET A 709     153.776 125.458 226.840  1.00116.08           O
ATOM   4943  CB  MET A 709     154.001 122.736 228.639  1.00116.08           C
ATOM   4944  CG  MET A 709     153.545 123.767 229.656  1.00116.08           C
ATOM   4945  SD  MET A 709     154.762 125.090 229.914  1.00116.08           S
ATOM   4946  CE  MET A 709     156.021 124.223 230.850  1.00116.08           C
ATOM   4947  N   GLN A 710     155.653 124.272 226.304  1.00111.74           N
ATOM   4948  CA  GLN A 710     156.409 125.450 225.792  1.00111.74           C
ATOM   4949  C   GLN A 710     155.765 125.920 224.487  1.00111.74           C
ATOM   4950  O   GLN A 710     155.719 127.148 224.258  1.00111.74           O
ATOM   4951  CB  GLN A 710     157.893 125.151 225.589  1.00111.74           C
ATOM   4952  CG  GLN A 710     158.623 124.901 226.896  1.00111.74           C
ATOM   4953  CD  GLN A 710     160.127 124.893 226.761  1.00111.74           C
ATOM   4954  OE1 GLN A 710     160.680 125.072 225.677  1.00111.74           O
ATOM   4955  NE2 GLN A 710     160.807 124.685 227.877  1.00111.74           N
ATOM   4956  N   ARG A 711     155.301 124.994 223.639  1.00111.95           N
ATOM   4957  CA  ARG A 711     154.630 125.335 222.351  1.00111.95           C
ATOM   4958  C   ARG A 711     153.310 126.063 222.646  1.00111.95           C
ATOM   4959  O   ARG A 711     152.901 126.888 221.816  1.00111.95           O
ATOM   4960  CB  ARG A 711     154.414 124.084 221.493  1.00111.95           C
ATOM   4961  CG  ARG A 711     153.561 124.285 220.247  1.00111.95           C
ATOM   4962  CD  ARG A 711     154.248 125.100 219.163  1.00111.95           C
ATOM   4963  NE  ARG A 711     153.390 125.284 217.998  1.00111.95           N
ATOM   4964  CZ  ARG A 711     153.669 126.063 216.950  1.00111.95           C
ATOM   4965  NH1 ARG A 711     154.788 126.769 216.909  1.00111.95           N
ATOM   4966  NH2 ARG A 711     152.810 126.144 215.947  1.00111.95           N
ATOM   4967  N   ARG A 712     152.689 125.800 223.793  1.00109.68           N
ATOM   4968  CA  ARG A 712     151.447 126.489 224.216  1.00109.68           C
ATOM   4969  C   ARG A 712     151.796 127.847 224.834  1.00109.68           C
ATOM   4970  O   ARG A 712     151.071 128.812 224.566  1.00109.68           O
ATOM   4971  CB  ARG A 712     150.658 125.616 225.189  1.00109.68           C
ATOM   4972  CG  ARG A 712     149.378 126.280 225.676  1.00109.68           C
ATOM   4973  CD  ARG A 712     148.431 125.353 226.420  1.00109.68           C
ATOM   4974  NE  ARG A 712     147.959 124.233 225.609  1.00109.68           N
ATOM   4975  CZ  ARG A 712     148.493 123.007 225.565  1.00109.68           C
ATOM   4976  NH1 ARG A 712     149.556 122.690 226.290  1.00109.68           N
ATOM   4977  NH2 ARG A 712     147.954 122.091 224.776  1.00109.68           N
ATOM   4978  N   LEU A 713     152.850 127.911 225.646  1.00101.80           N
ATOM   4979  CA  LEU A 713     153.253 129.186 226.298  1.00101.80           C
ATOM   4980  C   LEU A 713     153.681 130.183 225.217  1.00101.80           C
ATOM   4981  O   LEU A 713     153.369 131.374 225.365  1.00101.80           O
ATOM   4982  CB  LEU A 713     154.365 128.938 227.321  1.00101.80           C
ATOM   4983  CG  LEU A 713     154.683 130.120 228.236  1.00101.80           C
ATOM   4984  CD1 LEU A 713     153.438 130.592 228.982  1.00101.80           C
ATOM   4985  CD2 LEU A 713     155.787 129.750 229.219  1.00101.80           C
ATOM   4986  N   GLN A 714     154.380 129.720 224.179  1.00 98.33           N
ATOM   4987  CA  GLN A 714     154.798 130.592 223.047  1.00 98.33           C
ATOM   4988  C   GLN A 714     153.537 131.132 222.358  1.00 98.33           C
ATOM   4989  O   GLN A 714     153.552 132.308 221.966  1.00 98.33           O
ATOM   4990  CB  GLN A 714     155.714 129.842 222.082  1.00 98.33           C
ATOM   4991  CG  GLN A 714     156.196 130.697 220.914  1.00 98.33           C
ATOM   4992  CD  GLN A 714     157.665 130.532 220.610  1.00 98.33           C
ATOM   4993  OE1 GLN A 714     158.470 130.249 221.493  1.00 98.33           O
ATOM   4994  NE2 GLN A 714     158.034 130.736 219.353  1.00 98.33           N
ATOM   4995  N   GLU A 715     152.531 130.281 222.153  1.00 98.54           N
ATOM   4996  CA  GLU A 715     151.281 130.667 221.448  1.00 98.54           C
ATOM   4997  C   GLU A 715     150.467 131.607 222.336  1.00 98.54           C
ATOM   4998  O   GLU A 715     149.638 132.347 221.792  1.00 98.54           O
ATOM   4999  CB  GLU A 715     150.455 129.446 221.038  1.00 98.54           C
ATOM   5000  CG  GLU A 715     150.706 129.019 219.606  1.00 98.54           C
ATOM   5001  CD  GLU A 715     150.099 127.677 219.236  1.00 98.54           C
ATOM   5002  OE1 GLU A 715     150.617 126.645 219.710  1.00 98.54           O
ATOM   5003  OE2 GLU A 715     149.106 127.667 218.483  1.00 98.54           O
ATOM   5004  N   LEU A 716     150.629 131.532 223.661  1.00 94.85           N
ATOM   5005  CA  LEU A 716     149.831 132.364 224.605  1.00 94.85           C
ATOM   5006  C   LEU A 716     150.610 133.599 225.075  1.00 94.85           C
ATOM   5007  O   LEU A 716     150.045 134.377 225.845  1.00 94.85           O
ATOM   5008  CB  LEU A 716     149.374 131.498 225.785  1.00 94.85           C
ATOM   5009  CG  LEU A 716     148.356 130.409 225.444  1.00 94.85           C
ATOM   5010  CD1 LEU A 716     147.844 129.746 226.714  1.00 94.85           C
ATOM   5011  CD2 LEU A 716     147.193 130.960 224.626  1.00 94.85           C
ATOM   5012  N   CYS A 717     151.865 133.770 224.656  1.00 89.98           N
ATOM   5013  CA  CYS A 717     152.674 134.990 224.929  1.00 89.98           C
ATOM   5014  C   CYS A 717     152.537 135.979 223.765  1.00 89.98           C
ATOM   5015  O   CYS A 717     152.630 137.181 224.004  1.00 89.98           O
ATOM   5016  CB  CYS A 717     154.140 134.645 225.169  1.00 89.98           C
ATOM   5017  SG  CYS A 717     154.467 134.030 226.838  1.00 89.98           S
ATOM   5018  N   GLN A 718     152.366 135.486 222.537  1.00 83.14           N
ATOM   5019  CA  GLN A 718     152.076 136.320 221.341  1.00 83.14           C
ATOM   5020  C   GLN A 718     150.785 137.122 221.563  1.00 83.14           C
ATOM   5021  O   GLN A 718     150.680 138.214 220.992  1.00 83.14           O
ATOM   5022  CB  GLN A 718     152.007 135.443 220.083  1.00 83.14           C
ATOM   5023  CG  GLN A 718     151.355 136.096 218.866  1.00 83.14           C
ATOM   5024  CD  GLN A 718     152.126 137.273 218.318  1.00 83.14           C
ATOM   5025  OE1 GLN A 718     153.136 137.105 217.634  1.00 83.14           O
ATOM   5026  NE2 GLN A 718     151.638 138.478 218.572  1.00 83.14           N
ATOM   5027  N   ILE A 719     149.842 136.592 222.337  1.00 78.11           N
ATOM   5028  CA  ILE A 719     148.474 137.159 222.486  1.00 78.11           C
ATOM   5029  C   ILE A 719     148.523 138.320 223.481  1.00 78.11           C
ATOM   5030  O   ILE A 719     147.610 139.169 223.427  1.00 78.11           O
ATOM   5031  CB  ILE A 719     147.478 136.053 222.902  1.00 78.11           C
ATOM   5032  CG1 ILE A 719     147.562 134.831 221.981  1.00 78.11           C
ATOM   5033  CG2 ILE A 719     146.053 136.583 222.972  1.00 78.11           C
ATOM   5034  CD1 ILE A 719     147.551 135.164 220.503  1.00 78.11           C
ATOM   5035  N   LEU A 720     149.514 138.363 224.387  1.00 71.03           N
ATOM   5036  CA  LEU A 720     149.634 139.439 225.415  1.00 71.03           C
ATOM   5037  C   LEU A 720     151.026 140.086 225.359  1.00 71.03           C
ATOM   5038  O   LEU A 720     151.636 140.291 226.432  1.00 71.03           O
ATOM   5039  CB  LEU A 720     149.343 138.836 226.799  1.00 71.03           C
ATOM   5040  CG  LEU A 720     149.183 139.819 227.967  1.00 71.03           C
ATOM   5041  CD1 LEU A 720     148.106 140.846 227.666  1.00 71.03           C
ATOM   5042  CD2 LEU A 720     148.899 139.085 229.268  1.00 71.03           C
ATOM   5043  N   GLY A 721     151.503 140.403 224.153  1.00 73.12           N
ATOM   5044  CA  GLY A 721     152.833 140.994 223.921  1.00 73.12           C
ATOM   5045  C   GLY A 721     153.936 140.029 224.316  1.00 73.12           C
ATOM   5046  O   GLY A 721     154.570 140.147 225.365  1.00 73.12           O
TER
ATOM   5047  N   MET B  67     137.655 160.891 165.660  1.00 52.78           N
ATOM   5048  CA  MET B  67     136.623 161.965 165.456  1.00 52.78           C
ATOM   5049  C   MET B  67     135.274 161.451 165.994  1.00 52.78           C
ATOM   5050  O   MET B  67     134.219 161.606 165.326  1.00 52.78           O
ATOM   5051  CB  MET B  67     136.530 162.343 163.971  1.00 52.78           C
ATOM   5052  CG  MET B  67     135.715 163.610 163.666  1.00 52.78           C
ATOM   5053  SD  MET B  67     136.285 165.118 164.510  1.00 52.78           S
ATOM   5054  CE  MET B  67     137.527 165.726 163.369  1.00 52.78           C
ATOM   5055  N   ASN B  68     135.303 160.909 167.205  1.00 50.32           N
ATOM   5056  CA  ASN B  68     134.105 160.352 167.893  1.00 50.32           C
ATOM   5057  C   ASN B  68     133.241 161.508 168.414  1.00 50.32           C
ATOM   5058  O   ASN B  68     133.617 162.672 168.256  1.00 50.32           O
ATOM   5059  CB  ASN B  68     134.536 159.374 168.988  1.00 50.32           C
ATOM   5060  CG  ASN B  68     135.346 158.232 168.416  1.00 50.32           C
[truncated: 400,144 more chars]
