# Supplementary material for: Structural insights into substrate recognition and translocation of human peroxisomal ABC transporter ALDP
Source: Signal Transduct Target Ther. 2023 Feb 22;8:74. doi: 10.1038/s41392-022-01280-9 (PMC9944889; doi:10.1038/s41392-022-01280-9)
Supplement: Supplementary file 11 — Dataset 2A [file 41392_2022_1280_MOESM11_ESM.txt]

CRYST1  315.400  315.400  315.400  90.00  90.00  90.00 P 1                      
SCALE1      0.003171  0.000000  0.000000        0.00000                         
SCALE2      0.000000  0.003171  0.000000        0.00000                         
SCALE3      0.000000  0.000000  0.003171        0.00000                         
ATOM      1  N   MET A  67     177.413 161.525 149.930  1.00 57.33           N  
ATOM      2  CA  MET A  67     177.993 162.623 150.756  1.00 57.33           C  
ATOM      3  C   MET A  67     179.515 162.622 150.595  1.00 57.33           C  
ATOM      4  O   MET A  67     180.244 162.585 151.583  1.00 57.33           O  
ATOM      5  CB  MET A  67     177.634 162.460 152.238  1.00 57.33           C  
ATOM      6  CG  MET A  67     176.154 162.373 152.508  1.00 57.33           C  
ATOM      7  SD  MET A  67     175.529 160.680 152.389  1.00 57.33           S  
ATOM      8  CE  MET A  67     175.629 160.160 154.101  1.00 57.33           C  
ATOM      9  N   ASN A  68     179.981 162.692 149.344  1.00 57.95           N  
ATOM     10  CA  ASN A  68     181.397 162.598 149.008  1.00 57.95           C  
ATOM     11  C   ASN A  68     182.044 163.979 149.080  1.00 57.95           C  
ATOM     12  O   ASN A  68     181.412 164.919 149.548  1.00 57.95           O  
ATOM     13  CB  ASN A  68     181.590 161.962 147.632  1.00 57.95           C  
ATOM     14  CG  ASN A  68     180.679 160.776 147.393  1.00 57.95           C  
ATOM     15  OD1 ASN A  68     179.930 160.751 146.420  1.00 57.95           O  
ATOM     16  ND2 ASN A  68     180.699 159.814 148.301  1.00 57.95           N  
ATOM     17  N   ARG A  69     183.306 164.082 148.640  1.00 61.04           N  
ATOM     18  CA  ARG A  69     184.005 165.356 148.599  1.00 61.04           C  
ATOM     19  C   ARG A  69     183.496 166.225 147.452  1.00 61.04           C  
ATOM     20  O   ARG A  69     183.385 167.443 147.606  1.00 61.04           O  
ATOM     21  CB  ARG A  69     185.513 165.132 148.478  1.00 61.04           C  
ATOM     22  CG  ARG A  69     186.182 164.854 149.811  1.00 61.04           C  
ATOM     23  CD  ARG A  69     187.685 164.700 149.655  1.00 61.04           C  
ATOM     24  NE  ARG A  69     188.311 164.238 150.885  1.00 61.04           N  
ATOM     25  CZ  ARG A  69     188.350 162.974 151.304  1.00 61.04           C  
ATOM     26  NH1 ARG A  69     188.953 162.678 152.443  1.00 61.04           N  
ATOM     27  NH2 ARG A  69     187.784 162.012 150.595  1.00 61.04           N  
ATOM     28  N   VAL A  70     183.159 165.599 146.322  1.00 50.06           N  
ATOM     29  CA  VAL A  70     182.648 166.321 145.166  1.00 50.06           C  
ATOM     30  C   VAL A  70     181.283 166.947 145.470  1.00 50.06           C  
ATOM     31  O   VAL A  70     180.983 168.035 145.000  1.00 50.06           O  
ATOM     32  CB  VAL A  70     182.593 165.401 143.933  1.00 50.06           C  
ATOM     33  CG1 VAL A  70     183.989 165.004 143.491  1.00 50.06           C  
ATOM     34  CG2 VAL A  70     181.745 164.159 144.175  1.00 50.06           C  
ATOM     35  N   PHE A  71     180.468 166.277 146.300  1.00 43.71           N  
ATOM     36  CA  PHE A  71     179.155 166.777 146.697  1.00 43.71           C  
ATOM     37  C   PHE A  71     179.281 168.029 147.570  1.00 43.71           C  
ATOM     38  O   PHE A  71     178.269 168.657 147.851  1.00 43.71           O  
ATOM     39  CB  PHE A  71     178.278 165.653 147.275  1.00 43.71           C  
ATOM     40  CG  PHE A  71     177.213 166.095 148.248  1.00 43.71           C  
ATOM     41  CD1 PHE A  71     175.943 166.448 147.812  1.00 43.71           C  
ATOM     42  CD2 PHE A  71     177.496 166.184 149.606  1.00 43.71           C  
ATOM     43  CE1 PHE A  71     174.979 166.848 148.727  1.00 43.71           C  
ATOM     44  CE2 PHE A  71     176.530 166.601 150.510  1.00 43.71           C  
ATOM     45  CZ  PHE A  71     175.271 166.936 150.069  1.00 43.71           C  
ATOM     46  N   LEU A  72     180.498 168.413 147.983  1.00 44.52           N  
ATOM     47  CA  LEU A  72     180.671 169.638 148.743  1.00 44.52           C  
ATOM     48  C   LEU A  72     180.764 170.868 147.836  1.00 44.52           C  
ATOM     49  O   LEU A  72     180.221 171.921 148.173  1.00 44.52           O  
ATOM     50  CB  LEU A  72     181.881 169.528 149.684  1.00 44.52           C  
ATOM     51  CG  LEU A  72     182.196 170.769 150.520  1.00 44.52           C  
ATOM     52  CD1 LEU A  72     181.087 171.077 151.517  1.00 44.52           C  
ATOM     53  CD2 LEU A  72     183.526 170.610 151.235  1.00 44.52           C  
ATOM     54  N   GLN A  73     181.479 170.749 146.707  1.00 44.11           N  
ATOM     55  CA  GLN A  73     181.734 171.880 145.826  1.00 44.11           C  
ATOM     56  C   GLN A  73     180.605 172.069 144.813  1.00 44.11           C  
ATOM     57  O   GLN A  73     180.507 173.141 144.225  1.00 44.11           O  
ATOM     58  CB  GLN A  73     183.098 171.750 145.136  1.00 44.11           C  
ATOM     59  CG  GLN A  73     183.201 170.616 144.120  1.00 44.11           C  
ATOM     60  CD  GLN A  73     184.220 169.564 144.494  1.00 44.11           C  
ATOM     61  OE1 GLN A  73     184.614 169.433 145.651  1.00 44.11           O  
ATOM     62  NE2 GLN A  73     184.647 168.789 143.509  1.00 44.11           N  
ATOM     63  N   ARG A  74     179.796 171.029 144.573  1.00 36.91           N  
ATOM     64  CA  ARG A  74     178.621 171.117 143.708  1.00 36.91           C  
ATOM     65  C   ARG A  74     177.347 171.413 144.501  1.00 36.91           C  
ATOM     66  O   ARG A  74     176.278 171.535 143.912  1.00 36.91           O  
ATOM     67  CB  ARG A  74     178.449 169.845 142.874  1.00 36.91           C  
ATOM     68  CG  ARG A  74     178.008 168.626 143.670  1.00 36.91           C  
ATOM     69  CD  ARG A  74     177.801 167.422 142.781  1.00 36.91           C  
ATOM     70  NE  ARG A  74     179.004 167.075 142.036  1.00 36.91           N  
ATOM     71  CZ  ARG A  74     179.098 166.093 141.146  1.00 36.91           C  
ATOM     72  NH1 ARG A  74     180.248 165.875 140.531  1.00 36.91           N  
ATOM     73  NH2 ARG A  74     178.056 165.325 140.875  1.00 36.91           N  
ATOM     74  N   LEU A  75     177.456 171.524 145.828  1.00 34.30           N  
ATOM     75  CA  LEU A  75     176.386 172.067 146.654  1.00 34.30           C  
ATOM     76  C   LEU A  75     176.680 173.503 147.068  1.00 34.30           C  
ATOM     77  O   LEU A  75     175.755 174.303 147.179  1.00 34.30           O  
ATOM     78  CB  LEU A  75     176.157 171.193 147.892  1.00 34.30           C  
ATOM     79  CG  LEU A  75     175.198 171.750 148.952  1.00 34.30           C  
ATOM     80  CD1 LEU A  75     173.789 171.951 148.403  1.00 34.30           C  
ATOM     81  CD2 LEU A  75     175.152 170.827 150.161  1.00 34.30           C  
ATOM     82  N   LEU A  76     177.954 173.826 147.302  1.00 33.57           N  
ATOM     83  CA  LEU A  76     178.336 175.207 147.548  1.00 33.57           C  
ATOM     84  C   LEU A  76     178.178 176.054 146.286  1.00 33.57           C  
ATOM     85  O   LEU A  76     177.853 177.239 146.380  1.00 33.57           O  
ATOM     86  CB  LEU A  76     179.761 175.269 148.104  1.00 33.57           C  
ATOM     87  CG  LEU A  76     180.330 176.669 148.355  1.00 33.57           C  
ATOM     88  CD1 LEU A  76     179.627 177.387 149.502  1.00 33.57           C  
ATOM     89  CD2 LEU A  76     181.822 176.590 148.621  1.00 33.57           C  
ATOM     90  N   TRP A  77     178.344 175.434 145.109  1.00 31.81           N  
ATOM     91  CA  TRP A  77     178.105 176.132 143.853  1.00 31.81           C  
ATOM     92  C   TRP A  77     176.624 176.484 143.691  1.00 31.81           C  
ATOM     93  O   TRP A  77     176.277 177.603 143.334  1.00 31.81           O  
ATOM     94  CB  TRP A  77     178.605 175.303 142.675  1.00 31.81           C  
ATOM     95  CG  TRP A  77     178.559 176.035 141.373  1.00 31.81           C  
ATOM     96  CD1 TRP A  77     179.545 176.810 140.837  1.00 31.81           C  
ATOM     97  CD2 TRP A  77     177.484 176.044 140.423  1.00 31.81           C  
ATOM     98  NE1 TRP A  77     179.156 177.304 139.621  1.00 31.81           N  
ATOM     99  CE2 TRP A  77     177.897 176.850 139.339  1.00 31.81           C  
ATOM    100  CE3 TRP A  77     176.218 175.452 140.380  1.00 31.81           C  
ATOM    101  CZ2 TRP A  77     177.085 177.081 138.229  1.00 31.81           C  
ATOM    102  CZ3 TRP A  77     175.417 175.679 139.283  1.00 31.81           C  
ATOM    103  CH2 TRP A  77     175.849 176.474 138.218  1.00 31.81           C  
ATOM    104  N   LEU A  78     175.753 175.523 144.002  1.00 28.62           N  
ATOM    105  CA  LEU A  78     174.319 175.721 143.865  1.00 28.62           C  
ATOM    106  C   LEU A  78     173.744 176.579 144.990  1.00 28.62           C  
ATOM    107  O   LEU A  78     172.524 176.692 145.072  1.00 28.62           O  
ATOM    108  CB  LEU A  78     173.594 174.375 143.818  1.00 28.62           C  
ATOM    109  CG  LEU A  78     173.551 173.702 142.453  1.00 28.62           C  
ATOM    110  CD1 LEU A  78     172.979 172.311 142.576  1.00 28.62           C  
ATOM    111  CD2 LEU A  78     172.740 174.538 141.481  1.00 28.62           C  
ATOM    112  N   LEU A  79     174.577 177.150 145.878  1.00 28.72           N  
ATOM    113  CA  LEU A  79     174.104 178.059 146.915  1.00 28.72           C  
ATOM    114  C   LEU A  79     174.498 179.499 146.586  1.00 28.72           C  
ATOM    115  O   LEU A  79     174.029 180.411 147.255  1.00 28.72           O  
ATOM    116  CB  LEU A  79     174.588 177.635 148.313  1.00 28.72           C  
ATOM    117  CG  LEU A  79     173.866 176.437 148.934  1.00 28.72           C  
ATOM    118  CD1 LEU A  79     174.765 175.725 149.934  1.00 28.72           C  
ATOM    119  CD2 LEU A  79     172.569 176.846 149.612  1.00 28.72           C  
ATOM    120  N   ARG A  80     175.363 179.710 145.583  1.00 31.70           N  
ATOM    121  CA  ARG A  80     175.638 181.053 145.098  1.00 31.70           C  
ATOM    122  C   ARG A  80     174.536 181.558 144.173  1.00 31.70           C  
ATOM    123  O   ARG A  80     174.554 182.728 143.800  1.00 31.70           O  
ATOM    124  CB  ARG A  80     176.984 181.085 144.374  1.00 31.70           C  
ATOM    125  CG  ARG A  80     178.145 180.666 145.256  1.00 31.70           C  
ATOM    126  CD  ARG A  80     179.431 180.577 144.452  1.00 31.70           C  
ATOM    127  NE  ARG A  80     180.514 179.989 145.230  1.00 31.70           N  
ATOM    128  CZ  ARG A  80     181.275 180.638 146.111  1.00 31.70           C  
ATOM    129  NH1 ARG A  80     182.231 179.990 146.752  1.00 31.70           N  
ATOM    130  NH2 ARG A  80     181.078 181.923 146.360  1.00 31.70           N  
ATOM    131  N   LEU A  81     173.620 180.678 143.749  1.00 24.21           N  
ATOM    132  CA  LEU A  81     172.444 181.067 142.984  1.00 24.21           C  
ATOM    133  C   LEU A  81     171.248 181.336 143.893  1.00 24.21           C  
ATOM    134  O   LEU A  81     170.437 182.212 143.597  1.00 24.21           O  
ATOM    135  CB  LEU A  81     172.095 179.961 141.984  1.00 24.21           C  
ATOM    136  CG  LEU A  81     173.255 179.442 141.143  1.00 24.21           C  
ATOM    137  CD1 LEU A  81     172.791 178.296 140.267  1.00 24.21           C  
ATOM    138  CD2 LEU A  81     173.866 180.553 140.305  1.00 24.21           C  
ATOM    139  N   LEU A  82     171.128 180.574 144.984  1.00 22.45           N  
ATOM    140  CA  LEU A  82     170.056 180.791 145.947  1.00 22.45           C  
ATOM    141  C   LEU A  82     170.287 182.069 146.749  1.00 22.45           C  
ATOM    142  O   LEU A  82     169.336 182.698 147.211  1.00 22.45           O  
ATOM    143  CB  LEU A  82     169.941 179.566 146.856  1.00 22.45           C  
ATOM    144  CG  LEU A  82     169.892 178.246 146.096  1.00 22.45           C  
ATOM    145  CD1 LEU A  82     169.893 177.063 147.037  1.00 22.45           C  
ATOM    146  CD2 LEU A  82     168.700 178.195 145.160  1.00 22.45           C  
ATOM    147  N   PHE A  83     171.558 182.447 146.945  1.00 24.55           N  
ATOM    148  CA  PHE A  83     171.928 183.666 147.645  1.00 24.55           C  
ATOM    149  C   PHE A  83     172.700 184.554 146.685  1.00 24.55           C  
ATOM    150  O   PHE A  83     173.920 184.445 146.577  1.00 24.55           O  
ATOM    151  CB  PHE A  83     172.769 183.359 148.885  1.00 24.55           C  
ATOM    152  CG  PHE A  83     172.066 182.518 149.909  1.00 24.55           C  
ATOM    153  CD1 PHE A  83     171.198 183.097 150.824  1.00 24.55           C  
ATOM    154  CD2 PHE A  83     172.273 181.147 149.957  1.00 24.55           C  
ATOM    155  CE1 PHE A  83     170.551 182.314 151.762  1.00 24.55           C  
ATOM    156  CE2 PHE A  83     171.614 180.367 150.893  1.00 24.55           C  
ATOM    157  CZ  PHE A  83     170.759 180.953 151.799  1.00 24.55           C  
ATOM    158  N   PRO A  84     172.022 185.448 145.939  1.00 30.70           N  
ATOM    159  CA  PRO A  84     172.737 186.370 145.059  1.00 30.70           C  
ATOM    160  C   PRO A  84     173.692 187.265 145.845  1.00 30.70           C  
ATOM    161  O   PRO A  84     174.876 187.336 145.528  1.00 30.70           O  
ATOM    162  CB  PRO A  84     171.623 187.195 144.411  1.00 30.70           C  
ATOM    163  CG  PRO A  84     170.393 186.339 144.552  1.00 30.70           C  
ATOM    164  CD  PRO A  84     170.560 185.621 145.876  1.00 30.70           C  
ATOM    165  N   ARG A  85     173.155 187.966 146.846  1.00 36.18           N  
ATOM    166  CA  ARG A  85     173.932 188.845 147.700  1.00 36.18           C  
ATOM    167  C   ARG A  85     173.193 189.004 149.021  1.00 36.18           C  
ATOM    168  O   ARG A  85     172.011 188.680 149.135  1.00 36.18           O  
ATOM    169  CB  ARG A  85     174.157 190.201 147.016  1.00 36.18           C  
ATOM    170  CG  ARG A  85     172.941 191.117 147.004  1.00 36.18           C  
ATOM    171  CD  ARG A  85     171.901 190.735 145.972  1.00 36.18           C  
ATOM    172  NE  ARG A  85     170.764 191.637 145.991  1.00 36.18           N  
ATOM    173  CZ  ARG A  85     169.621 191.445 145.333  1.00 36.18           C  
ATOM    174  NH1 ARG A  85     168.652 192.340 145.426  1.00 36.18           N  
ATOM    175  NH2 ARG A  85     169.445 190.363 144.592  1.00 36.18           N  
ATOM    176  N   VAL A  86     173.893 189.596 149.987  1.00 36.11           N  
ATOM    177  CA  VAL A  86     173.293 189.976 151.254  1.00 36.11           C  
ATOM    178  C   VAL A  86     172.186 190.998 150.988  1.00 36.11           C  
ATOM    179  O   VAL A  86     172.231 191.727 150.009  1.00 36.11           O  
ATOM    180  CB  VAL A  86     174.380 190.532 152.191  1.00 36.11           C  
ATOM    181  CG1 VAL A  86     173.873 190.728 153.612  1.00 36.11           C  
ATOM    182  CG2 VAL A  86     175.607 189.634 152.194  1.00 36.11           C  
ATOM    183  N   LEU A  87     171.171 190.997 151.854  1.00 38.19           N  
ATOM    184  CA  LEU A  87     169.990 191.852 151.793  1.00 38.19           C  
ATOM    185  C   LEU A  87     168.921 191.284 150.860  1.00 38.19           C  
ATOM    186  O   LEU A  87     167.838 191.853 150.768  1.00 38.19           O  
ATOM    187  CB  LEU A  87     170.357 193.315 151.464  1.00 38.19           C  
ATOM    188  CG  LEU A  87     169.245 194.378 151.443  1.00 38.19           C  
ATOM    189  CD1 LEU A  87     168.670 194.634 152.832  1.00 38.19           C  
ATOM    190  CD2 LEU A  87     169.747 195.680 150.829  1.00 38.19           C  
ATOM    191  N   CYS A  88     169.200 190.145 150.210  1.00 31.06           N  
ATOM    192  CA  CYS A  88     168.207 189.521 149.352  1.00 31.06           C  
ATOM    193  C   CYS A  88     167.060 188.939 150.186  1.00 31.06           C  
ATOM    194  O   CYS A  88     167.048 189.034 151.411  1.00 31.06           O  
ATOM    195  CB  CYS A  88     168.846 188.455 148.471  1.00 31.06           C  
ATOM    196  SG  CYS A  88     169.446 187.009 149.383  1.00 31.06           S  
ATOM    197  N   ARG A  89     166.108 188.292 149.515  1.00 19.08           N  
ATOM    198  CA  ARG A  89     164.940 187.747 150.191  1.00 19.08           C  
ATOM    199  C   ARG A  89     165.215 186.358 150.756  1.00 19.08           C  
ATOM    200  O   ARG A  89     164.389 185.862 151.508  1.00 19.08           O  
ATOM    201  CB  ARG A  89     163.727 187.687 149.264  1.00 19.08           C  
ATOM    202  CG  ARG A  89     162.397 187.810 149.998  1.00 19.08           C  
ATOM    203  CD  ARG A  89     161.223 187.804 149.049  1.00 19.08           C  
ATOM    204  NE  ARG A  89     160.796 186.451 148.718  1.00 19.08           N  
ATOM    205  CZ  ARG A  89     159.958 185.703 149.435  1.00 19.08           C  
ATOM    206  NH1 ARG A  89     159.657 184.486 149.016  1.00 19.08           N  
ATOM    207  NH2 ARG A  89     159.434 186.153 150.565  1.00 19.08           N  
ATOM    208  N   GLU A  90     166.306 185.707 150.332  1.00 17.83           N  
ATOM    209  CA  GLU A  90     166.674 184.416 150.897  1.00 17.83           C  
ATOM    210  C   GLU A  90     167.590 184.557 152.112  1.00 17.83           C  
ATOM    211  O   GLU A  90     167.935 183.550 152.732  1.00 17.83           O  
ATOM    212  CB  GLU A  90     167.337 183.506 149.871  1.00 17.83           C  
ATOM    213  CG  GLU A  90     166.417 183.109 148.736  1.00 17.83           C  
ATOM    214  CD  GLU A  90     166.517 184.066 147.562  1.00 17.83           C  
ATOM    215  OE1 GLU A  90     167.468 184.882 147.543  1.00 17.83           O  
ATOM    216  OE2 GLU A  90     165.673 183.982 146.660  1.00 17.83           O  
ATOM    217  N   THR A  91     167.976 185.786 152.462  1.00 10.79           N  
ATOM    218  CA  THR A  91     168.677 186.032 153.712  1.00 10.79           C  
ATOM    219  C   THR A  91     167.790 186.756 154.721  1.00 10.79           C  
ATOM    220  O   THR A  91     168.211 186.956 155.850  1.00 10.79           O  
ATOM    221  CB  THR A  91     169.951 186.855 153.502  1.00 10.79           C  
ATOM    222  OG1 THR A  91     170.725 186.788 154.700  1.00 10.79           O  
ATOM    223  CG2 THR A  91     169.614 188.294 153.185  1.00 10.79           C  
ATOM    224  N   GLY A  92     166.595 187.176 154.302  1.00  4.79           N  
ATOM    225  CA  GLY A  92     165.595 187.708 155.206  1.00  4.79           C  
ATOM    226  C   GLY A  92     164.765 186.567 155.775  1.00  4.79           C  
ATOM    227  O   GLY A  92     164.485 186.547 156.966  1.00  4.79           O  
ATOM    228  N   LEU A  93     164.356 185.643 154.898  1.00  5.03           N  
ATOM    229  CA  LEU A  93     163.674 184.442 155.341  1.00  5.03           C  
ATOM    230  C   LEU A  93     164.615 183.498 156.079  1.00  5.03           C  
ATOM    231  O   LEU A  93     164.155 182.544 156.698  1.00  5.03           O  
ATOM    232  CB  LEU A  93     163.043 183.738 154.142  1.00  5.03           C  
ATOM    233  CG  LEU A  93     161.975 184.542 153.413  1.00  5.03           C  
ATOM    234  CD1 LEU A  93     161.598 183.822 152.143  1.00  5.03           C  
ATOM    235  CD2 LEU A  93     160.737 184.760 154.270  1.00  5.03           C  
ATOM    236  N   LEU A  94     165.924 183.735 155.980  1.00  5.45           N  
ATOM    237  CA  LEU A  94     166.905 182.935 156.701  1.00  5.45           C  
ATOM    238  C   LEU A  94     167.277 183.596 158.026  1.00  5.45           C  
ATOM    239  O   LEU A  94     168.036 183.017 158.800  1.00  5.45           O  
ATOM    240  CB  LEU A  94     168.138 182.742 155.812  1.00  5.45           C  
ATOM    241  CG  LEU A  94     169.198 181.748 156.281  1.00  5.45           C  
ATOM    242  CD1 LEU A  94     168.636 180.345 156.303  1.00  5.45           C  
ATOM    243  CD2 LEU A  94     170.425 181.823 155.391  1.00  5.45           C  
ATOM    244  N   ALA A  95     166.769 184.812 158.267  1.00  4.27           N  
ATOM    245  CA  ALA A  95     166.941 185.510 159.537  1.00  4.27           C  
ATOM    246  C   ALA A  95     165.622 185.659 160.288  1.00  4.27           C  
ATOM    247  O   ALA A  95     165.648 185.831 161.500  1.00  4.27           O  
ATOM    248  CB  ALA A  95     167.611 186.854 159.356  1.00  4.27           C  
ATOM    249  N   LEU A  96     164.482 185.642 159.589  1.00  5.44           N  
ATOM    250  CA  LEU A  96     163.194 185.509 160.256  1.00  5.44           C  
ATOM    251  C   LEU A  96     162.938 184.066 160.704  1.00  5.44           C  
ATOM    252  O   LEU A  96     162.041 183.833 161.513  1.00  5.44           O  
ATOM    253  CB  LEU A  96     162.081 185.969 159.308  1.00  5.44           C  
ATOM    254  CG  LEU A  96     161.650 187.432 159.428  1.00  5.44           C  
ATOM    255  CD1 LEU A  96     162.796 188.409 159.188  1.00  5.44           C  
ATOM    256  CD2 LEU A  96     160.478 187.727 158.499  1.00  5.44           C  
ATOM    257  N   HIS A  97     163.696 183.106 160.150  1.00  6.30           N  
ATOM    258  CA  HIS A  97     163.614 181.708 160.546  1.00  6.30           C  
ATOM    259  C   HIS A  97     164.565 181.474 161.706  1.00  6.30           C  
ATOM    260  O   HIS A  97     164.130 180.905 162.685  1.00  6.30           O  
ATOM    261  CB  HIS A  97     163.912 180.763 159.386  1.00  6.30           C  
ATOM    262  CG  HIS A  97     164.186 179.355 159.792  1.00  6.30           C  
ATOM    263  ND1 HIS A  97     165.417 178.958 160.301  1.00  6.30           N  
ATOM    264  CD2 HIS A  97     163.396 178.258 159.762  1.00  6.30           C  
ATOM    265  CE1 HIS A  97     165.356 177.674 160.570  1.00  6.30           C  
ATOM    266  NE2 HIS A  97     164.137 177.228 160.251  1.00  6.30           N  
ATOM    267  N   SER A  98     165.817 181.923 161.613  1.00  7.21           N  
ATOM    268  CA  SER A  98     166.677 181.846 162.790  1.00  7.21           C  
ATOM    269  C   SER A  98     166.242 182.785 163.932  1.00  7.21           C  
ATOM    270  O   SER A  98     166.461 182.452 165.069  1.00  7.21           O  
ATOM    271  CB  SER A  98     168.158 181.921 162.510  1.00  7.21           C  
ATOM    272  OG  SER A  98     168.802 182.847 163.383  1.00  7.21           O  
ATOM    273  N   ALA A  99     165.700 183.995 163.685  1.00  5.34           N  
ATOM    274  CA  ALA A  99     165.139 184.819 164.758  1.00  5.34           C  
ATOM    275  C   ALA A  99     163.969 184.091 165.416  1.00  5.34           C  
ATOM    276  O   ALA A  99     163.911 184.070 166.617  1.00  5.34           O  
ATOM    277  CB  ALA A  99     164.758 186.217 164.345  1.00  5.34           C  
ATOM    278  N   ALA A 100     163.055 183.451 164.651  1.00  9.90           N  
ATOM    279  CA  ALA A 100     161.905 182.665 165.133  1.00  9.90           C  
ATOM    280  C   ALA A 100     162.189 181.146 165.186  1.00  9.90           C  
ATOM    281  O   ALA A 100     161.278 180.351 164.946  1.00  9.90           O  
ATOM    282  CB  ALA A 100     160.613 182.963 164.350  1.00  9.90           C  
ATOM    283  N   LEU A 101     163.479 180.705 165.340  1.00 24.39           N  
ATOM    284  CA  LEU A 101     163.970 179.346 165.670  1.00 24.39           C  
ATOM    285  C   LEU A 101     164.433 179.346 167.128  1.00 24.39           C  
ATOM    286  O   LEU A 101     164.197 178.391 167.838  1.00 24.39           O  
ATOM    287  CB  LEU A 101     165.161 178.859 164.797  1.00 24.39           C  
ATOM    288  CG  LEU A 101     165.428 177.348 164.753  1.00 24.39           C  
ATOM    289  CD1 LEU A 101     164.202 176.599 164.251  1.00 24.39           C  
ATOM    290  CD2 LEU A 101     166.637 177.012 163.891  1.00 24.39           C  
ATOM    291  N   VAL A 102     165.175 180.383 167.567  1.00 13.16           N  
ATOM    292  CA  VAL A 102     165.509 180.713 168.958  1.00 13.16           C  
ATOM    293  C   VAL A 102     164.254 181.026 169.771  1.00 13.16           C  
ATOM    294  O   VAL A 102     164.286 180.845 170.970  1.00 13.16           O  
ATOM    295  CB  VAL A 102     166.438 181.948 169.093  1.00 13.16           C  
ATOM    296  CG1 VAL A 102     166.331 182.745 170.392  1.00 13.16           C  
ATOM    297  CG2 VAL A 102     167.854 181.741 168.633  1.00 13.16           C  
ATOM    298  N   SER A 103     163.218 181.704 169.243  1.00 12.74           N  
ATOM    299  CA  SER A 103     162.005 181.962 170.033  1.00 12.74           C  
ATOM    300  C   SER A 103     161.272 180.663 170.388  1.00 12.74           C  
ATOM    301  O   SER A 103     160.427 180.654 171.255  1.00 12.74           O  
ATOM    302  CB  SER A 103     161.037 182.996 169.448  1.00 12.74           C  
ATOM    303  OG  SER A 103     159.791 182.405 169.094  1.00 12.74           O  
ATOM    304  N   ARG A 104     161.515 179.586 169.641  1.00 12.54           N  
ATOM    305  CA  ARG A 104     160.923 178.285 169.900  1.00 12.54           C  
ATOM    306  C   ARG A 104     161.717 177.541 170.969  1.00 12.54           C  
ATOM    307  O   ARG A 104     161.109 176.834 171.735  1.00 12.54           O  
ATOM    308  CB  ARG A 104     160.950 177.449 168.620  1.00 12.54           C  
ATOM    309  CG  ARG A 104     160.080 176.203 168.651  1.00 12.54           C  
ATOM    310  CD  ARG A 104     160.364 175.432 167.380  1.00 12.54           C  
ATOM    311  NE  ARG A 104     160.554 174.013 167.614  1.00 12.54           N  
ATOM    312  CZ  ARG A 104     161.684 173.463 168.039  1.00 12.54           C  
ATOM    313  NH1 ARG A 104     161.723 172.158 168.230  1.00 12.54           N  
ATOM    314  NH2 ARG A 104     162.765 174.196 168.269  1.00 12.54           N  
ATOM    315  N   THR A 105     163.054 177.642 170.982  1.00 15.17           N  
ATOM    316  CA  THR A 105     163.917 176.906 171.898  1.00 15.17           C  
ATOM    317  C   THR A 105     163.962 177.558 173.275  1.00 15.17           C  
ATOM    318  O   THR A 105     164.498 176.951 174.188  1.00 15.17           O  
ATOM    319  CB  THR A 105     165.386 176.971 171.456  1.00 15.17           C  
ATOM    320  OG1 THR A 105     165.390 177.050 170.039  1.00 15.17           O  
ATOM    321  CG2 THR A 105     166.229 175.790 171.865  1.00 15.17           C  
ATOM    322  N   PHE A 106     163.435 178.783 173.421  1.00 19.96           N  
ATOM    323  CA  PHE A 106     163.294 179.443 174.707  1.00 19.96           C  
ATOM    324  C   PHE A 106     161.866 179.294 175.216  1.00 19.96           C  
ATOM    325  O   PHE A 106     161.695 179.307 176.416  1.00 19.96           O  
ATOM    326  CB  PHE A 106     163.705 180.915 174.659  1.00 19.96           C  
ATOM    327  CG  PHE A 106     162.885 181.842 175.524  1.00 19.96           C  
ATOM    328  CD1 PHE A 106     163.211 182.049 176.860  1.00 19.96           C  
ATOM    329  CD2 PHE A 106     161.774 182.502 175.006  1.00 19.96           C  
ATOM    330  CE1 PHE A 106     162.446 182.892 177.655  1.00 19.96           C  
ATOM    331  CE2 PHE A 106     161.016 183.356 175.800  1.00 19.96           C  
ATOM    332  CZ  PHE A 106     161.352 183.548 177.125  1.00 19.96           C  
ATOM    333  N   LEU A 107     160.876 179.111 174.333  1.00 32.03           N  
ATOM    334  CA  LEU A 107     159.524 178.838 174.812  1.00 32.03           C  
ATOM    335  C   LEU A 107     159.325 177.344 175.052  1.00 32.03           C  
ATOM    336  O   LEU A 107     158.258 176.964 175.500  1.00 32.03           O  
ATOM    337  CB  LEU A 107     158.448 179.361 173.860  1.00 32.03           C  
ATOM    338  CG  LEU A 107     158.288 180.873 173.761  1.00 32.03           C  
ATOM    339  CD1 LEU A 107     157.243 181.214 172.714  1.00 32.03           C  
ATOM    340  CD2 LEU A 107     157.965 181.506 175.110  1.00 32.03           C  
ATOM    341  N   SER A 108     160.303 176.490 174.695  1.00 14.21           N  
ATOM    342  CA  SER A 108     160.283 175.075 175.052  1.00 14.21           C  
ATOM    343  C   SER A 108     160.979 174.813 176.385  1.00 14.21           C  
ATOM    344  O   SER A 108     160.815 173.740 176.951  1.00 14.21           O  
ATOM    345  CB  SER A 108     160.878 174.223 173.967  1.00 14.21           C  
ATOM    346  OG  SER A 108     160.009 174.139 172.849  1.00 14.21           O  
ATOM    347  N   VAL A 109     161.756 175.792 176.857  1.00  9.79           N  
ATOM    348  CA  VAL A 109     162.413 175.717 178.152  1.00  9.79           C  
ATOM    349  C   VAL A 109     161.709 176.713 179.053  1.00  9.79           C  
ATOM    350  O   VAL A 109     162.300 177.244 179.993  1.00  9.79           O  
ATOM    351  CB  VAL A 109     163.923 175.991 178.050  1.00  9.79           C  
ATOM    352  CG1 VAL A 109     164.642 175.656 179.336  1.00  9.79           C  
ATOM    353  CG2 VAL A 109     164.515 175.180 176.918  1.00  9.79           C  
ATOM    354  N   TYR A 110     160.446 177.001 178.728  1.00  9.10           N  
ATOM    355  CA  TYR A 110     159.607 177.747 179.648  1.00  9.10           C  
ATOM    356  C   TYR A 110     158.258 177.059 179.814  1.00  9.10           C  
ATOM    357  O   TYR A 110     157.568 177.302 180.799  1.00  9.10           O  
ATOM    358  CB  TYR A 110     159.451 179.208 179.215  1.00  9.10           C  
ATOM    359  CG  TYR A 110     158.601 180.012 180.154  1.00  9.10           C  
ATOM    360  CD1 TYR A 110     159.121 180.473 181.353  1.00  9.10           C  
ATOM    361  CD2 TYR A 110     157.268 180.270 179.864  1.00  9.10           C  
ATOM    362  CE1 TYR A 110     158.337 181.190 182.241  1.00  9.10           C  
ATOM    363  CE2 TYR A 110     156.470 180.980 180.741  1.00  9.10           C  
ATOM    364  CZ  TYR A 110     157.014 181.448 181.925  1.00  9.10           C  
ATOM    365  OH  TYR A 110     156.248 182.161 182.796  1.00  9.10           O  
ATOM    366  N   VAL A 111     157.831 176.278 178.824  1.00 13.17           N  
ATOM    367  CA  VAL A 111     156.656 175.436 179.002  1.00 13.17           C  
ATOM    368  C   VAL A 111     157.119 174.060 179.460  1.00 13.17           C  
ATOM    369  O   VAL A 111     156.341 173.106 179.500  1.00 13.17           O  
ATOM    370  CB  VAL A 111     155.796 175.361 177.729  1.00 13.17           C  
ATOM    371  CG1 VAL A 111     155.469 176.755 177.246  1.00 13.17           C  
ATOM    372  CG2 VAL A 111     156.497 174.577 176.637  1.00 13.17           C  
ATOM    373  N   ALA A 112     158.424 173.946 179.711  1.00  8.28           N  
ATOM    374  CA  ALA A 112     159.012 172.831 180.441  1.00  8.28           C  
ATOM    375  C   ALA A 112     159.334 173.230 181.879  1.00  8.28           C  
ATOM    376  O   ALA A 112     159.423 172.355 182.736  1.00  8.28           O  
ATOM    377  CB  ALA A 112     160.250 172.333 179.748  1.00  8.28           C  
ATOM    378  N   ARG A 113     159.562 174.531 182.115  1.00  4.95           N  
ATOM    379  CA  ARG A 113     159.706 175.055 183.462  1.00  4.95           C  
ATOM    380  C   ARG A 113     158.327 175.408 183.996  1.00  4.95           C  
ATOM    381  O   ARG A 113     158.242 175.925 185.093  1.00  4.95           O  
ATOM    382  CB  ARG A 113     160.539 176.341 183.479  1.00  4.95           C  
ATOM    383  CG  ARG A 113     162.038 176.122 183.385  1.00  4.95           C  
ATOM    384  CD  ARG A 113     162.662 177.495 183.355  1.00  4.95           C  
ATOM    385  NE  ARG A 113     164.116 177.509 183.387  1.00  4.95           N  
ATOM    386  CZ  ARG A 113     164.859 178.610 183.261  1.00  4.95           C  
ATOM    387  NH1 ARG A 113     166.178 178.531 183.304  1.00  4.95           N  
ATOM    388  NH2 ARG A 113     164.285 179.792 183.094  1.00  4.95           N  
ATOM    389  N   LEU A 114     157.282 175.165 183.195  1.00  5.29           N  
ATOM    390  CA  LEU A 114     155.913 175.467 183.577  1.00  5.29           C  
ATOM    391  C   LEU A 114     155.108 174.195 183.848  1.00  5.29           C  
ATOM    392  O   LEU A 114     154.069 174.279 184.491  1.00  5.29           O  
ATOM    393  CB  LEU A 114     155.226 176.282 182.474  1.00  5.29           C  
ATOM    394  CG  LEU A 114     153.948 176.991 182.898  1.00  5.29           C  
ATOM    395  CD1 LEU A 114     154.273 177.934 184.038  1.00  5.29           C  
ATOM    396  CD2 LEU A 114     153.372 177.737 181.710  1.00  5.29           C  
ATOM    397  N   ASP A 115     155.535 173.044 183.308  1.00  6.10           N  
ATOM    398  CA  ASP A 115     154.896 171.768 183.577  1.00  6.10           C  
ATOM    399  C   ASP A 115     155.492 171.198 184.857  1.00  6.10           C  
ATOM    400  O   ASP A 115     155.066 170.143 185.295  1.00  6.10           O  
ATOM    401  CB  ASP A 115     155.054 170.826 182.388  1.00  6.10           C  
ATOM    402  CG  ASP A 115     154.039 169.691 182.308  1.00  6.10           C  
ATOM    403  OD1 ASP A 115     153.197 169.716 181.376  1.00  6.10           O  
ATOM    404  OD2 ASP A 115     154.110 168.764 183.146  1.00  6.10           O  
ATOM    405  N   GLY A 116     156.504 171.873 185.396  1.00  6.22           N  
ATOM    406  CA  GLY A 116     157.134 171.503 186.641  1.00  6.22           C  
ATOM    407  C   GLY A 116     156.661 172.390 187.782  1.00  6.22           C  
ATOM    408  O   GLY A 116     156.739 171.967 188.912  1.00  6.22           O  
ATOM    409  N   ARG A 117     156.199 173.615 187.487  1.00  5.84           N  
ATOM    410  CA  ARG A 117     155.554 174.439 188.491  1.00  5.84           C  
ATOM    411  C   ARG A 117     154.090 174.057 188.484  1.00  5.84           C  
ATOM    412  O   ARG A 117     153.330 174.623 189.250  1.00  5.84           O  
ATOM    413  CB  ARG A 117     155.675 175.935 188.202  1.00  5.84           C  
ATOM    414  CG  ARG A 117     157.095 176.461 188.331  1.00  5.84           C  
ATOM    415  CD  ARG A 117     157.154 177.954 188.589  1.00  5.84           C  
ATOM    416  NE  ARG A 117     156.614 178.761 187.501  1.00  5.84           N  
ATOM    417  CZ  ARG A 117     157.290 179.180 186.435  1.00  5.84           C  
ATOM    418  NH1 ARG A 117     156.669 179.899 185.516  1.00  5.84           N  
ATOM    419  NH2 ARG A 117     158.562 178.854 186.262  1.00  5.84           N  
ATOM    420  N   LEU A 118     153.711 173.155 187.569  1.00  9.85           N  
ATOM    421  CA  LEU A 118     152.351 172.638 187.508  1.00  9.85           C  
ATOM    422  C   LEU A 118     152.260 171.234 188.100  1.00  9.85           C  
ATOM    423  O   LEU A 118     151.203 170.844 188.594  1.00  9.85           O  
ATOM    424  CB  LEU A 118     151.858 172.644 186.060  1.00  9.85           C  
ATOM    425  CG  LEU A 118     150.362 172.468 185.858  1.00  9.85           C  
ATOM    426  CD1 LEU A 118     149.622 173.677 186.392  1.00  9.85           C  
ATOM    427  CD2 LEU A 118     150.073 172.278 184.383  1.00  9.85           C  
ATOM    428  N   ALA A 119     153.369 170.479 188.044  1.00  9.54           N  
ATOM    429  CA  ALA A 119     153.510 169.202 188.734  1.00  9.54           C  
ATOM    430  C   ALA A 119     153.870 169.397 190.205  1.00  9.54           C  
ATOM    431  O   ALA A 119     154.098 168.422 190.906  1.00  9.54           O  
ATOM    432  CB  ALA A 119     154.549 168.348 188.058  1.00  9.54           C  
ATOM    433  N   ARG A 120     153.955 170.656 190.641  1.00 11.64           N  
ATOM    434  CA  ARG A 120     154.321 171.019 191.999  1.00 11.64           C  
ATOM    435  C   ARG A 120     153.150 171.671 192.731  1.00 11.64           C  
ATOM    436  O   ARG A 120     153.198 171.819 193.948  1.00 11.64           O  
ATOM    437  CB  ARG A 120     155.555 171.925 191.954  1.00 11.64           C  
ATOM    438  CG  ARG A 120     156.146 172.294 193.304  1.00 11.64           C  
ATOM    439  CD  ARG A 120     155.718 173.675 193.741  1.00 11.64           C  
ATOM    440  NE  ARG A 120     156.473 174.107 194.903  1.00 11.64           N  
ATOM    441  CZ  ARG A 120     156.180 175.183 195.628  1.00 11.64           C  
ATOM    442  NH1 ARG A 120     156.922 175.491 196.677  1.00 11.64           N  
ATOM    443  NH2 ARG A 120     155.128 175.928 195.326  1.00 11.64           N  
ATOM    444  N   CYS A 121     152.120 172.093 191.998  1.00 16.28           N  
ATOM    445  CA  CYS A 121     150.880 172.551 192.609  1.00 16.28           C  
ATOM    446  C   CYS A 121     149.871 171.415 192.747  1.00 16.28           C  
ATOM    447  O   CYS A 121     148.961 171.519 193.569  1.00 16.28           O  
ATOM    448  CB  CYS A 121     150.245 173.678 191.810  1.00 16.28           C  
ATOM    449  SG  CYS A 121     151.327 175.125 191.677  1.00 16.28           S  
ATOM    450  N   ILE A 122     150.044 170.323 191.985  1.00 15.43           N  
ATOM    451  CA  ILE A 122     149.275 169.107 192.207  1.00 15.43           C  
ATOM    452  C   ILE A 122     149.776 168.389 193.463  1.00 15.43           C  
ATOM    453  O   ILE A 122     148.966 167.982 194.296  1.00 15.43           O  
ATOM    454  CB  ILE A 122     149.378 168.185 190.988  1.00 15.43           C  
ATOM    455  CG1 ILE A 122     148.919 168.886 189.713  1.00 15.43           C  
ATOM    456  CG2 ILE A 122     148.625 166.895 191.236  1.00 15.43           C  
ATOM    457  CD1 ILE A 122     149.470 168.251 188.465  1.00 15.43           C  
ATOM    458  N   VAL A 123     151.100 168.179 193.547  1.00 14.42           N  
ATOM    459  CA  VAL A 123     151.742 167.618 194.718  1.00 14.42           C  
ATOM    460  C   VAL A 123     151.256 168.381 195.946  1.00 14.42           C  
ATOM    461  O   VAL A 123     150.539 167.797 196.728  1.00 14.42           O  
ATOM    462  CB  VAL A 123     153.268 167.576 194.568  1.00 14.42           C  
ATOM    463  CG1 VAL A 123     153.974 167.506 195.906  1.00 14.42           C  
ATOM    464  CG2 VAL A 123     153.673 166.399 193.705  1.00 14.42           C  
ATOM    465  N   ARG A 124     151.492 169.691 196.035  1.00 18.81           N  
ATOM    466  CA  ARG A 124     151.166 170.435 197.251  1.00 18.81           C  
ATOM    467  C   ARG A 124     149.666 170.558 197.472  1.00 18.81           C  
ATOM    468  O   ARG A 124     149.248 171.055 198.510  1.00 18.81           O  
ATOM    469  CB  ARG A 124     151.748 171.842 197.192  1.00 18.81           C  
ATOM    470  CG  ARG A 124     153.203 171.920 197.623  1.00 18.81           C  
ATOM    471  CD  ARG A 124     153.811 173.273 197.314  1.00 18.81           C  
ATOM    472  NE  ARG A 124     153.097 174.386 197.927  1.00 18.81           N  
ATOM    473  CZ  ARG A 124     153.058 174.625 199.233  1.00 18.81           C  
ATOM    474  NH1 ARG A 124     152.376 175.662 199.691  1.00 18.81           N  
ATOM    475  NH2 ARG A 124     153.714 173.846 200.079  1.00 18.81           N  
ATOM    476  N   LYS A 125     148.892 170.034 196.528  1.00 20.65           N  
ATOM    477  CA  LYS A 125     147.440 170.083 196.559  1.00 20.65           C  
ATOM    478  C   LYS A 125     146.900 171.525 196.662  1.00 20.65           C  
ATOM    479  O   LYS A 125     146.190 171.829 197.623  1.00 20.65           O  
ATOM    480  CB  LYS A 125     146.899 169.207 197.701  1.00 20.65           C  
ATOM    481  CG  LYS A 125     145.432 168.816 197.573  1.00 20.65           C  
ATOM    482  CD  LYS A 125     144.842 168.252 198.845  1.00 20.65           C  
ATOM    483  CE  LYS A 125     144.879 166.738 198.889  1.00 20.65           C  
ATOM    484  NZ  LYS A 125     144.196 166.188 200.087  1.00 20.65           N  
ATOM    485  N   ASP A 126     147.179 172.415 195.673  1.00 24.23           N  
ATOM    486  CA  ASP A 126     146.625 173.775 195.520  1.00 24.23           C  
ATOM    487  C   ASP A 126     145.573 173.816 194.399  1.00 24.23           C  
ATOM    488  O   ASP A 126     145.927 173.983 193.255  1.00 24.23           O  
ATOM    489  CB  ASP A 126     147.703 174.833 195.146  1.00 24.23           C  
ATOM    490  CG  ASP A 126     148.684 175.235 196.251  1.00 24.23           C  
ATOM    491  OD1 ASP A 126     148.198 175.450 197.368  1.00 24.23           O  
ATOM    492  OD2 ASP A 126     149.937 175.334 195.997  1.00 24.23           O  
ATOM    493  N   PRO A 127     144.265 173.616 194.617  1.00 26.85           N  
ATOM    494  CA  PRO A 127     143.255 173.818 193.588  1.00 26.85           C  
ATOM    495  C   PRO A 127     143.221 175.240 193.045  1.00 26.85           C  
ATOM    496  O   PRO A 127     142.616 175.484 192.018  1.00 26.85           O  
ATOM    497  CB  PRO A 127     141.974 173.563 194.368  1.00 26.85           C  
ATOM    498  CG  PRO A 127     142.375 172.556 195.400  1.00 26.85           C  
ATOM    499  CD  PRO A 127     143.805 172.849 195.769  1.00 26.85           C  
ATOM    500  N   ARG A 128     143.840 176.184 193.755  1.00 30.76           N  
ATOM    501  CA  ARG A 128     143.815 177.550 193.282  1.00 30.76           C  
ATOM    502  C   ARG A 128     145.062 177.864 192.462  1.00 30.76           C  
ATOM    503  O   ARG A 128     144.968 178.429 191.374  1.00 30.76           O  
ATOM    504  CB  ARG A 128     143.634 178.525 194.441  1.00 30.76           C  
ATOM    505  CG  ARG A 128     143.527 179.971 193.984  1.00 30.76           C  
ATOM    506  CD  ARG A 128     143.470 180.941 195.150  1.00 30.76           C  
ATOM    507  NE  ARG A 128     143.402 182.325 194.702  1.00 30.76           N  
ATOM    508  CZ  ARG A 128     144.439 183.068 194.311  1.00 30.76           C  
ATOM    509  NH1 ARG A 128     144.244 184.317 193.926  1.00 30.76           N  
ATOM    510  NH2 ARG A 128     145.657 182.553 194.282  1.00 30.76           N  
ATOM    511  N   ALA A 129     146.234 177.549 193.024  1.00 25.96           N  
ATOM    512  CA  ALA A 129     147.487 177.805 192.333  1.00 25.96           C  
ATOM    513  C   ALA A 129     147.711 176.835 191.178  1.00 25.96           C  
ATOM    514  O   ALA A 129     148.820 176.792 190.632  1.00 25.96           O  
ATOM    515  CB  ALA A 129     148.640 177.805 193.291  1.00 25.96           C  
ATOM    516  N   PHE A 130     146.684 176.042 190.848  1.00 21.20           N  
ATOM    517  CA  PHE A 130     146.722 175.143 189.706  1.00 21.20           C  
ATOM    518  C   PHE A 130     146.020 175.742 188.493  1.00 21.20           C  
ATOM    519  O   PHE A 130     146.543 175.685 187.380  1.00 21.20           O  
ATOM    520  CB  PHE A 130     146.119 173.787 190.064  1.00 21.20           C  
ATOM    521  CG  PHE A 130     146.083 172.814 188.924  1.00 21.20           C  
ATOM    522  CD1 PHE A 130     147.242 172.178 188.507  1.00 21.20           C  
ATOM    523  CD2 PHE A 130     144.891 172.507 188.288  1.00 21.20           C  
ATOM    524  CE1 PHE A 130     147.225 171.270 187.461  1.00 21.20           C  
ATOM    525  CE2 PHE A 130     144.874 171.606 187.235  1.00 21.20           C  
ATOM    526  CZ  PHE A 130     146.037 170.989 186.825  1.00 21.20           C  
ATOM    527  N   GLY A 131     144.857 176.361 188.704  1.00 22.05           N  
ATOM    528  CA  GLY A 131     144.167 177.060 187.626  1.00 22.05           C  
ATOM    529  C   GLY A 131     144.969 178.253 187.102  1.00 22.05           C  
ATOM    530  O   GLY A 131     145.172 178.396 185.899  1.00 22.05           O  
ATOM    531  N   TRP A 132     145.487 179.055 188.032  1.00 22.75           N  
ATOM    532  CA  TRP A 132     146.303 180.203 187.675  1.00 22.75           C  
ATOM    533  C   TRP A 132     147.671 179.791 187.149  1.00 22.75           C  
ATOM    534  O   TRP A 132     148.480 180.658 186.828  1.00 22.75           O  
ATOM    535  CB  TRP A 132     146.437 181.160 188.860  1.00 22.75           C  
ATOM    536  CG  TRP A 132     145.130 181.763 189.255  1.00 22.75           C  
ATOM    537  CD1 TRP A 132     144.406 181.487 190.378  1.00 22.75           C  
ATOM    538  CD2 TRP A 132     144.367 182.724 188.511  1.00 22.75           C  
ATOM    539  NE1 TRP A 132     143.253 182.222 190.393  1.00 22.75           N  
ATOM    540  CE2 TRP A 132     143.200 182.988 189.261  1.00 22.75           C  
ATOM    541  CE3 TRP A 132     144.557 183.392 187.297  1.00 22.75           C  
ATOM    542  CZ2 TRP A 132     142.226 183.890 188.835  1.00 22.75           C  
ATOM    543  CZ3 TRP A 132     143.595 184.282 186.874  1.00 22.75           C  
ATOM    544  CH2 TRP A 132     142.447 184.527 187.634  1.00 22.75           C  
ATOM    545  N   GLN A 133     147.956 178.487 187.126  1.00 16.83           N  
ATOM    546  CA  GLN A 133     149.199 177.971 186.572  1.00 16.83           C  
ATOM    547  C   GLN A 133     148.939 177.140 185.317  1.00 16.83           C  
ATOM    548  O   GLN A 133     149.882 176.797 184.608  1.00 16.83           O  
ATOM    549  CB  GLN A 133     149.945 177.141 187.618  1.00 16.83           C  
ATOM    550  CG  GLN A 133     151.398 176.913 187.259  1.00 16.83           C  
ATOM    551  CD  GLN A 133     152.181 178.193 187.372  1.00 16.83           C  
ATOM    552  OE1 GLN A 133     152.494 178.819 186.365  1.00 16.83           O  
ATOM    553  NE2 GLN A 133     152.521 178.573 188.594  1.00 16.83           N  
ATOM    554  N   LEU A 134     147.671 176.804 185.053  1.00 13.05           N  
ATOM    555  CA  LEU A 134     147.263 176.162 183.807  1.00 13.05           C  
ATOM    556  C   LEU A 134     146.773 177.183 182.782  1.00 13.05           C  
ATOM    557  O   LEU A 134     146.910 176.955 181.577  1.00 13.05           O  
ATOM    558  CB  LEU A 134     146.184 175.108 184.085  1.00 13.05           C  
ATOM    559  CG  LEU A 134     145.875 174.171 182.917  1.00 13.05           C  
ATOM    560  CD1 LEU A 134     147.074 173.301 182.539  1.00 13.05           C  
ATOM    561  CD2 LEU A 134     144.691 173.287 183.254  1.00 13.05           C  
ATOM    562  N   LEU A 135     146.192 178.299 183.239  1.00 13.50           N  
ATOM    563  CA  LEU A 135     145.865 179.387 182.322  1.00 13.50           C  
ATOM    564  C   LEU A 135     147.134 179.969 181.698  1.00 13.50           C  
ATOM    565  O   LEU A 135     147.151 180.309 180.523  1.00 13.50           O  
ATOM    566  CB  LEU A 135     145.074 180.464 183.066  1.00 13.50           C  
ATOM    567  CG  LEU A 135     144.636 181.666 182.230  1.00 13.50           C  
ATOM    568  CD1 LEU A 135     143.587 181.290 181.192  1.00 13.50           C  
ATOM    569  CD2 LEU A 135     144.136 182.791 183.121  1.00 13.50           C  
ATOM    570  N   GLN A 136     148.193 180.084 182.500  1.00  8.36           N  
ATOM    571  CA  GLN A 136     149.495 180.497 182.007  1.00  8.36           C  
ATOM    572  C   GLN A 136     150.131 179.423 181.123  1.00  8.36           C  
ATOM    573  O   GLN A 136     151.143 179.686 180.487  1.00  8.36           O  
ATOM    574  CB  GLN A 136     150.408 180.823 183.183  1.00  8.36           C  
ATOM    575  CG  GLN A 136     151.688 181.538 182.793  1.00  8.36           C  
ATOM    576  CD  GLN A 136     152.572 181.815 183.983  1.00  8.36           C  
ATOM    577  OE1 GLN A 136     153.788 181.878 183.856  1.00  8.36           O  
ATOM    578  NE2 GLN A 136     151.977 181.951 185.159  1.00  8.36           N  
ATOM    579  N   TRP A 137     149.558 178.218 181.085  1.00  9.73           N  
ATOM    580  CA  TRP A 137     150.013 177.143 180.217  1.00  9.73           C  
ATOM    581  C   TRP A 137     149.217 177.086 178.917  1.00  9.73           C  
ATOM    582  O   TRP A 137     149.654 176.431 177.976  1.00  9.73           O  
ATOM    583  CB  TRP A 137     149.936 175.792 180.937  1.00  9.73           C  
ATOM    584  CG  TRP A 137     150.839 174.749 180.361  1.00  9.73           C  
ATOM    585  CD1 TRP A 137     152.148 174.537 180.678  1.00  9.73           C  
ATOM    586  CD2 TRP A 137     150.492 173.747 179.394  1.00  9.73           C  
ATOM    587  NE1 TRP A 137     152.645 173.486 179.960  1.00  9.73           N  
ATOM    588  CE2 TRP A 137     151.655 172.979 179.168  1.00  9.73           C  
ATOM    589  CE3 TRP A 137     149.328 173.435 178.691  1.00  9.73           C  
ATOM    590  CZ2 TRP A 137     151.686 171.914 178.272  1.00  9.73           C  
ATOM    591  CZ3 TRP A 137     149.358 172.383 177.803  1.00  9.73           C  
ATOM    592  CH2 TRP A 137     150.520 171.636 177.597  1.00  9.73           C  
ATOM    593  N   LEU A 138     148.056 177.758 178.875  1.00  9.77           N  
ATOM    594  CA  LEU A 138     147.261 177.857 177.655  1.00  9.77           C  
ATOM    595  C   LEU A 138     147.310 179.251 177.041  1.00  9.77           C  
ATOM    596  O   LEU A 138     146.706 179.479 175.991  1.00  9.77           O  
ATOM    597  CB  LEU A 138     145.809 177.448 177.930  1.00  9.77           C  
ATOM    598  CG  LEU A 138     145.618 176.000 178.367  1.00  9.77           C  
ATOM    599  CD1 LEU A 138     144.161 175.587 178.237  1.00  9.77           C  
ATOM    600  CD2 LEU A 138     146.495 175.077 177.543  1.00  9.77           C  
ATOM    601  N   LEU A 139     147.985 180.205 177.702  1.00 10.65           N  
ATOM    602  CA  LEU A 139     148.214 181.520 177.119  1.00 10.65           C  
ATOM    603  C   LEU A 139     149.588 181.626 176.467  1.00 10.65           C  
ATOM    604  O   LEU A 139     149.753 182.453 175.579  1.00 10.65           O  
ATOM    605  CB  LEU A 139     148.071 182.614 178.182  1.00 10.65           C  
ATOM    606  CG  LEU A 139     146.644 182.946 178.599  1.00 10.65           C  
ATOM    607  CD1 LEU A 139     146.663 183.999 179.691  1.00 10.65           C  
ATOM    608  CD2 LEU A 139     145.820 183.406 177.403  1.00 10.65           C  
ATOM    609  N   ILE A 140     150.570 180.834 176.929  1.00  7.83           N  
ATOM    610  CA  ILE A 140     151.893 180.748 176.326  1.00  7.83           C  
ATOM    611  C   ILE A 140     151.920 179.555 175.377  1.00  7.83           C  
ATOM    612  O   ILE A 140     152.969 179.234 174.831  1.00  7.83           O  
ATOM    613  CB  ILE A 140     153.017 180.614 177.387  1.00  7.83           C  
ATOM    614  CG1 ILE A 140     154.406 180.956 176.841  1.00  7.83           C  
ATOM    615  CG2 ILE A 140     153.013 179.225 177.999  1.00  7.83           C  
ATOM    616  CD1 ILE A 140     154.991 182.222 177.410  1.00  7.83           C  
ATOM    617  N   ALA A 141     150.794 178.839 175.274  1.00  9.13           N  
ATOM    618  CA  ALA A 141     150.644 177.807 174.263  1.00  9.13           C  
ATOM    619  C   ALA A 141     150.456 178.451 172.892  1.00  9.13           C  
ATOM    620  O   ALA A 141     150.975 177.899 171.945  1.00  9.13           O  
ATOM    621  CB  ALA A 141     149.520 176.854 174.572  1.00  9.13           C  
ATOM    622  N   LEU A 142     149.777 179.610 172.825  1.00  8.65           N  
ATOM    623  CA  LEU A 142     149.548 180.327 171.578  1.00  8.65           C  
ATOM    624  C   LEU A 142     150.860 180.856 170.989  1.00  8.65           C  
ATOM    625  O   LEU A 142     151.201 180.438 169.907  1.00  8.65           O  
ATOM    626  CB  LEU A 142     148.498 181.417 171.805  1.00  8.65           C  
ATOM    627  CG  LEU A 142     147.065 180.911 171.970  1.00  8.65           C  
ATOM    628  CD1 LEU A 142     146.239 181.894 172.788  1.00  8.65           C  
ATOM    629  CD2 LEU A 142     146.425 180.654 170.611  1.00  8.65           C  
ATOM    630  N   PRO A 143     151.681 181.703 171.648  1.00  6.04           N  
ATOM    631  CA  PRO A 143     153.019 182.024 171.162  1.00  6.04           C  
ATOM    632  C   PRO A 143     153.976 180.869 170.886  1.00  6.04           C  
ATOM    633  O   PRO A 143     154.954 181.100 170.212  1.00  6.04           O  
ATOM    634  CB  PRO A 143     153.630 182.769 172.348  1.00  6.04           C  
ATOM    635  CG  PRO A 143     152.466 183.500 172.938  1.00  6.04           C  
ATOM    636  CD  PRO A 143     151.346 182.489 172.832  1.00  6.04           C  
ATOM    637  N   ALA A 144     153.711 179.666 171.418  1.00  6.87           N  
ATOM    638  CA  ALA A 144     154.534 178.473 171.252  1.00  6.87           C  
ATOM    639  C   ALA A 144     154.216 177.738 169.954  1.00  6.87           C  
ATOM    640  O   ALA A 144     155.115 177.190 169.331  1.00  6.87           O  
ATOM    641  CB  ALA A 144     154.373 177.558 172.447  1.00  6.87           C  
ATOM    642  N   THR A 145     152.944 177.726 169.551  1.00  7.52           N  
ATOM    643  CA  THR A 145     152.546 177.048 168.330  1.00  7.52           C  
ATOM    644  C   THR A 145     152.656 177.944 167.104  1.00  7.52           C  
ATOM    645  O   THR A 145     152.995 177.447 166.028  1.00  7.52           O  
ATOM    646  CB  THR A 145     151.123 176.509 168.436  1.00  7.52           C  
ATOM    647  OG1 THR A 145     150.276 177.561 168.912  1.00  7.52           O  
ATOM    648  CG2 THR A 145     151.085 175.316 169.360  1.00  7.52           C  
ATOM    649  N   PHE A 146     152.395 179.247 167.256  1.00  6.26           N  
ATOM    650  CA  PHE A 146     152.585 180.173 166.151  1.00  6.26           C  
ATOM    651  C   PHE A 146     154.041 180.178 165.690  1.00  6.26           C  
ATOM    652  O   PHE A 146     154.306 180.102 164.496  1.00  6.26           O  
ATOM    653  CB  PHE A 146     152.145 181.583 166.551  1.00  6.26           C  
ATOM    654  CG  PHE A 146     152.560 182.638 165.566  1.00  6.26           C  
ATOM    655  CD1 PHE A 146     153.565 183.543 165.877  1.00  6.26           C  
ATOM    656  CD2 PHE A 146     151.970 182.693 164.312  1.00  6.26           C  
ATOM    657  CE1 PHE A 146     153.966 184.491 164.950  1.00  6.26           C  
ATOM    658  CE2 PHE A 146     152.376 183.639 163.385  1.00  6.26           C  
ATOM    659  CZ  PHE A 146     153.368 184.541 163.708  1.00  6.26           C  
ATOM    660  N   VAL A 147     154.971 180.248 166.640  1.00  4.81           N  
ATOM    661  CA  VAL A 147     156.382 180.152 166.320  1.00  4.81           C  
ATOM    662  C   VAL A 147     156.707 178.768 165.760  1.00  4.81           C  
ATOM    663  O   VAL A 147     157.734 178.588 165.114  1.00  4.81           O  
ATOM    664  CB  VAL A 147     157.241 180.526 167.538  1.00  4.81           C  
ATOM    665  CG1 VAL A 147     158.714 180.348 167.247  1.00  4.81           C  
ATOM    666  CG2 VAL A 147     156.996 181.969 167.924  1.00  4.81           C  
ATOM    667  N   ASN A 148     155.840 177.784 166.000  1.00  6.10           N  
ATOM    668  CA  ASN A 148     155.967 176.478 165.382  1.00  6.10           C  
ATOM    669  C   ASN A 148     155.274 176.406 164.024  1.00  6.10           C  
ATOM    670  O   ASN A 148     155.442 175.419 163.309  1.00  6.10           O  
ATOM    671  CB  ASN A 148     155.449 175.379 166.302  1.00  6.10           C  
ATOM    672  CG  ASN A 148     156.522 174.863 167.235  1.00  6.10           C  
ATOM    673  OD1 ASN A 148     157.531 174.298 166.806  1.00  6.10           O  
ATOM    674  ND2 ASN A 148     156.290 175.021 168.525  1.00  6.10           N  
ATOM    675  N   SER A 149     154.472 177.420 163.684  1.00  8.65           N  
ATOM    676  CA  SER A 149     153.854 177.536 162.368  1.00  8.65           C  
ATOM    677  C   SER A 149     154.549 178.587 161.510  1.00  8.65           C  
ATOM    678  O   SER A 149     154.291 178.648 160.314  1.00  8.65           O  
ATOM    679  CB  SER A 149     152.396 177.859 162.475  1.00  8.65           C  
ATOM    680  OG  SER A 149     151.723 176.862 163.214  1.00  8.65           O  
ATOM    681  N   ALA A 150     155.409 179.415 162.123  1.00  4.36           N  
ATOM    682  CA  ALA A 150     156.230 180.373 161.400  1.00  4.36           C  
ATOM    683  C   ALA A 150     157.603 179.789 161.079  1.00  4.36           C  
ATOM    684  O   ALA A 150     158.462 180.511 160.595  1.00  4.36           O  
ATOM    685  CB  ALA A 150     156.354 181.650 162.186  1.00  4.36           C  
ATOM    686  N   ILE A 151     157.803 178.495 161.356  1.00  6.77           N  
ATOM    687  CA  ILE A 151     158.956 177.766 160.850  1.00  6.77           C  
ATOM    688  C   ILE A 151     158.551 176.861 159.693  1.00  6.77           C  
ATOM    689  O   ILE A 151     159.368 176.579 158.824  1.00  6.77           O  
ATOM    690  CB  ILE A 151     159.682 176.971 161.949  1.00  6.77           C  
ATOM    691  CG1 ILE A 151     160.073 177.867 163.115  1.00  6.77           C  
ATOM    692  CG2 ILE A 151     160.930 176.314 161.401  1.00  6.77           C  
ATOM    693  CD1 ILE A 151     160.489 177.084 164.311  1.00  6.77           C  
ATOM    694  N   ARG A 152     157.299 176.392 159.666  1.00 10.38           N  
ATOM    695  CA  ARG A 152     156.766 175.645 158.537  1.00 10.38           C  
ATOM    696  C   ARG A 152     156.342 176.576 157.398  1.00 10.38           C  
ATOM    697  O   ARG A 152     155.992 176.102 156.318  1.00 10.38           O  
ATOM    698  CB  ARG A 152     155.621 174.753 159.017  1.00 10.38           C  
ATOM    699  CG  ARG A 152     156.119 173.520 159.754  1.00 10.38           C  
ATOM    700  CD  ARG A 152     154.992 172.706 160.371  1.00 10.38           C  
ATOM    701  NE  ARG A 152     153.867 172.502 159.463  1.00 10.38           N  
ATOM    702  CZ  ARG A 152     153.834 171.648 158.444  1.00 10.38           C  
ATOM    703  NH1 ARG A 152     152.749 171.575 157.691  1.00 10.38           N  
ATOM    704  NH2 ARG A 152     154.852 170.835 158.197  1.00 10.38           N  
ATOM    705  N   TYR A 153     156.305 177.884 157.654  1.00  6.72           N  
ATOM    706  CA  TYR A 153     156.080 178.886 156.622  1.00  6.72           C  
ATOM    707  C   TYR A 153     157.395 179.441 156.089  1.00  6.72           C  
ATOM    708  O   TYR A 153     157.421 179.981 154.994  1.00  6.72           O  
ATOM    709  CB  TYR A 153     155.209 180.019 157.159  1.00  6.72           C  
ATOM    710  CG  TYR A 153     154.930 181.117 156.169  1.00  6.72           C  
ATOM    711  CD1 TYR A 153     153.858 181.022 155.295  1.00  6.72           C  
ATOM    712  CD2 TYR A 153     155.715 182.257 156.119  1.00  6.72           C  
ATOM    713  CE1 TYR A 153     153.587 182.022 154.376  1.00  6.72           C  
ATOM    714  CE2 TYR A 153     155.461 183.268 155.207  1.00  6.72           C  
ATOM    715  CZ  TYR A 153     154.390 183.147 154.338  1.00  6.72           C  
ATOM    716  OH  TYR A 153     154.112 184.135 153.445  1.00  6.72           O  
ATOM    717  N   LEU A 154     158.478 179.329 156.857  1.00  5.00           N  
ATOM    718  CA  LEU A 154     159.804 179.707 156.389  1.00  5.00           C  
ATOM    719  C   LEU A 154     160.669 178.499 156.059  1.00  5.00           C  
ATOM    720  O   LEU A 154     161.867 178.648 155.822  1.00  5.00           O  
ATOM    721  CB  LEU A 154     160.500 180.592 157.427  1.00  5.00           C  
ATOM    722  CG  LEU A 154     159.654 181.734 157.975  1.00  5.00           C  
ATOM    723  CD1 LEU A 154     160.427 182.507 159.018  1.00  5.00           C  
ATOM    724  CD2 LEU A 154     159.164 182.651 156.871  1.00  5.00           C  
ATOM    725  N   GLU A 155     160.084 177.304 156.042  1.00  8.65           N  
ATOM    726  CA  GLU A 155     160.675 176.186 155.314  1.00  8.65           C  
ATOM    727  C   GLU A 155     160.133 176.145 153.885  1.00  8.65           C  
ATOM    728  O   GLU A 155     160.780 175.619 152.983  1.00  8.65           O  
ATOM    729  CB  GLU A 155     160.333 174.852 155.978  1.00  8.65           C  
ATOM    730  CG  GLU A 155     161.129 174.576 157.224  1.00  8.65           C  
ATOM    731  CD  GLU A 155     160.798 173.262 157.895  1.00  8.65           C  
ATOM    732  OE1 GLU A 155     159.893 172.549 157.405  1.00  8.65           O  
ATOM    733  OE2 GLU A 155     161.445 172.952 158.901  1.00  8.65           O  
ATOM    734  N   GLY A 156     158.901 176.632 153.733  1.00  8.13           N  
ATOM    735  CA  GLY A 156     158.195 176.629 152.472  1.00  8.13           C  
ATOM    736  C   GLY A 156     158.571 177.858 151.663  1.00  8.13           C  
ATOM    737  O   GLY A 156     158.671 177.727 150.462  1.00  8.13           O  
ATOM    738  N   GLN A 157     158.721 179.025 152.305  1.00  7.63           N  
ATOM    739  CA  GLN A 157     159.078 180.242 151.613  1.00  7.63           C  
ATOM    740  C   GLN A 157     160.565 180.195 151.323  1.00  7.63           C  
ATOM    741  O   GLN A 157     160.923 180.611 150.282  1.00  7.63           O  
ATOM    742  CB  GLN A 157     158.668 181.508 152.363  1.00  7.63           C  
ATOM    743  CG  GLN A 157     157.177 181.782 152.299  1.00  7.63           C  
ATOM    744  CD  GLN A 157     156.776 182.320 150.950  1.00  7.63           C  
ATOM    745  OE1 GLN A 157     156.493 181.577 150.011  1.00  7.63           O  
ATOM    746  NE2 GLN A 157     156.740 183.640 150.846  1.00  7.63           N  
ATOM    747  N   LEU A 158     161.403 179.581 152.162  1.00  8.15           N  
ATOM    748  CA  LEU A 158     162.832 179.419 151.915  1.00  8.15           C  
ATOM    749  C   LEU A 158     163.126 178.270 150.940  1.00  8.15           C  
ATOM    750  O   LEU A 158     164.272 178.114 150.529  1.00  8.15           O  
ATOM    751  CB  LEU A 158     163.484 179.190 153.274  1.00  8.15           C  
ATOM    752  CG  LEU A 158     165.008 179.219 153.382  1.00  8.15           C  
ATOM    753  CD1 LEU A 158     165.535 180.612 153.117  1.00  8.15           C  
ATOM    754  CD2 LEU A 158     165.438 178.742 154.755  1.00  8.15           C  
ATOM    755  N   ALA A 159     162.095 177.534 150.508  1.00  9.21           N  
ATOM    756  CA  ALA A 159     162.222 176.486 149.505  1.00  9.21           C  
ATOM    757  C   ALA A 159     161.491 176.861 148.216  1.00  9.21           C  
ATOM    758  O   ALA A 159     161.667 176.169 147.227  1.00  9.21           O  
ATOM    759  CB  ALA A 159     161.658 175.188 150.024  1.00  9.21           C  
ATOM    760  N   LEU A 160     160.642 177.900 148.234  1.00  9.34           N  
ATOM    761  CA  LEU A 160     159.981 178.433 147.053  1.00  9.34           C  
ATOM    762  C   LEU A 160     160.809 179.604 146.553  1.00  9.34           C  
ATOM    763  O   LEU A 160     160.674 179.939 145.396  1.00  9.34           O  
ATOM    764  CB  LEU A 160     158.548 178.895 147.351  1.00  9.34           C  
ATOM    765  CG  LEU A 160     157.745 179.377 146.146  1.00  9.34           C  
ATOM    766  CD1 LEU A 160     157.380 178.196 145.268  1.00  9.34           C  
ATOM    767  CD2 LEU A 160     156.504 180.132 146.593  1.00  9.34           C  
ATOM    768  N   SER A 161     161.651 180.212 147.408  1.00 12.09           N  
ATOM    769  CA  SER A 161     162.629 181.187 146.924  1.00 12.09           C  
ATOM    770  C   SER A 161     163.924 180.516 146.476  1.00 12.09           C  
ATOM    771  O   SER A 161     164.825 181.196 145.988  1.00 12.09           O  
ATOM    772  CB  SER A 161     162.931 182.239 147.955  1.00 12.09           C  
ATOM    773  OG  SER A 161     161.740 182.740 148.533  1.00 12.09           O  
ATOM    774  N   PHE A 162     164.020 179.201 146.675  1.00 12.48           N  
ATOM    775  CA  PHE A 162     165.136 178.425 146.156  1.00 12.48           C  
ATOM    776  C   PHE A 162     164.782 177.807 144.811  1.00 12.48           C  
ATOM    777  O   PHE A 162     165.660 177.660 143.961  1.00 12.48           O  
ATOM    778  CB  PHE A 162     165.587 177.353 147.148  1.00 12.48           C  
ATOM    779  CG  PHE A 162     166.345 177.878 148.333  1.00 12.48           C  
ATOM    780  CD1 PHE A 162     166.654 179.228 148.441  1.00 12.48           C  
ATOM    781  CD2 PHE A 162     166.770 177.020 149.332  1.00 12.48           C  
ATOM    782  CE1 PHE A 162     167.352 179.711 149.535  1.00 12.48           C  
ATOM    783  CE2 PHE A 162     167.455 177.507 150.436  1.00 12.48           C  
ATOM    784  CZ  PHE A 162     167.747 178.849 150.535  1.00 12.48           C  
ATOM    785  N   ARG A 163     163.522 177.398 144.618  1.00 13.57           N  
ATOM    786  CA  ARG A 163     163.114 176.936 143.299  1.00 13.57           C  
ATOM    787  C   ARG A 163     162.686 178.093 142.404  1.00 13.57           C  
ATOM    788  O   ARG A 163     162.252 177.849 141.293  1.00 13.57           O  
ATOM    789  CB  ARG A 163     161.964 175.932 143.363  1.00 13.57           C  
ATOM    790  CG  ARG A 163     160.609 176.570 143.633  1.00 13.57           C  
ATOM    791  CD  ARG A 163     159.483 175.561 143.707  1.00 13.57           C  
ATOM    792  NE  ARG A 163     159.520 174.764 144.929  1.00 13.57           N  
ATOM    793  CZ  ARG A 163     158.659 173.797 145.229  1.00 13.57           C  
ATOM    794  NH1 ARG A 163     157.674 173.487 144.401  1.00 13.57           N  
ATOM    795  NH2 ARG A 163     158.784 173.135 146.364  1.00 13.57           N  
ATOM    796  N   SER A 164     162.705 179.334 142.889  1.00 10.32           N  
ATOM    797  CA  SER A 164     162.419 180.498 142.064  1.00 10.32           C  
ATOM    798  C   SER A 164     163.688 181.248 141.672  1.00 10.32           C  
ATOM    799  O   SER A 164     163.603 182.247 140.956  1.00 10.32           O  
ATOM    800  CB  SER A 164     161.457 181.441 142.742  1.00 10.32           C  
ATOM    801  OG  SER A 164     160.150 180.903 142.743  1.00 10.32           O  
ATOM    802  N   ARG A 165     164.844 180.804 142.162  1.00 15.69           N  
ATOM    803  CA  ARG A 165     166.120 181.358 141.734  1.00 15.69           C  
ATOM    804  C   ARG A 165     166.892 180.367 140.872  1.00 15.69           C  
ATOM    805  O   ARG A 165     167.900 180.748 140.294  1.00 15.69           O  
ATOM    806  CB  ARG A 165     166.980 181.778 142.923  1.00 15.69           C  
ATOM    807  CG  ARG A 165     166.536 183.099 143.536  1.00 15.69           C  
ATOM    808  CD  ARG A 165     167.727 183.963 143.868  1.00 15.69           C  
ATOM    809  NE  ARG A 165     167.345 185.041 144.773  1.00 15.69           N  
ATOM    810  CZ  ARG A 165     166.864 186.217 144.398  1.00 15.69           C  
ATOM    811  NH1 ARG A 165     166.550 187.120 145.313  1.00 15.69           N  
ATOM    812  NH2 ARG A 165     166.672 186.478 143.116  1.00 15.69           N  
ATOM    813  N   LEU A 166     166.433 179.112 140.817  1.00 11.10           N  
ATOM    814  CA  LEU A 166     166.963 178.131 139.873  1.00 11.10           C  
ATOM    815  C   LEU A 166     166.021 177.913 138.685  1.00 11.10           C  
ATOM    816  O   LEU A 166     166.474 177.468 137.642  1.00 11.10           O  
ATOM    817  CB  LEU A 166     167.212 176.794 140.569  1.00 11.10           C  
ATOM    818  CG  LEU A 166     168.042 176.824 141.844  1.00 11.10           C  
ATOM    819  CD1 LEU A 166     167.916 175.505 142.585  1.00 11.10           C  
ATOM    820  CD2 LEU A 166     169.493 177.171 141.567  1.00 11.10           C  
ATOM    821  N   VAL A 167     164.718 178.171 138.851  1.00  9.08           N  
ATOM    822  CA  VAL A 167     163.747 178.121 137.772  1.00  9.08           C  
ATOM    823  C   VAL A 167     163.632 179.557 137.283  1.00  9.08           C  
ATOM    824  O   VAL A 167     162.598 179.939 136.755  1.00  9.08           O  
ATOM    825  CB  VAL A 167     162.393 177.533 138.237  1.00  9.08           C  
ATOM    826  CG1 VAL A 167     161.347 177.430 137.148  1.00  9.08           C  
ATOM    827  CG2 VAL A 167     162.566 176.180 138.901  1.00  9.08           C  
ATOM    828  N   ALA A 168     164.672 180.366 137.543  1.00 12.47           N  
ATOM    829  CA  ALA A 168     164.858 181.659 136.909  1.00 12.47           C  
ATOM    830  C   ALA A 168     166.270 181.802 136.352  1.00 12.47           C  
ATOM    831  O   ALA A 168     166.502 182.672 135.519  1.00 12.47           O  
ATOM    832  CB  ALA A 168     164.551 182.773 137.870  1.00 12.47           C  
ATOM    833  N   HIS A 169     167.214 181.019 136.880  1.00 18.30           N  
ATOM    834  CA  HIS A 169     168.565 180.946 136.338  1.00 18.30           C  
ATOM    835  C   HIS A 169     168.694 179.818 135.314  1.00 18.30           C  
ATOM    836  O   HIS A 169     169.716 179.721 134.638  1.00 18.30           O  
ATOM    837  CB  HIS A 169     169.592 180.747 137.456  1.00 18.30           C  
ATOM    838  CG  HIS A 169     170.983 181.076 137.033  1.00 18.30           C  
ATOM    839  ND1 HIS A 169     171.859 180.122 136.532  1.00 18.30           N  
ATOM    840  CD2 HIS A 169     171.642 182.254 137.019  1.00 18.30           C  
ATOM    841  CE1 HIS A 169     172.996 180.711 136.211  1.00 18.30           C  
ATOM    842  NE2 HIS A 169     172.890 182.020 136.503  1.00 18.30           N  
ATOM    843  N   ALA A 170     167.680 178.938 135.209  1.00 16.55           N  
ATOM    844  CA  ALA A 170     167.683 177.808 134.285  1.00 16.55           C  
ATOM    845  C   ALA A 170     166.821 178.085 133.059  1.00 16.55           C  
ATOM    846  O   ALA A 170     167.214 177.637 132.003  1.00 16.55           O  
ATOM    847  CB  ALA A 170     167.235 176.529 134.940  1.00 16.55           C  
ATOM    848  N   TYR A 171     165.681 178.780 133.202  1.00 13.58           N  
ATOM    849  CA  TYR A 171     164.814 179.180 132.104  1.00 13.58           C  
ATOM    850  C   TYR A 171     165.531 180.231 131.259  1.00 13.58           C  
ATOM    851  O   TYR A 171     165.356 180.247 130.051  1.00 13.58           O  
ATOM    852  CB  TYR A 171     163.514 179.781 132.643  1.00 13.58           C  
ATOM    853  CG  TYR A 171     162.465 178.829 133.163  1.00 13.58           C  
ATOM    854  CD1 TYR A 171     161.221 179.314 133.523  1.00 13.58           C  
ATOM    855  CD2 TYR A 171     162.706 177.472 133.315  1.00 13.58           C  
ATOM    856  CE1 TYR A 171     160.243 178.481 134.029  1.00 13.58           C  
ATOM    857  CE2 TYR A 171     161.732 176.618 133.796  1.00 13.58           C  
ATOM    858  CZ  TYR A 171     160.496 177.127 134.157  1.00 13.58           C  
ATOM    859  OH  TYR A 171     159.535 176.310 134.674  1.00 13.58           O  
ATOM    860  N   ARG A 172     166.349 181.083 131.893  1.00 20.33           N  
ATOM    861  CA  ARG A 172     167.122 182.089 131.179  1.00 20.33           C  
ATOM    862  C   ARG A 172     168.226 181.427 130.356  1.00 20.33           C  
ATOM    863  O   ARG A 172     168.513 181.912 129.268  1.00 20.33           O  
ATOM    864  CB  ARG A 172     167.704 183.139 132.127  1.00 20.33           C  
ATOM    865  CG  ARG A 172     168.477 184.252 131.437  1.00 20.33           C  
ATOM    866  CD  ARG A 172     169.339 185.029 132.430  1.00 20.33           C  
ATOM    867  NE  ARG A 172     170.322 184.201 133.132  1.00 20.33           N  
ATOM    868  CZ  ARG A 172     171.489 183.805 132.629  1.00 20.33           C  
ATOM    869  NH1 ARG A 172     171.856 184.184 131.414  1.00 20.33           N  
ATOM    870  NH2 ARG A 172     172.296 183.048 133.353  1.00 20.33           N  
ATOM    871  N   LEU A 173     168.867 180.372 130.902  1.00 25.71           N  
ATOM    872  CA  LEU A 173     169.999 179.683 130.290  1.00 25.71           C  
ATOM    873  C   LEU A 173     169.547 178.421 129.547  1.00 25.71           C  
ATOM    874  O   LEU A 173     170.401 177.698 129.059  1.00 25.71           O  
ATOM    875  CB  LEU A 173     170.988 179.310 131.403  1.00 25.71           C  
ATOM    876  CG  LEU A 173     172.443 179.072 131.006  1.00 25.71           C  
ATOM    877  CD1 LEU A 173     173.122 180.396 130.713  1.00 25.71           C  
ATOM    878  CD2 LEU A 173     173.180 178.345 132.122  1.00 25.71           C  
ATOM    879  N   TYR A 174     168.235 178.105 129.523  1.00 32.03           N  
ATOM    880  CA  TYR A 174     167.659 176.992 128.776  1.00 32.03           C  
ATOM    881  C   TYR A 174     167.150 177.529 127.452  1.00 32.03           C  
ATOM    882  O   TYR A 174     166.812 176.732 126.609  1.00 32.03           O  
ATOM    883  CB  TYR A 174     166.473 176.361 129.515  1.00 32.03           C  
ATOM    884  CG  TYR A 174     165.703 175.255 128.840  1.00 32.03           C  
ATOM    885  CD1 TYR A 174     166.312 174.102 128.366  1.00 32.03           C  
ATOM    886  CD2 TYR A 174     164.327 175.342 128.750  1.00 32.03           C  
ATOM    887  CE1 TYR A 174     165.572 173.090 127.777  1.00 32.03           C  
ATOM    888  CE2 TYR A 174     163.564 174.347 128.162  1.00 32.03           C  
ATOM    889  CZ  TYR A 174     164.195 173.215 127.673  1.00 32.03           C  
ATOM    890  OH  TYR A 174     163.467 172.213 127.103  1.00 32.03           O  
ATOM    891  N   PHE A 175     167.034 178.860 127.313  1.00 23.96           N  
ATOM    892  CA  PHE A 175     166.703 179.514 126.047  1.00 23.96           C  
ATOM    893  C   PHE A 175     167.744 180.589 125.703  1.00 23.96           C  
ATOM    894  O   PHE A 175     167.473 181.396 124.817  1.00 23.96           O  
ATOM    895  CB  PHE A 175     165.316 180.171 126.118  1.00 23.96           C  
ATOM    896  CG  PHE A 175     164.147 179.224 126.173  1.00 23.96           C  
ATOM    897  CD1 PHE A 175     163.539 178.793 125.003  1.00 23.96           C  
ATOM    898  CD2 PHE A 175     163.639 178.786 127.386  1.00 23.96           C  
ATOM    899  CE1 PHE A 175     162.460 177.920 125.047  1.00 23.96           C  
ATOM    900  CE2 PHE A 175     162.540 177.941 127.432  1.00 23.96           C  
ATOM    901  CZ  PHE A 175     161.957 177.502 126.264  1.00 23.96           C  
ATOM    902  N   SER A 176     168.928 180.597 126.358  1.00 26.17           N  
ATOM    903  CA  SER A 176     169.932 181.646 126.195  1.00 26.17           C  
ATOM    904  C   SER A 176     170.472 181.778 124.771  1.00 26.17           C  
ATOM    905  O   SER A 176     170.556 182.898 124.260  1.00 26.17           O  
ATOM    906  CB  SER A 176     171.071 181.495 127.175  1.00 26.17           C  
ATOM    907  OG  SER A 176     172.228 182.220 126.752  1.00 26.17           O  
ATOM    908  N   GLN A 177     170.874 180.643 124.171  1.00 24.94           N  
ATOM    909  CA  GLN A 177     171.365 180.576 122.804  1.00 24.94           C  
ATOM    910  C   GLN A 177     170.322 179.810 121.992  1.00 24.94           C  
ATOM    911  O   GLN A 177     169.374 180.438 121.519  1.00 24.94           O  
ATOM    912  CB  GLN A 177     172.788 180.011 122.755  1.00 24.94           C  
ATOM    913  CG  GLN A 177     173.795 180.876 123.507  1.00 24.94           C  
ATOM    914  CD  GLN A 177     175.197 180.314 123.464  1.00 24.94           C  
ATOM    915  OE1 GLN A 177     175.553 179.500 122.609  1.00 24.94           O  
ATOM    916  NE2 GLN A 177     176.023 180.754 124.397  1.00 24.94           N  
ATOM    917  N   GLN A 178     170.455 178.479 121.930  1.00 26.65           N  
ATOM    918  CA  GLN A 178     169.398 177.629 121.409  1.00 26.65           C  
ATOM    919  C   GLN A 178     169.264 176.375 122.267  1.00 26.65           C  
ATOM    920  O   GLN A 178     168.663 175.400 121.847  1.00 26.65           O  
ATOM    921  CB  GLN A 178     169.659 177.258 119.951  1.00 26.65           C  
ATOM    922  CG  GLN A 178     169.265 178.332 118.949  1.00 26.65           C  
ATOM    923  CD  GLN A 178     169.597 177.927 117.536  1.00 26.65           C  
ATOM    924  OE1 GLN A 178     170.113 176.840 117.274  1.00 26.65           O  
ATOM    925  NE2 GLN A 178     169.298 178.813 116.605  1.00 26.65           N  
ATOM    926  N   THR A 179     169.772 176.424 123.498  1.00 27.88           N  
ATOM    927  CA  THR A 179     170.028 175.204 124.252  1.00 27.88           C  
ATOM    928  C   THR A 179     168.752 174.481 124.693  1.00 27.88           C  
ATOM    929  O   THR A 179     168.853 173.513 125.432  1.00 27.88           O  
ATOM    930  CB  THR A 179     170.924 175.496 125.454  1.00 27.88           C  
ATOM    931  OG1 THR A 179     171.280 174.266 126.087  1.00 27.88           O  
ATOM    932  CG2 THR A 179     170.210 176.349 126.466  1.00 27.88           C  
ATOM    933  N   TYR A 180     167.576 174.957 124.298  1.00 26.77           N  
ATOM    934  CA  TYR A 180     166.391 174.112 124.372  1.00 26.77           C  
ATOM    935  C   TYR A 180     166.381 173.075 123.245  1.00 26.77           C  
ATOM    936  O   TYR A 180     165.689 172.066 123.347  1.00 26.77           O  
ATOM    937  CB  TYR A 180     165.108 174.949 124.352  1.00 26.77           C  
ATOM    938  CG  TYR A 180     165.030 175.943 123.229  1.00 26.77           C  
ATOM    939  CD1 TYR A 180     165.767 177.115 123.273  1.00 26.77           C  
ATOM    940  CD2 TYR A 180     164.217 175.711 122.139  1.00 26.77           C  
ATOM    941  CE1 TYR A 180     165.711 178.038 122.251  1.00 26.77           C  
ATOM    942  CE2 TYR A 180     164.144 176.625 121.102  1.00 26.77           C  
ATOM    943  CZ  TYR A 180     164.892 177.788 121.164  1.00 26.77           C  
ATOM    944  OH  TYR A 180     164.830 178.682 120.141  1.00 26.77           O  
ATOM    945  N   TYR A 181     167.137 173.331 122.165  1.00 32.61           N  
ATOM    946  CA  TYR A 181     167.259 172.467 120.995  1.00 32.61           C  
ATOM    947  C   TYR A 181     168.547 171.655 121.080  1.00 32.61           C  
ATOM    948  O   TYR A 181     168.528 170.475 120.765  1.00 32.61           O  
ATOM    949  CB  TYR A 181     167.335 173.270 119.687  1.00 32.61           C  
ATOM    950  CG  TYR A 181     167.674 172.458 118.464  1.00 32.61           C  
ATOM    951  CD1 TYR A 181     166.672 171.826 117.754  1.00 32.61           C  
ATOM    952  CD2 TYR A 181     168.981 172.305 118.018  1.00 32.61           C  
ATOM    953  CE1 TYR A 181     166.952 171.084 116.620  1.00 32.61           C  
ATOM    954  CE2 TYR A 181     169.276 171.541 116.906  1.00 32.61           C  
ATOM    955  CZ  TYR A 181     168.261 170.920 116.207  1.00 32.61           C  
ATOM    956  OH  TYR A 181     168.492 170.177 115.093  1.00 32.61           O  
ATOM    957  N   ARG A 182     169.659 172.290 121.455  1.00 29.29           N  
ATOM    958  CA  ARG A 182     170.956 171.646 121.459  1.00 29.29           C  
ATOM    959  C   ARG A 182     171.052 170.615 122.580  1.00 29.29           C  
ATOM    960  O   ARG A 182     172.108 170.007 122.705  1.00 29.29           O  
ATOM    961  CB  ARG A 182     172.071 172.687 121.584  1.00 29.29           C  
ATOM    962  CG  ARG A 182     172.142 173.657 120.418  1.00 29.29           C  
ATOM    963  CD  ARG A 182     173.184 174.712 120.701  1.00 29.29           C  
ATOM    964  NE  ARG A 182     173.354 175.601 119.562  1.00 29.29           N  
ATOM    965  CZ  ARG A 182     174.140 176.679 119.540  1.00 29.29           C  
ATOM    966  NH1 ARG A 182     174.212 177.414 118.444  1.00 29.29           N  
ATOM    967  NH2 ARG A 182     174.844 177.023 120.608  1.00 29.29           N  
ATOM    968  N   VAL A 183     169.989 170.445 123.386  1.00 29.88           N  
ATOM    969  CA  VAL A 183     170.011 169.537 124.522  1.00 29.88           C  
ATOM    970  C   VAL A 183     169.084 168.341 124.299  1.00 29.88           C  
ATOM    971  O   VAL A 183     169.360 167.253 124.801  1.00 29.88           O  
ATOM    972  CB  VAL A 183     169.692 170.286 125.830  1.00 29.88           C  
ATOM    973  CG1 VAL A 183     169.185 169.371 126.932  1.00 29.88           C  
ATOM    974  CG2 VAL A 183     170.897 171.078 126.290  1.00 29.88           C  
ATOM    975  N   SER A 184     167.997 168.536 123.545  1.00 32.81           N  
ATOM    976  CA  SER A 184     167.025 167.480 123.299  1.00 32.81           C  
ATOM    977  C   SER A 184     167.270 166.750 121.978  1.00 32.81           C  
ATOM    978  O   SER A 184     166.780 165.632 121.813  1.00 32.81           O  
ATOM    979  CB  SER A 184     165.625 168.010 123.343  1.00 32.81           C  
ATOM    980  OG  SER A 184     165.333 168.550 124.617  1.00 32.81           O  
ATOM    981  N   ASN A 185     167.984 167.390 121.027  1.00 36.40           N  
ATOM    982  CA  ASN A 185     168.247 166.817 119.713  1.00 36.40           C  
ATOM    983  C   ASN A 185     169.741 166.554 119.494  1.00 36.40           C  
ATOM    984  O   ASN A 185     170.111 165.442 119.131  1.00 36.40           O  
ATOM    985  CB  ASN A 185     167.687 167.701 118.598  1.00 36.40           C  
ATOM    986  CG  ASN A 185     166.175 167.801 118.611  1.00 36.40           C  
ATOM    987  OD1 ASN A 185     165.503 167.340 119.531  1.00 36.40           O  
ATOM    988  ND2 ASN A 185     165.611 168.394 117.575  1.00 36.40           N  
ATOM    989  N   MET A 186     170.593 167.551 119.775  1.00 41.40           N  
ATOM    990  CA  MET A 186     172.014 167.472 119.459  1.00 41.40           C  
ATOM    991  C   MET A 186     172.842 167.012 120.662  1.00 41.40           C  
ATOM    992  O   MET A 186     174.054 167.219 120.681  1.00 41.40           O  
ATOM    993  CB  MET A 186     172.534 168.842 119.004  1.00 41.40           C  
ATOM    994  CG  MET A 186     171.996 169.288 117.665  1.00 41.40           C  
ATOM    995  SD  MET A 186     172.625 170.937 117.278  1.00 41.40           S  
ATOM    996  CE  MET A 186     174.345 170.543 116.972  1.00 41.40           C  
ATOM    997  N   ASP A 187     172.198 166.382 121.652  1.00 41.69           N  
ATOM    998  CA  ASP A 187     172.903 165.974 122.859  1.00 41.69           C  
ATOM    999  C   ASP A 187     172.084 164.917 123.575  1.00 41.69           C  
ATOM   1000  O   ASP A 187     170.879 164.821 123.384  1.00 41.69           O  
ATOM   1001  CB  ASP A 187     173.202 167.171 123.768  1.00 41.69           C  
ATOM   1002  CG  ASP A 187     174.206 166.821 124.857  1.00 41.69           C  
ATOM   1003  OD1 ASP A 187     175.430 166.901 124.589  1.00 41.69           O  
ATOM   1004  OD2 ASP A 187     173.757 166.445 125.951  1.00 41.69           O  
ATOM   1005  N   GLY A 188     172.760 164.124 124.402  1.00 44.33           N  
ATOM   1006  CA  GLY A 188     172.100 163.031 125.084  1.00 44.33           C  
ATOM   1007  C   GLY A 188     172.540 162.874 126.532  1.00 44.33           C  
ATOM   1008  O   GLY A 188     172.211 161.868 127.162  1.00 44.33           O  
ATOM   1009  N   ARG A 189     173.274 163.863 127.061  1.00 41.42           N  
ATOM   1010  CA  ARG A 189     173.655 163.827 128.465  1.00 41.42           C  
ATOM   1011  C   ARG A 189     172.423 163.856 129.374  1.00 41.42           C  
ATOM   1012  O   ARG A 189     172.345 163.118 130.355  1.00 41.42           O  
ATOM   1013  CB  ARG A 189     174.577 164.995 128.806  1.00 41.42           C  
ATOM   1014  CG  ARG A 189     176.056 164.672 128.658  1.00 41.42           C  
ATOM   1015  CD  ARG A 189     176.893 165.876 129.043  1.00 41.42           C  
ATOM   1016  NE  ARG A 189     176.975 166.854 127.966  1.00 41.42           N  
ATOM   1017  CZ  ARG A 189     177.789 167.900 127.952  1.00 41.42           C  
ATOM   1018  NH1 ARG A 189     177.780 168.718 126.911  1.00 41.42           N  
ATOM   1019  NH2 ARG A 189     178.612 168.124 128.964  1.00 41.42           N  
ATOM   1020  N   LEU A 190     171.461 164.720 129.029  1.00 39.61           N  
ATOM   1021  CA  LEU A 190     170.274 164.949 129.838  1.00 39.61           C  
ATOM   1022  C   LEU A 190     169.114 164.216 129.179  1.00 39.61           C  
ATOM   1023  O   LEU A 190     168.660 164.606 128.104  1.00 39.61           O  
ATOM   1024  CB  LEU A 190     170.021 166.461 129.922  1.00 39.61           C  
ATOM   1025  CG  LEU A 190     168.925 166.965 130.863  1.00 39.61           C  
ATOM   1026  CD1 LEU A 190     168.873 166.158 132.154  1.00 39.61           C  
ATOM   1027  CD2 LEU A 190     169.151 168.437 131.161  1.00 39.61           C  
ATOM   1028  N   ARG A 191     168.626 163.160 129.841  1.00 45.55           N  
ATOM   1029  CA  ARG A 191     167.577 162.319 129.282  1.00 45.55           C  
ATOM   1030  C   ARG A 191     166.307 163.130 129.025  1.00 45.55           C  
ATOM   1031  O   ARG A 191     165.891 163.302 127.882  1.00 45.55           O  
ATOM   1032  CB  ARG A 191     167.291 161.133 130.205  1.00 45.55           C  
ATOM   1033  CG  ARG A 191     168.305 160.004 130.104  1.00 45.55           C  
ATOM   1034  CD  ARG A 191     168.346 159.351 128.727  1.00 45.55           C  
ATOM   1035  NE  ARG A 191     169.224 160.069 127.811  1.00 45.55           N  
ATOM   1036  CZ  ARG A 191     169.292 159.909 126.489  1.00 45.55           C  
ATOM   1037  NH1 ARG A 191     170.149 160.638 125.796  1.00 45.55           N  
ATOM   1038  NH2 ARG A 191     168.517 159.034 125.872  1.00 45.55           N  
ATOM   1039  N   ASN A 192     165.711 163.638 130.105  1.00 42.94           N  
ATOM   1040  CA  ASN A 192     164.452 164.360 130.037  1.00 42.94           C  
ATOM   1041  C   ASN A 192     164.662 165.783 130.529  1.00 42.94           C  
ATOM   1042  O   ASN A 192     164.661 166.035 131.730  1.00 42.94           O  
ATOM   1043  CB  ASN A 192     163.357 163.664 130.841  1.00 42.94           C  
ATOM   1044  CG  ASN A 192     162.877 162.378 130.208  1.00 42.94           C  
ATOM   1045  OD1 ASN A 192     163.449 161.893 129.232  1.00 42.94           O  
ATOM   1046  ND2 ASN A 192     161.830 161.810 130.777  1.00 42.94           N  
ATOM   1047  N   PRO A 193     164.875 166.758 129.623  1.00 37.36           N  
ATOM   1048  CA  PRO A 193     164.952 168.152 130.048  1.00 37.36           C  
ATOM   1049  C   PRO A 193     163.660 168.680 130.656  1.00 37.36           C  
ATOM   1050  O   PRO A 193     163.699 169.654 131.391  1.00 37.36           O  
ATOM   1051  CB  PRO A 193     165.207 168.907 128.749  1.00 37.36           C  
ATOM   1052  CG  PRO A 193     165.872 167.880 127.861  1.00 37.36           C  
ATOM   1053  CD  PRO A 193     165.147 166.590 128.186  1.00 37.36           C  
ATOM   1054  N   ASP A 194     162.540 167.994 130.418  1.00 36.85           N  
ATOM   1055  CA  ASP A 194     161.268 168.505 130.904  1.00 36.85           C  
ATOM   1056  C   ASP A 194     161.050 168.168 132.379  1.00 36.85           C  
ATOM   1057  O   ASP A 194     160.170 168.748 133.015  1.00 36.85           O  
ATOM   1058  CB  ASP A 194     160.122 167.998 130.041  1.00 36.85           C  
ATOM   1059  CG  ASP A 194     159.983 166.489 130.041  1.00 36.85           C  
ATOM   1060  OD1 ASP A 194     160.786 165.824 130.702  1.00 36.85           O  
ATOM   1061  OD2 ASP A 194     159.037 165.995 129.405  1.00 36.85           O  
ATOM   1062  N   GLN A 195     161.822 167.203 132.900  1.00 37.58           N  
ATOM   1063  CA  GLN A 195     161.741 166.888 134.324  1.00 37.58           C  
ATOM   1064  C   GLN A 195     162.937 167.444 135.095  1.00 37.58           C  
ATOM   1065  O   GLN A 195     162.832 167.653 136.303  1.00 37.58           O  
ATOM   1066  CB  GLN A 195     161.590 165.390 134.578  1.00 37.58           C  
ATOM   1067  CG  GLN A 195     162.857 164.587 134.349  1.00 37.58           C  
ATOM   1068  CD  GLN A 195     162.687 163.113 134.633  1.00 37.58           C  
ATOM   1069  OE1 GLN A 195     161.626 162.635 135.039  1.00 37.58           O  
ATOM   1070  NE2 GLN A 195     163.756 162.368 134.422  1.00 37.58           N  
ATOM   1071  N   SER A 196     164.057 167.675 134.408  1.00 30.79           N  
ATOM   1072  CA  SER A 196     165.230 168.266 135.036  1.00 30.79           C  
ATOM   1073  C   SER A 196     164.962 169.718 135.430  1.00 30.79           C  
ATOM   1074  O   SER A 196     165.654 170.229 136.305  1.00 30.79           O  
ATOM   1075  CB  SER A 196     166.428 168.143 134.157  1.00 30.79           C  
ATOM   1076  OG  SER A 196     167.626 168.274 134.912  1.00 30.79           O  
ATOM   1077  N   LEU A 197     163.992 170.371 134.766  1.00 30.31           N  
ATOM   1078  CA  LEU A 197     163.602 171.742 135.083  1.00 30.31           C  
ATOM   1079  C   LEU A 197     162.359 171.791 135.971  1.00 30.31           C  
ATOM   1080  O   LEU A 197     162.087 172.840 136.550  1.00 30.31           O  
ATOM   1081  CB  LEU A 197     163.298 172.523 133.805  1.00 30.31           C  
ATOM   1082  CG  LEU A 197     164.433 172.743 132.812  1.00 30.31           C  
ATOM   1083  CD1 LEU A 197     163.852 172.866 131.424  1.00 30.31           C  
ATOM   1084  CD2 LEU A 197     165.229 173.981 133.177  1.00 30.31           C  
ATOM   1085  N   THR A 198     161.613 170.683 136.068  1.00 29.91           N  
ATOM   1086  CA  THR A 198     160.360 170.675 136.800  1.00 29.91           C  
ATOM   1087  C   THR A 198     160.443 169.784 138.038  1.00 29.91           C  
ATOM   1088  O   THR A 198     160.173 170.241 139.143  1.00 29.91           O  
ATOM   1089  CB  THR A 198     159.209 170.248 135.889  1.00 29.91           C  
ATOM   1090  OG1 THR A 198     158.996 171.253 134.900  1.00 29.91           O  
ATOM   1091  CG2 THR A 198     157.929 170.022 136.662  1.00 29.91           C  
ATOM   1092  N   GLU A 199     160.784 168.509 137.841  1.00 34.04           N  
ATOM   1093  CA  GLU A 199     160.772 167.545 138.934  1.00 34.04           C  
ATOM   1094  C   GLU A 199     162.148 167.380 139.581  1.00 34.04           C  
ATOM   1095  O   GLU A 199     162.317 166.507 140.431  1.00 34.04           O  
ATOM   1096  CB  GLU A 199     160.263 166.194 138.426  1.00 34.04           C  
ATOM   1097  CG  GLU A 199     158.755 166.082 138.374  1.00 34.04           C  
ATOM   1098  CD  GLU A 199     158.280 164.659 138.130  1.00 34.04           C  
ATOM   1099  OE1 GLU A 199     158.624 164.101 137.072  1.00 34.04           O  
ATOM   1100  OE2 GLU A 199     157.608 164.107 139.017  1.00 34.04           O  
ATOM   1101  N   ASP A 200     163.126 168.208 139.186  1.00 28.57           N  
ATOM   1102  CA  ASP A 200     164.474 168.089 139.719  1.00 28.57           C  
ATOM   1103  C   ASP A 200     164.877 169.336 140.502  1.00 28.57           C  
ATOM   1104  O   ASP A 200     165.539 169.213 141.531  1.00 28.57           O  
ATOM   1105  CB  ASP A 200     165.486 167.777 138.622  1.00 28.57           C  
ATOM   1106  CG  ASP A 200     166.737 167.113 139.146  1.00 28.57           C  
ATOM   1107  OD1 ASP A 200     167.494 166.577 138.318  1.00 28.57           O  
ATOM   1108  OD2 ASP A 200     166.946 167.108 140.370  1.00 28.57           O  
ATOM   1109  N   VAL A 201     164.479 170.521 140.022  1.00 21.64           N  
ATOM   1110  CA  VAL A 201     164.762 171.778 140.699  1.00 21.64           C  
ATOM   1111  C   VAL A 201     163.890 171.896 141.943  1.00 21.64           C  
ATOM   1112  O   VAL A 201     164.303 172.528 142.898  1.00 21.64           O  
ATOM   1113  CB  VAL A 201     164.560 173.007 139.794  1.00 21.64           C  
ATOM   1114  CG1 VAL A 201     164.897 174.283 140.542  1.00 21.64           C  
ATOM   1115  CG2 VAL A 201     165.419 172.934 138.561  1.00 21.64           C  
ATOM   1116  N   VAL A 202     162.678 171.331 141.894  1.00 18.36           N  
ATOM   1117  CA  VAL A 202     161.794 171.269 143.045  1.00 18.36           C  
ATOM   1118  C   VAL A 202     162.361 170.324 144.101  1.00 18.36           C  
ATOM   1119  O   VAL A 202     162.274 170.626 145.297  1.00 18.36           O  
ATOM   1120  CB  VAL A 202     160.381 170.860 142.608  1.00 18.36           C  
ATOM   1121  CG1 VAL A 202     159.476 170.521 143.781  1.00 18.36           C  
ATOM   1122  CG2 VAL A 202     159.775 171.942 141.732  1.00 18.36           C  
ATOM   1123  N   ALA A 203     162.940 169.198 143.661  1.00 20.71           N  
ATOM   1124  CA  ALA A 203     163.482 168.218 144.597  1.00 20.71           C  
ATOM   1125  C   ALA A 203     164.650 168.800 145.390  1.00 20.71           C  
ATOM   1126  O   ALA A 203     164.743 168.610 146.597  1.00 20.71           O  
ATOM   1127  CB  ALA A 203     163.877 166.953 143.896  1.00 20.71           C  
ATOM   1128  N   PHE A 204     165.540 169.533 144.718  1.00 20.52           N  
ATOM   1129  CA  PHE A 204     166.711 170.078 145.382  1.00 20.52           C  
ATOM   1130  C   PHE A 204     166.378 171.273 146.270  1.00 20.52           C  
ATOM   1131  O   PHE A 204     166.900 171.379 147.379  1.00 20.52           O  
ATOM   1132  CB  PHE A 204     167.757 170.474 144.352  1.00 20.52           C  
ATOM   1133  CG  PHE A 204     168.889 171.282 144.913  1.00 20.52           C  
ATOM   1134  CD1 PHE A 204     169.846 170.690 145.721  1.00 20.52           C  
ATOM   1135  CD2 PHE A 204     169.013 172.626 144.602  1.00 20.52           C  
ATOM   1136  CE1 PHE A 204     170.890 171.444 146.231  1.00 20.52           C  
ATOM   1137  CE2 PHE A 204     170.070 173.371 145.102  1.00 20.52           C  
ATOM   1138  CZ  PHE A 204     171.001 172.782 145.929  1.00 20.52           C  
ATOM   1139  N   ALA A 205     165.502 172.158 145.781  1.00 16.51           N  
ATOM   1140  CA  ALA A 205     165.115 173.331 146.556  1.00 16.51           C  
ATOM   1141  C   ALA A 205     164.351 172.921 147.812  1.00 16.51           C  
ATOM   1142  O   ALA A 205     164.590 173.467 148.884  1.00 16.51           O  
ATOM   1143  CB  ALA A 205     164.320 174.294 145.706  1.00 16.51           C  
ATOM   1144  N   ALA A 206     163.429 171.962 147.676  1.00 15.71           N  
ATOM   1145  CA  ALA A 206     162.592 171.532 148.787  1.00 15.71           C  
ATOM   1146  C   ALA A 206     163.308 170.503 149.659  1.00 15.71           C  
ATOM   1147  O   ALA A 206     162.663 169.858 150.491  1.00 15.71           O  
ATOM   1148  CB  ALA A 206     161.273 171.001 148.268  1.00 15.71           C  
ATOM   1149  N   SER A 207     164.622 170.322 149.470  1.00 18.99           N  
ATOM   1150  CA  SER A 207     165.389 169.405 150.305  1.00 18.99           C  
ATOM   1151  C   SER A 207     166.656 170.042 150.873  1.00 18.99           C  
ATOM   1152  O   SER A 207     167.334 169.410 151.673  1.00 18.99           O  
ATOM   1153  CB  SER A 207     165.710 168.120 149.585  1.00 18.99           C  
ATOM   1154  OG  SER A 207     166.706 167.385 150.279  1.00 18.99           O  
ATOM   1155  N   VAL A 208     167.022 171.234 150.417  1.00 15.86           N  
ATOM   1156  CA  VAL A 208     168.117 171.973 151.035  1.00 15.86           C  
ATOM   1157  C   VAL A 208     167.576 172.948 152.080  1.00 15.86           C  
ATOM   1158  O   VAL A 208     168.346 173.460 152.887  1.00 15.86           O  
ATOM   1159  CB  VAL A 208     168.967 172.691 149.972  1.00 15.86           C  
ATOM   1160  CG1 VAL A 208     168.205 173.837 149.339  1.00 15.86           C  
ATOM   1161  CG2 VAL A 208     170.317 173.146 150.493  1.00 15.86           C  
ATOM   1162  N   ALA A 209     166.261 173.213 152.052  1.00 15.47           N  
ATOM   1163  CA  ALA A 209     165.608 174.089 153.020  1.00 15.47           C  
ATOM   1164  C   ALA A 209     164.768 173.309 154.030  1.00 15.47           C  
ATOM   1165  O   ALA A 209     164.483 173.834 155.101  1.00 15.47           O  
ATOM   1166  CB  ALA A 209     164.788 175.164 152.332  1.00 15.47           C  
ATOM   1167  N   HIS A 210     164.299 172.113 153.662  1.00 16.40           N  
ATOM   1168  CA  HIS A 210     163.642 171.223 154.606  1.00 16.40           C  
ATOM   1169  C   HIS A 210     164.655 170.318 155.301  1.00 16.40           C  
ATOM   1170  O   HIS A 210     164.260 169.371 155.982  1.00 16.40           O  
ATOM   1171  CB  HIS A 210     162.580 170.367 153.908  1.00 16.40           C  
ATOM   1172  CG  HIS A 210     161.523 171.159 153.211  1.00 16.40           C  
ATOM   1173  ND1 HIS A 210     160.180 170.995 153.485  1.00 16.40           N  
ATOM   1174  CD2 HIS A 210     161.599 172.112 152.252  1.00 16.40           C  
ATOM   1175  CE1 HIS A 210     159.472 171.814 152.728  1.00 16.40           C  
ATOM   1176  NE2 HIS A 210     160.320 172.504 151.957  1.00 16.40           N  
ATOM   1177  N   LEU A 211     165.951 170.597 155.102  1.00 19.25           N  
ATOM   1178  CA  LEU A 211     167.031 169.868 155.753  1.00 19.25           C  
ATOM   1179  C   LEU A 211     167.923 170.789 156.577  1.00 19.25           C  
ATOM   1180  O   LEU A 211     168.435 170.372 157.608  1.00 19.25           O  
ATOM   1181  CB  LEU A 211     167.868 169.135 154.702  1.00 19.25           C  
ATOM   1182  CG  LEU A 211     169.033 168.299 155.234  1.00 19.25           C  
ATOM   1183  CD1 LEU A 211     168.496 167.145 156.050  1.00 19.25           C  
ATOM   1184  CD2 LEU A 211     169.898 167.785 154.095  1.00 19.25           C  
ATOM   1185  N   TYR A 212     168.132 172.026 156.120  1.00 13.13           N  
ATOM   1186  CA  TYR A 212     168.747 173.029 156.974  1.00 13.13           C  
ATOM   1187  C   TYR A 212     167.881 173.272 158.212  1.00 13.13           C  
ATOM   1188  O   TYR A 212     168.390 173.348 159.323  1.00 13.13           O  
ATOM   1189  CB  TYR A 212     168.960 174.335 156.214  1.00 13.13           C  
ATOM   1190  CG  TYR A 212     169.066 175.546 157.097  1.00 13.13           C  
ATOM   1191  CD1 TYR A 212     170.266 175.883 157.704  1.00 13.13           C  
ATOM   1192  CD2 TYR A 212     167.967 176.357 157.319  1.00 13.13           C  
ATOM   1193  CE1 TYR A 212     170.378 177.002 158.511  1.00 13.13           C  
ATOM   1194  CE2 TYR A 212     168.055 177.475 158.130  1.00 13.13           C  
ATOM   1195  CZ  TYR A 212     169.266 177.800 158.721  1.00 13.13           C  
ATOM   1196  OH  TYR A 212     169.362 178.898 159.520  1.00 13.13           O  
ATOM   1197  N   SER A 213     166.564 173.373 158.013  1.00 13.23           N  
ATOM   1198  CA  SER A 213     165.597 173.654 159.060  1.00 13.23           C  
ATOM   1199  C   SER A 213     165.231 172.412 159.855  1.00 13.23           C  
ATOM   1200  O   SER A 213     164.225 172.428 160.546  1.00 13.23           O  
ATOM   1201  CB  SER A 213     164.347 174.212 158.450  1.00 13.23           C  
ATOM   1202  OG  SER A 213     163.370 174.498 159.441  1.00 13.23           O  
ATOM   1203  N   ASN A 214     165.980 171.317 159.709  1.00 15.29           N  
ATOM   1204  CA  ASN A 214     165.757 170.116 160.499  1.00 15.29           C  
ATOM   1205  C   ASN A 214     167.052 169.609 161.126  1.00 15.29           C  
ATOM   1206  O   ASN A 214     167.031 168.592 161.807  1.00 15.29           O  
ATOM   1207  CB  ASN A 214     165.105 169.013 159.668  1.00 15.29           C  
ATOM   1208  CG  ASN A 214     163.604 169.180 159.578  1.00 15.29           C  
ATOM   1209  OD1 ASN A 214     162.933 169.271 160.604  1.00 15.29           O  
ATOM   1210  ND2 ASN A 214     163.062 169.206 158.369  1.00 15.29           N  
ATOM   1211  N   LEU A 215     168.171 170.305 160.878  1.00 16.21           N  
ATOM   1212  CA  LEU A 215     169.387 170.130 161.665  1.00 16.21           C  
ATOM   1213  C   LEU A 215     169.685 171.373 162.499  1.00 16.21           C  
ATOM   1214  O   LEU A 215     170.393 171.252 163.490  1.00 16.21           O  
ATOM   1215  CB  LEU A 215     170.597 169.835 160.766  1.00 16.21           C  
ATOM   1216  CG  LEU A 215     170.802 168.384 160.324  1.00 16.21           C  
ATOM   1217  CD1 LEU A 215     169.793 167.995 159.254  1.00 16.21           C  
ATOM   1218  CD2 LEU A 215     172.218 168.194 159.792  1.00 16.21           C  
ATOM   1219  N   THR A 216     169.220 172.562 162.091  1.00 13.48           N  
ATOM   1220  CA  THR A 216     169.425 173.735 162.926  1.00 13.48           C  
ATOM   1221  C   THR A 216     168.303 173.892 163.957  1.00 13.48           C  
ATOM   1222  O   THR A 216     168.425 174.703 164.863  1.00 13.48           O  
ATOM   1223  CB  THR A 216     169.514 175.014 162.089  1.00 13.48           C  
ATOM   1224  OG1 THR A 216     170.003 176.070 162.917  1.00 13.48           O  
ATOM   1225  CG2 THR A 216     168.151 175.405 161.587  1.00 13.48           C  
ATOM   1226  N   LYS A 217     167.170 173.198 163.790  1.00 13.11           N  
ATOM   1227  CA  LYS A 217     166.108 173.215 164.792  1.00 13.11           C  
ATOM   1228  C   LYS A 217     166.472 172.321 165.976  1.00 13.11           C  
ATOM   1229  O   LYS A 217     166.366 172.782 167.101  1.00 13.11           O  
ATOM   1230  CB  LYS A 217     164.750 172.843 164.197  1.00 13.11           C  
ATOM   1231  CG  LYS A 217     163.548 172.926 165.136  1.00 13.11           C  
ATOM   1232  CD  LYS A 217     162.285 172.361 164.538  1.00 13.11           C  
ATOM   1233  CE  LYS A 217     161.939 172.930 163.177  1.00 13.11           C  
ATOM   1234  NZ  LYS A 217     160.508 172.764 162.843  1.00 13.11           N  
ATOM   1235  N   PRO A 218     166.921 171.051 165.793  1.00 18.23           N  
ATOM   1236  CA  PRO A 218     167.381 170.227 166.896  1.00 18.23           C  
ATOM   1237  C   PRO A 218     168.748 170.520 167.492  1.00 18.23           C  
ATOM   1238  O   PRO A 218     168.840 170.366 168.677  1.00 18.23           O  
ATOM   1239  CB  PRO A 218     167.462 168.822 166.310  1.00 18.23           C  
ATOM   1240  CG  PRO A 218     166.663 168.873 165.044  1.00 18.23           C  
ATOM   1241  CD  PRO A 218     166.916 170.277 164.547  1.00 18.23           C  
ATOM   1242  N   LEU A 219     169.766 170.978 166.738  1.00 16.50           N  
ATOM   1243  CA  LEU A 219     171.054 171.388 167.286  1.00 16.50           C  
ATOM   1244  C   LEU A 219     170.960 172.638 168.163  1.00 16.50           C  
ATOM   1245  O   LEU A 219     171.978 173.084 168.681  1.00 16.50           O  
ATOM   1246  CB  LEU A 219     172.014 171.659 166.120  1.00 16.50           C  
ATOM   1247  CG  LEU A 219     172.615 170.424 165.453  1.00 16.50           C  
ATOM   1248  CD1 LEU A 219     173.451 170.802 164.237  1.00 16.50           C  
ATOM   1249  CD2 LEU A 219     173.423 169.620 166.454  1.00 16.50           C  
ATOM   1250  N   LEU A 220     169.758 173.217 168.295  1.00 14.00           N  
ATOM   1251  CA  LEU A 220     169.532 174.323 169.210  1.00 14.00           C  
ATOM   1252  C   LEU A 220     168.746 173.879 170.441  1.00 14.00           C  
ATOM   1253  O   LEU A 220     168.892 174.486 171.493  1.00 14.00           O  
ATOM   1254  CB  LEU A 220     168.835 175.462 168.465  1.00 14.00           C  
ATOM   1255  CG  LEU A 220     168.761 176.820 169.159  1.00 14.00           C  
ATOM   1256  CD1 LEU A 220     170.079 177.200 169.819  1.00 14.00           C  
ATOM   1257  CD2 LEU A 220     168.320 177.871 168.161  1.00 14.00           C  
ATOM   1258  N   ASP A 221     167.912 172.840 170.309  1.00 17.21           N  
ATOM   1259  CA  ASP A 221     167.227 172.282 171.466  1.00 17.21           C  
ATOM   1260  C   ASP A 221     168.201 171.544 172.378  1.00 17.21           C  
ATOM   1261  O   ASP A 221     167.996 171.481 173.587  1.00 17.21           O  
ATOM   1262  CB  ASP A 221     166.086 171.369 171.027  1.00 17.21           C  
ATOM   1263  CG  ASP A 221     164.962 172.138 170.359  1.00 17.21           C  
ATOM   1264  OD1 ASP A 221     164.789 173.330 170.691  1.00 17.21           O  
ATOM   1265  OD2 ASP A 221     164.237 171.536 169.533  1.00 17.21           O  
ATOM   1266  N   VAL A 222     169.251 170.963 171.800  1.00 20.56           N  
ATOM   1267  CA  VAL A 222     170.243 170.221 172.561  1.00 20.56           C  
ATOM   1268  C   VAL A 222     171.323 171.196 173.012  1.00 20.56           C  
ATOM   1269  O   VAL A 222     172.372 170.799 173.512  1.00 20.56           O  
ATOM   1270  CB  VAL A 222     170.821 169.052 171.740  1.00 20.56           C  
ATOM   1271  CG1 VAL A 222     171.637 168.095 172.592  1.00 20.56           C  
ATOM   1272  CG2 VAL A 222     169.730 168.265 171.050  1.00 20.56           C  
ATOM   1273  N   ALA A 223     171.067 172.498 172.851  1.00 20.33           N  
ATOM   1274  CA  ALA A 223     172.008 173.522 173.278  1.00 20.33           C  
ATOM   1275  C   ALA A 223     171.433 174.436 174.360  1.00 20.33           C  
ATOM   1276  O   ALA A 223     172.147 175.302 174.849  1.00 20.33           O  
ATOM   1277  CB  ALA A 223     172.483 174.331 172.095  1.00 20.33           C  
ATOM   1278  N   VAL A 224     170.147 174.295 174.706  1.00 20.95           N  
ATOM   1279  CA  VAL A 224     169.560 175.045 175.810  1.00 20.95           C  
ATOM   1280  C   VAL A 224     168.918 174.071 176.796  1.00 20.95           C  
ATOM   1281  O   VAL A 224     168.808 174.366 177.979  1.00 20.95           O  
ATOM   1282  CB  VAL A 224     168.547 176.105 175.351  1.00 20.95           C  
ATOM   1283  CG1 VAL A 224     167.293 175.433 174.828  1.00 20.95           C  
ATOM   1284  CG2 VAL A 224     168.198 177.032 176.497  1.00 20.95           C  
ATOM   1285  N   THR A 225     168.519 172.898 176.312  1.00 20.10           N  
ATOM   1286  CA  THR A 225     168.040 171.846 177.192  1.00 20.10           C  
ATOM   1287  C   THR A 225     169.203 170.994 177.662  1.00 20.10           C  
ATOM   1288  O   THR A 225     169.026 170.109 178.491  1.00 20.10           O  
ATOM   1289  CB  THR A 225     166.983 170.972 176.524  1.00 20.10           C  
ATOM   1290  OG1 THR A 225     167.592 170.266 175.446  1.00 20.10           O  
ATOM   1291  CG2 THR A 225     165.836 171.794 175.974  1.00 20.10           C  
ATOM   1292  N   SER A 226     170.393 171.348 177.176  1.00 25.77           N  
ATOM   1293  CA  SER A 226     171.638 170.777 177.638  1.00 25.77           C  
ATOM   1294  C   SER A 226     172.579 171.821 178.270  1.00 25.77           C  
ATOM   1295  O   SER A 226     173.679 171.433 178.655  1.00 25.77           O  
ATOM   1296  CB  SER A 226     172.322 169.992 176.535  1.00 25.77           C  
ATOM   1297  OG  SER A 226     173.666 169.729 176.907  1.00 25.77           O  
ATOM   1298  N   TYR A 227     172.254 173.135 178.257  1.00 26.95           N  
ATOM   1299  CA  TYR A 227     172.895 174.183 179.066  1.00 26.95           C  
ATOM   1300  C   TYR A 227     171.987 174.458 180.257  1.00 26.95           C  
ATOM   1301  O   TYR A 227     172.447 174.380 181.386  1.00 26.95           O  
ATOM   1302  CB  TYR A 227     173.208 175.503 178.339  1.00 26.95           C  
ATOM   1303  CG  TYR A 227     173.075 176.758 179.164  1.00 26.95           C  
ATOM   1304  CD1 TYR A 227     174.109 177.206 179.972  1.00 26.95           C  
ATOM   1305  CD2 TYR A 227     171.924 177.524 179.098  1.00 26.95           C  
ATOM   1306  CE1 TYR A 227     173.979 178.361 180.735  1.00 26.95           C  
ATOM   1307  CE2 TYR A 227     171.770 178.676 179.856  1.00 26.95           C  
ATOM   1308  CZ  TYR A 227     172.812 179.110 180.661  1.00 26.95           C  
ATOM   1309  OH  TYR A 227     172.677 180.256 181.398  1.00 26.95           O  
ATOM   1310  N   THR A 228     170.675 174.654 180.017  1.00 23.73           N  
ATOM   1311  CA  THR A 228     169.729 174.815 181.122  1.00 23.73           C  
ATOM   1312  C   THR A 228     169.745 173.595 182.049  1.00 23.73           C  
ATOM   1313  O   THR A 228     169.608 173.732 183.267  1.00 23.73           O  
ATOM   1314  CB  THR A 228     168.251 174.995 180.735  1.00 23.73           C  
ATOM   1315  OG1 THR A 228     168.067 176.098 179.855  1.00 23.73           O  
ATOM   1316  CG2 THR A 228     167.390 175.150 181.970  1.00 23.73           C  
ATOM   1317  N   LEU A 229     169.830 172.373 181.484  1.00 22.82           N  
ATOM   1318  CA  LEU A 229     169.792 171.157 182.327  1.00 22.82           C  
ATOM   1319  C   LEU A 229     170.959 171.191 183.319  1.00 22.82           C  
ATOM   1320  O   LEU A 229     170.789 170.952 184.511  1.00 22.82           O  
ATOM   1321  CB  LEU A 229     169.763 169.814 181.561  1.00 22.82           C  
ATOM   1322  CG  LEU A 229     169.082 168.604 182.235  1.00 22.82           C  
ATOM   1323  CD1 LEU A 229     167.673 168.939 182.690  1.00 22.82           C  
ATOM   1324  CD2 LEU A 229     169.058 167.355 181.354  1.00 22.82           C  
ATOM   1325  N   LEU A 230     172.133 171.585 182.810  1.00 29.16           N  
ATOM   1326  CA  LEU A 230     173.367 171.568 183.579  1.00 29.16           C  
ATOM   1327  C   LEU A 230     173.470 172.765 184.513  1.00 29.16           C  
ATOM   1328  O   LEU A 230     174.090 172.650 185.566  1.00 29.16           O  
ATOM   1329  CB  LEU A 230     174.570 171.536 182.631  1.00 29.16           C  
ATOM   1330  CG  LEU A 230     175.156 170.156 182.326  1.00 29.16           C  
ATOM   1331  CD1 LEU A 230     174.087 169.181 181.841  1.00 29.16           C  
ATOM   1332  CD2 LEU A 230     176.258 170.279 181.287  1.00 29.16           C  
ATOM   1333  N   ARG A 231     172.926 173.925 184.116  1.00 32.21           N  
ATOM   1334  CA  ARG A 231     172.953 175.093 184.987  1.00 32.21           C  
ATOM   1335  C   ARG A 231     172.185 174.826 186.286  1.00 32.21           C  
ATOM   1336  O   ARG A 231     172.570 175.313 187.346  1.00 32.21           O  
ATOM   1337  CB  ARG A 231     172.443 176.320 184.228  1.00 32.21           C  
ATOM   1338  CG  ARG A 231     172.232 177.560 185.081  1.00 32.21           C  
ATOM   1339  CD  ARG A 231     172.382 178.838 184.290  1.00 32.21           C  
ATOM   1340  NE  ARG A 231     172.293 180.021 185.136  1.00 32.21           N  
ATOM   1341  CZ  ARG A 231     173.304 180.543 185.828  1.00 32.21           C  
ATOM   1342  NH1 ARG A 231     173.111 181.623 186.566  1.00 32.21           N  
ATOM   1343  NH2 ARG A 231     174.500 179.980 185.788  1.00 32.21           N  
ATOM   1344  N   ALA A 232     171.098 174.049 186.195  1.00 33.78           N  
ATOM   1345  CA  ALA A 232     170.340 173.657 187.379  1.00 33.78           C  
ATOM   1346  C   ALA A 232     171.184 172.814 188.340  1.00 33.78           C  
ATOM   1347  O   ALA A 232     171.159 173.038 189.544  1.00 33.78           O  
ATOM   1348  CB  ALA A 232     169.081 172.937 186.983  1.00 33.78           C  
ATOM   1349  N   ALA A 233     172.005 171.917 187.784  1.00 39.04           N  
ATOM   1350  CA  ALA A 233     172.878 171.070 188.590  1.00 39.04           C  
ATOM   1351  C   ALA A 233     173.957 171.886 189.308  1.00 39.04           C  
ATOM   1352  O   ALA A 233     174.475 171.440 190.324  1.00 39.04           O  
ATOM   1353  CB  ALA A 233     173.467 169.967 187.753  1.00 39.04           C  
ATOM   1354  N   ARG A 234     174.291 173.072 188.790  1.00 43.67           N  
ATOM   1355  CA  ARG A 234     175.174 173.992 189.495  1.00 43.67           C  
ATOM   1356  C   ARG A 234     174.417 174.929 190.435  1.00 43.67           C  
ATOM   1357  O   ARG A 234     175.053 175.631 191.219  1.00 43.67           O  
ATOM   1358  CB  ARG A 234     175.999 174.813 188.504  1.00 43.67           C  
ATOM   1359  CG  ARG A 234     176.784 173.992 187.495  1.00 43.67           C  
ATOM   1360  CD  ARG A 234     177.942 173.245 188.122  1.00 43.67           C  
ATOM   1361  NE  ARG A 234     178.057 171.895 187.589  1.00 43.67           N  
ATOM   1362  CZ  ARG A 234     178.629 171.565 186.433  1.00 43.67           C  
ATOM   1363  NH1 ARG A 234     178.682 170.294 186.071  1.00 43.67           N  
ATOM   1364  NH2 ARG A 234     179.153 172.495 185.653  1.00 43.67           N  
ATOM   1365  N   SER A 235     173.079 174.944 190.350  1.00 43.01           N  
ATOM   1366  CA  SER A 235     172.255 175.771 191.227  1.00 43.01           C  
ATOM   1367  C   SER A 235     171.895 175.052 192.529  1.00 43.01           C  
ATOM   1368  O   SER A 235     171.473 175.695 193.487  1.00 43.01           O  
ATOM   1369  CB  SER A 235     171.019 176.257 190.520  1.00 43.01           C  
ATOM   1370  OG  SER A 235     170.348 177.237 191.299  1.00 43.01           O  
ATOM   1371  N   ARG A 236     172.044 173.720 192.557  1.00 41.55           N  
ATOM   1372  CA  ARG A 236     171.776 172.931 193.753  1.00 41.55           C  
ATOM   1373  C   ARG A 236     173.064 172.495 194.449  1.00 41.55           C  
ATOM   1374  O   ARG A 236     173.018 171.779 195.447  1.00 41.55           O  
ATOM   1375  CB  ARG A 236     170.926 171.705 193.408  1.00 41.55           C  
ATOM   1376  CG  ARG A 236     169.533 172.042 192.897  1.00 41.55           C  
ATOM   1377  CD  ARG A 236     168.765 170.832 192.404  1.00 41.55           C  
ATOM   1378  NE  ARG A 236     167.343 170.955 192.700  1.00 41.55           N  
ATOM   1379  CZ  ARG A 236     166.784 170.663 193.872  1.00 41.55           C  
ATOM   1380  NH1 ARG A 236     165.483 170.814 194.045  1.00 41.55           N  
ATOM   1381  NH2 ARG A 236     167.528 170.231 194.876  1.00 41.55           N  
ATOM   1382  N   GLY A 237     174.223 172.911 193.932  1.00 48.78           N  
ATOM   1383  CA  GLY A 237     175.513 172.465 194.439  1.00 48.78           C  
ATOM   1384  C   GLY A 237     175.695 170.956 194.294  1.00 48.78           C  
ATOM   1385  O   GLY A 237     176.258 170.309 195.178  1.00 48.78           O  
ATOM   1386  N   ALA A 238     175.229 170.422 193.158  1.00 54.11           N  
ATOM   1387  CA  ALA A 238     175.206 168.987 192.925  1.00 54.11           C  
ATOM   1388  C   ALA A 238     176.580 168.488 192.488  1.00 54.11           C  
ATOM   1389  O   ALA A 238     177.484 169.262 192.166  1.00 54.11           O  
ATOM   1390  CB  ALA A 238     174.145 168.632 191.915  1.00 54.11           C  
ATOM   1391  N   GLY A 239     176.704 167.159 192.470  1.00 57.31           N  
ATOM   1392  CA  GLY A 239     177.892 166.495 191.958  1.00 57.31           C  
ATOM   1393  C   GLY A 239     178.122 166.815 190.484  1.00 57.31           C  
ATOM   1394  O   GLY A 239     177.169 166.998 189.728  1.00 57.31           O  
ATOM   1395  N   THR A 240     179.401 166.899 190.107  1.00 57.47           N  
ATOM   1396  CA  THR A 240     179.777 167.261 188.752  1.00 57.47           C  
ATOM   1397  C   THR A 240     180.331 166.037 188.033  1.00 57.47           C  
ATOM   1398  O   THR A 240     181.278 165.411 188.510  1.00 57.47           O  
ATOM   1399  CB  THR A 240     180.796 168.407 188.747  1.00 57.47           C  
ATOM   1400  OG1 THR A 240     181.985 167.965 189.405  1.00 57.47           O  
ATOM   1401  CG2 THR A 240     180.257 169.620 189.468  1.00 57.47           C  
ATOM   1402  N   ALA A 241     179.738 165.724 186.872  1.00 55.02           N  
ATOM   1403  CA  ALA A 241     180.228 164.746 185.909  1.00 55.02           C  
ATOM   1404  C   ALA A 241     180.208 163.314 186.447  1.00 55.02           C  
ATOM   1405  O   ALA A 241     180.526 162.395 185.711  1.00 55.02           O  
ATOM   1406  CB  ALA A 241     181.594 165.133 185.388  1.00 55.02           C  
ATOM   1407  N   TRP A 242     179.874 163.102 187.725  1.00 57.51           N  
ATOM   1408  CA  TRP A 242     179.671 161.750 188.241  1.00 57.51           C  
ATOM   1409  C   TRP A 242     178.534 161.054 187.497  1.00 57.51           C  
ATOM   1410  O   TRP A 242     178.709 159.911 187.083  1.00 57.51           O  
ATOM   1411  CB  TRP A 242     179.429 161.724 189.758  1.00 57.51           C  
ATOM   1412  CG  TRP A 242     179.501 160.347 190.356  1.00 57.51           C  
ATOM   1413  CD1 TRP A 242     180.578 159.778 190.973  1.00 57.51           C  
ATOM   1414  CD2 TRP A 242     178.459 159.355 190.384  1.00 57.51           C  
ATOM   1415  NE1 TRP A 242     180.278 158.508 191.385  1.00 57.51           N  
ATOM   1416  CE2 TRP A 242     178.986 158.219 191.038  1.00 57.51           C  
ATOM   1417  CE3 TRP A 242     177.138 159.312 189.925  1.00 57.51           C  
ATOM   1418  CZ2 TRP A 242     178.235 157.060 191.241  1.00 57.51           C  
ATOM   1419  CZ3 TRP A 242     176.395 158.168 190.120  1.00 57.51           C  
ATOM   1420  CH2 TRP A 242     176.939 157.059 190.773  1.00 57.51           C  
ATOM   1421  N   PRO A 243     177.369 161.711 187.265  1.00 51.34           N  
ATOM   1422  CA  PRO A 243     176.270 161.065 186.563  1.00 51.34           C  
ATOM   1423  C   PRO A 243     176.100 161.494 185.108  1.00 51.34           C  
ATOM   1424  O   PRO A 243     175.194 160.990 184.463  1.00 51.34           O  
ATOM   1425  CB  PRO A 243     175.104 161.581 187.421  1.00 51.34           C  
ATOM   1426  CG  PRO A 243     175.453 163.031 187.629  1.00 51.34           C  
ATOM   1427  CD  PRO A 243     176.965 163.050 187.740  1.00 51.34           C  
ATOM   1428  N   SER A 244     176.952 162.418 184.612  1.00 49.48           N  
ATOM   1429  CA  SER A 244     176.916 162.919 183.243  1.00 49.48           C  
ATOM   1430  C   SER A 244     177.987 162.276 182.353  1.00 49.48           C  
ATOM   1431  O   SER A 244     177.833 162.256 181.128  1.00 49.48           O  
ATOM   1432  CB  SER A 244     177.045 164.432 183.205  1.00 49.48           C  
ATOM   1433  OG  SER A 244     175.912 165.046 183.794  1.00 49.48           O  
ATOM   1434  N   ALA A 245     179.059 161.762 182.969  1.00 52.25           N  
ATOM   1435  CA  ALA A 245     180.171 161.219 182.199  1.00 52.25           C  
ATOM   1436  C   ALA A 245     180.346 159.716 182.423  1.00 52.25           C  
ATOM   1437  O   ALA A 245     180.332 158.953 181.460  1.00 52.25           O  
ATOM   1438  CB  ALA A 245     181.426 162.001 182.482  1.00 52.25           C  
ATOM   1439  N   ILE A 246     180.485 159.291 183.685  1.00 58.16           N  
ATOM   1440  CA  ILE A 246     180.737 157.884 183.969  1.00 58.16           C  
ATOM   1441  C   ILE A 246     179.515 157.046 183.596  1.00 58.16           C  
ATOM   1442  O   ILE A 246     179.655 155.945 183.069  1.00 58.16           O  
ATOM   1443  CB  ILE A 246     181.182 157.696 185.433  1.00 58.16           C  
ATOM   1444  CG1 ILE A 246     182.545 158.353 185.672  1.00 58.16           C  
ATOM   1445  CG2 ILE A 246     181.122 156.244 185.894  1.00 58.16           C  
ATOM   1446  CD1 ILE A 246     183.705 157.790 184.860  1.00 58.16           C  
ATOM   1447  N   ALA A 247     178.326 157.588 183.854  1.00 53.78           N  
ATOM   1448  CA  ALA A 247     177.082 156.887 183.574  1.00 53.78           C  
ATOM   1449  C   ALA A 247     176.190 157.705 182.632  1.00 53.78           C  
ATOM   1450  O   ALA A 247     174.964 157.602 182.678  1.00 53.78           O  
ATOM   1451  CB  ALA A 247     176.416 156.587 184.888  1.00 53.78           C  
ATOM   1452  N   GLY A 248     176.810 158.539 181.798  1.00 51.26           N  
ATOM   1453  CA  GLY A 248     176.021 159.327 180.860  1.00 51.26           C  
ATOM   1454  C   GLY A 248     176.453 159.112 179.422  1.00 51.26           C  
ATOM   1455  O   GLY A 248     175.631 159.234 178.512  1.00 51.26           O  
ATOM   1456  N   LEU A 249     177.747 158.837 179.212  1.00 51.07           N  
ATOM   1457  CA  LEU A 249     178.275 158.612 177.868  1.00 51.07           C  
ATOM   1458  C   LEU A 249     179.163 157.375 177.779  1.00 51.07           C  
ATOM   1459  O   LEU A 249     179.351 156.861 176.680  1.00 51.07           O  
ATOM   1460  CB  LEU A 249     179.073 159.840 177.395  1.00 51.07           C  
ATOM   1461  CG  LEU A 249     178.314 160.900 176.595  1.00 51.07           C  
ATOM   1462  CD1 LEU A 249     177.498 161.779 177.529  1.00 51.07           C  
ATOM   1463  CD2 LEU A 249     179.271 161.758 175.771  1.00 51.07           C  
ATOM   1464  N   VAL A 250     179.735 156.908 178.894  1.00 53.78           N  
ATOM   1465  CA  VAL A 250     180.466 155.648 178.889  1.00 53.78           C  
ATOM   1466  C   VAL A 250     179.530 154.489 178.534  1.00 53.78           C  
ATOM   1467  O   VAL A 250     179.929 153.521 177.899  1.00 53.78           O  
ATOM   1468  CB  VAL A 250     181.190 155.437 180.231  1.00 53.78           C  
ATOM   1469  CG1 VAL A 250     181.562 153.979 180.464  1.00 53.78           C  
ATOM   1470  CG2 VAL A 250     182.434 156.301 180.319  1.00 53.78           C  
ATOM   1471  N   VAL A 251     178.254 154.644 178.882  1.00 52.44           N  
ATOM   1472  CA  VAL A 251     177.228 153.680 178.506  1.00 52.44           C  
ATOM   1473  C   VAL A 251     176.522 154.106 177.218  1.00 52.44           C  
ATOM   1474  O   VAL A 251     175.412 153.659 176.947  1.00 52.44           O  
ATOM   1475  CB  VAL A 251     176.222 153.466 179.647  1.00 52.44           C  
ATOM   1476  CG1 VAL A 251     176.910 152.928 180.888  1.00 52.44           C  
ATOM   1477  CG2 VAL A 251     175.461 154.744 179.960  1.00 52.44           C  
ATOM   1478  N   PHE A 252     177.154 154.983 176.428  1.00 49.32           N  
ATOM   1479  CA  PHE A 252     176.721 155.266 175.064  1.00 49.32           C  
ATOM   1480  C   PHE A 252     177.741 154.771 174.040  1.00 49.32           C  
ATOM   1481  O   PHE A 252     177.363 154.227 173.005  1.00 49.32           O  
ATOM   1482  CB  PHE A 252     176.501 156.762 174.844  1.00 49.32           C  
ATOM   1483  CG  PHE A 252     175.188 157.268 175.368  1.00 49.32           C  
ATOM   1484  CD1 PHE A 252     174.421 158.145 174.614  1.00 49.32           C  
ATOM   1485  CD2 PHE A 252     174.708 156.865 176.605  1.00 49.32           C  
ATOM   1486  CE1 PHE A 252     173.209 158.619 175.095  1.00 49.32           C  
ATOM   1487  CE2 PHE A 252     173.497 157.337 177.088  1.00 49.32           C  
ATOM   1488  CZ  PHE A 252     172.756 158.223 176.336  1.00 49.32           C  
ATOM   1489  N   LEU A 253     179.035 154.967 174.327  1.00 58.17           N  
ATOM   1490  CA  LEU A 253     180.102 154.429 173.496  1.00 58.17           C  
ATOM   1491  C   LEU A 253     180.357 152.952 173.775  1.00 58.17           C  
ATOM   1492  O   LEU A 253     181.332 152.401 173.280  1.00 58.17           O  
ATOM   1493  CB  LEU A 253     181.377 155.251 173.686  1.00 58.17           C  
ATOM   1494  CG  LEU A 253     181.547 156.479 172.786  1.00 58.17           C  
ATOM   1495  CD1 LEU A 253     181.629 156.098 171.312  1.00 58.17           C  
ATOM   1496  CD2 LEU A 253     180.465 157.527 173.029  1.00 58.17           C  
ATOM   1497  N   THR A 254     179.488 152.319 174.570  1.00 55.35           N  
ATOM   1498  CA  THR A 254     179.451 150.866 174.682  1.00 55.35           C  
ATOM   1499  C   THR A 254     178.047 150.310 174.406  1.00 55.35           C  
ATOM   1500  O   THR A 254     177.870 149.102 174.304  1.00 55.35           O  
ATOM   1501  CB  THR A 254     179.962 150.388 176.048  1.00 55.35           C  
ATOM   1502  OG1 THR A 254     180.245 148.991 175.942  1.00 55.35           O  
ATOM   1503  CG2 THR A 254     178.939 150.599 177.141  1.00 55.35           C  
ATOM   1504  N   ALA A 255     177.039 151.185 174.325  1.00 45.69           N  
ATOM   1505  CA  ALA A 255     175.677 150.789 173.988  1.00 45.69           C  
ATOM   1506  C   ALA A 255     175.336 151.255 172.572  1.00 45.69           C  
ATOM   1507  O   ALA A 255     174.171 151.267 172.194  1.00 45.69           O  
ATOM   1508  CB  ALA A 255     174.734 151.369 175.001  1.00 45.69           C  
ATOM   1509  N   ASN A 256     176.352 151.696 171.820  1.00 48.61           N  
ATOM   1510  CA  ASN A 256     176.259 151.982 170.396  1.00 48.61           C  
ATOM   1511  C   ASN A 256     177.494 151.401 169.699  1.00 48.61           C  
ATOM   1512  O   ASN A 256     177.707 151.680 168.520  1.00 48.61           O  
ATOM   1513  CB  ASN A 256     176.093 153.487 170.153  1.00 48.61           C  
ATOM   1514  CG  ASN A 256     175.471 153.863 168.821  1.00 48.61           C  
ATOM   1515  OD1 ASN A 256     175.173 153.011 167.987  1.00 48.61           O  
ATOM   1516  ND2 ASN A 256     175.274 155.152 168.609  1.00 48.61           N  
ATOM   1517  N   VAL A 257     178.295 150.599 170.417  1.00 52.05           N  
ATOM   1518  CA  VAL A 257     179.462 149.920 169.863  1.00 52.05           C  
ATOM   1519  C   VAL A 257     179.308 148.404 169.966  1.00 52.05           C  
ATOM   1520  O   VAL A 257     179.636 147.683 169.024  1.00 52.05           O  
ATOM   1521  CB  VAL A 257     180.766 150.405 170.524  1.00 52.05           C  
ATOM   1522  CG1 VAL A 257     181.913 149.412 170.398  1.00 52.05           C  
ATOM   1523  CG2 VAL A 257     181.175 151.764 169.979  1.00 52.05           C  
ATOM   1524  N   LEU A 258     178.819 147.920 171.114  1.00 47.92           N  
ATOM   1525  CA  LEU A 258     178.509 146.504 171.262  1.00 47.92           C  
ATOM   1526  C   LEU A 258     177.467 146.075 170.230  1.00 47.92           C  
ATOM   1527  O   LEU A 258     177.624 145.038 169.592  1.00 47.92           O  
ATOM   1528  CB  LEU A 258     178.023 146.200 172.684  1.00 47.92           C  
ATOM   1529  CG  LEU A 258     177.368 144.829 172.878  1.00 47.92           C  
ATOM   1530  CD1 LEU A 258     178.364 143.699 172.652  1.00 47.92           C  
ATOM   1531  CD2 LEU A 258     176.744 144.711 174.260  1.00 47.92           C  
ATOM   1532  N   ARG A 259     176.400 146.872 170.072  1.00 40.70           N  
ATOM   1533  CA  ARG A 259     175.346 146.575 169.114  1.00 40.70           C  
ATOM   1534  C   ARG A 259     175.608 147.275 167.779  1.00 40.70           C  
ATOM   1535  O   ARG A 259     174.754 148.003 167.284  1.00 40.70           O  
ATOM   1536  CB  ARG A 259     173.982 146.935 169.700  1.00 40.70           C  
ATOM   1537  CG  ARG A 259     173.944 148.337 170.281  1.00 40.70           C  
ATOM   1538  CD  ARG A 259     172.518 148.822 170.403  1.00 40.70           C  
ATOM   1539  NE  ARG A 259     171.863 148.908 169.098  1.00 40.70           N  
ATOM   1540  CZ  ARG A 259     172.043 149.892 168.217  1.00 40.70           C  
ATOM   1541  NH1 ARG A 259     171.396 149.875 167.063  1.00 40.70           N  
ATOM   1542  NH2 ARG A 259     172.856 150.901 168.491  1.00 40.70           N  
ATOM   1543  N   ALA A 260     176.769 147.021 167.166  1.00 43.84           N  
ATOM   1544  CA  ALA A 260     177.002 147.461 165.798  1.00 43.84           C  
ATOM   1545  C   ALA A 260     176.224 146.546 164.857  1.00 43.84           C  
ATOM   1546  O   ALA A 260     175.297 146.987 164.178  1.00 43.84           O  
ATOM   1547  CB  ALA A 260     178.470 147.476 165.486  1.00 43.84           C  
ATOM   1548  N   PHE A 261     176.631 145.268 164.801  1.00 43.88           N  
ATOM   1549  CA  PHE A 261     175.925 144.193 164.110  1.00 43.88           C  
ATOM   1550  C   PHE A 261     175.380 144.614 162.743  1.00 43.88           C  
ATOM   1551  O   PHE A 261     174.295 144.190 162.359  1.00 43.88           O  
ATOM   1552  CB  PHE A 261     174.807 143.635 164.989  1.00 43.88           C  
ATOM   1553  CG  PHE A 261     175.297 142.794 166.136  1.00 43.88           C  
ATOM   1554  CD1 PHE A 261     176.381 141.940 165.978  1.00 43.88           C  
ATOM   1555  CD2 PHE A 261     174.700 142.877 167.382  1.00 43.88           C  
ATOM   1556  CE1 PHE A 261     176.839 141.169 167.038  1.00 43.88           C  
ATOM   1557  CE2 PHE A 261     175.154 142.104 168.443  1.00 43.88           C  
ATOM   1558  CZ  PHE A 261     176.226 141.253 168.270  1.00 43.88           C  
ATOM   1559  N   SER A 262     176.144 145.450 162.023  1.00 49.58           N  
ATOM   1560  CA  SER A 262     175.787 145.827 160.661  1.00 49.58           C  
ATOM   1561  C   SER A 262     176.216 144.745 159.677  1.00 49.58           C  
ATOM   1562  O   SER A 262     175.449 144.386 158.777  1.00 49.58           O  
ATOM   1563  CB  SER A 262     176.292 147.198 160.265  1.00 49.58           C  
ATOM   1564  OG  SER A 262     176.291 147.353 158.851  1.00 49.58           O  
ATOM   1565  N   PRO A 263     177.441 144.175 159.772  1.00 53.96           N  
ATOM   1566  CA  PRO A 263     177.824 143.108 158.851  1.00 53.96           C  
ATOM   1567  C   PRO A 263     177.272 141.736 159.232  1.00 53.96           C  
ATOM   1568  O   PRO A 263     177.957 140.718 159.150  1.00 53.96           O  
ATOM   1569  CB  PRO A 263     179.358 143.123 158.882  1.00 53.96           C  
ATOM   1570  CG  PRO A 263     179.731 144.347 159.682  1.00 53.96           C  
ATOM   1571  CD  PRO A 263     178.574 144.579 160.624  1.00 53.96           C  
ATOM   1572  N   LYS A 264     176.017 141.730 159.680  1.00 43.94           N  
ATOM   1573  CA  LYS A 264     175.238 140.510 159.814  1.00 43.94           C  
ATOM   1574  C   LYS A 264     173.793 140.707 159.350  1.00 43.94           C  
ATOM   1575  O   LYS A 264     173.078 139.724 159.151  1.00 43.94           O  
ATOM   1576  CB  LYS A 264     175.280 139.972 161.246  1.00 43.94           C  
ATOM   1577  CG  LYS A 264     175.155 138.457 161.340  1.00 43.94           C  
ATOM   1578  CD  LYS A 264     175.577 137.910 162.679  1.00 43.94           C  
ATOM   1579  CE  LYS A 264     174.864 138.551 163.853  1.00 43.94           C  
ATOM   1580  NZ  LYS A 264     173.391 138.486 163.711  1.00 43.94           N  
ATOM   1581  N   PHE A 265     173.345 141.958 159.201  1.00 38.24           N  
ATOM   1582  CA  PHE A 265     171.989 142.250 158.752  1.00 38.24           C  
ATOM   1583  C   PHE A 265     171.990 143.055 157.456  1.00 38.24           C  
ATOM   1584  O   PHE A 265     170.953 143.565 157.055  1.00 38.24           O  
ATOM   1585  CB  PHE A 265     171.218 142.985 159.850  1.00 38.24           C  
ATOM   1586  CG  PHE A 265     170.948 142.141 161.063  1.00 38.24           C  
ATOM   1587  CD1 PHE A 265     169.681 141.636 161.290  1.00 38.24           C  
ATOM   1588  CD2 PHE A 265     171.953 141.848 161.976  1.00 38.24           C  
ATOM   1589  CE1 PHE A 265     169.426 140.859 162.412  1.00 38.24           C  
ATOM   1590  CE2 PHE A 265     171.715 141.052 163.078  1.00 38.24           C  
ATOM   1591  CZ  PHE A 265     170.445 140.571 163.297  1.00 38.24           C  
ATOM   1592  N   GLY A 266     173.161 143.191 156.829  1.00 39.70           N  
ATOM   1593  CA  GLY A 266     173.264 143.635 155.451  1.00 39.70           C  
ATOM   1594  C   GLY A 266     173.816 142.489 154.614  1.00 39.70           C  
ATOM   1595  O   GLY A 266     174.009 142.628 153.414  1.00 39.70           O  
ATOM   1596  N   GLU A 267     174.078 141.372 155.304  1.00 44.17           N  
ATOM   1597  CA  GLU A 267     174.562 140.139 154.702  1.00 44.17           C  
ATOM   1598  C   GLU A 267     173.434 139.114 154.580  1.00 44.17           C  
ATOM   1599  O   GLU A 267     173.320 138.432 153.567  1.00 44.17           O  
ATOM   1600  CB  GLU A 267     175.734 139.579 155.510  1.00 44.17           C  
ATOM   1601  CG  GLU A 267     176.303 138.295 154.935  1.00 44.17           C  
ATOM   1602  CD  GLU A 267     177.811 138.152 155.076  1.00 44.17           C  
ATOM   1603  OE1 GLU A 267     178.513 139.180 154.975  1.00 44.17           O  
ATOM   1604  OE2 GLU A 267     178.280 137.015 155.284  1.00 44.17           O  
ATOM   1605  N   LEU A 268     172.621 138.981 155.628  1.00 35.39           N  
ATOM   1606  CA  LEU A 268     171.460 138.103 155.580  1.00 35.39           C  
ATOM   1607  C   LEU A 268     170.314 138.745 154.806  1.00 35.39           C  
ATOM   1608  O   LEU A 268     169.408 138.040 154.378  1.00 35.39           O  
ATOM   1609  CB  LEU A 268     171.004 137.753 156.999  1.00 35.39           C  
ATOM   1610  CG  LEU A 268     171.960 136.899 157.829  1.00 35.39           C  
ATOM   1611  CD1 LEU A 268     171.436 136.752 159.247  1.00 35.39           C  
ATOM   1612  CD2 LEU A 268     172.184 135.534 157.195  1.00 35.39           C  
ATOM   1613  N   VAL A 269     170.316 140.076 154.664  1.00 32.56           N  
ATOM   1614  CA  VAL A 269     169.276 140.771 153.919  1.00 32.56           C  
ATOM   1615  C   VAL A 269     169.668 140.928 152.451  1.00 32.56           C  
ATOM   1616  O   VAL A 269     168.792 141.049 151.600  1.00 32.56           O  
ATOM   1617  CB  VAL A 269     168.928 142.113 154.583  1.00 32.56           C  
ATOM   1618  CG1 VAL A 269     167.937 142.939 153.786  1.00 32.56           C  
ATOM   1619  CG2 VAL A 269     168.393 141.881 155.981  1.00 32.56           C  
ATOM   1620  N   ALA A 270     170.970 140.919 152.142  1.00 31.82           N  
ATOM   1621  CA  ALA A 270     171.406 140.850 150.750  1.00 31.82           C  
ATOM   1622  C   ALA A 270     171.135 139.468 150.152  1.00 31.82           C  
ATOM   1623  O   ALA A 270     170.729 139.362 148.999  1.00 31.82           O  
ATOM   1624  CB  ALA A 270     172.860 141.216 150.635  1.00 31.82           C  
ATOM   1625  N   GLU A 271     171.357 138.414 150.938  1.00 28.08           N  
ATOM   1626  CA  GLU A 271     171.050 137.064 150.496  1.00 28.08           C  
ATOM   1627  C   GLU A 271     169.545 136.880 150.302  1.00 28.08           C  
ATOM   1628  O   GLU A 271     169.109 136.299 149.303  1.00 28.08           O  
ATOM   1629  CB  GLU A 271     171.609 136.030 151.467  1.00 28.08           C  
ATOM   1630  CG  GLU A 271     171.371 134.602 151.033  1.00 28.08           C  
ATOM   1631  CD  GLU A 271     172.436 134.070 150.091  1.00 28.08           C  
ATOM   1632  OE1 GLU A 271     173.144 134.886 149.465  1.00 28.08           O  
ATOM   1633  OE2 GLU A 271     172.566 132.842 149.982  1.00 28.08           O  
ATOM   1634  N   GLU A 272     168.753 137.355 151.272  1.00 24.37           N  
ATOM   1635  CA  GLU A 272     167.305 137.222 151.178  1.00 24.37           C  
ATOM   1636  C   GLU A 272     166.754 137.998 149.981  1.00 24.37           C  
ATOM   1637  O   GLU A 272     165.721 137.633 149.438  1.00 24.37           O  
ATOM   1638  CB  GLU A 272     166.642 137.645 152.491  1.00 24.37           C  
ATOM   1639  CG  GLU A 272     165.133 137.532 152.499  1.00 24.37           C  
ATOM   1640  CD  GLU A 272     164.386 138.768 152.015  1.00 24.37           C  
ATOM   1641  OE1 GLU A 272     165.047 139.772 151.657  1.00 24.37           O  
ATOM   1642  OE2 GLU A 272     163.164 138.718 151.949  1.00 24.37           O  
ATOM   1643  N   ALA A 273     167.449 139.069 149.587  1.00 24.49           N  
ATOM   1644  CA  ALA A 273     167.067 139.826 148.401  1.00 24.49           C  
ATOM   1645  C   ALA A 273     167.619 139.207 147.118  1.00 24.49           C  
ATOM   1646  O   ALA A 273     167.239 139.634 146.028  1.00 24.49           O  
ATOM   1647  CB  ALA A 273     167.489 141.267 148.526  1.00 24.49           C  
ATOM   1648  N   ARG A 274     168.512 138.220 147.238  1.00 26.35           N  
ATOM   1649  CA  ARG A 274     168.945 137.417 146.104  1.00 26.35           C  
ATOM   1650  C   ARG A 274     167.971 136.264 145.863  1.00 26.35           C  
ATOM   1651  O   ARG A 274     167.474 136.104 144.748  1.00 26.35           O  
ATOM   1652  CB  ARG A 274     170.365 136.890 146.324  1.00 26.35           C  
ATOM   1653  CG  ARG A 274     170.851 135.980 145.209  1.00 26.35           C  
ATOM   1654  CD  ARG A 274     172.245 135.468 145.505  1.00 26.35           C  
ATOM   1655  NE  ARG A 274     172.194 134.337 146.423  1.00 26.35           N  
ATOM   1656  CZ  ARG A 274     172.025 133.067 146.051  1.00 26.35           C  
ATOM   1657  NH1 ARG A 274     171.995 132.108 146.959  1.00 26.35           N  
ATOM   1658  NH2 ARG A 274     171.882 132.756 144.773  1.00 26.35           N  
ATOM   1659  N   ARG A 275     167.707 135.474 146.907  1.00 21.51           N  
ATOM   1660  CA  ARG A 275     166.777 134.361 146.808  1.00 21.51           C  
ATOM   1661  C   ARG A 275     165.361 134.818 146.458  1.00 21.51           C  
ATOM   1662  O   ARG A 275     164.571 134.027 145.954  1.00 21.51           O  
ATOM   1663  CB  ARG A 275     166.764 133.575 148.115  1.00 21.51           C  
ATOM   1664  CG  ARG A 275     168.120 132.994 148.474  1.00 21.51           C  
ATOM   1665  CD  ARG A 275     167.975 132.140 149.711  1.00 21.51           C  
ATOM   1666  NE  ARG A 275     169.236 131.572 150.148  1.00 21.51           N  
ATOM   1667  CZ  ARG A 275     169.363 130.585 151.023  1.00 21.51           C  
ATOM   1668  NH1 ARG A 275     170.567 130.148 151.351  1.00 21.51           N  
ATOM   1669  NH2 ARG A 275     168.293 130.023 151.562  1.00 21.51           N  
ATOM   1670  N   LYS A 276     165.044 136.086 146.727  1.00 22.61           N  
ATOM   1671  CA  LYS A 276     163.781 136.669 146.304  1.00 22.61           C  
ATOM   1672  C   LYS A 276     163.855 137.176 144.866  1.00 22.61           C  
ATOM   1673  O   LYS A 276     162.825 137.453 144.255  1.00 22.61           O  
ATOM   1674  CB  LYS A 276     163.401 137.797 147.267  1.00 22.61           C  
ATOM   1675  CG  LYS A 276     162.015 138.388 147.058  1.00 22.61           C  
ATOM   1676  CD  LYS A 276     161.932 139.860 147.386  1.00 22.61           C  
ATOM   1677  CE  LYS A 276     160.871 140.564 146.568  1.00 22.61           C  
ATOM   1678  NZ  LYS A 276     160.798 142.012 146.881  1.00 22.61           N  
ATOM   1679  N   GLY A 277     165.071 137.320 144.332  1.00 25.03           N  
ATOM   1680  CA  GLY A 277     165.264 137.809 142.977  1.00 25.03           C  
ATOM   1681  C   GLY A 277     165.444 136.667 141.984  1.00 25.03           C  
ATOM   1682  O   GLY A 277     165.197 136.847 140.789  1.00 25.03           O  
ATOM   1683  N   GLU A 278     165.874 135.506 142.491  1.00 25.78           N  
ATOM   1684  CA  GLU A 278     165.953 134.311 141.667  1.00 25.78           C  
ATOM   1685  C   GLU A 278     164.647 133.521 141.708  1.00 25.78           C  
ATOM   1686  O   GLU A 278     164.566 132.448 141.110  1.00 25.78           O  
ATOM   1687  CB  GLU A 278     167.138 133.437 142.069  1.00 25.78           C  
ATOM   1688  CG  GLU A 278     166.836 132.471 143.191  1.00 25.78           C  
ATOM   1689  CD  GLU A 278     167.908 131.429 143.450  1.00 25.78           C  
ATOM   1690  OE1 GLU A 278     169.050 131.570 142.946  1.00 25.78           O  
ATOM   1691  OE2 GLU A 278     167.595 130.468 144.164  1.00 25.78           O  
ATOM   1692  N   LEU A 279     163.646 134.023 142.441  1.00 21.73           N  
ATOM   1693  CA  LEU A 279     162.307 133.449 142.423  1.00 21.73           C  
ATOM   1694  C   LEU A 279     161.414 134.127 141.389  1.00 21.73           C  
ATOM   1695  O   LEU A 279     160.637 133.450 140.723  1.00 21.73           O  
ATOM   1696  CB  LEU A 279     161.669 133.515 143.812  1.00 21.73           C  
ATOM   1697  CG  LEU A 279     160.210 133.066 143.856  1.00 21.73           C  
ATOM   1698  CD1 LEU A 279     160.113 131.558 143.741  1.00 21.73           C  
ATOM   1699  CD2 LEU A 279     159.506 133.559 145.105  1.00 21.73           C  
ATOM   1700  N   ARG A 280     161.497 135.451 141.272  1.00 21.16           N  
ATOM   1701  CA  ARG A 280     160.738 136.137 140.238  1.00 21.16           C  
ATOM   1702  C   ARG A 280     161.341 135.882 138.858  1.00 21.16           C  
ATOM   1703  O   ARG A 280     160.650 136.051 137.848  1.00 21.16           O  
ATOM   1704  CB  ARG A 280     160.632 137.632 140.514  1.00 21.16           C  
ATOM   1705  CG  ARG A 280     159.505 138.302 139.739  1.00 21.16           C  
ATOM   1706  CD  ARG A 280     159.526 139.795 139.951  1.00 21.16           C  
ATOM   1707  NE  ARG A 280     160.625 140.447 139.246  1.00 21.16           N  
ATOM   1708  CZ  ARG A 280     160.674 140.682 137.934  1.00 21.16           C  
ATOM   1709  NH1 ARG A 280     159.675 140.317 137.146  1.00 21.16           N  
ATOM   1710  NH2 ARG A 280     161.732 141.282 137.416  1.00 21.16           N  
ATOM   1711  N   TYR A 281     162.615 135.477 138.816  1.00 21.62           N  
ATOM   1712  CA  TYR A 281     163.206 135.041 137.556  1.00 21.62           C  
ATOM   1713  C   TYR A 281     162.592 133.710 137.110  1.00 21.62           C  
ATOM   1714  O   TYR A 281     162.212 133.545 135.957  1.00 21.62           O  
ATOM   1715  CB  TYR A 281     164.723 134.916 137.696  1.00 21.62           C  
ATOM   1716  CG  TYR A 281     165.368 134.060 136.638  1.00 21.62           C  
ATOM   1717  CD1 TYR A 281     165.443 134.497 135.323  1.00 21.62           C  
ATOM   1718  CD2 TYR A 281     165.863 132.798 136.943  1.00 21.62           C  
ATOM   1719  CE1 TYR A 281     166.012 133.710 134.336  1.00 21.62           C  
ATOM   1720  CE2 TYR A 281     166.441 132.002 135.969  1.00 21.62           C  
ATOM   1721  CZ  TYR A 281     166.517 132.461 134.663  1.00 21.62           C  
ATOM   1722  OH  TYR A 281     167.090 131.679 133.705  1.00 21.62           O  
ATOM   1723  N   MET A 282     162.534 132.749 138.032  1.00 22.26           N  
ATOM   1724  CA  MET A 282     161.919 131.464 137.740  1.00 22.26           C  
ATOM   1725  C   MET A 282     160.417 131.601 137.489  1.00 22.26           C  
ATOM   1726  O   MET A 282     159.806 130.676 136.967  1.00 22.26           O  
ATOM   1727  CB  MET A 282     162.170 130.463 138.866  1.00 22.26           C  
ATOM   1728  CG  MET A 282     163.633 130.132 139.024  1.00 22.26           C  
ATOM   1729  SD  MET A 282     163.868 128.385 139.382  1.00 22.26           S  
ATOM   1730  CE  MET A 282     163.499 127.677 137.777  1.00 22.26           C  
ATOM   1731  N   HIS A 283     159.819 132.726 137.893  1.00 20.61           N  
ATOM   1732  CA  HIS A 283     158.433 133.003 137.565  1.00 20.61           C  
ATOM   1733  C   HIS A 283     158.291 133.748 136.244  1.00 20.61           C  
ATOM   1734  O   HIS A 283     157.217 133.748 135.658  1.00 20.61           O  
ATOM   1735  CB  HIS A 283     157.742 133.770 138.686  1.00 20.61           C  
ATOM   1736  CG  HIS A 283     157.067 132.886 139.678  1.00 20.61           C  
ATOM   1737  ND1 HIS A 283     156.101 131.963 139.323  1.00 20.61           N  
ATOM   1738  CD2 HIS A 283     157.184 132.808 141.014  1.00 20.61           C  
ATOM   1739  CE1 HIS A 283     155.680 131.337 140.402  1.00 20.61           C  
ATOM   1740  NE2 HIS A 283     156.326 131.840 141.455  1.00 20.61           N  
ATOM   1741  N   SER A 284     159.357 134.415 135.800  1.00 23.23           N  
ATOM   1742  CA  SER A 284     159.397 135.037 134.481  1.00 23.23           C  
ATOM   1743  C   SER A 284     159.860 134.056 133.406  1.00 23.23           C  
ATOM   1744  O   SER A 284     159.511 134.225 132.244  1.00 23.23           O  
ATOM   1745  CB  SER A 284     160.258 136.272 134.482  1.00 23.23           C  
ATOM   1746  OG  SER A 284     159.622 137.340 135.163  1.00 23.23           O  
ATOM   1747  N   ARG A 285     160.636 133.037 133.801  1.00 25.13           N  
ATOM   1748  CA  ARG A 285     161.052 131.955 132.919  1.00 25.13           C  
ATOM   1749  C   ARG A 285     159.873 131.040 132.578  1.00 25.13           C  
ATOM   1750  O   ARG A 285     159.896 130.393 131.540  1.00 25.13           O  
ATOM   1751  CB  ARG A 285     162.226 131.206 133.556  1.00 25.13           C  
ATOM   1752  CG  ARG A 285     162.487 129.786 133.072  1.00 25.13           C  
ATOM   1753  CD  ARG A 285     163.868 129.316 133.471  1.00 25.13           C  
ATOM   1754  NE  ARG A 285     164.451 128.365 132.529  1.00 25.13           N  
ATOM   1755  CZ  ARG A 285     165.026 128.683 131.369  1.00 25.13           C  
ATOM   1756  NH1 ARG A 285     165.523 127.729 130.603  1.00 25.13           N  
ATOM   1757  NH2 ARG A 285     165.098 129.945 130.973  1.00 25.13           N  
ATOM   1758  N   VAL A 286     158.877 130.974 133.461  1.00 23.01           N  
ATOM   1759  CA  VAL A 286     157.695 130.160 133.227  1.00 23.01           C  
ATOM   1760  C   VAL A 286     156.629 130.939 132.454  1.00 23.01           C  
ATOM   1761  O   VAL A 286     155.792 130.331 131.796  1.00 23.01           O  
ATOM   1762  CB  VAL A 286     157.166 129.562 134.544  1.00 23.01           C  
ATOM   1763  CG1 VAL A 286     155.817 128.889 134.380  1.00 23.01           C  
ATOM   1764  CG2 VAL A 286     158.155 128.558 135.100  1.00 23.01           C  
ATOM   1765  N   VAL A 287     156.627 132.277 132.553  1.00 22.82           N  
ATOM   1766  CA  VAL A 287     155.613 133.113 131.913  1.00 22.82           C  
ATOM   1767  C   VAL A 287     156.003 133.417 130.467  1.00 22.82           C  
ATOM   1768  O   VAL A 287     155.126 133.618 129.637  1.00 22.82           O  
ATOM   1769  CB  VAL A 287     155.294 134.402 132.711  1.00 22.82           C  
ATOM   1770  CG1 VAL A 287     156.293 135.524 132.456  1.00 22.82           C  
ATOM   1771  CG2 VAL A 287     153.877 134.896 132.463  1.00 22.82           C  
ATOM   1772  N   ALA A 288     157.309 133.498 130.182  1.00 21.49           N  
ATOM   1773  CA  ALA A 288     157.796 133.765 128.836  1.00 21.49           C  
ATOM   1774  C   ALA A 288     157.853 132.479 128.006  1.00 21.49           C  
ATOM   1775  O   ALA A 288     157.556 132.479 126.808  1.00 21.49           O  
ATOM   1776  CB  ALA A 288     159.135 134.467 128.891  1.00 21.49           C  
ATOM   1777  N   ASN A 289     158.254 131.379 128.642  1.00 26.84           N  
ATOM   1778  CA  ASN A 289     158.338 130.092 127.979  1.00 26.84           C  
ATOM   1779  C   ASN A 289     157.068 129.326 128.319  1.00 26.84           C  
ATOM   1780  O   ASN A 289     157.128 128.118 128.478  1.00 26.84           O  
ATOM   1781  CB  ASN A 289     159.566 129.290 128.427  1.00 26.84           C  
ATOM   1782  CG  ASN A 289     160.875 130.057 128.447  1.00 26.84           C  
ATOM   1783  OD1 ASN A 289     160.893 131.271 128.638  1.00 26.84           O  
ATOM   1784  ND2 ASN A 289     161.981 129.360 128.263  1.00 26.84           N  
ATOM   1785  N   SER A 290     155.935 130.033 128.442  1.00 27.00           N  
ATOM   1786  CA  SER A 290     154.686 129.470 128.932  1.00 27.00           C  
ATOM   1787  C   SER A 290     154.034 128.515 127.933  1.00 27.00           C  
ATOM   1788  O   SER A 290     153.225 127.675 128.324  1.00 27.00           O  
ATOM   1789  CB  SER A 290     153.713 130.558 129.285  1.00 27.00           C  
ATOM   1790  OG  SER A 290     152.479 130.008 129.719  1.00 27.00           O  
ATOM   1791  N   GLU A 291     154.345 128.658 126.636  1.00 27.25           N  
ATOM   1792  CA  GLU A 291     153.734 127.825 125.607  1.00 27.25           C  
ATOM   1793  C   GLU A 291     154.485 126.504 125.431  1.00 27.25           C  
ATOM   1794  O   GLU A 291     153.859 125.453 125.326  1.00 27.25           O  
ATOM   1795  CB  GLU A 291     153.572 128.614 124.310  1.00 27.25           C  
ATOM   1796  CG  GLU A 291     153.139 127.774 123.128  1.00 27.25           C  
ATOM   1797  CD  GLU A 291     152.628 128.589 121.945  1.00 27.25           C  
ATOM   1798  OE1 GLU A 291     151.934 129.596 122.191  1.00 27.25           O  
ATOM   1799  OE2 GLU A 291     152.936 128.231 120.786  1.00 27.25           O  
ATOM   1800  N   GLU A 292     155.817 126.572 125.353  1.00 27.83           N  
ATOM   1801  CA  GLU A 292     156.606 125.382 125.098  1.00 27.83           C  
ATOM   1802  C   GLU A 292     156.469 124.391 126.254  1.00 27.83           C  
ATOM   1803  O   GLU A 292     156.422 123.178 126.033  1.00 27.83           O  
ATOM   1804  CB  GLU A 292     158.074 125.715 124.868  1.00 27.83           C  
ATOM   1805  CG  GLU A 292     158.336 126.490 123.598  1.00 27.83           C  
ATOM   1806  CD  GLU A 292     158.395 127.996 123.784  1.00 27.83           C  
ATOM   1807  OE1 GLU A 292     158.465 128.461 124.945  1.00 27.83           O  
ATOM   1808  OE2 GLU A 292     158.357 128.705 122.766  1.00 27.83           O  
ATOM   1809  N   ILE A 293     156.402 124.892 127.496  1.00 26.97           N  
ATOM   1810  CA  ILE A 293     156.293 124.006 128.651  1.00 26.97           C  
ATOM   1811  C   ILE A 293     154.857 123.517 128.801  1.00 26.97           C  
ATOM   1812  O   ILE A 293     154.538 122.832 129.766  1.00 26.97           O  
ATOM   1813  CB  ILE A 293     156.818 124.674 129.930  1.00 26.97           C  
ATOM   1814  CG1 ILE A 293     155.811 125.645 130.538  1.00 26.97           C  
ATOM   1815  CG2 ILE A 293     158.107 125.411 129.647  1.00 26.97           C  
ATOM   1816  CD1 ILE A 293     156.299 126.241 131.836  1.00 26.97           C  
ATOM   1817  N   ALA A 294     153.992 123.883 127.847  1.00 26.52           N  
ATOM   1818  CA  ALA A 294     152.637 123.354 127.749  1.00 26.52           C  
ATOM   1819  C   ALA A 294     152.494 122.303 126.648  1.00 26.52           C  
ATOM   1820  O   ALA A 294     151.729 121.356 126.808  1.00 26.52           O  
ATOM   1821  CB  ALA A 294     151.640 124.467 127.592  1.00 26.52           C  
ATOM   1822  N   PHE A 295     153.209 122.475 125.536  1.00 27.21           N  
ATOM   1823  CA  PHE A 295     153.341 121.426 124.540  1.00 27.21           C  
ATOM   1824  C   PHE A 295     154.019 120.193 125.128  1.00 27.21           C  
ATOM   1825  O   PHE A 295     153.491 119.084 125.002  1.00 27.21           O  
ATOM   1826  CB  PHE A 295     154.154 121.924 123.348  1.00 27.21           C  
ATOM   1827  CG  PHE A 295     153.418 122.815 122.395  1.00 27.21           C  
ATOM   1828  CD1 PHE A 295     152.036 122.907 122.415  1.00 27.21           C  
ATOM   1829  CD2 PHE A 295     154.130 123.601 121.508  1.00 27.21           C  
ATOM   1830  CE1 PHE A 295     151.378 123.735 121.519  1.00 27.21           C  
ATOM   1831  CE2 PHE A 295     153.472 124.434 120.615  1.00 27.21           C  
ATOM   1832  CZ  PHE A 295     152.094 124.502 120.626  1.00 27.21           C  
ATOM   1833  N   TYR A 296     155.163 120.403 125.794  1.00 29.28           N  
ATOM   1834  CA  TYR A 296     155.970 119.288 126.247  1.00 29.28           C  
ATOM   1835  C   TYR A 296     155.308 118.504 127.377  1.00 29.28           C  
ATOM   1836  O   TYR A 296     155.724 117.387 127.661  1.00 29.28           O  
ATOM   1837  CB  TYR A 296     157.347 119.782 126.689  1.00 29.28           C  
ATOM   1838  CG  TYR A 296     158.300 120.054 125.558  1.00 29.28           C  
ATOM   1839  CD1 TYR A 296     158.940 119.015 124.904  1.00 29.28           C  
ATOM   1840  CD2 TYR A 296     158.560 121.349 125.145  1.00 29.28           C  
ATOM   1841  CE1 TYR A 296     159.823 119.257 123.867  1.00 29.28           C  
ATOM   1842  CE2 TYR A 296     159.429 121.613 124.104  1.00 29.28           C  
ATOM   1843  CZ  TYR A 296     160.063 120.559 123.467  1.00 29.28           C  
ATOM   1844  OH  TYR A 296     160.925 120.790 122.443  1.00 29.28           O  
ATOM   1845  N   GLY A 297     154.271 119.066 127.998  1.00 22.91           N  
ATOM   1846  CA  GLY A 297     153.835 118.566 129.288  1.00 22.91           C  
ATOM   1847  C   GLY A 297     154.767 119.145 130.338  1.00 22.91           C  
ATOM   1848  O   GLY A 297     155.194 120.289 130.197  1.00 22.91           O  
ATOM   1849  N   GLY A 298     155.097 118.358 131.363  1.00 20.58           N  
ATOM   1850  CA  GLY A 298     156.050 118.820 132.357  1.00 20.58           C  
ATOM   1851  C   GLY A 298     155.620 120.133 133.017  1.00 20.58           C  
ATOM   1852  O   GLY A 298     156.393 121.085 133.100  1.00 20.58           O  
ATOM   1853  N   HIS A 299     154.382 120.157 133.511  1.00 22.50           N  
ATOM   1854  CA  HIS A 299     153.942 121.169 134.457  1.00 22.50           C  
ATOM   1855  C   HIS A 299     154.327 120.779 135.878  1.00 22.50           C  
ATOM   1856  O   HIS A 299     154.117 121.556 136.804  1.00 22.50           O  
ATOM   1857  CB  HIS A 299     152.440 121.388 134.334  1.00 22.50           C  
ATOM   1858  CG  HIS A 299     151.651 120.137 134.146  1.00 22.50           C  
ATOM   1859  ND1 HIS A 299     151.586 119.137 135.096  1.00 22.50           N  
ATOM   1860  CD2 HIS A 299     150.884 119.724 133.112  1.00 22.50           C  
ATOM   1861  CE1 HIS A 299     150.822 118.160 134.656  1.00 22.50           C  
ATOM   1862  NE2 HIS A 299     150.376 118.498 133.441  1.00 22.50           N  
ATOM   1863  N   GLU A 300     154.900 119.581 136.031  1.00 21.36           N  
ATOM   1864  CA  GLU A 300     155.382 119.090 137.315  1.00 21.36           C  
ATOM   1865  C   GLU A 300     156.901 119.198 137.455  1.00 21.36           C  
ATOM   1866  O   GLU A 300     157.406 119.317 138.561  1.00 21.36           O  
ATOM   1867  CB  GLU A 300     154.949 117.642 137.503  1.00 21.36           C  
ATOM   1868  CG  GLU A 300     153.518 117.499 137.986  1.00 21.36           C  
ATOM   1869  CD  GLU A 300     152.985 116.079 137.897  1.00 21.36           C  
ATOM   1870  OE1 GLU A 300     153.406 115.342 136.978  1.00 21.36           O  
ATOM   1871  OE2 GLU A 300     152.150 115.707 138.749  1.00 21.36           O  
ATOM   1872  N   VAL A 301     157.623 119.160 136.338  1.00 20.49           N  
ATOM   1873  CA  VAL A 301     159.044 119.467 136.330  1.00 20.49           C  
ATOM   1874  C   VAL A 301     159.258 120.939 136.672  1.00 20.49           C  
ATOM   1875  O   VAL A 301     160.271 121.288 137.265  1.00 20.49           O  
ATOM   1876  CB  VAL A 301     159.655 119.082 134.971  1.00 20.49           C  
ATOM   1877  CG1 VAL A 301     161.125 119.452 134.864  1.00 20.49           C  
ATOM   1878  CG2 VAL A 301     159.486 117.595 134.732  1.00 20.49           C  
ATOM   1879  N   GLU A 302     158.308 121.801 136.297  1.00 24.92           N  
ATOM   1880  CA  GLU A 302     158.387 123.222 136.581  1.00 24.92           C  
ATOM   1881  C   GLU A 302     157.792 123.575 137.940  1.00 24.92           C  
ATOM   1882  O   GLU A 302     158.177 124.589 138.518  1.00 24.92           O  
ATOM   1883  CB  GLU A 302     157.719 124.043 135.479  1.00 24.92           C  
ATOM   1884  CG  GLU A 302     158.542 124.124 134.208  1.00 24.92           C  
ATOM   1885  CD  GLU A 302     159.920 124.736 134.398  1.00 24.92           C  
ATOM   1886  OE1 GLU A 302     160.015 125.768 135.103  1.00 24.92           O  
ATOM   1887  OE2 GLU A 302     160.900 124.150 133.884  1.00 24.92           O  
ATOM   1888  N   LEU A 303     156.830 122.783 138.435  1.00 21.15           N  
ATOM   1889  CA  LEU A 303     156.282 123.034 139.760  1.00 21.15           C  
ATOM   1890  C   LEU A 303     157.308 122.692 140.841  1.00 21.15           C  
ATOM   1891  O   LEU A 303     157.435 123.420 141.818  1.00 21.15           O  
ATOM   1892  CB  LEU A 303     154.997 122.225 139.943  1.00 21.15           C  
ATOM   1893  CG  LEU A 303     154.368 122.291 141.335  1.00 21.15           C  
ATOM   1894  CD1 LEU A 303     154.076 123.726 141.747  1.00 21.15           C  
ATOM   1895  CD2 LEU A 303     153.101 121.459 141.388  1.00 21.15           C  
ATOM   1896  N   ALA A 304     158.006 121.568 140.672  1.00 18.94           N  
ATOM   1897  CA  ALA A 304     159.006 121.113 141.621  1.00 18.94           C  
ATOM   1898  C   ALA A 304     160.238 122.016 141.658  1.00 18.94           C  
ATOM   1899  O   ALA A 304     161.092 121.813 142.516  1.00 18.94           O  
ATOM   1900  CB  ALA A 304     159.393 119.686 141.320  1.00 18.94           C  
ATOM   1901  N   LEU A 305     160.364 122.965 140.722  1.00 19.87           N  
ATOM   1902  CA  LEU A 305     161.455 123.932 140.765  1.00 19.87           C  
ATOM   1903  C   LEU A 305     160.984 125.322 141.181  1.00 19.87           C  
ATOM   1904  O   LEU A 305     161.816 126.175 141.481  1.00 19.87           O  
ATOM   1905  CB  LEU A 305     162.203 124.044 139.432  1.00 19.87           C  
ATOM   1906  CG  LEU A 305     162.851 122.773 138.890  1.00 19.87           C  
ATOM   1907  CD1 LEU A 305     163.066 122.907 137.391  1.00 19.87           C  
ATOM   1908  CD2 LEU A 305     164.180 122.481 139.583  1.00 19.87           C  
ATOM   1909  N   LEU A 306     159.668 125.565 141.176  1.00 19.37           N  
ATOM   1910  CA  LEU A 306     159.098 126.761 141.789  1.00 19.37           C  
ATOM   1911  C   LEU A 306     158.667 126.519 143.238  1.00 19.37           C  
ATOM   1912  O   LEU A 306     158.338 127.477 143.928  1.00 19.37           O  
ATOM   1913  CB  LEU A 306     157.908 127.248 140.959  1.00 19.37           C  
ATOM   1914  CG  LEU A 306     158.193 128.248 139.839  1.00 19.37           C  
ATOM   1915  CD1 LEU A 306     158.809 129.515 140.389  1.00 19.37           C  
ATOM   1916  CD2 LEU A 306     159.065 127.658 138.739  1.00 19.37           C  
ATOM   1917  N   GLN A 307     158.677 125.258 143.685  1.00 20.81           N  
ATOM   1918  CA  GLN A 307     158.355 124.943 145.067  1.00 20.81           C  
ATOM   1919  C   GLN A 307     159.612 124.888 145.929  1.00 20.81           C  
ATOM   1920  O   GLN A 307     159.567 125.239 147.105  1.00 20.81           O  
ATOM   1921  CB  GLN A 307     157.562 123.646 145.189  1.00 20.81           C  
ATOM   1922  CG  GLN A 307     156.066 123.887 145.243  1.00 20.81           C  
ATOM   1923  CD  GLN A 307     155.264 122.631 145.491  1.00 20.81           C  
ATOM   1924  OE1 GLN A 307     155.745 121.512 145.315  1.00 20.81           O  
ATOM   1925  NE2 GLN A 307     154.014 122.814 145.887  1.00 20.81           N  
ATOM   1926  N   ARG A 308     160.729 124.437 145.344  1.00 16.71           N  
ATOM   1927  CA  ARG A 308     161.990 124.380 146.065  1.00 16.71           C  
ATOM   1928  C   ARG A 308     162.791 125.673 145.916  1.00 16.71           C  
ATOM   1929  O   ARG A 308     163.746 125.883 146.662  1.00 16.71           O  
ATOM   1930  CB  ARG A 308     162.791 123.159 145.618  1.00 16.71           C  
ATOM   1931  CG  ARG A 308     164.038 122.865 146.441  1.00 16.71           C  
ATOM   1932  CD  ARG A 308     164.960 121.831 145.820  1.00 16.71           C  
ATOM   1933  NE  ARG A 308     166.149 121.650 146.645  1.00 16.71           N  
ATOM   1934  CZ  ARG A 308     166.984 120.613 146.582  1.00 16.71           C  
ATOM   1935  NH1 ARG A 308     166.770 119.630 145.722  1.00 16.71           N  
ATOM   1936  NH2 ARG A 308     168.031 120.561 147.388  1.00 16.71           N  
ATOM   1937  N   SER A 309     162.387 126.534 144.972  1.00 15.35           N  
ATOM   1938  CA  SER A 309     163.019 127.842 144.839  1.00 15.35           C  
ATOM   1939  C   SER A 309     162.326 128.895 145.698  1.00 15.35           C  
ATOM   1940  O   SER A 309     162.825 130.011 145.810  1.00 15.35           O  
ATOM   1941  CB  SER A 309     163.101 128.288 143.411  1.00 15.35           C  
ATOM   1942  OG  SER A 309     163.527 129.635 143.326  1.00 15.35           O  
ATOM   1943  N   TYR A 310     161.158 128.556 146.253  1.00 13.08           N  
ATOM   1944  CA  TYR A 310     160.510 129.383 147.262  1.00 13.08           C  
ATOM   1945  C   TYR A 310     160.807 128.885 148.675  1.00 13.08           C  
ATOM   1946  O   TYR A 310     161.020 129.698 149.566  1.00 13.08           O  
ATOM   1947  CB  TYR A 310     159.003 129.419 147.039  1.00 13.08           C  
ATOM   1948  CG  TYR A 310     158.245 129.894 148.243  1.00 13.08           C  
ATOM   1949  CD1 TYR A 310     158.165 131.246 148.513  1.00 13.08           C  
ATOM   1950  CD2 TYR A 310     157.619 129.005 149.100  1.00 13.08           C  
ATOM   1951  CE1 TYR A 310     157.480 131.716 149.619  1.00 13.08           C  
ATOM   1952  CE2 TYR A 310     156.945 129.455 150.219  1.00 13.08           C  
ATOM   1953  CZ  TYR A 310     156.879 130.814 150.476  1.00 13.08           C  
ATOM   1954  OH  TYR A 310     156.211 131.283 151.560  1.00 13.08           O  
ATOM   1955  N   GLN A 311     160.828 127.567 148.880  1.00 14.14           N  
ATOM   1956  CA  GLN A 311     161.240 127.019 150.163  1.00 14.14           C  
ATOM   1957  C   GLN A 311     162.706 127.314 150.463  1.00 14.14           C  
ATOM   1958  O   GLN A 311     163.166 126.992 151.556  1.00 14.14           O  
ATOM   1959  CB  GLN A 311     160.994 125.511 150.213  1.00 14.14           C  
ATOM   1960  CG  GLN A 311     159.580 125.150 150.645  1.00 14.14           C  
ATOM   1961  CD  GLN A 311     159.031 123.942 149.919  1.00 14.14           C  
ATOM   1962  OE1 GLN A 311     159.750 122.980 149.648  1.00 14.14           O  
ATOM   1963  NE2 GLN A 311     157.744 123.978 149.599  1.00 14.14           N  
ATOM   1964  N   ASP A 312     163.433 127.881 149.494  1.00 14.99           N  
ATOM   1965  CA  ASP A 312     164.745 128.446 149.743  1.00 14.99           C  
ATOM   1966  C   ASP A 312     164.665 129.906 150.166  1.00 14.99           C  
ATOM   1967  O   ASP A 312     165.586 130.400 150.799  1.00 14.99           O  
ATOM   1968  CB  ASP A 312     165.643 128.309 148.521  1.00 14.99           C  
ATOM   1969  CG  ASP A 312     166.500 127.061 148.545  1.00 14.99           C  
ATOM   1970  OD1 ASP A 312     166.262 126.196 149.411  1.00 14.99           O  
ATOM   1971  OD2 ASP A 312     167.414 126.961 147.690  1.00 14.99           O  
ATOM   1972  N   LEU A 313     163.579 130.590 149.792  1.00 12.64           N  
ATOM   1973  CA  LEU A 313     163.355 131.974 150.188  1.00 12.64           C  
ATOM   1974  C   LEU A 313     162.654 132.057 151.545  1.00 12.64           C  
ATOM   1975  O   LEU A 313     162.929 132.971 152.317  1.00 12.64           O  
ATOM   1976  CB  LEU A 313     162.538 132.694 149.112  1.00 12.64           C  
ATOM   1977  CG  LEU A 313     161.948 134.032 149.546  1.00 12.64           C  
ATOM   1978  CD1 LEU A 313     163.049 135.051 149.736  1.00 12.64           C  
ATOM   1979  CD2 LEU A 313     160.939 134.540 148.541  1.00 12.64           C  
ATOM   1980  N   ALA A 314     161.743 131.118 151.832  1.00 10.19           N  
ATOM   1981  CA  ALA A 314     161.067 131.063 153.121  1.00 10.19           C  
ATOM   1982  C   ALA A 314     161.954 130.454 154.207  1.00 10.19           C  
ATOM   1983  O   ALA A 314     161.539 130.398 155.356  1.00 10.19           O  
ATOM   1984  CB  ALA A 314     159.758 130.337 153.009  1.00 10.19           C  
ATOM   1985  N   SER A 315     163.141 129.952 153.839  1.00 13.02           N  
ATOM   1986  CA  SER A 315     164.147 129.496 154.789  1.00 13.02           C  
ATOM   1987  C   SER A 315     165.239 130.544 155.010  1.00 13.02           C  
ATOM   1988  O   SER A 315     166.238 130.261 155.667  1.00 13.02           O  
ATOM   1989  CB  SER A 315     164.739 128.189 154.362  1.00 13.02           C  
ATOM   1990  OG  SER A 315     163.761 127.159 154.386  1.00 13.02           O  
ATOM   1991  N   GLN A 316     165.069 131.738 154.427  1.00 14.86           N  
ATOM   1992  CA  GLN A 316     165.905 132.895 154.730  1.00 14.86           C  
ATOM   1993  C   GLN A 316     165.112 133.996 155.430  1.00 14.86           C  
ATOM   1994  O   GLN A 316     165.653 134.637 156.319  1.00 14.86           O  
ATOM   1995  CB  GLN A 316     166.565 133.452 153.472  1.00 14.86           C  
ATOM   1996  CG  GLN A 316     167.671 134.459 153.761  1.00 14.86           C  
ATOM   1997  CD  GLN A 316     168.969 133.802 154.185  1.00 14.86           C  
ATOM   1998  OE1 GLN A 316     169.031 132.605 154.472  1.00 14.86           O  
ATOM   1999  NE2 GLN A 316     170.030 134.592 154.249  1.00 14.86           N  
ATOM   2000  N   ILE A 317     163.844 134.200 155.057  1.00 10.13           N  
ATOM   2001  CA  ILE A 317     162.968 135.071 155.841  1.00 10.13           C  
ATOM   2002  C   ILE A 317     162.641 134.427 157.189  1.00 10.13           C  
ATOM   2003  O   ILE A 317     162.074 135.070 158.066  1.00 10.13           O  
ATOM   2004  CB  ILE A 317     161.686 135.433 155.076  1.00 10.13           C  
ATOM   2005  CG1 ILE A 317     162.000 135.746 153.617  1.00 10.13           C  
ATOM   2006  CG2 ILE A 317     160.960 136.601 155.733  1.00 10.13           C  
ATOM   2007  CD1 ILE A 317     160.762 136.020 152.786  1.00 10.13           C  
ATOM   2008  N   ASN A 318     163.002 133.153 157.361  1.00 12.37           N  
ATOM   2009  CA  ASN A 318     162.885 132.452 158.632  1.00 12.37           C  
ATOM   2010  C   ASN A 318     164.237 132.429 159.348  1.00 12.37           C  
ATOM   2011  O   ASN A 318     164.393 131.762 160.366  1.00 12.37           O  
ATOM   2012  CB  ASN A 318     162.333 131.043 158.417  1.00 12.37           C  
ATOM   2013  CG  ASN A 318     161.927 130.326 159.691  1.00 12.37           C  
ATOM   2014  OD1 ASN A 318     161.939 130.895 160.782  1.00 12.37           O  
ATOM   2015  ND2 ASN A 318     161.544 129.066 159.558  1.00 12.37           N  
ATOM   2016  N   LEU A 319     165.220 133.160 158.818  1.00 13.12           N  
ATOM   2017  CA  LEU A 319     166.538 133.228 159.443  1.00 13.12           C  
ATOM   2018  C   LEU A 319     167.052 134.667 159.574  1.00 13.12           C  
ATOM   2019  O   LEU A 319     167.995 134.889 160.322  1.00 13.12           O  
ATOM   2020  CB  LEU A 319     167.526 132.341 158.665  1.00 13.12           C  
ATOM   2021  CG  LEU A 319     168.897 132.094 159.316  1.00 13.12           C  
ATOM   2022  CD1 LEU A 319     169.336 130.639 159.155  1.00 13.12           C  
ATOM   2023  CD2 LEU A 319     169.962 133.033 158.758  1.00 13.12           C  
ATOM   2024  N   ILE A 320     166.482 135.635 158.833  1.00 13.64           N  
ATOM   2025  CA  ILE A 320     166.730 137.049 159.077  1.00 13.64           C  
ATOM   2026  C   ILE A 320     165.710 137.454 160.131  1.00 13.64           C  
ATOM   2027  O   ILE A 320     165.596 138.628 160.448  1.00 13.64           O  
ATOM   2028  CB  ILE A 320     166.627 137.914 157.794  1.00 13.64           C  
ATOM   2029  CG1 ILE A 320     165.176 138.169 157.367  1.00 13.64           C  
ATOM   2030  CG2 ILE A 320     167.461 137.299 156.679  1.00 13.64           C  
ATOM   2031  CD1 ILE A 320     165.031 139.014 156.110  1.00 13.64           C  
ATOM   2032  N   LEU A 321     164.965 136.467 160.654  1.00 10.98           N  
ATOM   2033  CA  LEU A 321     163.839 136.679 161.557  1.00 10.98           C  
ATOM   2034  C   LEU A 321     164.064 136.040 162.928  1.00 10.98           C  
ATOM   2035  O   LEU A 321     163.427 136.454 163.883  1.00 10.98           O  
ATOM   2036  CB  LEU A 321     162.571 136.096 160.928  1.00 10.98           C  
ATOM   2037  CG  LEU A 321     161.227 136.504 161.527  1.00 10.98           C  
ATOM   2038  CD1 LEU A 321     161.024 138.006 161.426  1.00 10.98           C  
ATOM   2039  CD2 LEU A 321     160.141 135.777 160.762  1.00 10.98           C  
ATOM   2040  N   LEU A 322     164.914 135.009 163.007  1.00 14.66           N  
ATOM   2041  CA  LEU A 322     165.384 134.481 164.278  1.00 14.66           C  
ATOM   2042  C   LEU A 322     166.605 135.252 164.778  1.00 14.66           C  
ATOM   2043  O   LEU A 322     166.868 135.268 165.980  1.00 14.66           O  
ATOM   2044  CB  LEU A 322     165.707 132.990 164.130  1.00 14.66           C  
ATOM   2045  CG  LEU A 322     164.559 132.029 164.447  1.00 14.66           C  
ATOM   2046  CD1 LEU A 322     164.866 130.628 163.945  1.00 14.66           C  
ATOM   2047  CD2 LEU A 322     164.273 131.981 165.944  1.00 14.66           C  
ATOM   2048  N   GLU A 323     167.350 135.895 163.873  1.00 19.91           N  
ATOM   2049  CA  GLU A 323     168.444 136.773 164.259  1.00 19.91           C  
ATOM   2050  C   GLU A 323     167.928 138.150 164.669  1.00 19.91           C  
ATOM   2051  O   GLU A 323     168.695 138.945 165.198  1.00 19.91           O  
ATOM   2052  CB  GLU A 323     169.472 136.906 163.137  1.00 19.91           C  
ATOM   2053  CG  GLU A 323     169.981 135.585 162.602  1.00 19.91           C  
ATOM   2054  CD  GLU A 323     170.948 134.874 163.523  1.00 19.91           C  
ATOM   2055  OE1 GLU A 323     172.006 135.464 163.814  1.00 19.91           O  
ATOM   2056  OE2 GLU A 323     170.632 133.743 163.951  1.00 19.91           O  
ATOM   2057  N   ARG A 324     166.653 138.442 164.405  1.00 15.51           N  
ATOM   2058  CA  ARG A 324     166.018 139.651 164.910  1.00 15.51           C  
ATOM   2059  C   ARG A 324     165.155 139.362 166.136  1.00 15.51           C  
ATOM   2060  O   ARG A 324     164.310 140.176 166.509  1.00 15.51           O  
ATOM   2061  CB  ARG A 324     165.179 140.323 163.825  1.00 15.51           C  
ATOM   2062  CG  ARG A 324     166.020 140.972 162.742  1.00 15.51           C  
ATOM   2063  CD  ARG A 324     165.271 142.074 162.021  1.00 15.51           C  
ATOM   2064  NE  ARG A 324     165.511 143.377 162.621  1.00 15.51           N  
ATOM   2065  CZ  ARG A 324     164.607 144.352 162.731  1.00 15.51           C  
ATOM   2066  NH1 ARG A 324     164.944 145.503 163.291  1.00 15.51           N  
ATOM   2067  NH2 ARG A 324     163.371 144.165 162.298  1.00 15.51           N  
ATOM   2068  N   LEU A 325     165.328 138.186 166.740  1.00 12.21           N  
ATOM   2069  CA  LEU A 325     164.673 137.862 167.999  1.00 12.21           C  
ATOM   2070  C   LEU A 325     165.550 138.274 169.177  1.00 12.21           C  
ATOM   2071  O   LEU A 325     165.023 138.672 170.217  1.00 12.21           O  
ATOM   2072  CB  LEU A 325     164.344 136.364 168.056  1.00 12.21           C  
ATOM   2073  CG  LEU A 325     163.653 135.861 169.325  1.00 12.21           C  
ATOM   2074  CD1 LEU A 325     162.185 136.261 169.367  1.00 12.21           C  
ATOM   2075  CD2 LEU A 325     163.783 134.352 169.434  1.00 12.21           C  
ATOM   2076  N   TRP A 326     166.879 138.172 169.016  1.00 21.46           N  
ATOM   2077  CA  TRP A 326     167.798 138.602 170.060  1.00 21.46           C  
ATOM   2078  C   TRP A 326     168.511 139.907 169.709  1.00 21.46           C  
ATOM   2079  O   TRP A 326     169.419 140.312 170.421  1.00 21.46           O  
ATOM   2080  CB  TRP A 326     168.804 137.499 170.390  1.00 21.46           C  
ATOM   2081  CG  TRP A 326     169.563 136.976 169.211  1.00 21.46           C  
ATOM   2082  CD1 TRP A 326     169.358 135.782 168.587  1.00 21.46           C  
ATOM   2083  CD2 TRP A 326     170.672 137.591 168.538  1.00 21.46           C  
ATOM   2084  NE1 TRP A 326     170.247 135.619 167.562  1.00 21.46           N  
ATOM   2085  CE2 TRP A 326     171.067 136.710 167.505  1.00 21.46           C  
ATOM   2086  CE3 TRP A 326     171.369 138.793 168.704  1.00 21.46           C  
ATOM   2087  CZ2 TRP A 326     172.118 137.002 166.639  1.00 21.46           C  
ATOM   2088  CZ3 TRP A 326     172.404 139.085 167.846  1.00 21.46           C  
ATOM   2089  CH2 TRP A 326     172.771 138.197 166.835  1.00 21.46           C  
ATOM   2090  N   TYR A 327     168.110 140.567 168.618  1.00 21.91           N  
ATOM   2091  CA  TYR A 327     168.696 141.846 168.256  1.00 21.91           C  
ATOM   2092  C   TYR A 327     167.692 142.994 168.349  1.00 21.91           C  
ATOM   2093  O   TYR A 327     168.129 144.141 168.424  1.00 21.91           O  
ATOM   2094  CB  TYR A 327     169.310 141.809 166.857  1.00 21.91           C  
ATOM   2095  CG  TYR A 327     169.963 143.102 166.451  1.00 21.91           C  
ATOM   2096  CD1 TYR A 327     171.211 143.445 166.948  1.00 21.91           C  
ATOM   2097  CD2 TYR A 327     169.327 143.984 165.588  1.00 21.91           C  
ATOM   2098  CE1 TYR A 327     171.815 144.643 166.603  1.00 21.91           C  
ATOM   2099  CE2 TYR A 327     169.918 145.183 165.235  1.00 21.91           C  
ATOM   2100  CZ  TYR A 327     171.166 145.510 165.740  1.00 21.91           C  
ATOM   2101  OH  TYR A 327     171.745 146.691 165.385  1.00 21.91           O  
ATOM   2102  N   VAL A 328     166.392 142.709 168.334  1.00 13.36           N  
ATOM   2103  CA  VAL A 328     165.420 143.717 168.735  1.00 13.36           C  
ATOM   2104  C   VAL A 328     165.176 143.639 170.243  1.00 13.36           C  
ATOM   2105  O   VAL A 328     164.676 144.590 170.839  1.00 13.36           O  
ATOM   2106  CB  VAL A 328     164.116 143.602 167.931  1.00 13.36           C  
ATOM   2107  CG1 VAL A 328     163.179 144.775 168.167  1.00 13.36           C  
ATOM   2108  CG2 VAL A 328     164.406 143.473 166.449  1.00 13.36           C  
ATOM   2109  N   MET A 329     165.533 142.507 170.857  1.00 12.79           N  
ATOM   2110  CA  MET A 329     165.570 142.393 172.308  1.00 12.79           C  
ATOM   2111  C   MET A 329     166.781 143.140 172.869  1.00 12.79           C  
ATOM   2112  O   MET A 329     166.752 143.565 174.024  1.00 12.79           O  
ATOM   2113  CB  MET A 329     165.605 140.926 172.742  1.00 12.79           C  
ATOM   2114  CG  MET A 329     165.881 140.745 174.212  1.00 12.79           C  
ATOM   2115  SD  MET A 329     165.987 139.026 174.722  1.00 12.79           S  
ATOM   2116  CE  MET A 329     166.719 139.222 176.348  1.00 12.79           C  
ATOM   2117  N   LEU A 330     167.851 143.283 172.073  1.00 15.64           N  
ATOM   2118  CA  LEU A 330     169.097 143.848 172.573  1.00 15.64           C  
ATOM   2119  C   LEU A 330     169.304 145.305 172.166  1.00 15.64           C  
ATOM   2120  O   LEU A 330     169.989 146.026 172.876  1.00 15.64           O  
ATOM   2121  CB  LEU A 330     170.273 142.973 172.135  1.00 15.64           C  
ATOM   2122  CG  LEU A 330     171.684 143.456 172.476  1.00 15.64           C  
ATOM   2123  CD1 LEU A 330     171.971 143.368 173.968  1.00 15.64           C  
ATOM   2124  CD2 LEU A 330     172.727 142.685 171.691  1.00 15.64           C  
ATOM   2125  N   GLU A 331     168.706 145.753 171.061  1.00 23.92           N  
ATOM   2126  CA  GLU A 331     168.828 147.156 170.680  1.00 23.92           C  
ATOM   2127  C   GLU A 331     167.678 148.005 171.223  1.00 23.92           C  
ATOM   2128  O   GLU A 331     167.617 149.201 170.964  1.00 23.92           O  
ATOM   2129  CB  GLU A 331     168.926 147.325 169.171  1.00 23.92           C  
ATOM   2130  CG  GLU A 331     167.587 147.277 168.460  1.00 23.92           C  
ATOM   2131  CD  GLU A 331     167.691 147.561 166.971  1.00 23.92           C  
ATOM   2132  OE1 GLU A 331     168.829 147.760 166.475  1.00 23.92           O  
ATOM   2133  OE2 GLU A 331     166.637 147.560 166.302  1.00 23.92           O  
ATOM   2134  N   GLN A 332     166.755 147.375 171.953  1.00 21.03           N  
ATOM   2135  CA  GLN A 332     165.667 148.073 172.621  1.00 21.03           C  
ATOM   2136  C   GLN A 332     165.827 148.045 174.145  1.00 21.03           C  
ATOM   2137  O   GLN A 332     165.294 148.910 174.821  1.00 21.03           O  
ATOM   2138  CB  GLN A 332     164.337 147.484 172.161  1.00 21.03           C  
ATOM   2139  CG  GLN A 332     163.119 148.279 172.611  1.00 21.03           C  
ATOM   2140  CD  GLN A 332     161.835 147.495 172.473  1.00 21.03           C  
ATOM   2141  OE1 GLN A 332     161.721 146.598 171.640  1.00 21.03           O  
ATOM   2142  NE2 GLN A 332     160.844 147.832 173.290  1.00 21.03           N  
ATOM   2143  N   PHE A 333     166.498 147.032 174.682  1.00 17.00           N  
ATOM   2144  CA  PHE A 333     166.889 147.065 176.081  1.00 17.00           C  
ATOM   2145  C   PHE A 333     168.065 148.014 176.289  1.00 17.00           C  
ATOM   2146  O   PHE A 333     168.133 148.721 177.291  1.00 17.00           O  
ATOM   2147  CB  PHE A 333     167.231 145.660 176.571  1.00 17.00           C  
ATOM   2148  CG  PHE A 333     168.131 145.625 177.773  1.00 17.00           C  
ATOM   2149  CD1 PHE A 333     167.651 145.947 179.031  1.00 17.00           C  
ATOM   2150  CD2 PHE A 333     169.468 145.301 177.630  1.00 17.00           C  
ATOM   2151  CE1 PHE A 333     168.491 145.918 180.130  1.00 17.00           C  
ATOM   2152  CE2 PHE A 333     170.308 145.257 178.733  1.00 17.00           C  
ATOM   2153  CZ  PHE A 333     169.815 145.557 179.985  1.00 17.00           C  
ATOM   2154  N   LEU A 334     169.002 148.015 175.338  1.00 25.91           N  
ATOM   2155  CA  LEU A 334     170.237 148.777 175.470  1.00 25.91           C  
ATOM   2156  C   LEU A 334     170.098 150.192 174.916  1.00 25.91           C  
ATOM   2157  O   LEU A 334     171.082 150.932 174.876  1.00 25.91           O  
ATOM   2158  CB  LEU A 334     171.352 148.028 174.738  1.00 25.91           C  
ATOM   2159  CG  LEU A 334     172.770 148.230 175.266  1.00 25.91           C  
ATOM   2160  CD1 LEU A 334     172.934 147.540 176.614  1.00 25.91           C  
ATOM   2161  CD2 LEU A 334     173.777 147.675 174.271  1.00 25.91           C  
ATOM   2162  N   MET A 335     168.904 150.573 174.439  1.00 26.86           N  
ATOM   2163  CA  MET A 335     168.719 151.912 173.890  1.00 26.86           C  
ATOM   2164  C   MET A 335     167.412 152.566 174.322  1.00 26.86           C  
ATOM   2165  O   MET A 335     167.099 153.655 173.852  1.00 26.86           O  
ATOM   2166  CB  MET A 335     168.764 151.913 172.361  1.00 26.86           C  
ATOM   2167  CG  MET A 335     170.165 151.899 171.794  1.00 26.86           C  
ATOM   2168  SD  MET A 335     170.155 151.928 169.981  1.00 26.86           S  
ATOM   2169  CE  MET A 335     168.612 152.773 169.629  1.00 26.86           C  
ATOM   2170  N   LYS A 336     166.606 151.901 175.153  1.00 20.91           N  
ATOM   2171  CA  LYS A 336     165.374 152.503 175.643  1.00 20.91           C  
ATOM   2172  C   LYS A 336     165.313 152.366 177.159  1.00 20.91           C  
ATOM   2173  O   LYS A 336     164.676 153.162 177.843  1.00 20.91           O  
ATOM   2174  CB  LYS A 336     164.144 151.870 174.986  1.00 20.91           C  
ATOM   2175  CG  LYS A 336     162.834 152.524 175.371  1.00 20.91           C  
ATOM   2176  CD  LYS A 336     161.638 151.725 174.922  1.00 20.91           C  
ATOM   2177  CE  LYS A 336     160.336 152.479 175.085  1.00 20.91           C  
ATOM   2178  NZ  LYS A 336     159.985 152.725 176.507  1.00 20.91           N  
ATOM   2179  N   TYR A 337     165.987 151.340 177.686  1.00 18.10           N  
ATOM   2180  CA  TYR A 337     165.956 151.052 179.109  1.00 18.10           C  
ATOM   2181  C   TYR A 337     167.304 151.269 179.785  1.00 18.10           C  
ATOM   2182  O   TYR A 337     167.339 151.351 181.010  1.00 18.10           O  
ATOM   2183  CB  TYR A 337     165.468 149.630 179.389  1.00 18.10           C  
ATOM   2184  CG  TYR A 337     164.014 149.420 179.064  1.00 18.10           C  
ATOM   2185  CD1 TYR A 337     163.037 149.529 180.040  1.00 18.10           C  
ATOM   2186  CD2 TYR A 337     163.617 149.139 177.768  1.00 18.10           C  
ATOM   2187  CE1 TYR A 337     161.698 149.345 179.738  1.00 18.10           C  
ATOM   2188  CE2 TYR A 337     162.284 148.954 177.446  1.00 18.10           C  
ATOM   2189  CZ  TYR A 337     161.324 149.060 178.436  1.00 18.10           C  
ATOM   2190  OH  TYR A 337     160.013 148.873 178.122  1.00 18.10           O  
ATOM   2191  N   VAL A 338     168.398 151.350 179.009  1.00 26.43           N  
ATOM   2192  CA  VAL A 338     169.709 151.644 179.582  1.00 26.43           C  
ATOM   2193  C   VAL A 338     170.179 153.051 179.205  1.00 26.43           C  
ATOM   2194  O   VAL A 338     171.202 153.515 179.696  1.00 26.43           O  
ATOM   2195  CB  VAL A 338     170.743 150.560 179.235  1.00 26.43           C  
ATOM   2196  CG1 VAL A 338     172.100 150.827 179.869  1.00 26.43           C  
ATOM   2197  CG2 VAL A 338     170.248 149.197 179.664  1.00 26.43           C  
ATOM   2198  N   TRP A 339     169.402 153.744 178.366  1.00 32.62           N  
ATOM   2199  CA  TRP A 339     169.576 155.174 178.130  1.00 32.62           C  
ATOM   2200  C   TRP A 339     168.548 156.001 178.893  1.00 32.62           C  
ATOM   2201  O   TRP A 339     168.745 157.195 179.069  1.00 32.62           O  
ATOM   2202  CB  TRP A 339     169.514 155.505 176.643  1.00 32.62           C  
ATOM   2203  CG  TRP A 339     170.654 154.962 175.849  1.00 32.62           C  
ATOM   2204  CD1 TRP A 339     171.618 154.092 176.269  1.00 32.62           C  
ATOM   2205  CD2 TRP A 339     170.926 155.227 174.468  1.00 32.62           C  
ATOM   2206  NE1 TRP A 339     172.471 153.799 175.243  1.00 32.62           N  
ATOM   2207  CE2 TRP A 339     172.076 154.481 174.127  1.00 32.62           C  
ATOM   2208  CE3 TRP A 339     170.313 156.014 173.488  1.00 32.62           C  
ATOM   2209  CZ2 TRP A 339     172.628 154.500 172.847  1.00 32.62           C  
ATOM   2210  CZ3 TRP A 339     170.856 156.035 172.222  1.00 32.62           C  
ATOM   2211  CH2 TRP A 339     171.998 155.290 171.910  1.00 32.62           C  
ATOM   2212  N   SER A 340     167.434 155.386 179.303  1.00 23.74           N  
ATOM   2213  CA  SER A 340     166.469 156.022 180.186  1.00 23.74           C  
ATOM   2214  C   SER A 340     166.799 155.757 181.656  1.00 23.74           C  
ATOM   2215  O   SER A 340     166.142 156.329 182.526  1.00 23.74           O  
ATOM   2216  CB  SER A 340     165.062 155.585 179.853  1.00 23.74           C  
ATOM   2217  OG  SER A 340     164.123 156.153 180.757  1.00 23.74           O  
ATOM   2218  N   ALA A 341     167.749 154.852 181.925  1.00 24.34           N  
ATOM   2219  CA  ALA A 341     168.224 154.608 183.281  1.00 24.34           C  
ATOM   2220  C   ALA A 341     169.612 155.195 183.503  1.00 24.34           C  
ATOM   2221  O   ALA A 341     170.147 155.069 184.601  1.00 24.34           O  
ATOM   2222  CB  ALA A 341     168.221 153.138 183.616  1.00 24.34           C  
ATOM   2223  N   SER A 342     170.208 155.783 182.456  1.00 29.51           N  
ATOM   2224  CA  SER A 342     171.460 156.519 182.574  1.00 29.51           C  
ATOM   2225  C   SER A 342     171.259 158.020 182.374  1.00 29.51           C  
ATOM   2226  O   SER A 342     172.208 158.785 182.515  1.00 29.51           O  
ATOM   2227  CB  SER A 342     172.501 155.987 181.634  1.00 29.51           C  
ATOM   2228  OG  SER A 342     172.865 154.659 181.980  1.00 29.51           O  
ATOM   2229  N   GLY A 343     170.044 158.420 181.997  1.00 24.24           N  
ATOM   2230  CA  GLY A 343     169.665 159.820 181.985  1.00 24.24           C  
ATOM   2231  C   GLY A 343     168.929 160.154 183.271  1.00 24.24           C  
ATOM   2232  O   GLY A 343     169.107 161.231 183.833  1.00 24.24           O  
ATOM   2233  N   LEU A 344     168.090 159.213 183.720  1.00 22.79           N  
ATOM   2234  CA  LEU A 344     167.400 159.362 184.992  1.00 22.79           C  
ATOM   2235  C   LEU A 344     168.376 159.287 186.164  1.00 22.79           C  
ATOM   2236  O   LEU A 344     168.104 159.871 187.206  1.00 22.79           O  
ATOM   2237  CB  LEU A 344     166.294 158.310 185.105  1.00 22.79           C  
ATOM   2238  CG  LEU A 344     165.650 158.109 186.475  1.00 22.79           C  
ATOM   2239  CD1 LEU A 344     164.872 159.343 186.898  1.00 22.79           C  
ATOM   2240  CD2 LEU A 344     164.732 156.904 186.436  1.00 22.79           C  
ATOM   2241  N   LEU A 345     169.525 158.633 185.961  1.00 25.84           N  
ATOM   2242  CA  LEU A 345     170.581 158.671 186.967  1.00 25.84           C  
ATOM   2243  C   LEU A 345     171.299 160.021 186.987  1.00 25.84           C  
ATOM   2244  O   LEU A 345     172.052 160.309 187.909  1.00 25.84           O  
ATOM   2245  CB  LEU A 345     171.570 157.539 186.699  1.00 25.84           C  
ATOM   2246  CG  LEU A 345     172.403 157.107 187.908  1.00 25.84           C  
ATOM   2247  CD1 LEU A 345     171.539 156.465 188.981  1.00 25.84           C  
ATOM   2248  CD2 LEU A 345     173.504 156.149 187.501  1.00 25.84           C  
ATOM   2249  N   MET A 346     171.075 160.842 185.956  1.00 26.06           N  
ATOM   2250  CA  MET A 346     171.688 162.160 185.842  1.00 26.06           C  
ATOM   2251  C   MET A 346     170.739 163.263 186.315  1.00 26.06           C  
ATOM   2252  O   MET A 346     171.178 164.367 186.626  1.00 26.06           O  
ATOM   2253  CB  MET A 346     172.119 162.411 184.396  1.00 26.06           C  
ATOM   2254  CG  MET A 346     172.812 163.730 184.163  1.00 26.06           C  
ATOM   2255  SD  MET A 346     173.285 163.914 182.434  1.00 26.06           S  
ATOM   2256  CE  MET A 346     171.664 164.109 181.690  1.00 26.06           C  
ATOM   2257  N   VAL A 347     169.433 162.964 186.359  1.00 18.64           N  
ATOM   2258  CA  VAL A 347     168.422 163.881 186.867  1.00 18.64           C  
ATOM   2259  C   VAL A 347     168.069 163.557 188.319  1.00 18.64           C  
ATOM   2260  O   VAL A 347     167.338 164.303 188.964  1.00 18.64           O  
ATOM   2261  CB  VAL A 347     167.183 163.849 185.955  1.00 18.64           C  
ATOM   2262  CG1 VAL A 347     166.117 164.835 186.374  1.00 18.64           C  
ATOM   2263  CG2 VAL A 347     167.579 164.109 184.519  1.00 18.64           C  
ATOM   2264  N   ALA A 348     168.643 162.476 188.872  1.00 17.21           N  
ATOM   2265  CA  ALA A 348     168.295 162.043 190.220  1.00 17.21           C  
ATOM   2266  C   ALA A 348     169.476 162.007 191.182  1.00 17.21           C  
ATOM   2267  O   ALA A 348     169.249 161.933 192.380  1.00 17.21           O  
ATOM   2268  CB  ALA A 348     167.592 160.714 190.222  1.00 17.21           C  
ATOM   2269  N   VAL A 349     170.716 162.000 190.688  1.00 20.11           N  
ATOM   2270  CA  VAL A 349     171.868 162.090 191.572  1.00 20.11           C  
ATOM   2271  C   VAL A 349     172.046 163.520 192.079  1.00 20.11           C  
ATOM   2272  O   VAL A 349     172.356 163.730 193.251  1.00 20.11           O  
ATOM   2273  CB  VAL A 349     173.136 161.557 190.893  1.00 20.11           C  
ATOM   2274  CG1 VAL A 349     174.409 162.049 191.560  1.00 20.11           C  
ATOM   2275  CG2 VAL A 349     173.118 160.043 190.821  1.00 20.11           C  
ATOM   2276  N   PRO A 350     171.846 164.568 191.249  1.00 19.85           N  
ATOM   2277  CA  PRO A 350     171.772 165.927 191.763  1.00 19.85           C  
ATOM   2278  C   PRO A 350     170.700 166.089 192.830  1.00 19.85           C  
ATOM   2279  O   PRO A 350     171.094 166.273 193.964  1.00 19.85           O  
ATOM   2280  CB  PRO A 350     171.447 166.743 190.523  1.00 19.85           C  
ATOM   2281  CG  PRO A 350     172.160 165.985 189.441  1.00 19.85           C  
ATOM   2282  CD  PRO A 350     171.778 164.563 189.782  1.00 19.85           C  
ATOM   2283  N   ILE A 351     169.411 165.860 192.515  1.00 16.91           N  
ATOM   2284  CA  ILE A 351     168.303 166.070 193.443  1.00 16.91           C  
ATOM   2285  C   ILE A 351     168.509 165.302 194.752  1.00 16.91           C  
ATOM   2286  O   ILE A 351     168.215 165.844 195.815  1.00 16.91           O  
ATOM   2287  CB  ILE A 351     166.936 165.765 192.794  1.00 16.91           C  
ATOM   2288  CG1 ILE A 351     166.659 166.695 191.614  1.00 16.91           C  
ATOM   2289  CG2 ILE A 351     165.805 165.857 193.811  1.00 16.91           C  
ATOM   2290  CD1 ILE A 351     165.440 166.296 190.812  1.00 16.91           C  
ATOM   2291  N   ILE A 352     169.029 164.066 194.689  1.00 19.47           N  
ATOM   2292  CA  ILE A 352     169.175 163.244 195.886  1.00 19.47           C  
ATOM   2293  C   ILE A 352     170.362 163.724 196.716  1.00 19.47           C  
ATOM   2294  O   ILE A 352     170.236 163.974 197.911  1.00 19.47           O  
ATOM   2295  CB  ILE A 352     169.240 161.747 195.532  1.00 19.47           C  
ATOM   2296  CG1 ILE A 352     167.840 161.203 195.256  1.00 19.47           C  
ATOM   2297  CG2 ILE A 352     169.946 160.955 196.622  1.00 19.47           C  
ATOM   2298  CD1 ILE A 352     167.820 159.880 194.540  1.00 19.47           C  
ATOM   2299  N   THR A 353     171.536 163.847 196.093  1.00 24.11           N  
ATOM   2300  CA  THR A 353     172.751 164.202 196.807  1.00 24.11           C  
ATOM   2301  C   THR A 353     172.995 165.704 196.694  1.00 24.11           C  
ATOM   2302  O   THR A 353     174.033 166.153 196.199  1.00 24.11           O  
ATOM   2303  CB  THR A 353     173.927 163.373 196.301  1.00 24.11           C  
ATOM   2304  OG1 THR A 353     174.298 163.851 195.008  1.00 24.11           O  
ATOM   2305  CG2 THR A 353     173.586 161.902 196.229  1.00 24.11           C  
ATOM   2306  N   ALA A 354     172.005 166.475 197.164  1.00 38.26           N  
ATOM   2307  CA  ALA A 354     172.046 167.931 197.118  1.00 38.26           C  
ATOM   2308  C   ALA A 354     172.073 168.497 198.529  1.00 38.26           C  
ATOM   2309  O   ALA A 354     171.852 167.789 199.512  1.00 38.26           O  
ATOM   2310  CB  ALA A 354     170.885 168.484 196.321  1.00 38.26           C  
ATOM   2311  N   THR A 355     172.314 169.809 198.598  1.00 61.53           N  
ATOM   2312  CA  THR A 355     172.259 170.560 199.847  1.00 61.53           C  
ATOM   2313  C   THR A 355     171.496 171.872 199.703  1.00 61.53           C  
ATOM   2314  O   THR A 355     170.994 172.395 200.691  1.00 61.53           O  
ATOM   2315  CB  THR A 355     173.651 170.784 200.444  1.00 61.53           C  
ATOM   2316  OG1 THR A 355     174.526 171.213 199.403  1.00 61.53           O  
ATOM   2317  CG2 THR A 355     174.194 169.539 201.106  1.00 61.53           C  
ATOM   2318  N   GLY A 356     171.409 172.416 198.483  1.00 69.47           N  
ATOM   2319  CA  GLY A 356     170.786 173.714 198.265  1.00 69.47           C  
ATOM   2320  C   GLY A 356     171.672 174.857 198.749  1.00 69.47           C  
ATOM   2321  O   GLY A 356     172.194 175.631 197.939  1.00 69.47           O  
ATOM   2322  N   TYR A 357     171.792 174.954 200.080  1.00 82.96           N  
ATOM   2323  CA  TYR A 357     172.656 175.917 200.748  1.00 82.96           C  
ATOM   2324  C   TYR A 357     173.771 175.149 201.474  1.00 82.96           C  
ATOM   2325  O   TYR A 357     173.474 174.466 202.457  1.00 82.96           O  
ATOM   2326  CB  TYR A 357     171.826 176.778 201.723  1.00 82.96           C  
ATOM   2327  CG  TYR A 357     171.083 176.001 202.789  1.00 82.96           C  
ATOM   2328  CD1 TYR A 357     169.842 175.431 202.546  1.00 82.96           C  
ATOM   2329  CD2 TYR A 357     171.647 175.775 204.039  1.00 82.96           C  
ATOM   2330  CE1 TYR A 357     169.173 174.687 203.514  1.00 82.96           C  
ATOM   2331  CE2 TYR A 357     171.004 175.022 205.013  1.00 82.96           C  
ATOM   2332  CZ  TYR A 357     169.747 174.490 204.759  1.00 82.96           C  
ATOM   2333  OH  TYR A 357     169.070 173.763 205.711  1.00 82.96           O  
ATOM   2334  N   SER A 358     175.042 175.265 200.996  1.00 87.40           N  
ATOM   2335  CA  SER A 358     176.290 174.690 201.532  1.00 87.40           C  
ATOM   2336  C   SER A 358     177.302 175.821 201.825  1.00 87.40           C  
ATOM   2337  O   SER A 358     176.928 176.986 201.704  1.00 87.40           O  
ATOM   2338  CB  SER A 358     176.862 173.616 200.572  1.00 87.40           C  
ATOM   2339  OG  SER A 358     178.056 173.034 201.071  1.00 87.40           O  
ATOM   2340  N   GLU A 359     178.595 175.553 202.172  1.00 89.63           N  
ATOM   2341  CA  GLU A 359     179.623 176.597 202.399  1.00 89.63           C  
ATOM   2342  C   GLU A 359     180.327 177.133 201.125  1.00 89.63           C  
ATOM   2343  O   GLU A 359     181.566 177.142 201.076  1.00 89.63           O  
ATOM   2344  CB  GLU A 359     180.666 176.203 203.475  1.00 89.63           C  
ATOM   2345  CG  GLU A 359     181.519 174.996 203.123  1.00 89.63           C  
ATOM   2346  CD  GLU A 359     180.829 173.648 203.193  1.00 89.63           C  
ATOM   2347  OE1 GLU A 359     179.632 173.613 203.566  1.00 89.63           O  
ATOM   2348  OE2 GLU A 359     181.482 172.630 202.872  1.00 89.63           O  
ATOM   2349  N   SER A 360     179.562 177.634 200.118  1.00 81.67           N  
ATOM   2350  CA  SER A 360     179.988 178.261 198.852  1.00 81.67           C  
ATOM   2351  C   SER A 360     179.287 179.609 198.590  1.00 81.67           C  
ATOM   2352  O   SER A 360     179.672 180.376 197.701  1.00 81.67           O  
ATOM   2353  CB  SER A 360     179.790 177.332 197.647  1.00 81.67           C  
ATOM   2354  OG  SER A 360     180.289 176.020 197.898  1.00 81.67           O  
ATOM   2355  N   ASP A 361     178.243 179.888 199.376  1.00 78.12           N  
ATOM   2356  CA  ASP A 361     177.485 181.119 199.281  1.00 78.12           C  
ATOM   2357  C   ASP A 361     177.483 181.809 200.638  1.00 78.12           C  
ATOM   2358  O   ASP A 361     178.066 181.306 201.598  1.00 78.12           O  
ATOM   2359  CB  ASP A 361     176.076 180.839 198.760  1.00 78.12           C  
ATOM   2360  CG  ASP A 361     175.436 182.043 198.090  1.00 78.12           C  
ATOM   2361  OD1 ASP A 361     176.180 182.957 197.675  1.00 78.12           O  
ATOM   2362  OD2 ASP A 361     174.203 182.040 197.960  1.00 78.12           O  
ATOM   2363  N   ALA A 362     176.820 182.969 200.711  1.00 75.40           N  
ATOM   2364  CA  ALA A 362     176.711 183.718 201.954  1.00 75.40           C  
ATOM   2365  C   ALA A 362     175.951 182.907 203.002  1.00 75.40           C  
ATOM   2366  O   ALA A 362     174.943 182.274 202.698  1.00 75.40           O  
ATOM   2367  CB  ALA A 362     176.052 185.055 201.714  1.00 75.40           C  
ATOM   2368  N   GLU A 363     176.457 182.935 204.239  1.00 75.93           N  
ATOM   2369  CA  GLU A 363     175.845 182.206 205.338  1.00 75.93           C  
ATOM   2370  C   GLU A 363     174.458 182.756 205.681  1.00 75.93           C  
ATOM   2371  O   GLU A 363     173.682 182.077 206.346  1.00 75.93           O  
ATOM   2372  CB  GLU A 363     176.768 182.232 206.555  1.00 75.93           C  
ATOM   2373  CG  GLU A 363     177.837 181.153 206.510  1.00 75.93           C  
ATOM   2374  CD  GLU A 363     178.678 181.019 207.767  1.00 75.93           C  
ATOM   2375  OE1 GLU A 363     178.816 179.882 208.262  1.00 75.93           O  
ATOM   2376  OE2 GLU A 363     179.209 182.045 208.243  1.00 75.93           O  
ATOM   2377  N   ALA A 364     174.155 183.995 205.269  1.00 78.26           N  
ATOM   2378  CA  ALA A 364     172.851 184.595 205.518  1.00 78.26           C  
ATOM   2379  C   ALA A 364     171.739 183.793 204.837  1.00 78.26           C  
ATOM   2380  O   ALA A 364     170.664 183.619 205.412  1.00 78.26           O  
ATOM   2381  CB  ALA A 364     172.864 186.034 205.052  1.00 78.26           C  
ATOM   2382  N   VAL A 365     171.997 183.319 203.614  1.00 78.67           N  
ATOM   2383  CA  VAL A 365     171.016 182.557 202.860  1.00 78.67           C  
ATOM   2384  C   VAL A 365     170.717 181.223 203.547  1.00 78.67           C  
ATOM   2385  O   VAL A 365     169.570 180.773 203.535  1.00 78.67           O  
ATOM   2386  CB  VAL A 365     171.494 182.364 201.409  1.00 78.67           C  
ATOM   2387  CG1 VAL A 365     170.473 181.627 200.559  1.00 78.67           C  
ATOM   2388  CG2 VAL A 365     171.850 183.698 200.775  1.00 78.67           C  
ATOM   2389  N   LYS A 366     171.729 180.624 204.177  1.00 80.73           N  
ATOM   2390  CA  LYS A 366     171.558 179.327 204.818  1.00 80.73           C  
ATOM   2391  C   LYS A 366     170.550 179.406 205.964  1.00 80.73           C  
ATOM   2392  O   LYS A 366     169.725 178.504 206.124  1.00 80.73           O  
ATOM   2393  CB  LYS A 366     172.903 178.801 205.320  1.00 80.73           C  
ATOM   2394  CG  LYS A 366     174.032 178.912 204.314  1.00 80.73           C  
ATOM   2395  CD  LYS A 366     175.287 178.228 204.790  1.00 80.73           C  
ATOM   2396  CE  LYS A 366     176.512 178.675 204.027  1.00 80.73           C  
ATOM   2397  NZ  LYS A 366     177.605 177.685 204.108  1.00 80.73           N  
ATOM   2398  N   LYS A 367     170.605 180.490 206.749  1.00 77.07           N  
ATOM   2399  CA  LYS A 367     169.709 180.639 207.887  1.00 77.07           C  
ATOM   2400  C   LYS A 367     168.250 180.714 207.439  1.00 77.07           C  
ATOM   2401  O   LYS A 367     167.371 180.159 208.105  1.00 77.07           O  
ATOM   2402  CB  LYS A 367     170.084 181.868 208.716  1.00 77.07           C  
ATOM   2403  CG  LYS A 367     171.424 181.789 209.426  1.00 77.07           C  
ATOM   2404  CD  LYS A 367     172.258 183.039 209.224  1.00 77.07           C  
ATOM   2405  CE  LYS A 367     173.727 182.817 209.509  1.00 77.07           C  
ATOM   2406  NZ  LYS A 367     174.584 183.765 208.757  1.00 77.07           N  
ATOM   2407  N   ALA A 368     167.995 181.382 206.305  1.00 78.22           N  
ATOM   2408  CA  ALA A 368     166.632 181.509 205.804  1.00 78.22           C  
ATOM   2409  C   ALA A 368     166.083 180.142 205.385  1.00 78.22           C  
ATOM   2410  O   ALA A 368     164.900 179.859 205.582  1.00 78.22           O  
ATOM   2411  CB  ALA A 368     166.567 182.509 204.675  1.00 78.22           C  
ATOM   2412  N   ALA A 369     166.951 179.297 204.811  1.00 75.94           N  
ATOM   2413  CA  ALA A 369     166.525 178.002 204.299  1.00 75.94           C  
ATOM   2414  C   ALA A 369     166.488 176.933 205.389  1.00 75.94           C  
ATOM   2415  O   ALA A 369     166.077 175.806 205.105  1.00 75.94           O  
ATOM   2416  CB  ALA A 369     167.393 177.565 203.143  1.00 75.94           C  
ATOM   2417  N   LEU A 370     166.931 177.250 206.616  1.00 75.71           N  
ATOM   2418  CA  LEU A 370     166.875 176.283 207.708  1.00 75.71           C  
ATOM   2419  C   LEU A 370     165.448 176.052 208.214  1.00 75.71           C  
ATOM   2420  O   LEU A 370     165.200 175.036 208.863  1.00 75.71           O  
ATOM   2421  CB  LEU A 370     167.762 176.739 208.868  1.00 75.71           C  
ATOM   2422  CG  LEU A 370     169.273 176.638 208.682  1.00 75.71           C  
ATOM   2423  CD1 LEU A 370     170.002 177.325 209.823  1.00 75.71           C  
ATOM   2424  CD2 LEU A 370     169.740 175.196 208.560  1.00 75.71           C  
ATOM   2425  N   GLU A 371     164.527 176.987 207.922  1.00 74.09           N  
ATOM   2426  CA  GLU A 371     163.163 176.889 208.421  1.00 74.09           C  
ATOM   2427  C   GLU A 371     162.213 176.217 207.423  1.00 74.09           C  
ATOM   2428  O   GLU A 371     161.013 176.134 207.698  1.00 74.09           O  
ATOM   2429  CB  GLU A 371     162.645 178.270 208.826  1.00 74.09           C  
ATOM   2430  CG  GLU A 371     162.292 179.159 207.649  1.00 74.09           C  
ATOM   2431  CD  GLU A 371     161.351 180.305 207.980  1.00 74.09           C  
ATOM   2432  OE1 GLU A 371     161.423 180.820 209.114  1.00 74.09           O  
ATOM   2433  OE2 GLU A 371     160.544 180.675 207.104  1.00 74.09           O  
ATOM   2434  N   LYS A 372     162.738 175.778 206.271  1.00 61.09           N  
ATOM   2435  CA  LYS A 372     161.926 175.121 205.255  1.00 61.09           C  
ATOM   2436  C   LYS A 372     161.392 173.799 205.798  1.00 61.09           C  
ATOM   2437  O   LYS A 372     162.141 172.838 205.985  1.00 61.09           O  
ATOM   2438  CB  LYS A 372     162.735 174.889 203.983  1.00 61.09           C  
ATOM   2439  CG  LYS A 372     163.253 176.154 203.313  1.00 61.09           C  
ATOM   2440  CD  LYS A 372     162.142 176.999 202.729  1.00 61.09           C  
ATOM   2441  CE  LYS A 372     161.457 176.312 201.566  1.00 61.09           C  
ATOM   2442  NZ  LYS A 372     160.286 177.059 201.052  1.00 61.09           N  
ATOM   2443  N   LYS A 373     160.082 173.775 206.071  1.00 51.97           N  
ATOM   2444  CA  LYS A 373     159.423 172.543 206.483  1.00 51.97           C  
ATOM   2445  C   LYS A 373     159.540 171.505 205.366  1.00 51.97           C  
ATOM   2446  O   LYS A 373     159.514 171.840 204.183  1.00 51.97           O  
ATOM   2447  CB  LYS A 373     157.958 172.784 206.831  1.00 51.97           C  
ATOM   2448  CG  LYS A 373     157.713 173.443 208.175  1.00 51.97           C  
ATOM   2449  CD  LYS A 373     156.247 173.706 208.402  1.00 51.97           C  
ATOM   2450  CE  LYS A 373     155.950 174.303 209.760  1.00 51.97           C  
ATOM   2451  NZ  LYS A 373     154.496 174.509 209.962  1.00 51.97           N  
ATOM   2452  N   GLU A 374     159.686 170.234 205.757  1.00 43.13           N  
ATOM   2453  CA  GLU A 374     159.877 169.142 204.812  1.00 43.13           C  
ATOM   2454  C   GLU A 374     158.664 168.982 203.893  1.00 43.13           C  
ATOM   2455  O   GLU A 374     158.788 168.403 202.833  1.00 43.13           O  
ATOM   2456  CB  GLU A 374     160.284 167.871 205.564  1.00 43.13           C  
ATOM   2457  CG  GLU A 374     160.789 166.728 204.696  1.00 43.13           C  
ATOM   2458  CD  GLU A 374     162.173 166.857 204.090  1.00 43.13           C  
ATOM   2459  OE1 GLU A 374     162.798 167.927 204.219  1.00 43.13           O  
ATOM   2460  OE2 GLU A 374     162.643 165.861 203.522  1.00 43.13           O  
ATOM   2461  N   GLU A 375     157.511 169.530 204.283  1.00 46.64           N  
ATOM   2462  CA  GLU A 375     156.339 169.535 203.421  1.00 46.64           C  
ATOM   2463  C   GLU A 375     156.540 170.419 202.189  1.00 46.64           C  
ATOM   2464  O   GLU A 375     155.762 170.333 201.242  1.00 46.64           O  
ATOM   2465  CB  GLU A 375     155.091 169.931 204.195  1.00 46.64           C  
ATOM   2466  CG  GLU A 375     155.215 171.252 204.932  1.00 46.64           C  
ATOM   2467  CD  GLU A 375     153.909 171.890 205.367  1.00 46.64           C  
ATOM   2468  OE1 GLU A 375     153.565 172.965 204.822  1.00 46.64           O  
ATOM   2469  OE2 GLU A 375     153.248 171.344 206.282  1.00 46.64           O  
ATOM   2470  N   GLU A 376     157.559 171.287 202.230  1.00 40.51           N  
ATOM   2471  CA  GLU A 376     157.907 172.159 201.113  1.00 40.51           C  
ATOM   2472  C   GLU A 376     159.120 171.634 200.351  1.00 40.51           C  
ATOM   2473  O   GLU A 376     159.109 171.628 199.125  1.00 40.51           O  
ATOM   2474  CB  GLU A 376     158.169 173.583 201.593  1.00 40.51           C  
ATOM   2475  CG  GLU A 376     156.919 174.271 202.101  1.00 40.51           C  
ATOM   2476  CD  GLU A 376     156.842 175.745 201.740  1.00 40.51           C  
ATOM   2477  OE1 GLU A 376     157.568 176.175 200.815  1.00 40.51           O  
ATOM   2478  OE2 GLU A 376     156.057 176.456 202.384  1.00 40.51           O  
ATOM   2479  N   LEU A 377     160.168 171.213 201.066  1.00 30.66           N  
ATOM   2480  CA  LEU A 377     161.362 170.681 200.423  1.00 30.66           C  
ATOM   2481  C   LEU A 377     161.067 169.423 199.604  1.00 30.66           C  
ATOM   2482  O   LEU A 377     161.772 169.141 198.644  1.00 30.66           O  
ATOM   2483  CB  LEU A 377     162.427 170.395 201.483  1.00 30.66           C  
ATOM   2484  CG  LEU A 377     163.500 171.466 201.652  1.00 30.66           C  
ATOM   2485  CD1 LEU A 377     164.468 171.069 202.754  1.00 30.66           C  
ATOM   2486  CD2 LEU A 377     164.247 171.697 200.346  1.00 30.66           C  
ATOM   2487  N   VAL A 378     160.026 168.682 199.987  1.00 25.85           N  
ATOM   2488  CA  VAL A 378     159.614 167.507 199.241  1.00 25.85           C  
ATOM   2489  C   VAL A 378     158.728 167.896 198.058  1.00 25.85           C  
ATOM   2490  O   VAL A 378     158.448 167.076 197.190  1.00 25.85           O  
ATOM   2491  CB  VAL A 378     158.968 166.490 200.200  1.00 25.85           C  
ATOM   2492  CG1 VAL A 378     158.319 165.333 199.483  1.00 25.85           C  
ATOM   2493  CG2 VAL A 378     159.988 165.954 201.193  1.00 25.85           C  
ATOM   2494  N   SER A 379     158.322 169.175 197.973  1.00 21.17           N  
ATOM   2495  CA  SER A 379     157.613 169.705 196.814  1.00 21.17           C  
ATOM   2496  C   SER A 379     158.537 170.453 195.856  1.00 21.17           C  
ATOM   2497  O   SER A 379     158.308 170.419 194.657  1.00 21.17           O  
ATOM   2498  CB  SER A 379     156.471 170.598 197.217  1.00 21.17           C  
ATOM   2499  OG  SER A 379     155.459 169.843 197.849  1.00 21.17           O  
ATOM   2500  N   GLU A 380     159.558 171.125 196.377  1.00 22.26           N  
ATOM   2501  CA  GLU A 380     160.558 171.772 195.540  1.00 22.26           C  
ATOM   2502  C   GLU A 380     161.516 170.761 194.909  1.00 22.26           C  
ATOM   2503  O   GLU A 380     162.469 171.161 194.250  1.00 22.26           O  
ATOM   2504  CB  GLU A 380     161.335 172.810 196.343  1.00 22.26           C  
ATOM   2505  CG  GLU A 380     160.498 174.012 196.727  1.00 22.26           C  
ATOM   2506  CD  GLU A 380     161.268 175.056 197.523  1.00 22.26           C  
ATOM   2507  OE1 GLU A 380     160.658 176.077 197.895  1.00 22.26           O  
ATOM   2508  OE2 GLU A 380     162.484 174.851 197.770  1.00 22.26           O  
ATOM   2509  N   ARG A 381     161.311 169.465 195.164  1.00 14.21           N  
ATOM   2510  CA  ARG A 381     162.049 168.414 194.483  1.00 14.21           C  
ATOM   2511  C   ARG A 381     161.199 167.698 193.433  1.00 14.21           C  
ATOM   2512  O   ARG A 381     161.768 167.005 192.589  1.00 14.21           O  
ATOM   2513  CB  ARG A 381     162.581 167.383 195.478  1.00 14.21           C  
ATOM   2514  CG  ARG A 381     163.824 167.840 196.219  1.00 14.21           C  
ATOM   2515  CD  ARG A 381     164.360 166.694 197.045  1.00 14.21           C  
ATOM   2516  NE  ARG A 381     163.590 166.507 198.265  1.00 14.21           N  
ATOM   2517  CZ  ARG A 381     164.049 166.739 199.485  1.00 14.21           C  
ATOM   2518  NH1 ARG A 381     165.284 167.175 199.664  1.00 14.21           N  
ATOM   2519  NH2 ARG A 381     163.267 166.527 200.529  1.00 14.21           N  
ATOM   2520  N   THR A 382     159.862 167.857 193.489  1.00 10.98           N  
ATOM   2521  CA  THR A 382     158.977 167.423 192.428  1.00 10.98           C  
ATOM   2522  C   THR A 382     159.001 168.481 191.337  1.00 10.98           C  
ATOM   2523  O   THR A 382     159.014 168.090 190.214  1.00 10.98           O  
ATOM   2524  CB  THR A 382     157.508 167.226 192.807  1.00 10.98           C  
ATOM   2525  OG1 THR A 382     157.397 166.584 194.072  1.00 10.98           O  
ATOM   2526  CG2 THR A 382     156.767 166.456 191.733  1.00 10.98           C  
ATOM   2527  N   GLU A 383     159.089 169.792 191.638  1.00 11.95           N  
ATOM   2528  CA  GLU A 383     159.257 170.835 190.633  1.00 11.95           C  
ATOM   2529  C   GLU A 383     160.603 170.657 189.948  1.00 11.95           C  
ATOM   2530  O   GLU A 383     160.638 170.702 188.751  1.00 11.95           O  
ATOM   2531  CB  GLU A 383     159.128 172.229 191.240  1.00 11.95           C  
ATOM   2532  CG  GLU A 383     159.847 173.336 190.493  1.00 11.95           C  
ATOM   2533  CD  GLU A 383     159.526 174.730 190.993  1.00 11.95           C  
ATOM   2534  OE1 GLU A 383     158.905 174.860 192.074  1.00 11.95           O  
ATOM   2535  OE2 GLU A 383     159.908 175.690 190.300  1.00 11.95           O  
ATOM   2536  N   ALA A 384     161.699 170.483 190.687  1.00 10.55           N  
ATOM   2537  CA  ALA A 384     163.024 170.394 190.094  1.00 10.55           C  
ATOM   2538  C   ALA A 384     163.272 169.068 189.377  1.00 10.55           C  
ATOM   2539  O   ALA A 384     164.295 168.916 188.719  1.00 10.55           O  
ATOM   2540  CB  ALA A 384     164.076 170.637 191.140  1.00 10.55           C  
ATOM   2541  N   PHE A 385     162.376 168.097 189.537  1.00 11.66           N  
ATOM   2542  CA  PHE A 385     162.482 166.818 188.862  1.00 11.66           C  
ATOM   2543  C   PHE A 385     161.695 166.808 187.556  1.00 11.66           C  
ATOM   2544  O   PHE A 385     162.212 166.396 186.519  1.00 11.66           O  
ATOM   2545  CB  PHE A 385     162.020 165.693 189.787  1.00 11.66           C  
ATOM   2546  CG  PHE A 385     162.109 164.326 189.187  1.00 11.66           C  
ATOM   2547  CD1 PHE A 385     160.984 163.520 189.101  1.00 11.66           C  
ATOM   2548  CD2 PHE A 385     163.324 163.837 188.725  1.00 11.66           C  
ATOM   2549  CE1 PHE A 385     161.078 162.249 188.557  1.00 11.66           C  
ATOM   2550  CE2 PHE A 385     163.409 162.567 188.177  1.00 11.66           C  
ATOM   2551  CZ  PHE A 385     162.287 161.774 188.098  1.00 11.66           C  
ATOM   2552  N   THR A 386     160.452 167.294 187.599  1.00 10.34           N  
ATOM   2553  CA  THR A 386     159.643 167.387 186.396  1.00 10.34           C  
ATOM   2554  C   THR A 386     160.181 168.427 185.402  1.00 10.34           C  
ATOM   2555  O   THR A 386     160.022 168.248 184.200  1.00 10.34           O  
ATOM   2556  CB  THR A 386     158.196 167.713 186.746  1.00 10.34           C  
ATOM   2557  OG1 THR A 386     157.787 166.910 187.854  1.00 10.34           O  
ATOM   2558  CG2 THR A 386     157.288 167.475 185.564  1.00 10.34           C  
ATOM   2559  N   ILE A 387     160.831 169.506 185.884  1.00  8.73           N  
ATOM   2560  CA  ILE A 387     161.494 170.491 185.030  1.00  8.73           C  
ATOM   2561  C   ILE A 387     162.690 169.804 184.396  1.00  8.73           C  
ATOM   2562  O   ILE A 387     162.872 169.949 183.210  1.00  8.73           O  
ATOM   2563  CB  ILE A 387     161.935 171.786 185.750  1.00  8.73           C  
ATOM   2564  CG1 ILE A 387     160.727 172.597 186.227  1.00  8.73           C  
ATOM   2565  CG2 ILE A 387     162.881 172.610 184.888  1.00  8.73           C  
ATOM   2566  CD1 ILE A 387     161.046 173.908 186.915  1.00  8.73           C  
ATOM   2567  N   ALA A 388     163.479 169.056 185.175  1.00  9.44           N  
ATOM   2568  CA  ALA A 388     164.712 168.468 184.684  1.00  9.44           C  
ATOM   2569  C   ALA A 388     164.497 167.123 183.995  1.00  9.44           C  
ATOM   2570  O   ALA A 388     165.462 166.535 183.514  1.00  9.44           O  
ATOM   2571  CB  ALA A 388     165.717 168.365 185.802  1.00  9.44           C  
ATOM   2572  N   ARG A 389     163.261 166.622 183.977  1.00 12.34           N  
ATOM   2573  CA  ARG A 389     162.923 165.436 183.200  1.00 12.34           C  
ATOM   2574  C   ARG A 389     162.303 165.812 181.852  1.00 12.34           C  
ATOM   2575  O   ARG A 389     162.465 165.063 180.890  1.00 12.34           O  
ATOM   2576  CB  ARG A 389     162.036 164.474 183.994  1.00 12.34           C  
ATOM   2577  CG  ARG A 389     161.700 163.212 183.217  1.00 12.34           C  
ATOM   2578  CD  ARG A 389     161.084 162.147 184.087  1.00 12.34           C  
ATOM   2579  NE  ARG A 389     160.038 162.681 184.951  1.00 12.34           N  
ATOM   2580  CZ  ARG A 389     159.298 161.973 185.791  1.00 12.34           C  
ATOM   2581  NH1 ARG A 389     159.455 160.660 185.887  1.00 12.34           N  
ATOM   2582  NH2 ARG A 389     158.392 162.586 186.535  1.00 12.34           N  
ATOM   2583  N   ASN A 390     161.612 166.945 181.779  1.00  8.56           N  
ATOM   2584  CA  ASN A 390     161.079 167.416 180.509  1.00  8.56           C  
ATOM   2585  C   ASN A 390     162.195 167.891 179.584  1.00  8.56           C  
ATOM   2586  O   ASN A 390     162.107 167.707 178.378  1.00  8.56           O  
ATOM   2587  CB  ASN A 390     160.067 168.532 180.713  1.00  8.56           C  
ATOM   2588  CG  ASN A 390     158.835 168.070 181.452  1.00  8.56           C  
ATOM   2589  OD1 ASN A 390     158.602 166.870 181.597  1.00  8.56           O  
ATOM   2590  ND2 ASN A 390     158.064 169.022 181.956  1.00  8.56           N  
ATOM   2591  N   LEU A 391     163.262 168.468 180.151  1.00 10.50           N  
ATOM   2592  CA  LEU A 391     164.424 168.891 179.380  1.00 10.50           C  
ATOM   2593  C   LEU A 391     165.356 167.717 179.080  1.00 10.50           C  
ATOM   2594  O   LEU A 391     166.462 167.919 178.579  1.00 10.50           O  
ATOM   2595  CB  LEU A 391     165.185 169.972 180.151  1.00 10.50           C  
ATOM   2596  CG  LEU A 391     164.387 171.211 180.533  1.00 10.50           C  
ATOM   2597  CD1 LEU A 391     165.259 172.200 181.266  1.00 10.50           C  
ATOM   2598  CD2 LEU A 391     163.724 171.829 179.321  1.00 10.50           C  
ATOM   2599  N   LEU A 392     164.939 166.497 179.421  1.00 15.54           N  
ATOM   2600  CA  LEU A 392     165.644 165.284 179.037  1.00 15.54           C  
ATOM   2601  C   LEU A 392     164.826 164.442 178.065  1.00 15.54           C  
ATOM   2602  O   LEU A 392     165.403 163.739 177.245  1.00 15.54           O  
ATOM   2603  CB  LEU A 392     165.998 164.464 180.280  1.00 15.54           C  
ATOM   2604  CG  LEU A 392     167.186 163.527 180.115  1.00 15.54           C  
ATOM   2605  CD1 LEU A 392     168.475 164.321 179.946  1.00 15.54           C  
ATOM   2606  CD2 LEU A 392     167.294 162.634 181.337  1.00 15.54           C  
ATOM   2607  N   THR A 393     163.494 164.484 178.175  1.00 15.22           N  
ATOM   2608  CA  THR A 393     162.624 163.927 177.153  1.00 15.22           C  
ATOM   2609  C   THR A 393     162.729 164.745 175.864  1.00 15.22           C  
ATOM   2610  O   THR A 393     162.585 164.197 174.772  1.00 15.22           O  
ATOM   2611  CB  THR A 393     161.188 163.849 177.686  1.00 15.22           C  
ATOM   2612  OG1 THR A 393     161.139 162.824 178.680  1.00 15.22           O  
ATOM   2613  CG2 THR A 393     160.129 163.635 176.629  1.00 15.22           C  
ATOM   2614  N   ALA A 394     162.950 166.060 175.991  1.00 16.70           N  
ATOM   2615  CA  ALA A 394     163.051 166.958 174.849  1.00 16.70           C  
ATOM   2616  C   ALA A 394     164.470 167.050 174.291  1.00 16.70           C  
ATOM   2617  O   ALA A 394     164.633 167.521 173.166  1.00 16.70           O  
ATOM   2618  CB  ALA A 394     162.520 168.327 175.192  1.00 16.70           C  
ATOM   2619  N   ALA A 395     165.490 166.693 175.086  1.00 19.55           N  
ATOM   2620  CA  ALA A 395     166.861 166.650 174.607  1.00 19.55           C  
ATOM   2621  C   ALA A 395     167.253 165.267 174.089  1.00 19.55           C  
ATOM   2622  O   ALA A 395     168.374 165.095 173.618  1.00 19.55           O  
ATOM   2623  CB  ALA A 395     167.813 167.091 175.685  1.00 19.55           C  
ATOM   2624  N   ALA A 396     166.342 164.293 174.181  1.00 24.01           N  
ATOM   2625  CA  ALA A 396     166.553 162.974 173.600  1.00 24.01           C  
ATOM   2626  C   ALA A 396     165.866 162.844 172.243  1.00 24.01           C  
ATOM   2627  O   ALA A 396     166.396 162.175 171.359  1.00 24.01           O  
ATOM   2628  CB  ALA A 396     166.074 161.899 174.535  1.00 24.01           C  
ATOM   2629  N   ASP A 397     164.686 163.470 172.101  1.00 25.43           N  
ATOM   2630  CA  ASP A 397     163.958 163.489 170.841  1.00 25.43           C  
ATOM   2631  C   ASP A 397     164.715 164.340 169.831  1.00 25.43           C  
ATOM   2632  O   ASP A 397     164.689 164.023 168.651  1.00 25.43           O  
ATOM   2633  CB  ASP A 397     162.541 164.040 170.977  1.00 25.43           C  
ATOM   2634  CG  ASP A 397     161.678 163.272 171.962  1.00 25.43           C  
ATOM   2635  OD1 ASP A 397     162.088 162.164 172.376  1.00 25.43           O  
ATOM   2636  OD2 ASP A 397     160.607 163.797 172.321  1.00 25.43           O  
ATOM   2637  N   ALA A 398     165.405 165.389 170.309  1.00 25.91           N  
ATOM   2638  CA  ALA A 398     166.215 166.241 169.454  1.00 25.91           C  
ATOM   2639  C   ALA A 398     167.433 165.487 168.922  1.00 25.91           C  
ATOM   2640  O   ALA A 398     167.837 165.766 167.816  1.00 25.91           O  
ATOM   2641  CB  ALA A 398     166.612 167.480 170.196  1.00 25.91           C  
ATOM   2642  N   ILE A 399     168.033 164.566 169.700  1.00 28.28           N  
ATOM   2643  CA  ILE A 399     169.150 163.737 169.252  1.00 28.28           C  
ATOM   2644  C   ILE A 399     168.640 162.536 168.444  1.00 28.28           C  
ATOM   2645  O   ILE A 399     169.392 161.966 167.657  1.00 28.28           O  
ATOM   2646  CB  ILE A 399     170.106 163.344 170.402  1.00 28.28           C  
ATOM   2647  CG1 ILE A 399     170.756 164.590 171.014  1.00 28.28           C  
ATOM   2648  CG2 ILE A 399     171.150 162.328 169.941  1.00 28.28           C  
ATOM   2649  CD1 ILE A 399     171.777 164.329 172.094  1.00 28.28           C  
ATOM   2650  N   GLU A 400     167.358 162.164 168.604  1.00 32.68           N  
ATOM   2651  CA  GLU A 400     166.726 161.122 167.793  1.00 32.68           C  
ATOM   2652  C   GLU A 400     166.079 161.738 166.550  1.00 32.68           C  
ATOM   2653  O   GLU A 400     165.521 160.998 165.744  1.00 32.68           O  
ATOM   2654  CB  GLU A 400     165.671 160.355 168.598  1.00 32.68           C  
ATOM   2655  CG  GLU A 400     165.401 158.932 168.110  1.00 32.68           C  
ATOM   2656  CD  GLU A 400     164.823 157.966 169.133  1.00 32.68           C  
ATOM   2657  OE1 GLU A 400     163.981 158.390 169.962  1.00 32.68           O  
ATOM   2658  OE2 GLU A 400     165.205 156.771 169.096  1.00 32.68           O  
ATOM   2659  N   ARG A 401     166.115 163.078 166.414  1.00 27.90           N  
ATOM   2660  CA  ARG A 401     165.658 163.785 165.225  1.00 27.90           C  
ATOM   2661  C   ARG A 401     166.864 164.137 164.364  1.00 27.90           C  
ATOM   2662  O   ARG A 401     166.686 164.268 163.165  1.00 27.90           O  
ATOM   2663  CB  ARG A 401     164.947 165.110 165.520  1.00 27.90           C  
ATOM   2664  CG  ARG A 401     163.436 165.029 165.701  1.00 27.90           C  
ATOM   2665  CD  ARG A 401     162.847 166.424 165.825  1.00 27.90           C  
ATOM   2666  NE  ARG A 401     163.172 167.054 167.105  1.00 27.90           N  
ATOM   2667  CZ  ARG A 401     163.215 168.357 167.355  1.00 27.90           C  
ATOM   2668  NH1 ARG A 401     162.922 169.242 166.415  1.00 27.90           N  
ATOM   2669  NH2 ARG A 401     163.536 168.778 168.566  1.00 27.90           N  
ATOM   2670  N   ILE A 402     168.051 164.294 164.964  1.00 29.73           N  
ATOM   2671  CA  ILE A 402     169.259 164.489 164.175  1.00 29.73           C  
ATOM   2672  C   ILE A 402     169.640 163.192 163.462  1.00 29.73           C  
ATOM   2673  O   ILE A 402     170.008 163.209 162.283  1.00 29.73           O  
ATOM   2674  CB  ILE A 402     170.404 165.018 165.047  1.00 29.73           C  
ATOM   2675  CG1 ILE A 402     170.122 166.455 165.481  1.00 29.73           C  
ATOM   2676  CG2 ILE A 402     171.731 164.946 164.310  1.00 29.73           C  
ATOM   2677  CD1 ILE A 402     170.956 166.921 166.647  1.00 29.73           C  
ATOM   2678  N   MET A 403     169.549 162.067 164.176  1.00 31.18           N  
ATOM   2679  CA  MET A 403     169.872 160.779 163.578  1.00 31.18           C  
ATOM   2680  C   MET A 403     168.916 160.431 162.434  1.00 31.18           C  
ATOM   2681  O   MET A 403     169.341 159.932 161.387  1.00 31.18           O  
ATOM   2682  CB  MET A 403     169.877 159.666 164.627  1.00 31.18           C  
ATOM   2683  CG  MET A 403     171.001 159.806 165.633  1.00 31.18           C  
ATOM   2684  SD  MET A 403     172.533 160.442 164.908  1.00 31.18           S  
ATOM   2685  CE  MET A 403     172.865 161.794 166.032  1.00 31.18           C  
ATOM   2686  N   SER A 404     167.633 160.769 162.610  1.00 32.59           N  
ATOM   2687  CA  SER A 404     166.638 160.600 161.562  1.00 32.59           C  
ATOM   2688  C   SER A 404     166.797 161.622 160.434  1.00 32.59           C  
ATOM   2689  O   SER A 404     166.155 161.473 159.400  1.00 32.59           O  
ATOM   2690  CB  SER A 404     165.243 160.626 162.115  1.00 32.59           C  
ATOM   2691  OG  SER A 404     164.288 160.562 161.061  1.00 32.59           O  
ATOM   2692  N   SER A 405     167.630 162.655 160.641  1.00 33.87           N  
ATOM   2693  CA  SER A 405     167.867 163.685 159.640  1.00 33.87           C  
ATOM   2694  C   SER A 405     169.267 163.593 159.033  1.00 33.87           C  
ATOM   2695  O   SER A 405     169.680 164.507 158.325  1.00 33.87           O  
ATOM   2696  CB  SER A 405     167.632 165.059 160.206  1.00 33.87           C  
ATOM   2697  OG  SER A 405     168.811 165.545 160.846  1.00 33.87           O  
ATOM   2698  N   TYR A 406     170.006 162.521 159.341  1.00 39.31           N  
ATOM   2699  CA  TYR A 406     171.231 162.215 158.614  1.00 39.31           C  
ATOM   2700  C   TYR A 406     171.004 161.112 157.584  1.00 39.31           C  
ATOM   2701  O   TYR A 406     171.955 160.658 156.948  1.00 39.31           O  
ATOM   2702  CB  TYR A 406     172.363 161.837 159.569  1.00 39.31           C  
ATOM   2703  CG  TYR A 406     173.254 162.996 159.926  1.00 39.31           C  
ATOM   2704  CD1 TYR A 406     174.394 163.292 159.187  1.00 39.31           C  
ATOM   2705  CD2 TYR A 406     172.962 163.800 161.018  1.00 39.31           C  
ATOM   2706  CE1 TYR A 406     175.210 164.363 159.517  1.00 39.31           C  
ATOM   2707  CE2 TYR A 406     173.776 164.866 161.370  1.00 39.31           C  
ATOM   2708  CZ  TYR A 406     174.895 165.157 160.608  1.00 39.31           C  
ATOM   2709  OH  TYR A 406     175.696 166.205 160.949  1.00 39.31           O  
ATOM   2710  N   LYS A 407     169.745 160.676 157.438  1.00 44.22           N  
ATOM   2711  CA  LYS A 407     169.353 159.778 156.358  1.00 44.22           C  
ATOM   2712  C   LYS A 407     168.989 160.571 155.097  1.00 44.22           C  
ATOM   2713  O   LYS A 407     169.144 160.079 153.979  1.00 44.22           O  
ATOM   2714  CB  LYS A 407     168.210 158.871 156.823  1.00 44.22           C  
ATOM   2715  CG  LYS A 407     167.571 158.006 155.749  1.00 44.22           C  
ATOM   2716  CD  LYS A 407     166.358 158.629 155.094  1.00 44.22           C  
ATOM   2717  CE  LYS A 407     165.608 157.643 154.229  1.00 44.22           C  
ATOM   2718  NZ  LYS A 407     164.333 158.210 153.728  1.00 44.22           N  
ATOM   2719  N   GLU A 408     168.528 161.812 155.293  1.00 40.26           N  
ATOM   2720  CA  GLU A 408     168.111 162.658 154.181  1.00 40.26           C  
ATOM   2721  C   GLU A 408     169.265 163.471 153.602  1.00 40.26           C  
ATOM   2722  O   GLU A 408     169.081 164.142 152.589  1.00 40.26           O  
ATOM   2723  CB  GLU A 408     166.988 163.596 154.604  1.00 40.26           C  
ATOM   2724  CG  GLU A 408     165.614 162.966 154.561  1.00 40.26           C  
ATOM   2725  CD  GLU A 408     164.771 163.274 155.788  1.00 40.26           C  
ATOM   2726  OE1 GLU A 408     165.168 164.166 156.573  1.00 40.26           O  
ATOM   2727  OE2 GLU A 408     163.720 162.625 155.956  1.00 40.26           O  
ATOM   2728  N   VAL A 409     170.452 163.398 154.210  1.00 38.97           N  
ATOM   2729  CA  VAL A 409     171.648 163.947 153.591  1.00 38.97           C  
ATOM   2730  C   VAL A 409     172.114 163.004 152.483  1.00 38.97           C  
ATOM   2731  O   VAL A 409     172.780 163.447 151.549  1.00 38.97           O  
ATOM   2732  CB  VAL A 409     172.747 164.225 154.627  1.00 38.97           C  
ATOM   2733  CG1 VAL A 409     173.969 164.882 154.007  1.00 38.97           C  
ATOM   2734  CG2 VAL A 409     172.225 165.093 155.755  1.00 38.97           C  
ATOM   2735  N   THR A 410     171.749 161.716 152.589  1.00 40.12           N  
ATOM   2736  CA  THR A 410     171.986 160.763 151.512  1.00 40.12           C  
ATOM   2737  C   THR A 410     171.153 161.135 150.287  1.00 40.12           C  
ATOM   2738  O   THR A 410     171.656 161.138 149.161  1.00 40.12           O  
ATOM   2739  CB  THR A 410     171.678 159.338 151.976  1.00 40.12           C  
ATOM   2740  OG1 THR A 410     172.593 158.977 153.010  1.00 40.12           O  
ATOM   2741  CG2 THR A 410     171.724 158.328 150.854  1.00 40.12           C  
ATOM   2742  N   GLU A 411     169.875 161.447 150.517  1.00 37.16           N  
ATOM   2743  CA  GLU A 411     168.978 161.799 149.423  1.00 37.16           C  
ATOM   2744  C   GLU A 411     169.430 163.100 148.760  1.00 37.16           C  
ATOM   2745  O   GLU A 411     169.387 163.219 147.530  1.00 37.16           O  
ATOM   2746  CB  GLU A 411     167.541 161.921 149.920  1.00 37.16           C  
ATOM   2747  CG  GLU A 411     166.879 160.587 150.174  1.00 37.16           C  
ATOM   2748  CD  GLU A 411     165.363 160.628 150.193  1.00 37.16           C  
ATOM   2749  OE1 GLU A 411     164.779 161.732 150.306  1.00 37.16           O  
ATOM   2750  OE2 GLU A 411     164.764 159.548 150.095  1.00 37.16           O  
ATOM   2751  N   LEU A 412     169.860 164.075 149.573  1.00 32.33           N  
ATOM   2752  CA  LEU A 412     170.317 165.352 149.042  1.00 32.33           C  
ATOM   2753  C   LEU A 412     171.566 165.175 148.181  1.00 32.33           C  
ATOM   2754  O   LEU A 412     171.839 166.027 147.328  1.00 32.33           O  
ATOM   2755  CB  LEU A 412     170.590 166.333 150.184  1.00 32.33           C  
ATOM   2756  CG  LEU A 412     170.942 167.758 149.768  1.00 32.33           C  
ATOM   2757  CD1 LEU A 412     169.692 168.505 149.348  1.00 32.33           C  
ATOM   2758  CD2 LEU A 412     171.685 168.498 150.871  1.00 32.33           C  
ATOM   2759  N   ALA A 413     172.309 164.082 148.366  1.00 33.18           N  
ATOM   2760  CA  ALA A 413     173.463 163.810 147.516  1.00 33.18           C  
ATOM   2761  C   ALA A 413     173.024 163.529 146.077  1.00 33.18           C  
ATOM   2762  O   ALA A 413     173.654 164.009 145.135  1.00 33.18           O  
ATOM   2763  CB  ALA A 413     174.290 162.677 148.078  1.00 33.18           C  
ATOM   2764  N   GLY A 414     171.916 162.789 145.926  1.00 30.17           N  
ATOM   2765  CA  GLY A 414     171.355 162.526 144.611  1.00 30.17           C  
ATOM   2766  C   GLY A 414     170.810 163.802 143.969  1.00 30.17           C  
ATOM   2767  O   GLY A 414     171.068 164.069 142.791  1.00 30.17           O  
ATOM   2768  N   TYR A 415     170.069 164.582 144.761  1.00 29.70           N  
ATOM   2769  CA  TYR A 415     169.414 165.776 144.237  1.00 29.70           C  
ATOM   2770  C   TYR A 415     170.431 166.825 143.801  1.00 29.70           C  
ATOM   2771  O   TYR A 415     170.287 167.425 142.738  1.00 29.70           O  
ATOM   2772  CB  TYR A 415     168.445 166.363 145.256  1.00 29.70           C  
ATOM   2773  CG  TYR A 415     167.289 165.471 145.616  1.00 29.70           C  
ATOM   2774  CD1 TYR A 415     166.803 164.534 144.717  1.00 29.70           C  
ATOM   2775  CD2 TYR A 415     166.677 165.572 146.853  1.00 29.70           C  
ATOM   2776  CE1 TYR A 415     165.730 163.719 145.039  1.00 29.70           C  
ATOM   2777  CE2 TYR A 415     165.604 164.765 147.197  1.00 29.70           C  
ATOM   2778  CZ  TYR A 415     165.132 163.835 146.285  1.00 29.70           C  
ATOM   2779  OH  TYR A 415     164.081 163.036 146.621  1.00 29.70           O  
ATOM   2780  N   THR A 416     171.483 167.017 144.600  1.00 29.70           N  
ATOM   2781  CA  THR A 416     172.486 168.018 144.279  1.00 29.70           C  
ATOM   2782  C   THR A 416     173.230 167.653 142.994  1.00 29.70           C  
ATOM   2783  O   THR A 416     173.471 168.513 142.156  1.00 29.70           O  
ATOM   2784  CB  THR A 416     173.462 168.198 145.440  1.00 29.70           C  
ATOM   2785  OG1 THR A 416     172.787 168.829 146.524  1.00 29.70           O  
ATOM   2786  CG2 THR A 416     174.649 169.035 145.041  1.00 29.70           C  
ATOM   2787  N   ALA A 417     173.591 166.376 142.849  1.00 28.20           N  
ATOM   2788  CA  ALA A 417     174.322 165.932 141.671  1.00 28.20           C  
ATOM   2789  C   ALA A 417     173.433 165.968 140.428  1.00 28.20           C  
ATOM   2790  O   ALA A 417     173.928 166.213 139.326  1.00 28.20           O  
ATOM   2791  CB  ALA A 417     174.938 164.572 141.898  1.00 28.20           C  
ATOM   2792  N   ARG A 418     172.133 165.688 140.591  1.00 26.92           N  
ATOM   2793  CA  ARG A 418     171.219 165.682 139.458  1.00 26.92           C  
ATOM   2794  C   ARG A 418     170.968 167.102 138.932  1.00 26.92           C  
ATOM   2795  O   ARG A 418     170.941 167.316 137.722  1.00 26.92           O  
ATOM   2796  CB  ARG A 418     169.913 164.992 139.845  1.00 26.92           C  
ATOM   2797  CG  ARG A 418     169.402 164.011 138.804  1.00 26.92           C  
ATOM   2798  CD  ARG A 418     168.098 163.388 139.239  1.00 26.92           C  
ATOM   2799  NE  ARG A 418     168.223 162.722 140.527  1.00 26.92           N  
ATOM   2800  CZ  ARG A 418     167.220 162.501 141.376  1.00 26.92           C  
ATOM   2801  NH1 ARG A 418     165.993 162.906 141.089  1.00 26.92           N  
ATOM   2802  NH2 ARG A 418     167.448 161.863 142.511  1.00 26.92           N  
ATOM   2803  N   VAL A 419     170.788 168.062 139.843  1.00 26.65           N  
ATOM   2804  CA  VAL A 419     170.573 169.439 139.429  1.00 26.65           C  
ATOM   2805  C   VAL A 419     171.866 170.048 138.888  1.00 26.65           C  
ATOM   2806  O   VAL A 419     171.841 170.808 137.918  1.00 26.65           O  
ATOM   2807  CB  VAL A 419     169.961 170.267 140.567  1.00 26.65           C  
ATOM   2808  CG1 VAL A 419     170.122 171.754 140.343  1.00 26.65           C  
ATOM   2809  CG2 VAL A 419     168.489 169.939 140.727  1.00 26.65           C  
ATOM   2810  N   HIS A 420     172.998 169.730 139.513  1.00 26.81           N  
ATOM   2811  CA  HIS A 420     174.250 170.353 139.102  1.00 26.81           C  
ATOM   2812  C   HIS A 420     174.702 169.915 137.712  1.00 26.81           C  
ATOM   2813  O   HIS A 420     175.329 170.700 137.008  1.00 26.81           O  
ATOM   2814  CB  HIS A 420     175.365 170.120 140.117  1.00 26.81           C  
ATOM   2815  CG  HIS A 420     176.659 170.758 139.742  1.00 26.81           C  
ATOM   2816  ND1 HIS A 420     176.839 172.125 139.769  1.00 26.81           N  
ATOM   2817  CD2 HIS A 420     177.844 170.228 139.367  1.00 26.81           C  
ATOM   2818  CE1 HIS A 420     178.074 172.422 139.415  1.00 26.81           C  
ATOM   2819  NE2 HIS A 420     178.711 171.270 139.149  1.00 26.81           N  
ATOM   2820  N   GLU A 421     174.367 168.680 137.317  1.00 26.27           N  
ATOM   2821  CA  GLU A 421     174.663 168.243 135.958  1.00 26.27           C  
ATOM   2822  C   GLU A 421     173.874 169.074 134.944  1.00 26.27           C  
ATOM   2823  O   GLU A 421     174.404 169.451 133.903  1.00 26.27           O  
ATOM   2824  CB  GLU A 421     174.425 166.747 135.778  1.00 26.27           C  
ATOM   2825  CG  GLU A 421     172.972 166.358 135.560  1.00 26.27           C  
ATOM   2826  CD  GLU A 421     172.775 165.002 134.909  1.00 26.27           C  
ATOM   2827  OE1 GLU A 421     173.771 164.418 134.422  1.00 26.27           O  
ATOM   2828  OE2 GLU A 421     171.625 164.527 134.875  1.00 26.27           O  
ATOM   2829  N   MET A 422     172.619 169.379 135.280  1.00 27.51           N  
ATOM   2830  CA  MET A 422     171.765 170.138 134.384  1.00 27.51           C  
ATOM   2831  C   MET A 422     172.361 171.523 134.126  1.00 27.51           C  
ATOM   2832  O   MET A 422     172.455 171.952 132.977  1.00 27.51           O  
ATOM   2833  CB  MET A 422     170.357 170.256 134.971  1.00 27.51           C  
ATOM   2834  CG  MET A 422     169.536 171.353 134.333  1.00 27.51           C  
ATOM   2835  SD  MET A 422     167.898 171.443 135.038  1.00 27.51           S  
ATOM   2836  CE  MET A 422     168.134 172.736 136.249  1.00 27.51           C  
ATOM   2837  N   PHE A 423     172.785 172.213 135.186  1.00 19.87           N  
ATOM   2838  CA  PHE A 423     173.433 173.500 134.997  1.00 19.87           C  
ATOM   2839  C   PHE A 423     174.817 173.371 134.368  1.00 19.87           C  
ATOM   2840  O   PHE A 423     175.366 174.375 133.928  1.00 19.87           O  
ATOM   2841  CB  PHE A 423     173.545 174.236 136.325  1.00 19.87           C  
ATOM   2842  CG  PHE A 423     172.302 174.971 136.718  1.00 19.87           C  
ATOM   2843  CD1 PHE A 423     172.146 176.299 136.358  1.00 19.87           C  
ATOM   2844  CD2 PHE A 423     171.304 174.346 137.451  1.00 19.87           C  
ATOM   2845  CE1 PHE A 423     171.005 176.990 136.725  1.00 19.87           C  
ATOM   2846  CE2 PHE A 423     170.162 175.040 137.811  1.00 19.87           C  
ATOM   2847  CZ  PHE A 423     170.012 176.363 137.451  1.00 19.87           C  
ATOM   2848  N   GLN A 424     175.366 172.147 134.323  1.00 25.69           N  
ATOM   2849  CA  GLN A 424     176.630 171.904 133.645  1.00 25.69           C  
ATOM   2850  C   GLN A 424     176.409 171.547 132.173  1.00 25.69           C  
ATOM   2851  O   GLN A 424     177.253 171.866 131.335  1.00 25.69           O  
ATOM   2852  CB  GLN A 424     177.415 170.813 134.373  1.00 25.69           C  
ATOM   2853  CG  GLN A 424     178.921 170.901 134.147  1.00 25.69           C  
ATOM   2854  CD  GLN A 424     179.725 170.162 135.190  1.00 25.69           C  
ATOM   2855  OE1 GLN A 424     179.355 169.080 135.644  1.00 25.69           O  
ATOM   2856  NE2 GLN A 424     180.844 170.751 135.575  1.00 25.69           N  
ATOM   2857  N   VAL A 425     175.301 170.861 131.863  1.00 29.05           N  
ATOM   2858  CA  VAL A 425     174.910 170.601 130.486  1.00 29.05           C  
ATOM   2859  C   VAL A 425     174.614 171.924 129.779  1.00 29.05           C  
ATOM   2860  O   VAL A 425     175.081 172.150 128.670  1.00 29.05           O  
ATOM   2861  CB  VAL A 425     173.717 169.633 130.424  1.00 29.05           C  
ATOM   2862  CG1 VAL A 425     173.044 169.635 129.064  1.00 29.05           C  
ATOM   2863  CG2 VAL A 425     174.137 168.234 130.829  1.00 29.05           C  
ATOM   2864  N   PHE A 426     173.891 172.826 130.450  1.00 23.89           N  
ATOM   2865  CA  PHE A 426     173.476 174.089 129.854  1.00 23.89           C  
ATOM   2866  C   PHE A 426     174.646 175.020 129.552  1.00 23.89           C  
ATOM   2867  O   PHE A 426     174.452 176.055 128.923  1.00 23.89           O  
ATOM   2868  CB  PHE A 426     172.488 174.819 130.759  1.00 23.89           C  
ATOM   2869  CG  PHE A 426     171.162 174.136 130.906  1.00 23.89           C  
ATOM   2870  CD1 PHE A 426     170.838 173.035 130.130  1.00 23.89           C  
ATOM   2871  CD2 PHE A 426     170.234 174.611 131.816  1.00 23.89           C  
ATOM   2872  CE1 PHE A 426     169.611 172.409 130.275  1.00 23.89           C  
ATOM   2873  CE2 PHE A 426     169.011 173.983 131.958  1.00 23.89           C  
ATOM   2874  CZ  PHE A 426     168.698 172.885 131.190  1.00 23.89           C  
ATOM   2875  N   GLU A 427     175.858 174.625 129.958  1.00 33.88           N  
ATOM   2876  CA  GLU A 427     177.044 175.433 129.724  1.00 33.88           C  
ATOM   2877  C   GLU A 427     177.998 174.774 128.728  1.00 33.88           C  
ATOM   2878  O   GLU A 427     178.592 175.462 127.893  1.00 33.88           O  
ATOM   2879  CB  GLU A 427     177.750 175.792 131.034  1.00 33.88           C  
ATOM   2880  CG  GLU A 427     178.957 176.704 130.854  1.00 33.88           C  
ATOM   2881  CD  GLU A 427     178.848 177.908 129.924  1.00 33.88           C  
ATOM   2882  OE1 GLU A 427     177.726 178.253 129.473  1.00 33.88           O  
ATOM   2883  OE2 GLU A 427     179.903 178.509 129.651  1.00 33.88           O  
ATOM   2884  N   ASP A 428     178.184 173.459 128.839  1.00 37.30           N  
ATOM   2885  CA  ASP A 428     178.975 172.744 127.848  1.00 37.30           C  
ATOM   2886  C   ASP A 428     178.283 172.769 126.487  1.00 37.30           C  
ATOM   2887  O   ASP A 428     178.936 172.951 125.459  1.00 37.30           O  
ATOM   2888  CB  ASP A 428     179.247 171.311 128.289  1.00 37.30           C  
ATOM   2889  CG  ASP A 428     180.121 171.204 129.519  1.00 37.30           C  
ATOM   2890  OD1 ASP A 428     180.852 172.180 129.794  1.00 37.30           O  
ATOM   2891  OD2 ASP A 428     180.032 170.169 130.211  1.00 37.30           O  
ATOM   2892  N   VAL A 429     176.957 172.609 126.479  1.00 34.32           N  
ATOM   2893  CA  VAL A 429     176.190 172.614 125.243  1.00 34.32           C  
ATOM   2894  C   VAL A 429     176.240 173.989 124.576  1.00 34.32           C  
ATOM   2895  O   VAL A 429     176.415 174.097 123.364  1.00 34.32           O  
ATOM   2896  CB  VAL A 429     174.749 172.160 125.506  1.00 34.32           C  
ATOM   2897  CG1 VAL A 429     173.894 172.403 124.289  1.00 34.32           C  
ATOM   2898  CG2 VAL A 429     174.714 170.696 125.892  1.00 34.32           C  
ATOM   2899  N   GLN A 430     176.114 175.052 125.370  1.00 33.25           N  
ATOM   2900  CA  GLN A 430     176.146 176.400 124.825  1.00 33.25           C  
ATOM   2901  C   GLN A 430     177.536 176.799 124.329  1.00 33.25           C  
ATOM   2902  O   GLN A 430     177.670 177.833 123.676  1.00 33.25           O  
ATOM   2903  CB  GLN A 430     175.654 177.407 125.857  1.00 33.25           C  
ATOM   2904  CG  GLN A 430     174.138 177.455 125.979  1.00 33.25           C  
ATOM   2905  CD  GLN A 430     173.690 178.452 127.022  1.00 33.25           C  
ATOM   2906  OE1 GLN A 430     172.605 178.336 127.591  1.00 33.25           O  
ATOM   2907  NE2 GLN A 430     174.519 179.452 127.283  1.00 33.25           N  
ATOM   2908  N   ARG A 431     178.565 176.004 124.637  1.00 43.91           N  
ATOM   2909  CA  ARG A 431     179.920 176.260 124.161  1.00 43.91           C  
ATOM   2910  C   ARG A 431     180.337 175.268 123.075  1.00 43.91           C  
ATOM   2911  O   ARG A 431     181.525 175.139 122.774  1.00 43.91           O  
ATOM   2912  CB  ARG A 431     180.918 176.232 125.325  1.00 43.91           C  
ATOM   2913  CG  ARG A 431     180.748 177.367 126.324  1.00 43.91           C  
ATOM   2914  CD  ARG A 431     180.783 178.727 125.654  1.00 43.91           C  
ATOM   2915  NE  ARG A 431     180.829 179.810 126.627  1.00 43.91           N  
ATOM   2916  CZ  ARG A 431     181.010 181.098 126.339  1.00 43.91           C  
ATOM   2917  NH1 ARG A 431     181.170 181.495 125.086  1.00 43.91           N  
ATOM   2918  NH2 ARG A 431     181.033 181.989 127.314  1.00 43.91           N  
ATOM   2919  N   CYS A 432     179.361 174.579 122.472  1.00 52.08           N  
ATOM   2920  CA  CYS A 432     179.585 173.641 121.373  1.00 52.08           C  
ATOM   2921  C   CYS A 432     180.473 172.476 121.818  1.00 52.08           C  
ATOM   2922  O   CYS A 432     181.442 172.127 121.156  1.00 52.08           O  
ATOM   2923  CB  CYS A 432     180.165 174.344 120.147  1.00 52.08           C  
ATOM   2924  SG  CYS A 432     179.129 175.696 119.527  1.00 52.08           S  
ATOM   2925  N   HIS A 433     180.134 171.888 122.964  1.00 51.59           N  
ATOM   2926  CA  HIS A 433     180.750 170.674 123.465  1.00 51.59           C  
ATOM   2927  C   HIS A 433     179.623 169.678 123.695  1.00 51.59           C  
ATOM   2928  O   HIS A 433     179.018 169.666 124.762  1.00 51.59           O  
ATOM   2929  CB  HIS A 433     181.552 170.945 124.751  1.00 51.59           C  
ATOM   2930  CG  HIS A 433     182.104 169.707 125.386  1.00 51.59           C  
ATOM   2931  ND1 HIS A 433     182.522 169.678 126.705  1.00 51.59           N  
ATOM   2932  CD2 HIS A 433     182.279 168.454 124.904  1.00 51.59           C  
ATOM   2933  CE1 HIS A 433     182.949 168.467 127.001  1.00 51.59           C  
ATOM   2934  NE2 HIS A 433     182.811 167.697 125.913  1.00 51.59           N  
ATOM   2935  N   PHE A 434     179.295 168.908 122.657  1.00 51.29           N  
ATOM   2936  CA  PHE A 434     178.161 167.992 122.722  1.00 51.29           C  
ATOM   2937  C   PHE A 434     178.657 166.585 123.042  1.00 51.29           C  
ATOM   2938  O   PHE A 434     179.812 166.273 122.751  1.00 51.29           O  
ATOM   2939  CB  PHE A 434     177.356 168.035 121.420  1.00 51.29           C  
ATOM   2940  CG  PHE A 434     177.093 169.424 120.897  1.00 51.29           C  
ATOM   2941  CD1 PHE A 434     176.107 170.225 121.464  1.00 51.29           C  
ATOM   2942  CD2 PHE A 434     177.830 169.937 119.835  1.00 51.29           C  
ATOM   2943  CE1 PHE A 434     175.876 171.506 120.986  1.00 51.29           C  
ATOM   2944  CE2 PHE A 434     177.596 171.217 119.359  1.00 51.29           C  
ATOM   2945  CZ  PHE A 434     176.618 171.999 119.932  1.00 51.29           C  
ATOM   2946  N   LYS A 435     177.779 165.770 123.653  1.00 49.69           N  
ATOM   2947  CA  LYS A 435     178.025 164.369 123.944  1.00 49.69           C  
ATOM   2948  C   LYS A 435     176.754 163.591 123.604  1.00 49.69           C  
ATOM   2949  O   LYS A 435     175.850 163.450 124.425  1.00 49.69           O  
ATOM   2950  CB  LYS A 435     178.437 164.183 125.407  1.00 49.69           C  
ATOM   2951  CG  LYS A 435     178.936 162.792 125.753  1.00 49.69           C  
ATOM   2952  CD  LYS A 435     179.642 162.746 127.083  1.00 49.69           C  
ATOM   2953  CE  LYS A 435     180.409 161.458 127.290  1.00 49.69           C  
ATOM   2954  NZ  LYS A 435     179.511 160.284 127.393  1.00 49.69           N  
ATOM   2955  N   ARG A 436     176.713 163.092 122.370  1.00 56.76           N  
ATOM   2956  CA  ARG A 436     175.516 162.473 121.817  1.00 56.76           C  
ATOM   2957  C   ARG A 436     175.270 161.100 122.461  1.00 56.76           C  
ATOM   2958  O   ARG A 436     174.079 160.738 122.660  1.00 56.76           O  
ATOM   2959  CB  ARG A 436     175.639 162.378 120.290  1.00 56.76           C  
ATOM   2960  CG  ARG A 436     174.395 161.849 119.594  1.00 56.76           C  
ATOM   2961  CD  ARG A 436     173.184 162.666 119.993  1.00 56.76           C  
ATOM   2962  NE  ARG A 436     171.981 162.292 119.267  1.00 56.76           N  
ATOM   2963  CZ  ARG A 436     171.144 161.319 119.627  1.00 56.76           C  
ATOM   2964  NH1 ARG A 436     171.380 160.598 120.712  1.00 56.76           N  
ATOM   2965  NH2 ARG A 436     170.075 161.064 118.893  1.00 56.76           N  
ATOM   2966  N   PRO A 460     185.791 161.598 117.275  1.00 80.52           N  
ATOM   2967  CA  PRO A 460     184.936 162.789 117.414  1.00 80.52           C  
ATOM   2968  C   PRO A 460     185.262 163.841 116.358  1.00 80.52           C  
ATOM   2969  O   PRO A 460     186.422 164.022 115.993  1.00 80.52           O  
ATOM   2970  CB  PRO A 460     185.272 163.344 118.805  1.00 80.52           C  
ATOM   2971  CG  PRO A 460     185.732 162.132 119.569  1.00 80.52           C  
ATOM   2972  CD  PRO A 460     186.485 161.319 118.538  1.00 80.52           C  
ATOM   2973  N   LEU A 461     184.214 164.515 115.847  1.00 76.15           N  
ATOM   2974  CA  LEU A 461     184.386 165.592 114.883  1.00 76.15           C  
ATOM   2975  C   LEU A 461     184.325 166.936 115.605  1.00 76.15           C  
ATOM   2976  O   LEU A 461     183.291 167.311 116.156  1.00 76.15           O  
ATOM   2977  CB  LEU A 461     183.305 165.514 113.800  1.00 76.15           C  
ATOM   2978  CG  LEU A 461     183.516 164.483 112.695  1.00 76.15           C  
ATOM   2979  CD1 LEU A 461     182.208 164.209 111.967  1.00 76.15           C  
ATOM   2980  CD2 LEU A 461     184.583 164.949 111.715  1.00 76.15           C  
ATOM   2981  N   LYS A 462     185.456 167.649 115.602  1.00 83.47           N  
ATOM   2982  CA  LYS A 462     185.525 169.028 116.054  1.00 83.47           C  
ATOM   2983  C   LYS A 462     185.084 169.897 114.879  1.00 83.47           C  
ATOM   2984  O   LYS A 462     185.244 169.479 113.735  1.00 83.47           O  
ATOM   2985  CB  LYS A 462     186.932 169.333 116.590  1.00 83.47           C  
ATOM   2986  CG  LYS A 462     188.005 169.671 115.560  1.00 83.47           C  
ATOM   2987  CD  LYS A 462     188.027 171.133 115.159  1.00 83.47           C  
ATOM   2988  CE  LYS A 462     189.408 171.637 114.783  1.00 83.47           C  
ATOM   2989  NZ  LYS A 462     189.392 173.091 114.501  1.00 83.47           N  
ATOM   2990  N   ILE A 463     184.517 171.073 115.171  1.00 83.69           N  
ATOM   2991  CA  ILE A 463     184.010 171.961 114.136  1.00 83.69           C  
ATOM   2992  C   ILE A 463     185.175 172.759 113.563  1.00 83.69           C  
ATOM   2993  O   ILE A 463     185.829 173.528 114.270  1.00 83.69           O  
ATOM   2994  CB  ILE A 463     182.891 172.875 114.671  1.00 83.69           C  
ATOM   2995  CG1 ILE A 463     181.667 172.063 115.090  1.00 83.69           C  
ATOM   2996  CG2 ILE A 463     182.535 173.942 113.651  1.00 83.69           C  
ATOM   2997  CD1 ILE A 463     180.923 172.639 116.271  1.00 83.69           C  
ATOM   2998  N   ARG A 464     185.426 172.570 112.259  1.00 85.85           N  
ATOM   2999  CA  ARG A 464     186.422 173.360 111.545  1.00 85.85           C  
ATOM   3000  C   ARG A 464     185.797 174.537 110.797  1.00 85.85           C  
ATOM   3001  O   ARG A 464     186.412 175.600 110.713  1.00 85.85           O  
ATOM   3002  CB  ARG A 464     187.208 172.513 110.540  1.00 85.85           C  
ATOM   3003  CG  ARG A 464     188.264 171.604 111.142  1.00 85.85           C  
ATOM   3004  CD  ARG A 464     187.723 170.229 111.476  1.00 85.85           C  
ATOM   3005  NE  ARG A 464     188.775 169.294 111.843  1.00 85.85           N  
ATOM   3006  CZ  ARG A 464     189.531 168.604 110.990  1.00 85.85           C  
ATOM   3007  NH1 ARG A 464     189.368 168.741 109.684  1.00 85.85           N  
ATOM   3008  NH2 ARG A 464     190.456 167.781 111.451  1.00 85.85           N  
ATOM   3009  N   GLY A 465     184.606 174.328 110.221  1.00 78.19           N  
ATOM   3010  CA  GLY A 465     183.989 175.325 109.360  1.00 78.19           C  
ATOM   3011  C   GLY A 465     183.574 176.591 110.110  1.00 78.19           C  
ATOM   3012  O   GLY A 465     183.291 176.541 111.303  1.00 78.19           O  
ATOM   3013  N   GLN A 466     183.536 177.720 109.389  1.00 80.97           N  
ATOM   3014  CA  GLN A 466     183.181 179.022 109.941  1.00 80.97           C  
ATOM   3015  C   GLN A 466     182.002 179.624 109.175  1.00 80.97           C  
ATOM   3016  O   GLN A 466     182.055 179.678 107.951  1.00 80.97           O  
ATOM   3017  CB  GLN A 466     184.377 179.981 109.891  1.00 80.97           C  
ATOM   3018  CG  GLN A 466     185.125 180.046 108.560  1.00 80.97           C  
ATOM   3019  CD  GLN A 466     186.058 181.227 108.465  1.00 80.97           C  
ATOM   3020  OE1 GLN A 466     186.708 181.619 109.433  1.00 80.97           O  
ATOM   3021  NE2 GLN A 466     186.145 181.799 107.276  1.00 80.97           N  
ATOM   3022  N   VAL A 467     180.953 180.078 109.890  1.00 73.30           N  
ATOM   3023  CA  VAL A 467     179.841 180.778 109.258  1.00 73.30           C  
ATOM   3024  C   VAL A 467     180.222 182.255 109.162  1.00 73.30           C  
ATOM   3025  O   VAL A 467     180.433 182.892 110.196  1.00 73.30           O  
ATOM   3026  CB  VAL A 467     178.508 180.564 110.015  1.00 73.30           C  
ATOM   3027  CG1 VAL A 467     177.345 181.293 109.362  1.00 73.30           C  
ATOM   3028  CG2 VAL A 467     178.180 179.092 110.176  1.00 73.30           C  
ATOM   3029  N   VAL A 468     180.322 182.783 107.926  1.00 68.64           N  
ATOM   3030  CA  VAL A 468     180.736 184.149 107.647  1.00 68.64           C  
ATOM   3031  C   VAL A 468     179.541 184.895 107.064  1.00 68.64           C  
ATOM   3032  O   VAL A 468     179.128 184.641 105.939  1.00 68.64           O  
ATOM   3033  CB  VAL A 468     181.926 184.191 106.665  1.00 68.64           C  
ATOM   3034  CG1 VAL A 468     182.278 185.626 106.299  1.00 68.64           C  
ATOM   3035  CG2 VAL A 468     183.135 183.458 107.225  1.00 68.64           C  
ATOM   3036  N   ASP A 469     178.992 185.816 107.850  1.00 67.83           N  
ATOM   3037  CA  ASP A 469     177.813 186.550 107.421  1.00 67.83           C  
ATOM   3038  C   ASP A 469     178.164 187.502 106.279  1.00 67.83           C  
ATOM   3039  O   ASP A 469     179.163 188.207 106.340  1.00 67.83           O  
ATOM   3040  CB  ASP A 469     177.181 187.307 108.585  1.00 67.83           C  
ATOM   3041  CG  ASP A 469     175.810 187.856 108.252  1.00 67.83           C  
ATOM   3042  OD1 ASP A 469     174.856 187.052 108.233  1.00 67.83           O  
ATOM   3043  OD2 ASP A 469     175.704 189.083 108.020  1.00 67.83           O  
ATOM   3044  N   VAL A 470     177.325 187.504 105.236  1.00 69.62           N  
ATOM   3045  CA  VAL A 470     177.474 188.407 104.105  1.00 69.62           C  
ATOM   3046  C   VAL A 470     176.134 189.089 103.849  1.00 69.62           C  
ATOM   3047  O   VAL A 470     175.116 188.711 104.424  1.00 69.62           O  
ATOM   3048  CB  VAL A 470     177.974 187.662 102.852  1.00 69.62           C  
ATOM   3049  CG1 VAL A 470     179.255 186.892 103.120  1.00 69.62           C  
ATOM   3050  CG2 VAL A 470     176.897 186.768 102.252  1.00 69.62           C  
ATOM   3051  N   GLU A 471     176.136 190.062 102.938  1.00 73.22           N  
ATOM   3052  CA  GLU A 471     174.978 190.924 102.746  1.00 73.22           C  
ATOM   3053  C   GLU A 471     173.860 190.207 101.981  1.00 73.22           C  
ATOM   3054  O   GLU A 471     172.688 190.303 102.354  1.00 73.22           O  
ATOM   3055  CB  GLU A 471     175.373 192.197 102.001  1.00 73.22           C  
ATOM   3056  CG  GLU A 471     174.338 193.300 102.116  1.00 73.22           C  
ATOM   3057  CD  GLU A 471     174.162 193.853 103.523  1.00 73.22           C  
ATOM   3058  OE1 GLU A 471     175.138 193.857 104.309  1.00 73.22           O  
ATOM   3059  OE2 GLU A 471     173.033 194.265 103.836  1.00 73.22           O  
ATOM   3060  N   GLN A 472     174.227 189.451 100.941  1.00 73.48           N  
ATOM   3061  CA  GLN A 472     173.218 188.974 100.004  1.00 73.48           C  
ATOM   3062  C   GLN A 472     173.613 187.616  99.441  1.00 73.48           C  
ATOM   3063  O   GLN A 472     174.740 187.433  98.990  1.00 73.48           O  
ATOM   3064  CB  GLN A 472     173.038 189.975  98.865  1.00 73.48           C  
ATOM   3065  CG  GLN A 472     171.927 189.610  97.892  1.00 73.48           C  
ATOM   3066  CD  GLN A 472     171.775 190.566  96.733  1.00 73.48           C  
ATOM   3067  OE1 GLN A 472     172.547 191.504  96.530  1.00 73.48           O  
ATOM   3068  NE2 GLN A 472     170.749 190.321  95.941  1.00 73.48           N  
ATOM   3069  N   GLY A 473     172.664 186.669  99.483  1.00 66.69           N  
ATOM   3070  CA  GLY A 473     172.798 185.384  98.811  1.00 66.69           C  
ATOM   3071  C   GLY A 473     173.462 184.308  99.663  1.00 66.69           C  
ATOM   3072  O   GLY A 473     174.571 184.503 100.161  1.00 66.69           O  
ATOM   3073  N   ILE A 474     172.797 183.153  99.783  1.00 59.29           N  
ATOM   3074  CA  ILE A 474     173.407 181.991 100.411  1.00 59.29           C  
ATOM   3075  C   ILE A 474     174.501 181.458  99.484  1.00 59.29           C  
ATOM   3076  O   ILE A 474     174.258 181.225  98.309  1.00 59.29           O  
ATOM   3077  CB  ILE A 474     172.370 180.894 100.705  1.00 59.29           C  
ATOM   3078  CG1 ILE A 474     171.341 181.356 101.736  1.00 59.29           C  
ATOM   3079  CG2 ILE A 474     173.055 179.602 101.132  1.00 59.29           C  
ATOM   3080  CD1 ILE A 474     170.199 182.107 101.122  1.00 59.29           C  
ATOM   3081  N   ILE A 475     175.727 181.332 100.000  1.00 62.91           N  
ATOM   3082  CA  ILE A 475     176.776 180.672  99.238  1.00 62.91           C  
ATOM   3083  C   ILE A 475     177.333 179.628 100.186  1.00 62.91           C  
ATOM   3084  O   ILE A 475     177.135 179.793 101.372  1.00 62.91           O  
ATOM   3085  CB  ILE A 475     177.837 181.670  98.738  1.00 62.91           C  
ATOM   3086  CG1 ILE A 475     177.194 182.849  97.991  1.00 62.91           C  
ATOM   3087  CG2 ILE A 475     178.873 180.943  97.887  1.00 62.91           C  
ATOM   3088  CD1 ILE A 475     178.101 184.049  97.775  1.00 62.91           C  
ATOM   3089  N   CYS A 476     177.830 178.513  99.658  1.00 67.57           N  
ATOM   3090  CA  CYS A 476     178.541 177.496 100.419  1.00 67.57           C  
ATOM   3091  C   CYS A 476     179.725 176.995  99.597  1.00 67.57           C  
ATOM   3092  O   CYS A 476     179.762 177.107  98.372  1.00 67.57           O  
ATOM   3093  CB  CYS A 476     177.638 176.312 100.757  1.00 67.57           C  
ATOM   3094  SG  CYS A 476     176.057 176.764 101.513  1.00 67.57           S  
ATOM   3095  N   GLU A 477     180.729 176.456 100.295  1.00 72.41           N  
ATOM   3096  CA  GLU A 477     181.898 175.875  99.652  1.00 72.41           C  
ATOM   3097  C   GLU A 477     182.312 174.637 100.436  1.00 72.41           C  
ATOM   3098  O   GLU A 477     182.659 174.735 101.601  1.00 72.41           O  
ATOM   3099  CB  GLU A 477     183.072 176.859  99.584  1.00 72.41           C  
ATOM   3100  CG  GLU A 477     182.888 178.038  98.635  1.00 72.41           C  
ATOM   3101  CD  GLU A 477     182.066 179.175  99.231  1.00 72.41           C  
ATOM   3102  OE1 GLU A 477     181.716 179.107 100.419  1.00 72.41           O  
ATOM   3103  OE2 GLU A 477     181.803 180.144  98.509  1.00 72.41           O  
ATOM   3104  N   ASN A 478     182.219 173.463  99.798  1.00 71.25           N  
ATOM   3105  CA  ASN A 478     182.674 172.170 100.294  1.00 71.25           C  
ATOM   3106  C   ASN A 478     182.248 171.898 101.741  1.00 71.25           C  
ATOM   3107  O   ASN A 478     182.960 171.260 102.515  1.00 71.25           O  
ATOM   3108  CB  ASN A 478     184.181 171.982 100.096  1.00 71.25           C  
ATOM   3109  CG  ASN A 478     185.052 172.924 100.903  1.00 71.25           C  
ATOM   3110  OD1 ASN A 478     184.782 173.201 102.066  1.00 71.25           O  
ATOM   3111  ND2 ASN A 478     186.110 173.424 100.285  1.00 71.25           N  
ATOM   3112  N   ILE A 479     181.091 172.425 102.122  1.00 67.38           N  
ATOM   3113  CA  ILE A 479     180.554 172.191 103.452  1.00 67.38           C  
ATOM   3114  C   ILE A 479     180.009 170.767 103.508  1.00 67.38           C  
ATOM   3115  O   ILE A 479     179.415 170.295 102.544  1.00 67.38           O  
ATOM   3116  CB  ILE A 479     179.478 173.229 103.797  1.00 67.38           C  
ATOM   3117  CG1 ILE A 479     178.165 172.955 103.058  1.00 67.38           C  
ATOM   3118  CG2 ILE A 479     179.990 174.630 103.508  1.00 67.38           C  
ATOM   3119  CD1 ILE A 479     176.942 173.504 103.741  1.00 67.38           C  
ATOM   3120  N   PRO A 480     180.232 170.019 104.604  1.00 66.03           N  
ATOM   3121  CA  PRO A 480     179.582 168.725 104.768  1.00 66.03           C  
ATOM   3122  C   PRO A 480     178.175 168.856 105.350  1.00 66.03           C  
ATOM   3123  O   PRO A 480     177.740 169.937 105.726  1.00 66.03           O  
ATOM   3124  CB  PRO A 480     180.527 168.001 105.732  1.00 66.03           C  
ATOM   3125  CG  PRO A 480     181.109 169.107 106.567  1.00 66.03           C  
ATOM   3126  CD  PRO A 480     181.248 170.284 105.634  1.00 66.03           C  
ATOM   3127  N   ILE A 481     177.430 167.742 105.418  1.00 59.66           N  
ATOM   3128  CA  ILE A 481     176.139 167.700 106.099  1.00 59.66           C  
ATOM   3129  C   ILE A 481     176.199 166.566 107.120  1.00 59.66           C  
ATOM   3130  O   ILE A 481     175.740 165.468 106.820  1.00 59.66           O  
ATOM   3131  CB  ILE A 481     174.946 167.540 105.121  1.00 59.66           C  
ATOM   3132  CG1 ILE A 481     174.867 168.673 104.095  1.00 59.66           C  
ATOM   3133  CG2 ILE A 481     173.607 167.379 105.855  1.00 59.66           C  
ATOM   3134  CD1 ILE A 481     173.583 168.680 103.275  1.00 59.66           C  
ATOM   3135  N   VAL A 482     176.758 166.827 108.316  1.00 63.16           N  
ATOM   3136  CA  VAL A 482     176.930 165.811 109.360  1.00 63.16           C  
ATOM   3137  C   VAL A 482     175.760 165.912 110.346  1.00 63.16           C  
ATOM   3138  O   VAL A 482     175.456 167.022 110.771  1.00 63.16           O  
ATOM   3139  CB  VAL A 482     178.294 165.992 110.067  1.00 63.16           C  
ATOM   3140  CG1 VAL A 482     178.717 164.773 110.863  1.00 63.16           C  
ATOM   3141  CG2 VAL A 482     179.395 166.385 109.099  1.00 63.16           C  
ATOM   3142  N   THR A 483     175.130 164.778 110.719  1.00 57.30           N  
ATOM   3143  CA  THR A 483     173.969 164.753 111.609  1.00 57.30           C  
ATOM   3144  C   THR A 483     174.445 164.991 113.042  1.00 57.30           C  
ATOM   3145  O   THR A 483     175.624 165.293 113.208  1.00 57.30           O  
ATOM   3146  CB  THR A 483     173.172 163.466 111.372  1.00 57.30           C  
ATOM   3147  OG1 THR A 483     174.039 162.350 111.561  1.00 57.30           O  
ATOM   3148  CG2 THR A 483     172.611 163.385 109.974  1.00 57.30           C  
ATOM   3149  N   PRO A 484     173.600 164.950 114.113  1.00 56.26           N  
ATOM   3150  CA  PRO A 484     174.119 165.104 115.472  1.00 56.26           C  
ATOM   3151  C   PRO A 484     175.214 164.079 115.747  1.00 56.26           C  
ATOM   3152  O   PRO A 484     176.261 164.468 116.238  1.00 56.26           O  
ATOM   3153  CB  PRO A 484     172.902 164.892 116.366  1.00 56.26           C  
ATOM   3154  CG  PRO A 484     171.770 165.386 115.495  1.00 56.26           C  
ATOM   3155  CD  PRO A 484     172.131 164.816 114.140  1.00 56.26           C  
ATOM   3156  N   SER A 485     174.998 162.818 115.337  1.00 62.38           N  
ATOM   3157  CA  SER A 485     176.027 161.794 115.397  1.00 62.38           C  
ATOM   3158  C   SER A 485     177.115 162.075 114.363  1.00 62.38           C  
ATOM   3159  O   SER A 485     176.898 162.807 113.402  1.00 62.38           O  
ATOM   3160  CB  SER A 485     175.424 160.417 115.233  1.00 62.38           C  
ATOM   3161  OG  SER A 485     174.856 160.270 113.945  1.00 62.38           O  
ATOM   3162  N   GLY A 486     178.283 161.474 114.580  1.00 66.75           N  
ATOM   3163  CA  GLY A 486     179.463 161.718 113.764  1.00 66.75           C  
ATOM   3164  C   GLY A 486     179.282 161.399 112.279  1.00 66.75           C  
ATOM   3165  O   GLY A 486     180.084 161.833 111.459  1.00 66.75           O  
ATOM   3166  N   GLU A 487     178.258 160.611 111.940  1.00 68.52           N  
ATOM   3167  CA  GLU A 487     178.093 160.113 110.577  1.00 68.52           C  
ATOM   3168  C   GLU A 487     177.922 161.276 109.594  1.00 68.52           C  
ATOM   3169  O   GLU A 487     177.277 162.275 109.909  1.00 68.52           O  
ATOM   3170  CB  GLU A 487     176.949 159.103 110.496  1.00 68.52           C  
ATOM   3171  CG  GLU A 487     175.563 159.728 110.510  1.00 68.52           C  
ATOM   3172  CD  GLU A 487     174.434 158.723 110.419  1.00 68.52           C  
ATOM   3173  OE1 GLU A 487     174.570 157.628 111.000  1.00 68.52           O  
ATOM   3174  OE2 GLU A 487     173.422 159.035 109.761  1.00 68.52           O  
ATOM   3175  N   VAL A 488     178.546 161.168 108.405  1.00 65.91           N  
ATOM   3176  CA  VAL A 488     178.454 162.196 107.372  1.00 65.91           C  
ATOM   3177  C   VAL A 488     177.467 161.710 106.312  1.00 65.91           C  
ATOM   3178  O   VAL A 488     177.607 160.593 105.828  1.00 65.91           O  
ATOM   3179  CB  VAL A 488     179.830 162.538 106.753  1.00 65.91           C  
ATOM   3180  CG1 VAL A 488     179.729 163.567 105.637  1.00 65.91           C  
ATOM   3181  CG2 VAL A 488     180.812 163.030 107.798  1.00 65.91           C  
ATOM   3182  N   VAL A 489     176.477 162.550 105.956  1.00 64.36           N  
ATOM   3183  CA  VAL A 489     175.476 162.211 104.951  1.00 64.36           C  
ATOM   3184  C   VAL A 489     175.987 162.611 103.567  1.00 64.36           C  
ATOM   3185  O   VAL A 489     176.047 161.759 102.689  1.00 64.36           O  
ATOM   3186  CB  VAL A 489     174.089 162.819 105.252  1.00 64.36           C  
ATOM   3187  CG1 VAL A 489     173.056 162.485 104.184  1.00 64.36           C  
ATOM   3188  CG2 VAL A 489     173.569 162.370 106.605  1.00 64.36           C  
ATOM   3189  N   VAL A 490     176.345 163.894 103.395  1.00 65.50           N  
ATOM   3190  CA  VAL A 490     176.816 164.436 102.128  1.00 65.50           C  
ATOM   3191  C   VAL A 490     178.262 164.889 102.289  1.00 65.50           C  
ATOM   3192  O   VAL A 490     178.563 165.660 103.197  1.00 65.50           O  
ATOM   3193  CB  VAL A 490     175.918 165.597 101.664  1.00 65.50           C  
ATOM   3194  CG1 VAL A 490     176.586 166.470 100.606  1.00 65.50           C  
ATOM   3195  CG2 VAL A 490     174.577 165.095 101.163  1.00 65.50           C  
ATOM   3196  N   ALA A 491     179.135 164.393 101.405  1.00 65.11           N  
ATOM   3197  CA  ALA A 491     180.566 164.650 101.484  1.00 65.11           C  
ATOM   3198  C   ALA A 491     180.866 166.142 101.343  1.00 65.11           C  
ATOM   3199  O   ALA A 491     181.718 166.683 102.049  1.00 65.11           O  
ATOM   3200  CB  ALA A 491     181.296 163.834 100.443  1.00 65.11           C  
ATOM   3201  N   SER A 492     180.204 166.802 100.386  1.00 67.93           N  
ATOM   3202  CA  SER A 492     180.579 168.166 100.041  1.00 67.93           C  
ATOM   3203  C   SER A 492     179.454 168.836  99.266  1.00 67.93           C  
ATOM   3204  O   SER A 492     178.698 168.163  98.562  1.00 67.93           O  
ATOM   3205  CB  SER A 492     181.873 168.185  99.267  1.00 67.93           C  
ATOM   3206  OG  SER A 492     182.184 169.484  98.777  1.00 67.93           O  
ATOM   3207  N   LEU A 493     179.340 170.168  99.408  1.00 70.62           N  
ATOM   3208  CA  LEU A 493     178.341 170.970  98.695  1.00 70.62           C  
ATOM   3209  C   LEU A 493     178.984 172.286  98.262  1.00 70.62           C  
ATOM   3210  O   LEU A 493     179.490 172.996  99.127  1.00 70.62           O  
ATOM   3211  CB  LEU A 493     177.165 171.252  99.644  1.00 70.62           C  
ATOM   3212  CG  LEU A 493     175.828 170.585  99.328  1.00 70.62           C  
ATOM   3213  CD1 LEU A 493     174.989 170.509 100.587  1.00 70.62           C  
ATOM   3214  CD2 LEU A 493     175.094 171.349  98.239  1.00 70.62           C  
ATOM   3215  N   ASN A 494     178.953 172.610  96.955  1.00 76.19           N  
ATOM   3216  CA  ASN A 494     179.469 173.868  96.437  1.00 76.19           C  
ATOM   3217  C   ASN A 494     178.331 174.737  95.897  1.00 76.19           C  
ATOM   3218  O   ASN A 494     178.518 175.514  94.959  1.00 76.19           O  
ATOM   3219  CB  ASN A 494     180.540 173.651  95.363  1.00 76.19           C  
ATOM   3220  CG  ASN A 494     181.618 174.716  95.400  1.00 76.19           C  
ATOM   3221  OD1 ASN A 494     181.339 175.915  95.483  1.00 76.19           O  
ATOM   3222  ND2 ASN A 494     182.868 174.288  95.336  1.00 76.19           N  
ATOM   3223  N   ILE A 495     177.158 174.602  96.522  1.00 74.48           N  
ATOM   3224  CA  ILE A 495     176.003 175.419  96.176  1.00 74.48           C  
ATOM   3225  C   ILE A 495     176.354 176.898  96.338  1.00 74.48           C  
ATOM   3226  O   ILE A 495     176.989 177.295  97.318  1.00 74.48           O  
ATOM   3227  CB  ILE A 495     174.792 175.019  97.034  1.00 74.48           C  
ATOM   3228  CG1 ILE A 495     173.612 175.974  96.843  1.00 74.48           C  
ATOM   3229  CG2 ILE A 495     175.187 174.914  98.499  1.00 74.48           C  
ATOM   3230  CD1 ILE A 495     172.371 175.576  97.608  1.00 74.48           C  
ATOM   3231  N   ARG A 496     175.957 177.703  95.343  1.00 71.40           N  
ATOM   3232  CA  ARG A 496     176.132 179.146  95.389  1.00 71.40           C  
ATOM   3233  C   ARG A 496     174.825 179.784  94.927  1.00 71.40           C  
ATOM   3234  O   ARG A 496     174.606 179.974  93.731  1.00 71.40           O  
ATOM   3235  CB  ARG A 496     177.332 179.572  94.536  1.00 71.40           C  
ATOM   3236  CG  ARG A 496     177.523 181.076  94.426  1.00 71.40           C  
ATOM   3237  CD  ARG A 496     178.504 181.441  93.347  1.00 71.40           C  
ATOM   3238  NE  ARG A 496     179.811 181.751  93.914  1.00 71.40           N  
ATOM   3239  CZ  ARG A 496     180.901 180.995  93.814  1.00 71.40           C  
ATOM   3240  NH1 ARG A 496     182.028 181.394  94.377  1.00 71.40           N  
ATOM   3241  NH2 ARG A 496     180.866 179.847  93.160  1.00 71.40           N  
ATOM   3242  N   VAL A 497     173.985 180.143  95.889  1.00 66.74           N  
ATOM   3243  CA  VAL A 497     172.718 180.791  95.589  1.00 66.74           C  
ATOM   3244  C   VAL A 497     172.981 182.287  95.460  1.00 66.74           C  
ATOM   3245  O   VAL A 497     172.968 183.012  96.454  1.00 66.74           O  
ATOM   3246  CB  VAL A 497     171.661 180.511  96.669  1.00 66.74           C  
ATOM   3247  CG1 VAL A 497     170.307 181.063  96.266  1.00 66.74           C  
ATOM   3248  CG2 VAL A 497     171.578 179.042  97.021  1.00 66.74           C  
ATOM   3249  N   GLU A 498     173.295 182.735  94.231  1.00 75.31           N  
ATOM   3250  CA  GLU A 498     173.452 184.164  93.973  1.00 75.31           C  
ATOM   3251  C   GLU A 498     172.069 184.813  94.006  1.00 75.31           C  
ATOM   3252  O   GLU A 498     171.146 184.251  94.588  1.00 75.31           O  
ATOM   3253  CB  GLU A 498     174.265 184.443  92.705  1.00 75.31           C  
ATOM   3254  CG  GLU A 498     175.635 183.785  92.684  1.00 75.31           C  
ATOM   3255  CD  GLU A 498     176.669 184.378  93.630  1.00 75.31           C  
ATOM   3256  OE1 GLU A 498     177.602 185.042  93.139  1.00 75.31           O  
ATOM   3257  OE2 GLU A 498     176.545 184.154  94.855  1.00 75.31           O  
ATOM   3258  N   GLU A 499     171.919 185.987  93.375  1.00 76.90           N  
ATOM   3259  CA  GLU A 499     170.663 186.727  93.409  1.00 76.90           C  
ATOM   3260  C   GLU A 499     169.603 186.058  92.541  1.00 76.90           C  
ATOM   3261  O   GLU A 499     169.738 185.967  91.321  1.00 76.90           O  
ATOM   3262  CB  GLU A 499     170.889 188.175  92.968  1.00 76.90           C  
ATOM   3263  CG  GLU A 499     169.657 189.057  93.026  1.00 76.90           C  
ATOM   3264  CD  GLU A 499     168.699 188.863  91.863  1.00 76.90           C  
ATOM   3265  OE1 GLU A 499     169.112 189.083  90.708  1.00 76.90           O  
ATOM   3266  OE2 GLU A 499     167.535 188.490  92.113  1.00 76.90           O  
ATOM   3267  N   GLY A 500     168.426 185.881  93.139  1.00 76.44           N  
ATOM   3268  CA  GLY A 500     167.242 185.459  92.418  1.00 76.44           C  
ATOM   3269  C   GLY A 500     167.219 184.013  91.892  1.00 76.44           C  
ATOM   3270  O   GLY A 500     166.375 183.721  91.035  1.00 76.44           O  
ATOM   3271  N   MET A 501     168.034 183.079  92.439  1.00 72.65           N  
ATOM   3272  CA  MET A 501     168.040 181.672  92.021  1.00 72.65           C  
ATOM   3273  C   MET A 501     167.130 180.889  92.977  1.00 72.65           C  
ATOM   3274  O   MET A 501     167.643 180.390  93.966  1.00 72.65           O  
ATOM   3275  CB  MET A 501     169.444 181.039  92.042  1.00 72.65           C  
ATOM   3276  CG  MET A 501     170.486 181.815  91.295  1.00 72.65           C  
ATOM   3277  SD  MET A 501     172.100 181.077  91.596  1.00 72.65           S  
ATOM   3278  CE  MET A 501     172.991 181.647  90.150  1.00 72.65           C  
ATOM   3279  N   HIS A 502     165.816 180.754  92.715  1.00 67.90           N  
ATOM   3280  CA  HIS A 502     164.936 180.055  93.651  1.00 67.90           C  
ATOM   3281  C   HIS A 502     165.130 178.566  93.431  1.00 67.90           C  
ATOM   3282  O   HIS A 502     164.346 177.968  92.717  1.00 67.90           O  
ATOM   3283  CB  HIS A 502     163.450 180.436  93.528  1.00 67.90           C  
ATOM   3284  CG  HIS A 502     163.221 181.872  93.235  1.00 67.90           C  
ATOM   3285  ND1 HIS A 502     164.248 182.782  93.171  1.00 67.90           N  
ATOM   3286  CD2 HIS A 502     162.090 182.557  92.981  1.00 67.90           C  
ATOM   3287  CE1 HIS A 502     163.759 183.968  92.892  1.00 67.90           C  
ATOM   3288  NE2 HIS A 502     162.444 183.860  92.773  1.00 67.90           N  
ATOM   3289  N   LEU A 503     166.160 177.976  94.041  1.00 64.39           N  
ATOM   3290  CA  LEU A 503     166.460 176.585  93.740  1.00 64.39           C  
ATOM   3291  C   LEU A 503     165.628 175.621  94.580  1.00 64.39           C  
ATOM   3292  O   LEU A 503     165.391 175.840  95.770  1.00 64.39           O  
ATOM   3293  CB  LEU A 503     167.961 176.292  93.865  1.00 64.39           C  
ATOM   3294  CG  LEU A 503     168.645 176.445  95.221  1.00 64.39           C  
ATOM   3295  CD1 LEU A 503     168.513 175.199  96.084  1.00 64.39           C  
ATOM   3296  CD2 LEU A 503     170.119 176.710  94.970  1.00 64.39           C  
ATOM   3297  N   LEU A 504     165.195 174.530  93.923  1.00 66.50           N  
ATOM   3298  CA  LEU A 504     164.603 173.379  94.590  1.00 66.50           C  
ATOM   3299  C   LEU A 504     165.708 172.509  95.194  1.00 66.50           C  
ATOM   3300  O   LEU A 504     166.884 172.631  94.837  1.00 66.50           O  
ATOM   3301  CB  LEU A 504     163.782 172.563  93.588  1.00 66.50           C  
ATOM   3302  CG  LEU A 504     162.496 173.185  93.065  1.00 66.50           C  
ATOM   3303  CD1 LEU A 504     162.185 172.648  91.679  1.00 66.50           C  
ATOM   3304  CD2 LEU A 504     161.338 172.919  94.012  1.00 66.50           C  
ATOM   3305  N   ILE A 505     165.335 171.623  96.119  1.00 63.71           N  
ATOM   3306  CA  ILE A 505     166.318 170.714  96.691  1.00 63.71           C  
ATOM   3307  C   ILE A 505     165.694 169.318  96.756  1.00 63.71           C  
ATOM   3308  O   ILE A 505     165.990 168.531  97.646  1.00 63.71           O  
ATOM   3309  CB  ILE A 505     166.886 171.223  98.043  1.00 63.71           C  
ATOM   3310  CG1 ILE A 505     166.607 172.714  98.274  1.00 63.71           C  
ATOM   3311  CG2 ILE A 505     168.371 170.899  98.150  1.00 63.71           C  
ATOM   3312  CD1 ILE A 505     167.262 173.312  99.481  1.00 63.71           C  
ATOM   3313  N   THR A 506     164.837 169.000  95.785  1.00 69.93           N  
ATOM   3314  CA  THR A 506     164.106 167.737  95.766  1.00 69.93           C  
ATOM   3315  C   THR A 506     165.064 166.544  95.768  1.00 69.93           C  
ATOM   3316  O   THR A 506     166.158 166.613  95.204  1.00 69.93           O  
ATOM   3317  CB  THR A 506     163.162 167.684  94.560  1.00 69.93           C  
ATOM   3318  OG1 THR A 506     162.468 166.438  94.549  1.00 69.93           O  
ATOM   3319  CG2 THR A 506     163.914 167.829  93.257  1.00 69.93           C  
ATOM   3320  N   GLY A 507     164.615 165.454  96.400  1.00 67.10           N  
ATOM   3321  CA  GLY A 507     165.388 164.229  96.458  1.00 67.10           C  
ATOM   3322  C   GLY A 507     164.740 163.156  97.328  1.00 67.10           C  
ATOM   3323  O   GLY A 507     163.688 163.375  97.916  1.00 67.10           O  
ATOM   3324  N   PRO A 508     165.310 161.924  97.347  1.00 67.10           N  
ATOM   3325  CA  PRO A 508     164.838 160.857  98.237  1.00 67.10           C  
ATOM   3326  C   PRO A 508     164.947 161.220  99.717  1.00 67.10           C  
ATOM   3327  O   PRO A 508     165.639 162.165 100.054  1.00 67.10           O  
ATOM   3328  CB  PRO A 508     165.766 159.668  97.919  1.00 67.10           C  
ATOM   3329  CG  PRO A 508     166.959 160.290  97.221  1.00 67.10           C  
ATOM   3330  CD  PRO A 508     166.366 161.444  96.436  1.00 67.10           C  
ATOM   3331  N   ASN A 509     164.370 160.385 100.584  1.00 66.04           N  
ATOM   3332  CA  ASN A 509     164.185 160.711 101.991  1.00 66.04           C  
ATOM   3333  C   ASN A 509     165.514 160.765 102.737  1.00 66.04           C  
ATOM   3334  O   ASN A 509     165.768 161.695 103.507  1.00 66.04           O  
ATOM   3335  CB  ASN A 509     163.214 159.738 102.663  1.00 66.04           C  
ATOM   3336  CG  ASN A 509     161.852 159.724 102.006  1.00 66.04           C  
ATOM   3337  OD1 ASN A 509     161.358 160.766 101.586  1.00 66.04           O  
ATOM   3338  ND2 ASN A 509     161.240 158.554 101.906  1.00 66.04           N  
ATOM   3339  N   GLY A 510     166.375 159.763 102.515  1.00 64.16           N  
ATOM   3340  CA  GLY A 510     167.605 159.624 103.279  1.00 64.16           C  
ATOM   3341  C   GLY A 510     168.764 160.475 102.757  1.00 64.16           C  
ATOM   3342  O   GLY A 510     169.871 160.377 103.279  1.00 64.16           O  
ATOM   3343  N   CYS A 511     168.510 161.283 101.721  1.00 62.39           N  
ATOM   3344  CA  CYS A 511     169.571 162.032 101.063  1.00 62.39           C  
ATOM   3345  C   CYS A 511     170.173 163.098 101.979  1.00 62.39           C  
ATOM   3346  O   CYS A 511     171.336 163.459 101.810  1.00 62.39           O  
ATOM   3347  CB  CYS A 511     169.056 162.698  99.801  1.00 62.39           C  
ATOM   3348  SG  CYS A 511     167.958 164.100 100.135  1.00 62.39           S  
ATOM   3349  N   GLY A 512     169.385 163.563 102.959  1.00 56.15           N  
ATOM   3350  CA  GLY A 512     169.849 164.610 103.861  1.00 56.15           C  
ATOM   3351  C   GLY A 512     169.693 166.003 103.253  1.00 56.15           C  
ATOM   3352  O   GLY A 512     170.660 166.769 103.134  1.00 56.15           O  
ATOM   3353  N   LYS A 513     168.445 166.338 102.898  1.00 54.28           N  
ATOM   3354  CA  LYS A 513     168.143 167.633 102.306  1.00 54.28           C  
ATOM   3355  C   LYS A 513     167.512 168.598 103.311  1.00 54.28           C  
ATOM   3356  O   LYS A 513     167.709 169.802 103.207  1.00 54.28           O  
ATOM   3357  CB  LYS A 513     167.240 167.474 101.081  1.00 54.28           C  
ATOM   3358  CG  LYS A 513     165.889 166.834 101.374  1.00 54.28           C  
ATOM   3359  CD  LYS A 513     165.113 166.560 100.141  1.00 54.28           C  
ATOM   3360  CE  LYS A 513     163.782 165.943 100.484  1.00 54.28           C  
ATOM   3361  NZ  LYS A 513     163.968 164.601 101.075  1.00 54.28           N  
ATOM   3362  N   SER A 514     166.724 168.084 104.261  1.00 46.30           N  
ATOM   3363  CA  SER A 514     166.246 168.904 105.366  1.00 46.30           C  
ATOM   3364  C   SER A 514     167.392 169.293 106.299  1.00 46.30           C  
ATOM   3365  O   SER A 514     167.293 170.266 107.036  1.00 46.30           O  
ATOM   3366  CB  SER A 514     165.111 168.245 106.099  1.00 46.30           C  
ATOM   3367  OG  SER A 514     163.900 168.390 105.375  1.00 46.30           O  
ATOM   3368  N   SER A 515     168.466 168.501 106.300  1.00 41.78           N  
ATOM   3369  CA  SER A 515     169.683 168.846 107.019  1.00 41.78           C  
ATOM   3370  C   SER A 515     170.455 169.969 106.321  1.00 41.78           C  
ATOM   3371  O   SER A 515     171.395 170.512 106.893  1.00 41.78           O  
ATOM   3372  CB  SER A 515     170.546 167.631 107.223  1.00 41.78           C  
ATOM   3373  OG  SER A 515     169.915 166.673 108.052  1.00 41.78           O  
ATOM   3374  N   LEU A 516     170.079 170.340 105.087  1.00 43.31           N  
ATOM   3375  CA  LEU A 516     170.691 171.480 104.404  1.00 43.31           C  
ATOM   3376  C   LEU A 516     170.083 172.771 104.935  1.00 43.31           C  
ATOM   3377  O   LEU A 516     170.624 173.835 104.686  1.00 43.31           O  
ATOM   3378  CB  LEU A 516     170.486 171.405 102.883  1.00 43.31           C  
ATOM   3379  CG  LEU A 516     171.140 172.501 102.040  1.00 43.31           C  
ATOM   3380  CD1 LEU A 516     172.634 172.578 102.304  1.00 43.31           C  
ATOM   3381  CD2 LEU A 516     170.882 172.266 100.565  1.00 43.31           C  
ATOM   3382  N   PHE A 517     168.954 172.683 105.657  1.00 43.29           N  
ATOM   3383  CA  PHE A 517     168.261 173.818 106.240  1.00 43.29           C  
ATOM   3384  C   PHE A 517     168.707 174.063 107.682  1.00 43.29           C  
ATOM   3385  O   PHE A 517     168.837 175.211 108.083  1.00 43.29           O  
ATOM   3386  CB  PHE A 517     166.743 173.640 106.166  1.00 43.29           C  
ATOM   3387  CG  PHE A 517     166.141 173.817 104.802  1.00 43.29           C  
ATOM   3388  CD1 PHE A 517     166.848 174.376 103.748  1.00 43.29           C  
ATOM   3389  CD2 PHE A 517     164.819 173.474 104.600  1.00 43.29           C  
ATOM   3390  CE1 PHE A 517     166.252 174.544 102.511  1.00 43.29           C  
ATOM   3391  CE2 PHE A 517     164.222 173.632 103.360  1.00 43.29           C  
ATOM   3392  CZ  PHE A 517     164.937 174.190 102.324  1.00 43.29           C  
ATOM   3393  N   ARG A 518     168.937 172.993 108.441  1.00 37.37           N  
ATOM   3394  CA  ARG A 518     169.411 173.128 109.805  1.00 37.37           C  
ATOM   3395  C   ARG A 518     170.834 173.684 109.815  1.00 37.37           C  
ATOM   3396  O   ARG A 518     171.151 174.572 110.600  1.00 37.37           O  
ATOM   3397  CB  ARG A 518     169.318 171.789 110.532  1.00 37.37           C  
ATOM   3398  CG  ARG A 518     167.928 171.177 110.514  1.00 37.37           C  
ATOM   3399  CD  ARG A 518     167.938 169.774 111.076  1.00 37.37           C  
ATOM   3400  NE  ARG A 518     166.738 169.035 110.691  1.00 37.37           N  
ATOM   3401  CZ  ARG A 518     166.586 167.717 110.775  1.00 37.37           C  
ATOM   3402  NH1 ARG A 518     167.564 166.954 111.234  1.00 37.37           N  
ATOM   3403  NH2 ARG A 518     165.448 167.166 110.394  1.00 37.37           N  
ATOM   3404  N   ILE A 519     171.705 173.180 108.932  1.00 41.67           N  
ATOM   3405  CA  ILE A 519     173.054 173.718 108.789  1.00 41.67           C  
ATOM   3406  C   ILE A 519     173.017 175.173 108.303  1.00 41.67           C  
ATOM   3407  O   ILE A 519     173.859 175.978 108.675  1.00 41.67           O  
ATOM   3408  CB  ILE A 519     173.887 172.811 107.871  1.00 41.67           C  
ATOM   3409  CG1 ILE A 519     174.072 171.443 108.525  1.00 41.67           C  
ATOM   3410  CG2 ILE A 519     175.232 173.435 107.535  1.00 41.67           C  
ATOM   3411  CD1 ILE A 519     174.639 170.410 107.589  1.00 41.67           C  
ATOM   3412  N   LEU A 520     172.009 175.517 107.492  1.00 43.55           N  
ATOM   3413  CA  LEU A 520     171.839 176.847 106.917  1.00 43.55           C  
ATOM   3414  C   LEU A 520     170.988 177.751 107.811  1.00 43.55           C  
ATOM   3415  O   LEU A 520     170.642 178.848 107.389  1.00 43.55           O  
ATOM   3416  CB  LEU A 520     171.231 176.695 105.510  1.00 43.55           C  
ATOM   3417  CG  LEU A 520     171.133 177.922 104.598  1.00 43.55           C  
ATOM   3418  CD1 LEU A 520     172.423 178.738 104.568  1.00 43.55           C  
ATOM   3419  CD2 LEU A 520     170.727 177.494 103.198  1.00 43.55           C  
ATOM   3420  N   GLY A 521     170.618 177.309 109.013  1.00 39.89           N  
ATOM   3421  CA  GLY A 521     169.866 178.156 109.924  1.00 39.89           C  
ATOM   3422  C   GLY A 521     170.484 178.202 111.315  1.00 39.89           C  
ATOM   3423  O   GLY A 521     169.797 178.444 112.305  1.00 39.89           O  
ATOM   3424  N   GLY A 522     171.790 177.941 111.376  1.00 33.43           N  
ATOM   3425  CA  GLY A 522     172.527 177.897 112.626  1.00 33.43           C  
ATOM   3426  C   GLY A 522     172.073 176.784 113.574  1.00 33.43           C  
ATOM   3427  O   GLY A 522     172.689 176.603 114.618  1.00 33.43           O  
ATOM   3428  N   LEU A 523     171.015 176.042 113.224  1.00 31.07           N  
ATOM   3429  CA  LEU A 523     170.474 175.040 114.131  1.00 31.07           C  
ATOM   3430  C   LEU A 523     171.497 173.912 114.305  1.00 31.07           C  
ATOM   3431  O   LEU A 523     171.577 173.352 115.388  1.00 31.07           O  
ATOM   3432  CB  LEU A 523     169.103 174.571 113.625  1.00 31.07           C  
ATOM   3433  CG  LEU A 523     168.167 173.957 114.660  1.00 31.07           C  
ATOM   3434  CD1 LEU A 523     167.672 175.014 115.629  1.00 31.07           C  
ATOM   3435  CD2 LEU A 523     166.972 173.325 113.963  1.00 31.07           C  
ATOM   3436  N   TRP A 524     172.303 173.620 113.273  1.00 40.06           N  
ATOM   3437  CA  TRP A 524     173.432 172.695 113.328  1.00 40.06           C  
ATOM   3438  C   TRP A 524     174.661 173.500 112.928  1.00 40.06           C  
ATOM   3439  O   TRP A 524     174.501 174.564 112.325  1.00 40.06           O  
ATOM   3440  CB  TRP A 524     173.258 171.513 112.361  1.00 40.06           C  
ATOM   3441  CG  TRP A 524     172.348 170.406 112.793  1.00 40.06           C  
ATOM   3442  CD1 TRP A 524     171.686 170.264 113.976  1.00 40.06           C  
ATOM   3443  CD2 TRP A 524     172.042 169.237 112.021  1.00 40.06           C  
ATOM   3444  NE1 TRP A 524     170.975 169.099 113.984  1.00 40.06           N  
ATOM   3445  CE2 TRP A 524     171.170 168.449 112.799  1.00 40.06           C  
ATOM   3446  CE3 TRP A 524     172.410 168.787 110.749  1.00 40.06           C  
ATOM   3447  CZ2 TRP A 524     170.654 167.239 112.347  1.00 40.06           C  
ATOM   3448  CZ3 TRP A 524     171.917 167.579 110.315  1.00 40.06           C  
ATOM   3449  CH2 TRP A 524     171.039 166.824 111.094  1.00 40.06           C  
ATOM   3450  N   PRO A 525     175.892 173.059 113.269  1.00 50.17           N  
ATOM   3451  CA  PRO A 525     177.096 173.807 112.917  1.00 50.17           C  
ATOM   3452  C   PRO A 525     177.693 173.373 111.583  1.00 50.17           C  
ATOM   3453  O   PRO A 525     177.613 172.208 111.197  1.00 50.17           O  
ATOM   3454  CB  PRO A 525     178.048 173.480 114.078  1.00 50.17           C  
ATOM   3455  CG  PRO A 525     177.601 172.111 114.568  1.00 50.17           C  
ATOM   3456  CD  PRO A 525     176.194 171.862 114.067  1.00 50.17           C  
ATOM   3457  N   THR A 526     178.290 174.344 110.888  1.00 62.43           N  
ATOM   3458  CA  THR A 526     178.999 174.050 109.658  1.00 62.43           C  
ATOM   3459  C   THR A 526     180.333 173.410 110.022  1.00 62.43           C  
ATOM   3460  O   THR A 526     181.270 174.093 110.434  1.00 62.43           O  
ATOM   3461  CB  THR A 526     179.168 175.305 108.798  1.00 62.43           C  
ATOM   3462  OG1 THR A 526     177.895 175.763 108.350  1.00 62.43           O  
ATOM   3463  CG2 THR A 526     180.040 175.054 107.592  1.00 62.43           C  
ATOM   3464  N   TYR A 527     180.408 172.088 109.866  1.00 70.22           N  
ATOM   3465  CA  TYR A 527     181.569 171.339 110.325  1.00 70.22           C  
ATOM   3466  C   TYR A 527     182.829 171.678 109.526  1.00 70.22           C  
ATOM   3467  O   TYR A 527     183.914 171.789 110.087  1.00 70.22           O  
ATOM   3468  CB  TYR A 527     181.285 169.842 110.285  1.00 70.22           C  
ATOM   3469  CG  TYR A 527     180.218 169.411 111.255  1.00 70.22           C  
ATOM   3470  CD1 TYR A 527     180.543 169.005 112.541  1.00 70.22           C  
ATOM   3471  CD2 TYR A 527     178.878 169.431 110.895  1.00 70.22           C  
ATOM   3472  CE1 TYR A 527     179.564 168.617 113.443  1.00 70.22           C  
ATOM   3473  CE2 TYR A 527     177.887 169.044 111.786  1.00 70.22           C  
ATOM   3474  CZ  TYR A 527     178.233 168.635 113.063  1.00 70.22           C  
ATOM   3475  OH  TYR A 527     177.263 168.256 113.944  1.00 70.22           O  
ATOM   3476  N   GLY A 528     182.671 171.965 108.232  1.00 70.94           N  
ATOM   3477  CA  GLY A 528     183.813 172.230 107.368  1.00 70.94           C  
ATOM   3478  C   GLY A 528     183.453 173.268 106.316  1.00 70.94           C  
ATOM   3479  O   GLY A 528     182.271 173.566 106.144  1.00 70.94           O  
ATOM   3480  N   GLY A 529     184.453 173.705 105.551  1.00 71.62           N  
ATOM   3481  CA  GLY A 529     184.222 174.679 104.491  1.00 71.62           C  
ATOM   3482  C   GLY A 529     184.043 176.092 105.055  1.00 71.62           C  
ATOM   3483  O   GLY A 529     184.553 176.340 106.140  1.00 71.62           O  
ATOM   3484  N   VAL A 530     183.345 176.994 104.322  1.00 69.67           N  
ATOM   3485  CA  VAL A 530     183.094 178.389 104.692  1.00 69.67           C  
ATOM   3486  C   VAL A 530     181.661 178.842 104.329  1.00 69.67           C  
ATOM   3487  O   VAL A 530     181.530 179.629 103.401  1.00 69.67           O  
ATOM   3488  CB  VAL A 530     184.157 179.312 104.036  1.00 69.67           C  
ATOM   3489  CG1 VAL A 530     185.545 179.108 104.641  1.00 69.67           C  
ATOM   3490  CG2 VAL A 530     184.221 179.111 102.525  1.00 69.67           C  
ATOM   3491  N   LEU A 531     180.583 178.435 105.048  1.00 62.73           N  
ATOM   3492  CA  LEU A 531     179.212 178.887 104.715  1.00 62.73           C  
ATOM   3493  C   LEU A 531     179.153 180.424 104.694  1.00 62.73           C  
ATOM   3494  O   LEU A 531     179.627 180.982 105.656  1.00 62.73           O  
ATOM   3495  CB  LEU A 531     178.138 178.360 105.695  1.00 62.73           C  
ATOM   3496  CG  LEU A 531     176.748 179.033 105.587  1.00 62.73           C  
ATOM   3497  CD1 LEU A 531     176.121 178.779 104.230  1.00 62.73           C  
ATOM   3498  CD2 LEU A 531     175.760 178.629 106.677  1.00 62.73           C  
ATOM   3499  N   TYR A 532     178.601 181.104 103.644  1.00 65.21           N  
ATOM   3500  CA  TYR A 532     178.412 182.555 103.573  1.00 65.21           C  
ATOM   3501  C   TYR A 532     176.912 182.805 103.619  1.00 65.21           C  
ATOM   3502  O   TYR A 532     176.281 182.913 102.587  1.00 65.21           O  
ATOM   3503  CB  TYR A 532     178.972 183.234 102.299  1.00 65.21           C  
ATOM   3504  CG  TYR A 532     180.469 183.157 102.093  1.00 65.21           C  
ATOM   3505  CD1 TYR A 532     181.317 182.815 103.143  1.00 65.21           C  
ATOM   3506  CD2 TYR A 532     181.049 183.392 100.849  1.00 65.21           C  
ATOM   3507  CE1 TYR A 532     182.692 182.725 102.971  1.00 65.21           C  
ATOM   3508  CE2 TYR A 532     182.424 183.316 100.665  1.00 65.21           C  
ATOM   3509  CZ  TYR A 532     183.254 182.990 101.728  1.00 65.21           C  
ATOM   3510  OH  TYR A 532     184.610 182.906 101.544  1.00 65.21           O  
ATOM   3511  N   LYS A 533     176.370 182.967 104.825  1.00 65.36           N  
ATOM   3512  CA  LYS A 533     174.939 183.080 105.007  1.00 65.36           C  
ATOM   3513  C   LYS A 533     174.532 184.545 105.137  1.00 65.36           C  
ATOM   3514  O   LYS A 533     175.278 185.356 105.679  1.00 65.36           O  
ATOM   3515  CB  LYS A 533     174.549 182.317 106.271  1.00 65.36           C  
ATOM   3516  CG  LYS A 533     173.072 182.265 106.589  1.00 65.36           C  
ATOM   3517  CD  LYS A 533     172.784 181.212 107.625  1.00 65.36           C  
ATOM   3518  CE  LYS A 533     173.145 181.644 109.031  1.00 65.36           C  
ATOM   3519  NZ  LYS A 533     172.106 182.506 109.637  1.00 65.36           N  
ATOM   3520  N   PRO A 534     173.334 184.933 104.647  1.00 68.17           N  
ATOM   3521  CA  PRO A 534     172.782 186.246 104.958  1.00 68.17           C  
ATOM   3522  C   PRO A 534     172.475 186.341 106.451  1.00 68.17           C  
ATOM   3523  O   PRO A 534     172.609 185.358 107.185  1.00 68.17           O  
ATOM   3524  CB  PRO A 534     171.489 186.285 104.130  1.00 68.17           C  
ATOM   3525  CG  PRO A 534     171.679 185.264 103.054  1.00 68.17           C  
ATOM   3526  CD  PRO A 534     172.532 184.182 103.662  1.00 68.17           C  
ATOM   3527  N   PRO A 535     172.088 187.531 106.965  1.00 71.31           N  
ATOM   3528  CA  PRO A 535     171.781 187.675 108.384  1.00 71.31           C  
ATOM   3529  C   PRO A 535     170.676 186.712 108.797  1.00 71.31           C  
ATOM   3530  O   PRO A 535     169.756 186.446 108.026  1.00 71.31           O  
ATOM   3531  CB  PRO A 535     171.354 189.135 108.540  1.00 71.31           C  
ATOM   3532  CG  PRO A 535     170.986 189.564 107.131  1.00 71.31           C  
ATOM   3533  CD  PRO A 535     171.954 188.810 106.250  1.00 71.31           C  
ATOM   3534  N   PRO A 536     170.736 186.151 110.023  1.00 71.38           N  
ATOM   3535  CA  PRO A 536     169.647 185.312 110.520  1.00 71.38           C  
ATOM   3536  C   PRO A 536     168.314 186.048 110.542  1.00 71.38           C  
ATOM   3537  O   PRO A 536     167.271 185.431 110.363  1.00 71.38           O  
ATOM   3538  CB  PRO A 536     170.102 184.927 111.926  1.00 71.38           C  
ATOM   3539  CG  PRO A 536     171.604 185.019 111.858  1.00 71.38           C  
ATOM   3540  CD  PRO A 536     171.873 186.203 110.956  1.00 71.38           C  
ATOM   3541  N   GLN A 537     168.350 187.379 110.695  1.00 71.99           N  
ATOM   3542  CA  GLN A 537     167.155 188.212 110.520  1.00 71.99           C  
ATOM   3543  C   GLN A 537     166.928 188.308 109.012  1.00 71.99           C  
ATOM   3544  O   GLN A 537     167.890 188.128 108.289  1.00 71.99           O  
ATOM   3545  CB  GLN A 537     167.373 189.565 111.197  1.00 71.99           C  
ATOM   3546  CG  GLN A 537     166.166 190.493 111.193  1.00 71.99           C  
ATOM   3547  CD  GLN A 537     166.076 191.368 109.967  1.00 71.99           C  
ATOM   3548  OE1 GLN A 537     165.027 191.450 109.336  1.00 71.99           O  
ATOM   3549  NE2 GLN A 537     167.168 192.034 109.616  1.00 71.99           N  
ATOM   3550  N   ARG A 538     165.699 188.573 108.541  1.00 71.31           N  
ATOM   3551  CA  ARG A 538     165.368 188.545 107.111  1.00 71.31           C  
ATOM   3552  C   ARG A 538     165.775 187.195 106.491  1.00 71.31           C  
ATOM   3553  O   ARG A 538     166.501 187.162 105.498  1.00 71.31           O  
ATOM   3554  CB  ARG A 538     165.837 189.797 106.345  1.00 71.31           C  
ATOM   3555  CG  ARG A 538     167.338 190.065 106.247  1.00 71.31           C  
ATOM   3556  CD  ARG A 538     167.592 191.182 105.258  1.00 71.31           C  
ATOM   3557  NE  ARG A 538     168.978 191.622 105.188  1.00 71.31           N  
ATOM   3558  CZ  ARG A 538     169.937 191.085 104.432  1.00 71.31           C  
ATOM   3559  NH1 ARG A 538     169.697 190.031 103.667  1.00 71.31           N  
ATOM   3560  NH2 ARG A 538     171.155 191.596 104.470  1.00 71.31           N  
ATOM   3561  N   MET A 539     165.372 186.084 107.127  1.00 61.49           N  
ATOM   3562  CA  MET A 539     165.523 184.726 106.605  1.00 61.49           C  
ATOM   3563  C   MET A 539     164.560 183.823 107.368  1.00 61.49           C  
ATOM   3564  O   MET A 539     164.867 183.475 108.507  1.00 61.49           O  
ATOM   3565  CB  MET A 539     166.964 184.220 106.768  1.00 61.49           C  
ATOM   3566  CG  MET A 539     167.194 182.801 106.297  1.00 61.49           C  
ATOM   3567  SD  MET A 539     168.676 182.670 105.279  1.00 61.49           S  
ATOM   3568  CE  MET A 539     169.904 183.439 106.330  1.00 61.49           C  
ATOM   3569  N   PHE A 540     163.420 183.449 106.757  1.00 47.67           N  
ATOM   3570  CA  PHE A 540     162.377 182.741 107.485  1.00 47.67           C  
ATOM   3571  C   PHE A 540     162.461 181.247 107.196  1.00 47.67           C  
ATOM   3572  O   PHE A 540     162.691 180.864 106.064  1.00 47.67           O  
ATOM   3573  CB  PHE A 540     161.002 183.298 107.115  1.00 47.67           C  
ATOM   3574  CG  PHE A 540     159.936 182.984 108.118  1.00 47.67           C  
ATOM   3575  CD1 PHE A 540     160.145 183.210 109.470  1.00 47.67           C  
ATOM   3576  CD2 PHE A 540     158.736 182.442 107.700  1.00 47.67           C  
ATOM   3577  CE1 PHE A 540     159.153 182.921 110.392  1.00 47.67           C  
ATOM   3578  CE2 PHE A 540     157.742 182.158 108.621  1.00 47.67           C  
ATOM   3579  CZ  PHE A 540     157.948 182.404 109.963  1.00 47.67           C  
ATOM   3580  N   TYR A 541     162.348 180.391 108.225  1.00 45.69           N  
ATOM   3581  CA  TYR A 541     162.493 178.952 108.024  1.00 45.69           C  
ATOM   3582  C   TYR A 541     161.168 178.251 108.330  1.00 45.69           C  
ATOM   3583  O   TYR A 541     160.871 178.011 109.496  1.00 45.69           O  
ATOM   3584  CB  TYR A 541     163.587 178.358 108.921  1.00 45.69           C  
ATOM   3585  CG  TYR A 541     164.907 179.076 108.935  1.00 45.69           C  
ATOM   3586  CD1 TYR A 541     165.089 180.203 109.718  1.00 45.69           C  
ATOM   3587  CD2 TYR A 541     165.985 178.591 108.217  1.00 45.69           C  
ATOM   3588  CE1 TYR A 541     166.302 180.866 109.747  1.00 45.69           C  
ATOM   3589  CE2 TYR A 541     167.210 179.238 108.235  1.00 45.69           C  
ATOM   3590  CZ  TYR A 541     167.361 180.384 109.001  1.00 45.69           C  
ATOM   3591  OH  TYR A 541     168.552 181.042 109.055  1.00 45.69           O  
ATOM   3592  N   ILE A 542     160.361 177.941 107.297  1.00 42.26           N  
ATOM   3593  CA  ILE A 542     159.086 177.261 107.493  1.00 42.26           C  
ATOM   3594  C   ILE A 542     159.431 175.799 107.759  1.00 42.26           C  
ATOM   3595  O   ILE A 542     160.255 175.266 107.027  1.00 42.26           O  
ATOM   3596  CB  ILE A 542     158.159 177.454 106.260  1.00 42.26           C  
ATOM   3597  CG1 ILE A 542     157.762 178.918 106.045  1.00 42.26           C  
ATOM   3598  CG2 ILE A 542     156.919 176.571 106.355  1.00 42.26           C  
ATOM   3599  CD1 ILE A 542     158.868 179.809 105.496  1.00 42.26           C  
ATOM   3600  N   PRO A 543     158.955 175.145 108.853  1.00 40.78           N  
ATOM   3601  CA  PRO A 543     159.356 173.769 109.130  1.00 40.78           C  
ATOM   3602  C   PRO A 543     158.536 172.752 108.344  1.00 40.78           C  
ATOM   3603  O   PRO A 543     157.412 173.027 107.923  1.00 40.78           O  
ATOM   3604  CB  PRO A 543     159.130 173.607 110.645  1.00 40.78           C  
ATOM   3605  CG  PRO A 543     158.799 175.005 111.148  1.00 40.78           C  
ATOM   3606  CD  PRO A 543     158.169 175.710 109.963  1.00 40.78           C  
ATOM   3607  N   GLN A 544     159.119 171.561 108.190  1.00 46.79           N  
ATOM   3608  CA  GLN A 544     158.426 170.438 107.575  1.00 46.79           C  
ATOM   3609  C   GLN A 544     157.203 170.048 108.406  1.00 46.79           C  
ATOM   3610  O   GLN A 544     156.128 169.798 107.865  1.00 46.79           O  
ATOM   3611  CB  GLN A 544     159.389 169.262 107.430  1.00 46.79           C  
ATOM   3612  CG  GLN A 544     158.711 167.924 107.159  1.00 46.79           C  
ATOM   3613  CD  GLN A 544     159.704 166.813 106.909  1.00 46.79           C  
ATOM   3614  OE1 GLN A 544     160.853 167.046 106.536  1.00 46.79           O  
ATOM   3615  NE2 GLN A 544     159.270 165.579 107.127  1.00 46.79           N  
ATOM   3616  N   ARG A 545     157.390 170.006 109.724  1.00 41.42           N  
ATOM   3617  CA  ARG A 545     156.317 169.651 110.634  1.00 41.42           C  
ATOM   3618  C   ARG A 545     155.711 170.939 111.173  1.00 41.42           C  
ATOM   3619  O   ARG A 545     156.367 171.648 111.926  1.00 41.42           O  
ATOM   3620  CB  ARG A 545     156.886 168.794 111.764  1.00 41.42           C  
ATOM   3621  CG  ARG A 545     155.911 168.472 112.891  1.00 41.42           C  
ATOM   3622  CD  ARG A 545     156.631 167.618 113.916  1.00 41.42           C  
ATOM   3623  NE  ARG A 545     155.974 167.604 115.215  1.00 41.42           N  
ATOM   3624  CZ  ARG A 545     156.520 167.156 116.341  1.00 41.42           C  
ATOM   3625  NH1 ARG A 545     155.826 167.190 117.466  1.00 41.42           N  
ATOM   3626  NH2 ARG A 545     157.753 166.678 116.350  1.00 41.42           N  
ATOM   3627  N   PRO A 546     154.446 171.258 110.831  1.00 43.53           N  
ATOM   3628  CA  PRO A 546     153.881 172.558 111.183  1.00 43.53           C  
ATOM   3629  C   PRO A 546     153.732 172.733 112.692  1.00 43.53           C  
ATOM   3630  O   PRO A 546     153.530 171.775 113.436  1.00 43.53           O  
ATOM   3631  CB  PRO A 546     152.527 172.557 110.472  1.00 43.53           C  
ATOM   3632  CG  PRO A 546     152.146 171.099 110.407  1.00 43.53           C  
ATOM   3633  CD  PRO A 546     153.459 170.379 110.180  1.00 43.53           C  
ATOM   3634  N   TYR A 547     153.940 173.973 113.140  1.00 40.42           N  
ATOM   3635  CA  TYR A 547     153.928 174.316 114.550  1.00 40.42           C  
ATOM   3636  C   TYR A 547     152.991 175.502 114.764  1.00 40.42           C  
ATOM   3637  O   TYR A 547     153.105 176.524 114.089  1.00 40.42           O  
ATOM   3638  CB  TYR A 547     155.337 174.689 115.017  1.00 40.42           C  
ATOM   3639  CG  TYR A 547     155.430 175.138 116.452  1.00 40.42           C  
ATOM   3640  CD1 TYR A 547     155.626 174.214 117.466  1.00 40.42           C  
ATOM   3641  CD2 TYR A 547     155.312 176.480 116.797  1.00 40.42           C  
ATOM   3642  CE1 TYR A 547     155.717 174.608 118.791  1.00 40.42           C  
ATOM   3643  CE2 TYR A 547     155.400 176.887 118.117  1.00 40.42           C  
ATOM   3644  CZ  TYR A 547     155.600 175.949 119.114  1.00 40.42           C  
ATOM   3645  OH  TYR A 547     155.691 176.356 120.408  1.00 40.42           O  
ATOM   3646  N   MET A 548     152.084 175.359 115.736  1.00 47.39           N  
ATOM   3647  CA  MET A 548     151.156 176.414 116.103  1.00 47.39           C  
ATOM   3648  C   MET A 548     151.219 176.593 117.617  1.00 47.39           C  
ATOM   3649  O   MET A 548     151.090 175.622 118.361  1.00 47.39           O  
ATOM   3650  CB  MET A 548     149.742 176.057 115.644  1.00 47.39           C  
ATOM   3651  CG  MET A 548     149.648 175.981 114.126  1.00 47.39           C  
ATOM   3652  SD  MET A 548     148.091 176.545 113.412  1.00 47.39           S  
ATOM   3653  CE  MET A 548     147.987 178.213 114.064  1.00 47.39           C  
ATOM   3654  N   SER A 549     151.388 177.848 118.059  1.00 45.08           N  
ATOM   3655  CA  SER A 549     151.652 178.170 119.453  1.00 45.08           C  
ATOM   3656  C   SER A 549     150.345 178.252 120.241  1.00 45.08           C  
ATOM   3657  O   SER A 549     149.276 177.892 119.751  1.00 45.08           O  
ATOM   3658  CB  SER A 549     152.457 179.445 119.563  1.00 45.08           C  
ATOM   3659  OG  SER A 549     151.609 180.582 119.497  1.00 45.08           O  
ATOM   3660  N   VAL A 550     150.454 178.738 121.482  1.00 43.17           N  
ATOM   3661  CA  VAL A 550     149.299 178.928 122.340  1.00 43.17           C  
ATOM   3662  C   VAL A 550     149.072 180.426 122.468  1.00 43.17           C  
ATOM   3663  O   VAL A 550     149.737 181.108 123.248  1.00 43.17           O  
ATOM   3664  CB  VAL A 550     149.487 178.242 123.704  1.00 43.17           C  
ATOM   3665  CG1 VAL A 550     148.285 178.455 124.606  1.00 43.17           C  
ATOM   3666  CG2 VAL A 550     149.781 176.764 123.527  1.00 43.17           C  
ATOM   3667  N   GLY A 551     148.130 180.934 121.683  1.00 51.55           N  
ATOM   3668  CA  GLY A 551     147.826 182.350 121.703  1.00 51.55           C  
ATOM   3669  C   GLY A 551     146.639 182.653 120.809  1.00 51.55           C  
ATOM   3670  O   GLY A 551     146.064 181.759 120.189  1.00 51.55           O  
ATOM   3671  N   SER A 552     146.313 183.943 120.720  1.00 57.31           N  
ATOM   3672  CA  SER A 552     145.234 184.401 119.866  1.00 57.31           C  
ATOM   3673  C   SER A 552     145.614 184.229 118.393  1.00 57.31           C  
ATOM   3674  O   SER A 552     146.733 183.849 118.054  1.00 57.31           O  
ATOM   3675  CB  SER A 552     144.875 185.834 120.193  1.00 57.31           C  
ATOM   3676  OG  SER A 552     145.863 186.719 119.678  1.00 57.31           O  
ATOM   3677  N   LEU A 553     144.669 184.546 117.508  1.00 59.48           N  
ATOM   3678  CA  LEU A 553     144.944 184.607 116.080  1.00 59.48           C  
ATOM   3679  C   LEU A 553     145.969 185.686 115.741  1.00 59.48           C  
ATOM   3680  O   LEU A 553     146.640 185.568 114.718  1.00 59.48           O  
ATOM   3681  CB  LEU A 553     143.659 184.825 115.283  1.00 59.48           C  
ATOM   3682  CG  LEU A 553     143.793 184.529 113.786  1.00 59.48           C  
ATOM   3683  CD1 LEU A 553     143.533 183.055 113.497  1.00 59.48           C  
ATOM   3684  CD2 LEU A 553     142.839 185.387 112.970  1.00 59.48           C  
ATOM   3685  N   ARG A 554     146.092 186.728 116.576  1.00 62.02           N  
ATOM   3686  CA  ARG A 554     147.094 187.779 116.348  1.00 62.02           C  
ATOM   3687  C   ARG A 554     148.544 187.272 116.493  1.00 62.02           C  
ATOM   3688  O   ARG A 554     149.452 187.883 115.907  1.00 62.02           O  
ATOM   3689  CB  ARG A 554     146.822 189.086 117.127  1.00 62.02           C  
ATOM   3690  CG  ARG A 554     147.976 190.083 117.286  1.00 62.02           C  
ATOM   3691  CD  ARG A 554     148.226 191.057 116.128  1.00 62.02           C  
ATOM   3692  NE  ARG A 554     149.459 191.878 116.199  1.00 62.02           N  
ATOM   3693  CZ  ARG A 554     150.026 192.576 115.188  1.00 62.02           C  
ATOM   3694  NH1 ARG A 554     149.459 192.520 113.989  1.00 62.02           N  
ATOM   3695  NH2 ARG A 554     151.156 193.279 115.367  1.00 62.02           N  
ATOM   3696  N   ASP A 555     148.788 186.246 117.345  1.00 53.38           N  
ATOM   3697  CA  ASP A 555     150.083 185.594 117.620  1.00 53.38           C  
ATOM   3698  C   ASP A 555     150.156 184.178 117.003  1.00 53.38           C  
ATOM   3699  O   ASP A 555     150.722 183.296 117.638  1.00 53.38           O  
ATOM   3700  CB  ASP A 555     150.472 185.599 119.136  1.00 53.38           C  
ATOM   3701  CG  ASP A 555     151.845 185.015 119.487  1.00 53.38           C  
ATOM   3702  OD1 ASP A 555     152.093 184.733 120.682  1.00 53.38           O  
ATOM   3703  OD2 ASP A 555     152.628 184.769 118.559  1.00 53.38           O  
ATOM   3704  N   GLN A 556     149.516 183.880 115.848  1.00 49.36           N  
ATOM   3705  CA  GLN A 556     149.766 182.708 114.991  1.00 49.36           C  
ATOM   3706  C   GLN A 556     150.251 183.204 113.618  1.00 49.36           C  
ATOM   3707  O   GLN A 556     151.109 182.637 112.925  1.00 49.36           O  
ATOM   3708  CB  GLN A 556     148.521 181.802 114.845  1.00 49.36           C  
ATOM   3709  CG  GLN A 556     147.943 181.270 116.155  1.00 49.36           C  
ATOM   3710  CD  GLN A 556     148.819 180.237 116.832  1.00 49.36           C  
ATOM   3711  OE1 GLN A 556     150.015 180.443 116.959  1.00 49.36           O  
ATOM   3712  NE2 GLN A 556     148.251 179.134 117.278  1.00 49.36           N  
ATOM   3713  N   VAL A 557     149.752 184.374 113.241  1.00 47.09           N  
ATOM   3714  CA  VAL A 557     150.195 184.962 111.991  1.00 47.09           C  
ATOM   3715  C   VAL A 557     151.614 185.501 112.145  1.00 47.09           C  
ATOM   3716  O   VAL A 557     152.310 185.641 111.154  1.00 47.09           O  
ATOM   3717  CB  VAL A 557     149.188 186.020 111.531  1.00 47.09           C  
ATOM   3718  CG1 VAL A 557     149.732 186.892 110.408  1.00 47.09           C  
ATOM   3719  CG2 VAL A 557     147.888 185.361 111.095  1.00 47.09           C  
ATOM   3720  N   ILE A 558     152.036 185.791 113.373  1.00 47.00           N  
ATOM   3721  CA  ILE A 558     153.294 186.495 113.603  1.00 47.00           C  
ATOM   3722  C   ILE A 558     154.169 185.755 114.615  1.00 47.00           C  
ATOM   3723  O   ILE A 558     155.003 186.377 115.270  1.00 47.00           O  
ATOM   3724  CB  ILE A 558     153.025 187.946 114.052  1.00 47.00           C  
ATOM   3725  CG1 ILE A 558     152.508 187.990 115.486  1.00 47.00           C  
ATOM   3726  CG2 ILE A 558     152.039 188.622 113.126  1.00 47.00           C  
ATOM   3727  CD1 ILE A 558     152.223 189.380 115.991  1.00 47.00           C  
ATOM   3728  N   TYR A 559     154.055 184.423 114.675  1.00 38.78           N  
ATOM   3729  CA  TYR A 559     154.596 183.604 115.763  1.00 38.78           C  
ATOM   3730  C   TYR A 559     155.914 184.064 116.376  1.00 38.78           C  
ATOM   3731  O   TYR A 559     155.928 184.271 117.585  1.00 38.78           O  
ATOM   3732  CB  TYR A 559     154.681 182.114 115.459  1.00 38.78           C  
ATOM   3733  CG  TYR A 559     155.472 181.354 116.487  1.00 38.78           C  
ATOM   3734  CD1 TYR A 559     155.091 181.352 117.820  1.00 38.78           C  
ATOM   3735  CD2 TYR A 559     156.586 180.619 116.131  1.00 38.78           C  
ATOM   3736  CE1 TYR A 559     155.810 180.671 118.782  1.00 38.78           C  
ATOM   3737  CE2 TYR A 559     157.307 179.903 117.073  1.00 38.78           C  
ATOM   3738  CZ  TYR A 559     156.921 179.940 118.402  1.00 38.78           C  
ATOM   3739  OH  TYR A 559     157.621 179.239 119.331  1.00 38.78           O  
ATOM   3740  N   PRO A 560     157.051 184.196 115.670  1.00 38.73           N  
ATOM   3741  CA  PRO A 560     158.256 184.679 116.332  1.00 38.73           C  
ATOM   3742  C   PRO A 560     158.105 186.006 117.082  1.00 38.73           C  
ATOM   3743  O   PRO A 560     158.868 186.232 118.001  1.00 38.73           O  
ATOM   3744  CB  PRO A 560     159.312 184.771 115.230  1.00 38.73           C  
ATOM   3745  CG  PRO A 560     158.740 184.068 114.013  1.00 38.73           C  
ATOM   3746  CD  PRO A 560     157.275 183.828 114.265  1.00 38.73           C  
ATOM   3747  N   ASP A 561     157.085 186.822 116.764  1.00 49.05           N  
ATOM   3748  CA  ASP A 561     156.864 188.134 117.367  1.00 49.05           C  
ATOM   3749  C   ASP A 561     155.881 188.025 118.523  1.00 49.05           C  
ATOM   3750  O   ASP A 561     155.032 187.136 118.549  1.00 49.05           O  
ATOM   3751  CB  ASP A 561     156.330 189.132 116.333  1.00 49.05           C  
ATOM   3752  CG  ASP A 561     157.437 189.811 115.545  1.00 49.05           C  
ATOM   3753  OD1 ASP A 561     157.120 190.691 114.725  1.00 49.05           O  
ATOM   3754  OD2 ASP A 561     158.615 189.455 115.757  1.00 49.05           O  
ATOM   3755  N   SER A 562     155.966 188.962 119.473  1.00 64.55           N  
ATOM   3756  CA  SER A 562     155.083 188.948 120.633  1.00 64.55           C  
ATOM   3757  C   SER A 562     153.665 189.363 120.234  1.00 64.55           C  
ATOM   3758  O   SER A 562     153.418 189.749 119.088  1.00 64.55           O  
ATOM   3759  CB  SER A 562     155.616 189.832 121.733  1.00 64.55           C  
ATOM   3760  OG  SER A 562     154.764 189.811 122.871  1.00 64.55           O  
ATOM   3761  N   VAL A 563     152.743 189.279 121.196  1.00 72.15           N  
ATOM   3762  CA  VAL A 563     151.364 189.699 120.975  1.00 72.15           C  
ATOM   3763  C   VAL A 563     151.324 191.155 120.501  1.00 72.15           C  
ATOM   3764  O   VAL A 563     150.635 191.486 119.533  1.00 72.15           O  
ATOM   3765  CB  VAL A 563     150.507 189.461 122.232  1.00 72.15           C  
ATOM   3766  CG1 VAL A 563     149.244 190.309 122.269  1.00 72.15           C  
ATOM   3767  CG2 VAL A 563     150.143 187.995 122.378  1.00 72.15           C  
ATOM   3768  N   GLU A 564     152.094 192.015 121.174  1.00 74.07           N  
ATOM   3769  CA  GLU A 564     152.457 193.293 120.584  1.00 74.07           C  
ATOM   3770  C   GLU A 564     153.617 193.042 119.627  1.00 74.07           C  
ATOM   3771  O   GLU A 564     154.636 192.482 120.037  1.00 74.07           O  
ATOM   3772  CB  GLU A 564     152.841 194.292 121.671  1.00 74.07           C  
ATOM   3773  CG  GLU A 564     153.406 195.599 121.131  1.00 74.07           C  
ATOM   3774  CD  GLU A 564     152.410 196.411 120.324  1.00 74.07           C  
ATOM   3775  OE1 GLU A 564     152.694 196.685 119.145  1.00 74.07           O  
ATOM   3776  OE2 GLU A 564     151.358 196.781 120.885  1.00 74.07           O  
ATOM   3777  N   ASP A 565     153.469 193.484 118.375  1.00 73.63           N  
ATOM   3778  CA  ASP A 565     154.398 193.116 117.312  1.00 73.63           C  
ATOM   3779  C   ASP A 565     155.716 193.885 117.431  1.00 73.63           C  
ATOM   3780  O   ASP A 565     156.128 194.603 116.518  1.00 73.63           O  
ATOM   3781  CB  ASP A 565     153.743 193.307 115.948  1.00 73.63           C  
ATOM   3782  CG  ASP A 565     153.196 194.711 115.756  1.00 73.63           C  
ATOM   3783  OD1 ASP A 565     153.231 195.488 116.716  1.00 73.63           O  
ATOM   3784  OD2 ASP A 565     152.720 195.008 114.663  1.00 73.63           O  
ATOM   3785  N   MET A 566     156.361 193.771 118.602  1.00 74.20           N  
ATOM   3786  CA  MET A 566     157.651 194.359 118.928  1.00 74.20           C  
ATOM   3787  C   MET A 566     157.581 195.889 118.897  1.00 74.20           C  
ATOM   3788  O   MET A 566     158.597 196.565 119.047  1.00 74.20           O  
ATOM   3789  CB  MET A 566     158.727 193.850 117.959  1.00 74.20           C  
ATOM   3790  CG  MET A 566     158.943 192.352 118.017  1.00 74.20           C  
ATOM   3791  SD  MET A 566     158.929 191.733 119.715  1.00 74.20           S  
ATOM   3792  CE  MET A 566     160.108 190.394 119.564  1.00 74.20           C  
ATOM   3793  N   GLN A 567     156.381 196.426 118.602  1.00 78.54           N  
ATOM   3794  CA  GLN A 567     156.066 197.856 118.613  1.00 78.54           C  
ATOM   3795  C   GLN A 567     156.915 198.662 117.612  1.00 78.54           C  
ATOM   3796  O   GLN A 567     156.965 199.891 117.687  1.00 78.54           O  
ATOM   3797  CB  GLN A 567     156.249 198.404 120.033  1.00 78.54           C  
ATOM   3798  CG  GLN A 567     155.270 199.521 120.399  1.00 78.54           C  
ATOM   3799  CD  GLN A 567     155.499 200.101 121.774  1.00 78.54           C  
ATOM   3800  OE1 GLN A 567     155.878 199.405 122.715  1.00 78.54           O  
ATOM   3801  NE2 GLN A 567     155.249 201.395 121.909  1.00 78.54           N  
ATOM   3802  N   ARG A 568     157.635 197.968 116.718  1.00 77.65           N  
ATOM   3803  CA  ARG A 568     158.453 198.619 115.700  1.00 77.65           C  
ATOM   3804  C   ARG A 568     157.535 199.310 114.688  1.00 77.65           C  
ATOM   3805  O   ARG A 568     157.742 200.471 114.360  1.00 77.65           O  
ATOM   3806  CB  ARG A 568     159.477 197.662 115.076  1.00 77.65           C  
ATOM   3807  CG  ARG A 568     158.888 196.489 114.300  1.00 77.65           C  
ATOM   3808  CD  ARG A 568     159.928 195.455 113.914  1.00 77.65           C  
ATOM   3809  NE  ARG A 568     159.408 194.091 113.853  1.00 77.65           N  
ATOM   3810  CZ  ARG A 568     160.130 192.993 113.646  1.00 77.65           C  
ATOM   3811  NH1 ARG A 568     161.439 193.069 113.470  1.00 77.65           N  
ATOM   3812  NH2 ARG A 568     159.535 191.814 113.610  1.00 77.65           N  
ATOM   3813  N   LYS A 569     156.515 198.586 114.223  1.00 75.52           N  
ATOM   3814  CA  LYS A 569     155.415 199.102 113.417  1.00 75.52           C  
ATOM   3815  C   LYS A 569     154.259 198.128 113.617  1.00 75.52           C  
ATOM   3816  O   LYS A 569     154.501 197.012 114.057  1.00 75.52           O  
ATOM   3817  CB  LYS A 569     155.813 199.258 111.943  1.00 75.52           C  
ATOM   3818  CG  LYS A 569     156.305 198.010 111.223  1.00 75.52           C  
ATOM   3819  CD  LYS A 569     156.065 198.081 109.734  1.00 75.52           C  
ATOM   3820  CE  LYS A 569     156.629 196.905 108.964  1.00 75.52           C  
ATOM   3821  NZ  LYS A 569     155.933 196.699 107.669  1.00 75.52           N  
ATOM   3822  N   GLY A 570     153.031 198.552 113.285  1.00 76.16           N  
ATOM   3823  CA  GLY A 570     151.840 197.719 113.354  1.00 76.16           C  
ATOM   3824  C   GLY A 570     151.791 196.664 112.251  1.00 76.16           C  
ATOM   3825  O   GLY A 570     150.931 195.779 112.299  1.00 76.16           O  
ATOM   3826  N   TYR A 571     152.673 196.808 111.244  1.00 75.17           N  
ATOM   3827  CA  TYR A 571     152.633 196.033 110.010  1.00 75.17           C  
ATOM   3828  C   TYR A 571     151.270 196.322 109.378  1.00 75.17           C  
ATOM   3829  O   TYR A 571     150.745 195.524 108.613  1.00 75.17           O  
ATOM   3830  CB  TYR A 571     152.966 194.552 110.257  1.00 75.17           C  
ATOM   3831  CG  TYR A 571     154.432 194.235 110.447  1.00 75.17           C  
ATOM   3832  CD1 TYR A 571     155.127 193.499 109.500  1.00 75.17           C  
ATOM   3833  CD2 TYR A 571     155.128 194.681 111.562  1.00 75.17           C  
ATOM   3834  CE1 TYR A 571     156.474 193.213 109.660  1.00 75.17           C  
ATOM   3835  CE2 TYR A 571     156.476 194.412 111.734  1.00 75.17           C  
ATOM   3836  CZ  TYR A 571     157.151 193.671 110.779  1.00 75.17           C  
ATOM   3837  OH  TYR A 571     158.479 193.401 110.929  1.00 75.17           O  
ATOM   3838  N   SER A 572     150.684 197.465 109.778  1.00 81.02           N  
ATOM   3839  CA  SER A 572     149.297 197.808 109.505  1.00 81.02           C  
ATOM   3840  C   SER A 572     148.392 196.703 110.053  1.00 81.02           C  
ATOM   3841  O   SER A 572     148.258 195.650 109.431  1.00 81.02           O  
ATOM   3842  CB  SER A 572     149.069 198.077 108.029  1.00 81.02           C  
ATOM   3843  OG  SER A 572     147.690 198.344 107.776  1.00 81.02           O  
ATOM   3844  N   GLU A 573     147.767 196.949 111.216  1.00 81.60           N  
ATOM   3845  CA  GLU A 573     146.894 195.977 111.866  1.00 81.60           C  
ATOM   3846  C   GLU A 573     145.752 195.579 110.927  1.00 81.60           C  
ATOM   3847  O   GLU A 573     145.331 194.425 110.929  1.00 81.60           O  
ATOM   3848  CB  GLU A 573     146.331 196.507 113.186  1.00 81.60           C  
ATOM   3849  CG  GLU A 573     147.391 196.813 114.229  1.00 81.60           C  
ATOM   3850  CD  GLU A 573     148.257 195.634 114.633  1.00 81.60           C  
ATOM   3851  OE1 GLU A 573     147.740 194.486 114.643  1.00 81.60           O  
ATOM   3852  OE2 GLU A 573     149.446 195.873 114.931  1.00 81.60           O  
ATOM   3853  N   GLN A 574     145.245 196.544 110.145  1.00 83.11           N  
ATOM   3854  CA  GLN A 574     144.235 196.291 109.125  1.00 83.11           C  
ATOM   3855  C   GLN A 574     144.813 195.368 108.049  1.00 83.11           C  
ATOM   3856  O   GLN A 574     144.101 194.486 107.573  1.00 83.11           O  
ATOM   3857  CB  GLN A 574     143.750 197.622 108.532  1.00 83.11           C  
ATOM   3858  CG  GLN A 574     142.897 197.506 107.266  1.00 83.11           C  
ATOM   3859  CD  GLN A 574     141.704 196.595 107.443  1.00 83.11           C  
ATOM   3860  OE1 GLN A 574     140.997 196.671 108.445  1.00 83.11           O  
ATOM   3861  NE2 GLN A 574     141.468 195.725 106.471  1.00 83.11           N  
ATOM   3862  N   ASP A 575     146.094 195.547 107.706  1.00 77.99           N  
ATOM   3863  CA  ASP A 575     146.736 194.758 106.653  1.00 77.99           C  
ATOM   3864  C   ASP A 575     147.100 193.352 107.150  1.00 77.99           C  
ATOM   3865  O   ASP A 575     147.605 192.558 106.359  1.00 77.99           O  
ATOM   3866  CB  ASP A 575     147.962 195.473 106.068  1.00 77.99           C  
ATOM   3867  CG  ASP A 575     148.330 195.047 104.651  1.00 77.99           C  
ATOM   3868  OD1 ASP A 575     149.323 194.303 104.501  1.00 77.99           O  
ATOM   3869  OD2 ASP A 575     147.637 195.479 103.701  1.00 77.99           O  
ATOM   3870  N   LEU A 576     146.856 193.040 108.438  1.00 73.21           N  
ATOM   3871  CA  LEU A 576     146.941 191.660 108.919  1.00 73.21           C  
ATOM   3872  C   LEU A 576     145.944 190.796 108.142  1.00 73.21           C  
ATOM   3873  O   LEU A 576     146.192 189.607 108.007  1.00 73.21           O  
ATOM   3874  CB  LEU A 576     146.664 191.572 110.425  1.00 73.21           C  
ATOM   3875  CG  LEU A 576     147.004 190.245 111.104  1.00 73.21           C  
ATOM   3876  CD1 LEU A 576     148.509 190.079 111.193  1.00 73.21           C  
ATOM   3877  CD2 LEU A 576     146.374 190.169 112.488  1.00 73.21           C  
ATOM   3878  N   GLU A 577     144.859 191.424 107.663  1.00 76.35           N  
ATOM   3879  CA  GLU A 577     143.821 190.759 106.897  1.00 76.35           C  
ATOM   3880  C   GLU A 577     144.266 190.526 105.454  1.00 76.35           C  
ATOM   3881  O   GLU A 577     143.809 189.558 104.865  1.00 76.35           O  
ATOM   3882  CB  GLU A 577     142.503 191.541 106.944  1.00 76.35           C  
ATOM   3883  CG  GLU A 577     141.852 191.547 108.316  1.00 76.35           C  
ATOM   3884  CD  GLU A 577     141.752 192.896 109.000  1.00 76.35           C  
ATOM   3885  OE1 GLU A 577     142.621 193.221 109.841  1.00 76.35           O  
ATOM   3886  OE2 GLU A 577     140.797 193.628 108.689  1.00 76.35           O  
ATOM   3887  N   ALA A 578     145.068 191.434 104.870  1.00 69.25           N  
ATOM   3888  CA  ALA A 578     145.613 191.261 103.526  1.00 69.25           C  
ATOM   3889  C   ALA A 578     146.567 190.067 103.464  1.00 69.25           C  
ATOM   3890  O   ALA A 578     146.525 189.288 102.509  1.00 69.25           O  
ATOM   3891  CB  ALA A 578     146.292 192.537 103.071  1.00 69.25           C  
ATOM   3892  N   ILE A 579     147.419 189.915 104.488  1.00 67.11           N  
ATOM   3893  CA  ILE A 579     148.274 188.739 104.573  1.00 67.11           C  
ATOM   3894  C   ILE A 579     147.419 187.481 104.735  1.00 67.11           C  
ATOM   3895  O   ILE A 579     147.694 186.449 104.128  1.00 67.11           O  
ATOM   3896  CB  ILE A 579     149.311 188.905 105.696  1.00 67.11           C  
ATOM   3897  CG1 ILE A 579     150.324 189.987 105.314  1.00 67.11           C  
ATOM   3898  CG2 ILE A 579     149.983 187.580 106.018  1.00 67.11           C  
ATOM   3899  CD1 ILE A 579     151.012 190.648 106.490  1.00 67.11           C  
ATOM   3900  N   LEU A 580     146.363 187.590 105.542  1.00 69.83           N  
ATOM   3901  CA  LEU A 580     145.423 186.489 105.727  1.00 69.83           C  
ATOM   3902  C   LEU A 580     144.507 186.316 104.514  1.00 69.83           C  
ATOM   3903  O   LEU A 580     143.770 185.340 104.454  1.00 69.83           O  
ATOM   3904  CB  LEU A 580     144.588 186.735 106.987  1.00 69.83           C  
ATOM   3905  CG  LEU A 580     144.107 185.471 107.706  1.00 69.83           C  
ATOM   3906  CD1 LEU A 580     145.289 184.711 108.300  1.00 69.83           C  
ATOM   3907  CD2 LEU A 580     143.112 185.816 108.807  1.00 69.83           C  
ATOM   3908  N   ASP A 581     144.549 187.250 103.550  1.00 73.30           N  
ATOM   3909  CA  ASP A 581     143.718 187.183 102.357  1.00 73.30           C  
ATOM   3910  C   ASP A 581     144.453 186.508 101.196  1.00 73.30           C  
ATOM   3911  O   ASP A 581     143.879 185.665 100.507  1.00 73.30           O  
ATOM   3912  CB  ASP A 581     143.230 188.575 101.971  1.00 73.30           C  
ATOM   3913  CG  ASP A 581     142.305 188.600 100.766  1.00 73.30           C  
ATOM   3914  OD1 ASP A 581     141.999 189.720 100.294  1.00 73.30           O  
ATOM   3915  OD2 ASP A 581     141.857 187.522 100.323  1.00 73.30           O  
ATOM   3916  N   VAL A 582     145.715 186.883 100.986  1.00 70.82           N  
ATOM   3917  CA  VAL A 582     146.486 186.341  99.874  1.00 70.82           C  
ATOM   3918  C   VAL A 582     146.655 184.827 100.015  1.00 70.82           C  
ATOM   3919  O   VAL A 582     146.845 184.132  99.022  1.00 70.82           O  
ATOM   3920  CB  VAL A 582     147.843 187.051  99.742  1.00 70.82           C  
ATOM   3921  CG1 VAL A 582     147.636 188.529  99.469  1.00 70.82           C  
ATOM   3922  CG2 VAL A 582     148.687 186.854 100.991  1.00 70.82           C  
ATOM   3923  N   VAL A 583     146.586 184.324 101.248  1.00 71.32           N  
ATOM   3924  CA  VAL A 583     146.733 182.900 101.483  1.00 71.32           C  
ATOM   3925  C   VAL A 583     145.395 182.173 101.319  1.00 71.32           C  
ATOM   3926  O   VAL A 583     145.357 180.938 101.297  1.00 71.32           O  
ATOM   3927  CB  VAL A 583     147.407 182.685 102.848  1.00 71.32           C  
ATOM   3928  CG1 VAL A 583     147.539 181.236 103.238  1.00 71.32           C  
ATOM   3929  CG2 VAL A 583     148.759 183.364 102.878  1.00 71.32           C  
ATOM   3930  N   HIS A 584     144.301 182.932 101.197  1.00 77.41           N  
ATOM   3931  CA  HIS A 584     142.964 182.378 100.963  1.00 77.41           C  
ATOM   3932  C   HIS A 584     142.477 181.550 102.149  1.00 77.41           C  
ATOM   3933  O   HIS A 584     142.130 180.375 102.009  1.00 77.41           O  
ATOM   3934  CB  HIS A 584     142.888 181.579  99.652  1.00 77.41           C  
ATOM   3935  CG  HIS A 584     143.369 182.326  98.456  1.00 77.41           C  
ATOM   3936  ND1 HIS A 584     143.218 183.692  98.324  1.00 77.41           N  
ATOM   3937  CD2 HIS A 584     144.009 181.908  97.342  1.00 77.41           C  
ATOM   3938  CE1 HIS A 584     143.735 184.085  97.176  1.00 77.41           C  
ATOM   3939  NE2 HIS A 584     144.224 183.006  96.551  1.00 77.41           N  
ATOM   3940  N   LEU A 585     142.482 182.185 103.322  1.00 76.88           N  
ATOM   3941  CA  LEU A 585     141.877 181.627 104.525  1.00 76.88           C  
ATOM   3942  C   LEU A 585     141.077 182.692 105.272  1.00 76.88           C  
ATOM   3943  O   LEU A 585     141.025 182.705 106.503  1.00 76.88           O  
ATOM   3944  CB  LEU A 585     142.944 180.940 105.400  1.00 76.88           C  
ATOM   3945  CG  LEU A 585     143.868 181.791 106.285  1.00 76.88           C  
ATOM   3946  CD1 LEU A 585     144.559 180.902 107.310  1.00 76.88           C  
ATOM   3947  CD2 LEU A 585     144.905 182.514 105.442  1.00 76.88           C  
ATOM   3948  N   HIS A 586     140.421 183.573 104.520  1.00 83.57           N  
ATOM   3949  CA  HIS A 586     139.705 184.704 105.088  1.00 83.57           C  
ATOM   3950  C   HIS A 586     138.564 184.280 106.014  1.00 83.57           C  
ATOM   3951  O   HIS A 586     138.074 185.096 106.788  1.00 83.57           O  
ATOM   3952  CB  HIS A 586     139.193 185.616 103.975  1.00 83.57           C  
ATOM   3953  CG  HIS A 586     138.892 187.006 104.437  1.00 83.57           C  
ATOM   3954  ND1 HIS A 586     137.681 187.356 105.004  1.00 83.57           N  
ATOM   3955  CD2 HIS A 586     139.636 188.134 104.413  1.00 83.57           C  
ATOM   3956  CE1 HIS A 586     137.693 188.640 105.308  1.00 83.57           C  
ATOM   3957  NE2 HIS A 586     138.884 189.139 104.957  1.00 83.57           N  
ATOM   3958  N   HIS A 587     138.127 183.022 105.914  1.00 79.15           N  
ATOM   3959  CA  HIS A 587     137.039 182.542 106.754  1.00 79.15           C  
ATOM   3960  C   HIS A 587     137.493 182.322 108.197  1.00 79.15           C  
ATOM   3961  O   HIS A 587     136.662 182.335 109.107  1.00 79.15           O  
ATOM   3962  CB  HIS A 587     136.430 181.265 106.176  1.00 79.15           C  
ATOM   3963  CG  HIS A 587     137.395 180.128 106.116  1.00 79.15           C  
ATOM   3964  ND1 HIS A 587     138.332 180.005 105.106  1.00 79.15           N  
ATOM   3965  CD2 HIS A 587     137.573 179.061 106.925  1.00 79.15           C  
ATOM   3966  CE1 HIS A 587     139.045 178.913 105.294  1.00 79.15           C  
ATOM   3967  NE2 HIS A 587     138.594 178.309 106.401  1.00 79.15           N  
ATOM   3968  N   ILE A 588     138.798 182.112 108.405  1.00 77.48           N  
ATOM   3969  CA  ILE A 588     139.312 181.850 109.744  1.00 77.48           C  
ATOM   3970  C   ILE A 588     139.105 183.045 110.669  1.00 77.48           C  
ATOM   3971  O   ILE A 588     138.729 182.879 111.825  1.00 77.48           O  
ATOM   3972  CB  ILE A 588     140.779 181.382 109.666  1.00 77.48           C  
ATOM   3973  CG1 ILE A 588     140.842 179.973 109.081  1.00 77.48           C  
ATOM   3974  CG2 ILE A 588     141.488 181.449 111.011  1.00 77.48           C  
ATOM   3975  CD1 ILE A 588     140.099 178.946 109.902  1.00 77.48           C  
ATOM   3976  N   LEU A 589     139.353 184.249 110.157  1.00 80.53           N  
ATOM   3977  CA  LEU A 589     139.242 185.454 110.973  1.00 80.53           C  
ATOM   3978  C   LEU A 589     137.841 185.593 111.574  1.00 80.53           C  
ATOM   3979  O   LEU A 589     137.680 186.193 112.631  1.00 80.53           O  
ATOM   3980  CB  LEU A 589     139.631 186.678 110.134  1.00 80.53           C  
ATOM   3981  CG  LEU A 589     139.771 188.010 110.874  1.00 80.53           C  
ATOM   3982  CD1 LEU A 589     140.915 188.817 110.288  1.00 80.53           C  
ATOM   3983  CD2 LEU A 589     138.474 188.802 110.802  1.00 80.53           C  
ATOM   3984  N   GLN A 590     136.829 185.047 110.886  1.00 84.37           N  
ATOM   3985  CA  GLN A 590     135.461 185.102 111.379  1.00 84.37           C  
ATOM   3986  C   GLN A 590     134.849 183.711 111.534  1.00 84.37           C  
ATOM   3987  O   GLN A 590     133.623 183.612 111.595  1.00 84.37           O  
ATOM   3988  CB  GLN A 590     134.585 185.963 110.463  1.00 84.37           C  
ATOM   3989  CG  GLN A 590     134.990 187.430 110.447  1.00 84.37           C  
ATOM   3990  CD  GLN A 590     134.215 188.256 109.449  1.00 84.37           C  
ATOM   3991  OE1 GLN A 590     133.517 187.736 108.580  1.00 84.37           O  
ATOM   3992  NE2 GLN A 590     134.337 189.569 109.566  1.00 84.37           N  
ATOM   3993  N   ARG A 591     135.682 182.662 111.627  1.00 85.22           N  
ATOM   3994  CA  ARG A 591     135.167 181.319 111.855  1.00 85.22           C  
ATOM   3995  C   ARG A 591     134.501 181.223 113.229  1.00 85.22           C  
ATOM   3996  O   ARG A 591     133.426 180.632 113.338  1.00 85.22           O  
ATOM   3997  CB  ARG A 591     136.279 180.288 111.660  1.00 85.22           C  
ATOM   3998  CG  ARG A 591     135.805 178.844 111.706  1.00 85.22           C  
ATOM   3999  CD  ARG A 591     136.942 177.880 111.459  1.00 85.22           C  
ATOM   4000  NE  ARG A 591     136.521 176.488 111.544  1.00 85.22           N  
ATOM   4001  CZ  ARG A 591     137.255 175.436 111.185  1.00 85.22           C  
ATOM   4002  NH1 ARG A 591     138.475 175.595 110.698  1.00 85.22           N  
ATOM   4003  NH2 ARG A 591     136.759 174.219 111.312  1.00 85.22           N  
ATOM   4004  N   GLU A 592     135.153 181.791 114.251  1.00 87.22           N  
ATOM   4005  CA  GLU A 592     134.629 181.751 115.612  1.00 87.22           C  
ATOM   4006  C   GLU A 592     134.594 183.142 116.250  1.00 87.22           C  
ATOM   4007  O   GLU A 592     133.689 183.428 117.041  1.00 87.22           O  
ATOM   4008  CB  GLU A 592     135.400 180.718 116.438  1.00 87.22           C  
ATOM   4009  CG  GLU A 592     134.819 180.469 117.820  1.00 87.22           C  
ATOM   4010  CD  GLU A 592     135.528 179.379 118.602  1.00 87.22           C  
ATOM   4011  OE1 GLU A 592     136.049 178.439 117.968  1.00 87.22           O  
ATOM   4012  OE2 GLU A 592     135.557 179.470 119.846  1.00 87.22           O  
ATOM   4013  N   GLY A 593     135.581 183.983 115.913  1.00 84.29           N  
ATOM   4014  CA  GLY A 593     135.638 185.343 116.424  1.00 84.29           C  
ATOM   4015  C   GLY A 593     136.682 186.181 115.701  1.00 84.29           C  
ATOM   4016  O   GLY A 593     137.742 185.676 115.346  1.00 84.29           O  
ATOM   4017  N   GLY A 594     136.373 187.465 115.483  1.00 81.57           N  
ATOM   4018  CA  GLY A 594     137.337 188.403 114.919  1.00 81.57           C  
ATOM   4019  C   GLY A 594     138.621 188.453 115.745  1.00 81.57           C  
ATOM   4020  O   GLY A 594     138.595 188.985 116.851  1.00 81.57           O  
ATOM   4021  N   TRP A 595     139.720 187.891 115.214  1.00 80.86           N  
ATOM   4022  CA  TRP A 595     140.958 187.717 115.964  1.00 80.86           C  
ATOM   4023  C   TRP A 595     140.687 186.912 117.236  1.00 80.86           C  
ATOM   4024  O   TRP A 595     140.750 187.416 118.361  1.00 80.86           O  
ATOM   4025  CB  TRP A 595     141.641 189.059 116.244  1.00 80.86           C  
ATOM   4026  CG  TRP A 595     142.018 189.808 115.007  1.00 80.86           C  
ATOM   4027  CD1 TRP A 595     141.934 189.370 113.717  1.00 80.86           C  
ATOM   4028  CD2 TRP A 595     142.623 191.111 114.944  1.00 80.86           C  
ATOM   4029  NE1 TRP A 595     142.421 190.316 112.857  1.00 80.86           N  
ATOM   4030  CE2 TRP A 595     142.841 191.400 113.578  1.00 80.86           C  
ATOM   4031  CE3 TRP A 595     142.983 192.068 115.901  1.00 80.86           C  
ATOM   4032  CZ2 TRP A 595     143.404 192.602 113.149  1.00 80.86           C  
ATOM   4033  CZ3 TRP A 595     143.538 193.256 115.478  1.00 80.86           C  
ATOM   4034  CH2 TRP A 595     143.749 193.516 114.121  1.00 80.86           C  
ATOM   4035  N   GLU A 596     140.332 185.648 116.999  1.00 79.03           N  
ATOM   4036  CA  GLU A 596     139.798 184.734 118.000  1.00 79.03           C  
ATOM   4037  C   GLU A 596     140.601 184.792 119.300  1.00 79.03           C  
ATOM   4038  O   GLU A 596     141.819 184.974 119.298  1.00 79.03           O  
ATOM   4039  CB  GLU A 596     139.821 183.295 117.484  1.00 79.03           C  
ATOM   4040  CG  GLU A 596     139.019 183.048 116.218  1.00 79.03           C  
ATOM   4041  CD  GLU A 596     138.694 181.582 115.999  1.00 79.03           C  
ATOM   4042  OE1 GLU A 596     138.640 180.838 116.999  1.00 79.03           O  
ATOM   4043  OE2 GLU A 596     138.487 181.188 114.837  1.00 79.03           O  
ATOM   4044  N   ALA A 597     139.889 184.594 120.414  1.00 73.29           N  
ATOM   4045  CA  ALA A 597     140.506 184.322 121.701  1.00 73.29           C  
ATOM   4046  C   ALA A 597     141.277 183.000 121.634  1.00 73.29           C  
ATOM   4047  O   ALA A 597     141.136 182.234 120.677  1.00 73.29           O  
ATOM   4048  CB  ALA A 597     139.441 184.321 122.779  1.00 73.29           C  
ATOM   4049  N   MET A 598     142.086 182.750 122.666  1.00 72.94           N  
ATOM   4050  CA  MET A 598     142.982 181.606 122.726  1.00 72.94           C  
ATOM   4051  C   MET A 598     142.232 180.290 122.511  1.00 72.94           C  
ATOM   4052  O   MET A 598     141.417 179.894 123.342  1.00 72.94           O  
ATOM   4053  CB  MET A 598     143.688 181.569 124.082  1.00 72.94           C  
ATOM   4054  CG  MET A 598     144.257 182.916 124.474  1.00 72.94           C  
ATOM   4055  SD  MET A 598     145.425 182.787 125.848  1.00 72.94           S  
ATOM   4056  CE  MET A 598     146.153 184.423 125.792  1.00 72.94           C  
ATOM   4057  N   CYS A 599     142.501 179.653 121.364  1.00 70.75           N  
ATOM   4058  CA  CYS A 599     141.965 178.338 121.043  1.00 70.75           C  
ATOM   4059  C   CYS A 599     143.096 177.311 121.098  1.00 70.75           C  
ATOM   4060  O   CYS A 599     144.241 177.645 121.430  1.00 70.75           O  
ATOM   4061  CB  CYS A 599     141.285 178.371 119.678  1.00 70.75           C  
ATOM   4062  SG  CYS A 599     140.081 177.039 119.436  1.00 70.75           S  
ATOM   4063  N   ASP A 600     142.777 176.059 120.749  1.00 67.97           N  
ATOM   4064  CA  ASP A 600     143.781 175.005 120.706  1.00 67.97           C  
ATOM   4065  C   ASP A 600     144.766 175.249 119.561  1.00 67.97           C  
ATOM   4066  O   ASP A 600     145.974 175.089 119.723  1.00 67.97           O  
ATOM   4067  CB  ASP A 600     143.154 173.618 120.603  1.00 67.97           C  
ATOM   4068  CG  ASP A 600     144.160 172.507 120.858  1.00 67.97           C  
ATOM   4069  OD1 ASP A 600     145.199 172.791 121.495  1.00 67.97           O  
ATOM   4070  OD2 ASP A 600     143.894 171.366 120.441  1.00 67.97           O  
ATOM   4071  N   TRP A 601     144.226 175.613 118.391  1.00 64.06           N  
ATOM   4072  CA  TRP A 601     144.983 175.936 117.184  1.00 64.06           C  
ATOM   4073  C   TRP A 601     145.847 174.779 116.674  1.00 64.06           C  
ATOM   4074  O   TRP A 601     146.683 174.976 115.801  1.00 64.06           O  
ATOM   4075  CB  TRP A 601     145.844 177.178 117.410  1.00 64.06           C  
ATOM   4076  CG  TRP A 601     145.110 178.479 117.465  1.00 64.06           C  
ATOM   4077  CD1 TRP A 601     145.291 179.468 118.383  1.00 64.06           C  
ATOM   4078  CD2 TRP A 601     144.082 178.952 116.576  1.00 64.06           C  
ATOM   4079  NE1 TRP A 601     144.455 180.522 118.130  1.00 64.06           N  
ATOM   4080  CE2 TRP A 601     143.692 180.227 117.036  1.00 64.06           C  
ATOM   4081  CE3 TRP A 601     143.433 178.413 115.464  1.00 64.06           C  
ATOM   4082  CZ2 TRP A 601     142.712 180.982 116.395  1.00 64.06           C  
ATOM   4083  CZ3 TRP A 601     142.469 179.155 114.823  1.00 64.06           C  
ATOM   4084  CH2 TRP A 601     142.104 180.418 115.296  1.00 64.06           C  
ATOM   4085  N   LYS A 602     145.694 173.587 117.261  1.00 65.91           N  
ATOM   4086  CA  LYS A 602     146.476 172.426 116.858  1.00 65.91           C  
ATOM   4087  C   LYS A 602     145.588 171.300 116.320  1.00 65.91           C  
ATOM   4088  O   LYS A 602     146.004 170.548 115.437  1.00 65.91           O  
ATOM   4089  CB  LYS A 602     147.346 171.927 118.014  1.00 65.91           C  
ATOM   4090  CG  LYS A 602     148.404 170.913 117.615  1.00 65.91           C  
ATOM   4091  CD  LYS A 602     148.453 169.729 118.542  1.00 65.91           C  
ATOM   4092  CE  LYS A 602     149.353 168.623 118.037  1.00 65.91           C  
ATOM   4093  NZ  LYS A 602     149.454 167.504 119.006  1.00 65.91           N  
ATOM   4094  N   ASP A 603     144.386 171.170 116.877  1.00 67.43           N  
ATOM   4095  CA  ASP A 603     143.414 170.192 116.398  1.00 67.43           C  
ATOM   4096  C   ASP A 603     142.210 170.844 115.719  1.00 67.43           C  
ATOM   4097  O   ASP A 603     141.488 170.169 114.988  1.00 67.43           O  
ATOM   4098  CB  ASP A 603     142.948 169.271 117.528  1.00 67.43           C  
ATOM   4099  CG  ASP A 603     144.107 168.551 118.191  1.00 67.43           C  
ATOM   4100  OD1 ASP A 603     145.047 168.192 117.458  1.00 67.43           O  
ATOM   4101  OD2 ASP A 603     144.071 168.371 119.434  1.00 67.43           O  
ATOM   4102  N   VAL A 604     141.988 172.134 115.968  1.00 64.27           N  
ATOM   4103  CA  VAL A 604     140.866 172.851 115.374  1.00 64.27           C  
ATOM   4104  C   VAL A 604     141.094 173.023 113.873  1.00 64.27           C  
ATOM   4105  O   VAL A 604     140.204 172.752 113.066  1.00 64.27           O  
ATOM   4106  CB  VAL A 604     140.625 174.192 116.085  1.00 64.27           C  
ATOM   4107  CG1 VAL A 604     139.601 175.052 115.359  1.00 64.27           C  
ATOM   4108  CG2 VAL A 604     140.198 173.949 117.523  1.00 64.27           C  
ATOM   4109  N   LEU A 605     142.290 173.485 113.504  1.00 62.19           N  
ATOM   4110  CA  LEU A 605     142.589 173.841 112.123  1.00 62.19           C  
ATOM   4111  C   LEU A 605     142.898 172.591 111.302  1.00 62.19           C  
ATOM   4112  O   LEU A 605     143.393 171.589 111.822  1.00 62.19           O  
ATOM   4113  CB  LEU A 605     143.759 174.826 112.082  1.00 62.19           C  
ATOM   4114  CG  LEU A 605     143.485 176.223 112.627  1.00 62.19           C  
ATOM   4115  CD1 LEU A 605     144.728 177.085 112.496  1.00 62.19           C  
ATOM   4116  CD2 LEU A 605     142.311 176.890 111.929  1.00 62.19           C  
ATOM   4117  N   SER A 606     142.598 172.675 110.002  1.00 58.66           N  
ATOM   4118  CA  SER A 606     142.853 171.591 109.061  1.00 58.66           C  
ATOM   4119  C   SER A 606     144.352 171.364 108.896  1.00 58.66           C  
ATOM   4120  O   SER A 606     145.145 172.304 108.954  1.00 58.66           O  
ATOM   4121  CB  SER A 606     142.203 171.859 107.731  1.00 58.66           C  
ATOM   4122  OG  SER A 606     142.088 170.663 106.975  1.00 58.66           O  
ATOM   4123  N   GLY A 607     144.741 170.104 108.685  1.00 56.06           N  
ATOM   4124  CA  GLY A 607     146.137 169.762 108.451  1.00 56.06           C  
ATOM   4125  C   GLY A 607     146.739 170.532 107.276  1.00 56.06           C  
ATOM   4126  O   GLY A 607     147.881 170.997 107.322  1.00 56.06           O  
ATOM   4127  N   GLY A 608     145.934 170.681 106.224  1.00 57.34           N  
ATOM   4128  CA  GLY A 608     146.321 171.475 105.072  1.00 57.34           C  
ATOM   4129  C   GLY A 608     146.182 172.979 105.285  1.00 57.34           C  
ATOM   4130  O   GLY A 608     146.359 173.737 104.333  1.00 57.34           O  
ATOM   4131  N   GLU A 609     145.807 173.401 106.502  1.00 59.86           N  
ATOM   4132  CA  GLU A 609     145.643 174.805 106.867  1.00 59.86           C  
ATOM   4133  C   GLU A 609     146.638 175.212 107.964  1.00 59.86           C  
ATOM   4134  O   GLU A 609     146.796 176.397 108.224  1.00 59.86           O  
ATOM   4135  CB  GLU A 609     144.196 175.064 107.319  1.00 59.86           C  
ATOM   4136  CG  GLU A 609     143.891 176.498 107.728  1.00 59.86           C  
ATOM   4137  CD  GLU A 609     142.420 176.837 107.637  1.00 59.86           C  
ATOM   4138  OE1 GLU A 609     141.627 176.168 108.334  1.00 59.86           O  
ATOM   4139  OE2 GLU A 609     142.075 177.773 106.879  1.00 59.86           O  
ATOM   4140  N   LYS A 610     147.285 174.248 108.636  1.00 55.35           N  
ATOM   4141  CA  LYS A 610     148.395 174.555 109.523  1.00 55.35           C  
ATOM   4142  C   LYS A 610     149.603 174.854 108.637  1.00 55.35           C  
ATOM   4143  O   LYS A 610     150.560 175.463 109.101  1.00 55.35           O  
ATOM   4144  CB  LYS A 610     148.612 173.436 110.550  1.00 55.35           C  
ATOM   4145  CG  LYS A 610     147.490 173.234 111.554  1.00 55.35           C  
ATOM   4146  CD  LYS A 610     147.555 171.899 112.270  1.00 55.35           C  
ATOM   4147  CE  LYS A 610     148.779 171.745 113.150  1.00 55.35           C  
ATOM   4148  NZ  LYS A 610     148.790 170.438 113.848  1.00 55.35           N  
ATOM   4149  N   GLN A 611     149.563 174.377 107.384  1.00 56.24           N  
ATOM   4150  CA  GLN A 611     150.591 174.650 106.393  1.00 56.24           C  
ATOM   4151  C   GLN A 611     150.491 176.085 105.882  1.00 56.24           C  
ATOM   4152  O   GLN A 611     151.488 176.654 105.441  1.00 56.24           O  
ATOM   4153  CB  GLN A 611     150.497 173.638 105.246  1.00 56.24           C  
ATOM   4154  CG  GLN A 611     150.868 172.221 105.660  1.00 56.24           C  
ATOM   4155  CD  GLN A 611     152.353 171.960 105.782  1.00 56.24           C  
ATOM   4156  OE1 GLN A 611     153.191 172.821 105.509  1.00 56.24           O  
ATOM   4157  NE2 GLN A 611     152.687 170.755 106.206  1.00 56.24           N  
ATOM   4158  N   ARG A 612     149.275 176.646 105.886  1.00 59.68           N  
ATOM   4159  CA  ARG A 612     149.037 177.962 105.311  1.00 59.68           C  
ATOM   4160  C   ARG A 612     149.142 179.067 106.372  1.00 59.68           C  
ATOM   4161  O   ARG A 612     149.282 180.222 105.979  1.00 59.68           O  
ATOM   4162  CB  ARG A 612     147.737 177.962 104.495  1.00 59.68           C  
ATOM   4163  CG  ARG A 612     146.500 178.373 105.272  1.00 59.68           C  
ATOM   4164  CD  ARG A 612     145.207 178.249 104.473  1.00 59.68           C  
ATOM   4165  NE  ARG A 612     144.907 176.939 103.890  1.00 59.68           N  
ATOM   4166  CZ  ARG A 612     145.227 176.549 102.661  1.00 59.68           C  
ATOM   4167  NH1 ARG A 612     145.877 177.369 101.854  1.00 59.68           N  
ATOM   4168  NH2 ARG A 612     144.931 175.321 102.267  1.00 59.68           N  
ATOM   4169  N   ILE A 613     149.047 178.742 107.678  1.00 54.28           N  
ATOM   4170  CA  ILE A 613     149.332 179.690 108.759  1.00 54.28           C  
ATOM   4171  C   ILE A 613     150.849 179.856 108.888  1.00 54.28           C  
ATOM   4172  O   ILE A 613     151.308 180.949 109.189  1.00 54.28           O  
ATOM   4173  CB  ILE A 613     148.675 179.324 110.115  1.00 54.28           C  
ATOM   4174  CG1 ILE A 613     147.151 179.469 110.068  1.00 54.28           C  
ATOM   4175  CG2 ILE A 613     149.287 180.120 111.273  1.00 54.28           C  
ATOM   4176  CD1 ILE A 613     146.595 180.881 110.255  1.00 54.28           C  
ATOM   4177  N   GLY A 614     151.616 178.767 108.737  1.00 49.14           N  
ATOM   4178  CA  GLY A 614     153.064 178.866 108.599  1.00 49.14           C  
ATOM   4179  C   GLY A 614     153.480 179.555 107.299  1.00 49.14           C  
ATOM   4180  O   GLY A 614     154.599 180.037 107.174  1.00 49.14           O  
ATOM   4181  N   MET A 615     152.574 179.586 106.321  1.00 54.70           N  
ATOM   4182  CA  MET A 615     152.756 180.338 105.092  1.00 54.70           C  
ATOM   4183  C   MET A 615     152.092 181.715 105.167  1.00 54.70           C  
ATOM   4184  O   MET A 615     152.121 182.463 104.192  1.00 54.70           O  
ATOM   4185  CB  MET A 615     152.204 179.545 103.903  1.00 54.70           C  
ATOM   4186  CG  MET A 615     152.879 179.827 102.565  1.00 54.70           C  
ATOM   4187  SD  MET A 615     154.625 179.356 102.531  1.00 54.70           S  
ATOM   4188  CE  MET A 615     154.520 177.640 103.038  1.00 54.70           C  
ATOM   4189  N   ALA A 616     151.468 182.043 106.304  1.00 50.68           N  
ATOM   4190  CA  ALA A 616     151.020 183.402 106.575  1.00 50.68           C  
ATOM   4191  C   ALA A 616     152.083 184.181 107.346  1.00 50.68           C  
ATOM   4192  O   ALA A 616     152.185 185.399 107.191  1.00 50.68           O  
ATOM   4193  CB  ALA A 616     149.702 183.394 107.321  1.00 50.68           C  
ATOM   4194  N   ARG A 617     152.854 183.493 108.193  1.00 45.78           N  
ATOM   4195  CA  ARG A 617     153.954 184.133 108.900  1.00 45.78           C  
ATOM   4196  C   ARG A 617     155.039 184.605 107.932  1.00 45.78           C  
ATOM   4197  O   ARG A 617     155.650 185.646 108.149  1.00 45.78           O  
ATOM   4198  CB  ARG A 617     154.563 183.194 109.944  1.00 45.78           C  
ATOM   4199  CG  ARG A 617     153.612 182.804 111.064  1.00 45.78           C  
ATOM   4200  CD  ARG A 617     154.059 181.544 111.768  1.00 45.78           C  
ATOM   4201  NE  ARG A 617     153.042 181.024 112.667  1.00 45.78           N  
ATOM   4202  CZ  ARG A 617     153.098 179.831 113.257  1.00 45.78           C  
ATOM   4203  NH1 ARG A 617     154.142 179.042 113.072  1.00 45.78           N  
ATOM   4204  NH2 ARG A 617     152.128 179.443 114.065  1.00 45.78           N  
ATOM   4205  N   MET A 618     155.253 183.838 106.854  1.00 50.75           N  
ATOM   4206  CA  MET A 618     156.298 184.153 105.889  1.00 50.75           C  
ATOM   4207  C   MET A 618     156.070 185.514 105.236  1.00 50.75           C  
ATOM   4208  O   MET A 618     157.021 186.289 105.093  1.00 50.75           O  
ATOM   4209  CB  MET A 618     156.403 183.047 104.842  1.00 50.75           C  
ATOM   4210  CG  MET A 618     157.322 183.351 103.684  1.00 50.75           C  
ATOM   4211  SD  MET A 618     156.805 182.516 102.170  1.00 50.75           S  
ATOM   4212  CE  MET A 618     155.859 183.821 101.393  1.00 50.75           C  
ATOM   4213  N   PHE A 619     154.811 185.811 104.893  1.00 56.80           N  
ATOM   4214  CA  PHE A 619     154.464 187.138 104.405  1.00 56.80           C  
ATOM   4215  C   PHE A 619     154.713 188.212 105.464  1.00 56.80           C  
ATOM   4216  O   PHE A 619     155.160 189.305 105.125  1.00 56.80           O  
ATOM   4217  CB  PHE A 619     153.004 187.201 103.970  1.00 56.80           C  
ATOM   4218  CG  PHE A 619     152.744 186.630 102.603  1.00 56.80           C  
ATOM   4219  CD1 PHE A 619     152.924 187.409 101.466  1.00 56.80           C  
ATOM   4220  CD2 PHE A 619     152.300 185.327 102.459  1.00 56.80           C  
ATOM   4221  CE1 PHE A 619     152.683 186.884 100.206  1.00 56.80           C  
ATOM   4222  CE2 PHE A 619     152.058 184.803 101.196  1.00 56.80           C  
ATOM   4223  CZ  PHE A 619     152.249 185.583 100.074  1.00 56.80           C  
ATOM   4224  N   TYR A 620     154.491 187.873 106.739  1.00 55.22           N  
ATOM   4225  CA  TYR A 620     154.620 188.843 107.811  1.00 55.22           C  
ATOM   4226  C   TYR A 620     156.075 189.270 108.013  1.00 55.22           C  
ATOM   4227  O   TYR A 620     156.420 190.429 107.786  1.00 55.22           O  
ATOM   4228  CB  TYR A 620     154.020 188.295 109.102  1.00 55.22           C  
ATOM   4229  CG  TYR A 620     154.152 189.253 110.252  1.00 55.22           C  
ATOM   4230  CD1 TYR A 620     153.306 190.346 110.372  1.00 55.22           C  
ATOM   4231  CD2 TYR A 620     155.164 189.090 111.183  1.00 55.22           C  
ATOM   4232  CE1 TYR A 620     153.434 191.227 111.430  1.00 55.22           C  
ATOM   4233  CE2 TYR A 620     155.309 189.964 112.243  1.00 55.22           C  
ATOM   4234  CZ  TYR A 620     154.440 191.032 112.362  1.00 55.22           C  
ATOM   4235  OH  TYR A 620     154.598 191.888 113.402  1.00 55.22           O  
ATOM   4236  N   HIS A 621     156.918 188.318 108.431  1.00 49.67           N  
ATOM   4237  CA  HIS A 621     158.333 188.604 108.594  1.00 49.67           C  
ATOM   4238  C   HIS A 621     158.967 188.587 107.211  1.00 49.67           C  
ATOM   4239  O   HIS A 621     159.555 187.589 106.805  1.00 49.67           O  
ATOM   4240  CB  HIS A 621     158.999 187.576 109.517  1.00 49.67           C  
ATOM   4241  CG  HIS A 621     158.211 187.242 110.740  1.00 49.67           C  
ATOM   4242  ND1 HIS A 621     158.415 187.891 111.931  1.00 49.67           N  
ATOM   4243  CD2 HIS A 621     157.217 186.348 110.957  1.00 49.67           C  
ATOM   4244  CE1 HIS A 621     157.598 187.400 112.844  1.00 49.67           C  
ATOM   4245  NE2 HIS A 621     156.852 186.457 112.269  1.00 49.67           N  
ATOM   4246  N   ARG A 622     158.817 189.700 106.491  1.00 57.23           N  
ATOM   4247  CA  ARG A 622     159.228 189.784 105.100  1.00 57.23           C  
ATOM   4248  C   ARG A 622     160.706 189.435 104.985  1.00 57.23           C  
ATOM   4249  O   ARG A 622     161.577 190.216 105.373  1.00 57.23           O  
ATOM   4250  CB  ARG A 622     158.982 191.180 104.530  1.00 57.23           C  
ATOM   4251  CG  ARG A 622     157.523 191.606 104.524  1.00 57.23           C  
ATOM   4252  CD  ARG A 622     157.331 193.096 104.673  1.00 57.23           C  
ATOM   4253  NE  ARG A 622     157.689 193.575 106.002  1.00 57.23           N  
ATOM   4254  CZ  ARG A 622     158.629 194.483 106.264  1.00 57.23           C  
ATOM   4255  NH1 ARG A 622     158.861 194.849 107.513  1.00 57.23           N  
ATOM   4256  NH2 ARG A 622     159.330 195.034 105.287  1.00 57.23           N  
ATOM   4257  N   PRO A 623     161.042 188.226 104.491  1.00 56.81           N  
ATOM   4258  CA  PRO A 623     162.425 187.769 104.537  1.00 56.81           C  
ATOM   4259  C   PRO A 623     163.163 188.127 103.247  1.00 56.81           C  
ATOM   4260  O   PRO A 623     162.608 188.746 102.341  1.00 56.81           O  
ATOM   4261  CB  PRO A 623     162.263 186.250 104.666  1.00 56.81           C  
ATOM   4262  CG  PRO A 623     160.811 185.945 104.305  1.00 56.81           C  
ATOM   4263  CD  PRO A 623     160.151 187.236 103.864  1.00 56.81           C  
ATOM   4264  N   LYS A 624     164.428 187.711 103.155  1.00 65.13           N  
ATOM   4265  CA  LYS A 624     165.214 187.867 101.942  1.00 65.13           C  
ATOM   4266  C   LYS A 624     165.396 186.498 101.299  1.00 65.13           C  
ATOM   4267  O   LYS A 624     165.600 186.416 100.095  1.00 65.13           O  
ATOM   4268  CB  LYS A 624     166.566 188.512 102.251  1.00 65.13           C  
ATOM   4269  CG  LYS A 624     167.386 188.929 101.039  1.00 65.13           C  
ATOM   4270  CD  LYS A 624     167.057 190.313 100.530  1.00 65.13           C  
ATOM   4271  CE  LYS A 624     167.998 190.795  99.446  1.00 65.13           C  
ATOM   4272  NZ  LYS A 624     167.770 190.106  98.152  1.00 65.13           N  
ATOM   4273  N   TYR A 625     165.316 185.434 102.112  1.00 61.84           N  
ATOM   4274  CA  TYR A 625     165.447 184.066 101.629  1.00 61.84           C  
ATOM   4275  C   TYR A 625     164.599 183.147 102.495  1.00 61.84           C  
ATOM   4276  O   TYR A 625     165.050 182.698 103.545  1.00 61.84           O  
ATOM   4277  CB  TYR A 625     166.908 183.602 101.566  1.00 61.84           C  
ATOM   4278  CG  TYR A 625     167.777 184.435 100.660  1.00 61.84           C  
ATOM   4279  CD1 TYR A 625     167.814 184.232  99.295  1.00 61.84           C  
ATOM   4280  CD2 TYR A 625     168.522 185.486 101.185  1.00 61.84           C  
ATOM   4281  CE1 TYR A 625     168.596 185.027  98.473  1.00 61.84           C  
ATOM   4282  CE2 TYR A 625     169.306 186.292 100.379  1.00 61.84           C  
ATOM   4283  CZ  TYR A 625     169.329 186.069  99.015  1.00 61.84           C  
ATOM   4284  OH  TYR A 625     170.101 186.852  98.208  1.00 61.84           O  
ATOM   4285  N   ALA A 626     163.350 182.915 102.073  1.00 50.40           N  
ATOM   4286  CA  ALA A 626     162.453 182.042 102.806  1.00 50.40           C  
ATOM   4287  C   ALA A 626     162.788 180.592 102.480  1.00 50.40           C  
ATOM   4288  O   ALA A 626     162.584 180.144 101.356  1.00 50.40           O  
ATOM   4289  CB  ALA A 626     161.011 182.358 102.511  1.00 50.40           C  
ATOM   4290  N   LEU A 627     163.279 179.853 103.484  1.00 46.94           N  
ATOM   4291  CA  LEU A 627     163.629 178.450 103.305  1.00 46.94           C  
ATOM   4292  C   LEU A 627     162.390 177.579 103.506  1.00 46.94           C  
ATOM   4293  O   LEU A 627     162.259 176.868 104.506  1.00 46.94           O  
ATOM   4294  CB  LEU A 627     164.753 178.097 104.281  1.00 46.94           C  
ATOM   4295  CG  LEU A 627     166.171 178.400 103.798  1.00 46.94           C  
ATOM   4296  CD1 LEU A 627     166.461 179.890 103.762  1.00 46.94           C  
ATOM   4297  CD2 LEU A 627     167.172 177.704 104.695  1.00 46.94           C  
ATOM   4298  N   LEU A 628     161.492 177.618 102.517  1.00 50.24           N  
ATOM   4299  CA  LEU A 628     160.279 176.807 102.542  1.00 50.24           C  
ATOM   4300  C   LEU A 628     160.703 175.349 102.592  1.00 50.24           C  
ATOM   4301  O   LEU A 628     161.791 175.010 102.143  1.00 50.24           O  
ATOM   4302  CB  LEU A 628     159.428 177.069 101.299  1.00 50.24           C  
ATOM   4303  CG  LEU A 628     158.941 178.499 101.080  1.00 50.24           C  
ATOM   4304  CD1 LEU A 628     158.324 178.611  99.705  1.00 50.24           C  
ATOM   4305  CD2 LEU A 628     157.925 178.916 102.135  1.00 50.24           C  
ATOM   4306  N   ASP A 629     159.915 174.526 103.273  1.00 52.62           N  
ATOM   4307  CA  ASP A 629     160.201 173.100 103.299  1.00 52.62           C  
ATOM   4308  C   ASP A 629     158.910 172.283 103.192  1.00 52.62           C  
ATOM   4309  O   ASP A 629     158.165 172.223 104.159  1.00 52.62           O  
ATOM   4310  CB  ASP A 629     161.009 172.690 104.546  1.00 52.62           C  
ATOM   4311  CG  ASP A 629     161.212 171.181 104.640  1.00 52.62           C  
ATOM   4312  OD1 ASP A 629     162.372 170.707 104.704  1.00 52.62           O  
ATOM   4313  OD2 ASP A 629     160.209 170.457 104.654  1.00 52.62           O  
ATOM   4314  N   GLN A 630     158.680 171.570 102.076  1.00 61.59           N  
ATOM   4315  CA  GLN A 630     157.521 170.686 101.931  1.00 61.59           C  
ATOM   4316  C   GLN A 630     156.195 171.360 102.341  1.00 61.59           C  
ATOM   4317  O   GLN A 630     155.568 170.906 103.296  1.00 61.59           O  
ATOM   4318  CB  GLN A 630     157.750 169.374 102.700  1.00 61.59           C  
ATOM   4319  CG  GLN A 630     158.967 168.593 102.217  1.00 61.59           C  
ATOM   4320  CD  GLN A 630     159.150 167.267 102.918  1.00 61.59           C  
ATOM   4321  OE1 GLN A 630     158.412 166.915 103.837  1.00 61.59           O  
ATOM   4322  NE2 GLN A 630     160.162 166.519 102.501  1.00 61.59           N  
ATOM   4323  N   CYS A 631     155.755 172.426 101.626  1.00 70.83           N  
ATOM   4324  CA  CYS A 631     154.431 173.055 101.756  1.00 70.83           C  
ATOM   4325  C   CYS A 631     153.390 172.262 100.951  1.00 70.83           C  
ATOM   4326  O   CYS A 631     152.882 172.691  99.913  1.00 70.83           O  
ATOM   4327  CB  CYS A 631     154.421 174.534 101.344  1.00 70.83           C  
ATOM   4328  SG  CYS A 631     152.755 175.223 101.125  1.00 70.83           S  
ATOM   4329  N   THR A 632     153.081 171.059 101.460  1.00 72.04           N  
ATOM   4330  CA  THR A 632     152.164 170.088 100.879  1.00 72.04           C  
ATOM   4331  C   THR A 632     150.773 170.268 101.494  1.00 72.04           C  
ATOM   4332  O   THR A 632     150.525 171.234 102.211  1.00 72.04           O  
ATOM   4333  CB  THR A 632     152.697 168.665 101.122  1.00 72.04           C  
ATOM   4334  OG1 THR A 632     151.857 167.733 100.446  1.00 72.04           O  
ATOM   4335  CG2 THR A 632     152.755 168.313 102.593  1.00 72.04           C  
ATOM   4336  N   SER A 633     149.871 169.310 101.222  1.00 72.28           N  
ATOM   4337  CA  SER A 633     148.507 169.264 101.730  1.00 72.28           C  
ATOM   4338  C   SER A 633     147.698 170.509 101.367  1.00 72.28           C  
ATOM   4339  O   SER A 633     146.611 170.677 101.911  1.00 72.28           O  
ATOM   4340  CB  SER A 633     148.455 168.977 103.221  1.00 72.28           C  
ATOM   4341  OG  SER A 633     147.133 168.751 103.681  1.00 72.28           O  
ATOM   4342  N   ALA A 634     148.208 171.367 100.478  1.00 72.97           N  
ATOM   4343  CA  ALA A 634     147.443 172.479  99.942  1.00 72.97           C  
ATOM   4344  C   ALA A 634     146.966 172.116  98.538  1.00 72.97           C  
ATOM   4345  O   ALA A 634     147.670 171.422  97.806  1.00 72.97           O  
ATOM   4346  CB  ALA A 634     148.260 173.747  99.942  1.00 72.97           C  
ATOM   4347  N   VAL A 635     145.777 172.602  98.173  1.00 81.44           N  
ATOM   4348  CA  VAL A 635     145.176 172.225  96.903  1.00 81.44           C  
ATOM   4349  C   VAL A 635     146.048 172.775  95.775  1.00 81.44           C  
ATOM   4350  O   VAL A 635     146.580 173.878  95.871  1.00 81.44           O  
ATOM   4351  CB  VAL A 635     143.713 172.682  96.806  1.00 81.44           C  
ATOM   4352  CG1 VAL A 635     143.082 172.220  95.507  1.00 81.44           C  
ATOM   4353  CG2 VAL A 635     142.903 172.178  97.987  1.00 81.44           C  
ATOM   4354  N   SER A 636     146.183 171.991  94.699  1.00 81.39           N  
ATOM   4355  CA  SER A 636     147.276 172.076  93.734  1.00 81.39           C  
ATOM   4356  C   SER A 636     147.589 173.497  93.243  1.00 81.39           C  
ATOM   4357  O   SER A 636     148.684 174.005  93.487  1.00 81.39           O  
ATOM   4358  CB  SER A 636     147.024 171.160  92.564  1.00 81.39           C  
ATOM   4359  OG  SER A 636     146.805 169.827  92.999  1.00 81.39           O  
ATOM   4360  N   ILE A 637     146.650 174.128  92.527  1.00 82.96           N  
ATOM   4361  CA  ILE A 637     146.982 175.342  91.793  1.00 82.96           C  
ATOM   4362  C   ILE A 637     146.073 176.497  92.200  1.00 82.96           C  
ATOM   4363  O   ILE A 637     146.439 177.664  92.048  1.00 82.96           O  
ATOM   4364  CB  ILE A 637     146.908 175.087  90.277  1.00 82.96           C  
ATOM   4365  CG1 ILE A 637     145.484 174.740  89.844  1.00 82.96           C  
ATOM   4366  CG2 ILE A 637     147.895 174.011  89.853  1.00 82.96           C  
ATOM   4367  CD1 ILE A 637     145.178 175.118  88.417  1.00 82.96           C  
ATOM   4368  N   ASP A 638     144.869 176.184  92.661  1.00 83.99           N  
ATOM   4369  CA  ASP A 638     143.887 177.214  92.980  1.00 83.99           C  
ATOM   4370  C   ASP A 638     144.341 178.070  94.166  1.00 83.99           C  
ATOM   4371  O   ASP A 638     143.992 179.249  94.230  1.00 83.99           O  
ATOM   4372  CB  ASP A 638     142.516 176.596  93.254  1.00 83.99           C  
ATOM   4373  CG  ASP A 638     142.586 175.476  94.277  1.00 83.99           C  
ATOM   4374  OD1 ASP A 638     143.701 175.175  94.740  1.00 83.99           O  
ATOM   4375  OD2 ASP A 638     141.527 174.911  94.597  1.00 83.99           O  
ATOM   4376  N   VAL A 639     145.031 177.458  95.150  1.00 80.90           N  
ATOM   4377  CA  VAL A 639     145.456 178.150  96.360  1.00 80.90           C  
ATOM   4378  C   VAL A 639     146.983 178.187  96.420  1.00 80.90           C  
ATOM   4379  O   VAL A 639     147.536 179.268  96.566  1.00 80.90           O  
ATOM   4380  CB  VAL A 639     144.811 177.610  97.663  1.00 80.90           C  
ATOM   4381  CG1 VAL A 639     145.171 176.165  97.973  1.00 80.90           C  
ATOM   4382  CG2 VAL A 639     145.112 178.494  98.855  1.00 80.90           C  
ATOM   4383  N   GLU A 640     147.645 177.032  96.280  1.00 79.47           N  
ATOM   4384  CA  GLU A 640     149.083 176.931  96.498  1.00 79.47           C  
ATOM   4385  C   GLU A 640     149.856 177.730  95.451  1.00 79.47           C  
ATOM   4386  O   GLU A 640     150.826 178.409  95.780  1.00 79.47           O  
ATOM   4387  CB  GLU A 640     149.513 175.471  96.509  1.00 79.47           C  
ATOM   4388  CG  GLU A 640     151.008 175.267  96.649  1.00 79.47           C  
ATOM   4389  CD  GLU A 640     151.440 173.826  96.539  1.00 79.47           C  
ATOM   4390  OE1 GLU A 640     150.722 173.036  95.904  1.00 79.47           O  
ATOM   4391  OE2 GLU A 640     152.487 173.487  97.104  1.00 79.47           O  
ATOM   4392  N   GLY A 641     149.433 177.632  94.190  1.00 74.56           N  
ATOM   4393  CA  GLY A 641     150.077 178.387  93.124  1.00 74.56           C  
ATOM   4394  C   GLY A 641     150.006 179.898  93.334  1.00 74.56           C  
ATOM   4395  O   GLY A 641     150.952 180.602  93.014  1.00 74.56           O  
ATOM   4396  N   LYS A 642     148.906 180.384  93.915  1.00 74.68           N  
ATOM   4397  CA  LYS A 642     148.752 181.805  94.181  1.00 74.68           C  
ATOM   4398  C   LYS A 642     149.762 182.312  95.215  1.00 74.68           C  
ATOM   4399  O   LYS A 642     150.320 183.389  95.043  1.00 74.68           O  
ATOM   4400  CB  LYS A 642     147.317 182.098  94.620  1.00 74.68           C  
ATOM   4401  CG  LYS A 642     146.248 181.558  93.682  1.00 74.68           C  
ATOM   4402  CD  LYS A 642     145.946 182.505  92.541  1.00 74.68           C  
ATOM   4403  CE  LYS A 642     145.325 183.801  93.018  1.00 74.68           C  
ATOM   4404  NZ  LYS A 642     145.079 184.743  91.900  1.00 74.68           N  
ATOM   4405  N   ILE A 643     150.017 181.522  96.260  1.00 70.68           N  
ATOM   4406  CA  ILE A 643     150.932 181.949  97.311  1.00 70.68           C  
ATOM   4407  C   ILE A 643     152.345 182.076  96.744  1.00 70.68           C  
ATOM   4408  O   ILE A 643     153.014 183.084  96.959  1.00 70.68           O  
ATOM   4409  CB  ILE A 643     150.875 181.002  98.523  1.00 70.68           C  
ATOM   4410  CG1 ILE A 643     149.432 180.635  98.866  1.00 70.68           C  
ATOM   4411  CG2 ILE A 643     151.592 181.616  99.707  1.00 70.68           C  
ATOM   4412  CD1 ILE A 643     149.304 179.515  99.860  1.00 70.68           C  
ATOM   4413  N   PHE A 644     152.809 181.038  96.042  1.00 70.07           N  
ATOM   4414  CA  PHE A 644     154.168 181.034  95.519  1.00 70.07           C  
ATOM   4415  C   PHE A 644     154.380 182.168  94.520  1.00 70.07           C  
ATOM   4416  O   PHE A 644     155.437 182.798  94.514  1.00 70.07           O  
ATOM   4417  CB  PHE A 644     154.503 179.679  94.904  1.00 70.07           C  
ATOM   4418  CG  PHE A 644     155.068 178.686  95.883  1.00 70.07           C  
ATOM   4419  CD1 PHE A 644     154.372 178.320  97.026  1.00 70.07           C  
ATOM   4420  CD2 PHE A 644     156.311 178.117  95.654  1.00 70.07           C  
ATOM   4421  CE1 PHE A 644     154.904 177.399  97.915  1.00 70.07           C  
ATOM   4422  CE2 PHE A 644     156.847 177.191  96.539  1.00 70.07           C  
ATOM   4423  CZ  PHE A 644     156.136 176.830  97.665  1.00 70.07           C  
ATOM   4424  N   GLN A 645     153.368 182.431  93.687  1.00 70.36           N  
ATOM   4425  CA  GLN A 645     153.430 183.569  92.780  1.00 70.36           C  
ATOM   4426  C   GLN A 645     153.500 184.882  93.562  1.00 70.36           C  
ATOM   4427  O   GLN A 645     154.259 185.781  93.204  1.00 70.36           O  
ATOM   4428  CB  GLN A 645     152.237 183.561  91.827  1.00 70.36           C  
ATOM   4429  CG  GLN A 645     152.389 184.543  90.674  1.00 70.36           C  
ATOM   4430  CD  GLN A 645     152.080 183.950  89.315  1.00 70.36           C  
ATOM   4431  OE1 GLN A 645     152.592 182.894  88.932  1.00 70.36           O  
ATOM   4432  NE2 GLN A 645     151.250 184.647  88.555  1.00 70.36           N  
ATOM   4433  N   ALA A 646     152.698 184.990  94.628  1.00 65.44           N  
ATOM   4434  CA  ALA A 646     152.747 186.164  95.491  1.00 65.44           C  
ATOM   4435  C   ALA A 646     154.115 186.283  96.166  1.00 65.44           C  
ATOM   4436  O   ALA A 646     154.663 187.381  96.275  1.00 65.44           O  
ATOM   4437  CB  ALA A 646     151.626 186.131  96.503  1.00 65.44           C  
ATOM   4438  N   ALA A 647     154.661 185.147  96.617  1.00 66.11           N  
ATOM   4439  CA  ALA A 647     155.961 185.136  97.272  1.00 66.11           C  
ATOM   4440  C   ALA A 647     157.058 185.592  96.310  1.00 66.11           C  
ATOM   4441  O   ALA A 647     157.924 186.384  96.677  1.00 66.11           O  
ATOM   4442  CB  ALA A 647     156.264 183.773  97.836  1.00 66.11           C  
ATOM   4443  N   LYS A 648     157.015 185.091  95.073  1.00 69.13           N  
ATOM   4444  CA  LYS A 648     158.000 185.490  94.081  1.00 69.13           C  
ATOM   4445  C   LYS A 648     157.864 186.974  93.751  1.00 69.13           C  
ATOM   4446  O   LYS A 648     158.874 187.655  93.560  1.00 69.13           O  
ATOM   4447  CB  LYS A 648     157.874 184.629  92.827  1.00 69.13           C  
ATOM   4448  CG  LYS A 648     158.572 183.286  92.907  1.00 69.13           C  
ATOM   4449  CD  LYS A 648     158.189 182.400  91.741  1.00 69.13           C  
ATOM   4450  CE  LYS A 648     158.535 182.959  90.369  1.00 69.13           C  
ATOM   4451  NZ  LYS A 648     159.928 183.463  90.329  1.00 69.13           N  
ATOM   4452  N   ASP A 649     156.627 187.470  93.672  1.00 71.47           N  
ATOM   4453  CA  ASP A 649     156.394 188.872  93.353  1.00 71.47           C  
ATOM   4454  C   ASP A 649     156.804 189.798  94.498  1.00 71.47           C  
ATOM   4455  O   ASP A 649     156.898 191.010  94.295  1.00 71.47           O  
ATOM   4456  CB  ASP A 649     154.936 189.091  92.955  1.00 71.47           C  
ATOM   4457  CG  ASP A 649     154.664 188.730  91.506  1.00 71.47           C  
ATOM   4458  OD1 ASP A 649     155.245 189.399  90.628  1.00 71.47           O  
ATOM   4459  OD2 ASP A 649     153.878 187.786  91.268  1.00 71.47           O  
ATOM   4460  N   ALA A 650     157.034 189.236  95.696  1.00 65.32           N  
ATOM   4461  CA  ALA A 650     157.456 190.017  96.855  1.00 65.32           C  
ATOM   4462  C   ALA A 650     158.977 190.033  97.032  1.00 65.32           C  
ATOM   4463  O   ALA A 650     159.476 190.610  97.991  1.00 65.32           O  
ATOM   4464  CB  ALA A 650     156.769 189.505  98.097  1.00 65.32           C  
ATOM   4465  N   GLY A 651     159.717 189.409  96.107  1.00 66.39           N  
ATOM   4466  CA  GLY A 651     161.170 189.354  96.191  1.00 66.39           C  
ATOM   4467  C   GLY A 651     161.668 188.543  97.386  1.00 66.39           C  
ATOM   4468  O   GLY A 651     162.588 188.964  98.092  1.00 66.39           O  
ATOM   4469  N   ILE A 652     161.101 187.332  97.561  1.00 61.38           N  
ATOM   4470  CA  ILE A 652     161.445 186.451  98.683  1.00 61.38           C  
ATOM   4471  C   ILE A 652     162.541 185.385  98.411  1.00 61.38           C  
ATOM   4472  O   ILE A 652     163.009 184.759  99.362  1.00 61.38           O  
ATOM   4473  CB  ILE A 652     160.175 185.914  99.397  1.00 61.38           C  
ATOM   4474  CG1 ILE A 652     159.337 187.057  99.979  1.00 61.38           C  
ATOM   4475  CG2 ILE A 652     160.526 184.879 100.465  1.00 61.38           C  
ATOM   4476  CD1 ILE A 652     158.237 186.660 100.939  1.00 61.38           C  
ATOM   4477  N   ALA A 653     162.959 185.138  97.157  1.00 56.97           N  
ATOM   4478  CA  ALA A 653     164.030 184.193  96.832  1.00 56.97           C  
ATOM   4479  C   ALA A 653     163.818 182.818  97.478  1.00 56.97           C  
ATOM   4480  O   ALA A 653     164.643 182.373  98.268  1.00 56.97           O  
ATOM   4481  CB  ALA A 653     165.382 184.766  97.222  1.00 56.97           C  
ATOM   4482  N   LEU A 654     162.754 182.107  97.101  1.00 56.29           N  
ATOM   4483  CA  LEU A 654     162.393 180.853  97.756  1.00 56.29           C  
ATOM   4484  C   LEU A 654     163.516 179.826  97.626  1.00 56.29           C  
ATOM   4485  O   LEU A 654     164.290 179.900  96.677  1.00 56.29           O  
ATOM   4486  CB  LEU A 654     161.123 180.312  97.099  1.00 56.29           C  
ATOM   4487  CG  LEU A 654     159.911 181.243  97.079  1.00 56.29           C  
ATOM   4488  CD1 LEU A 654     158.737 180.578  96.378  1.00 56.29           C  
ATOM   4489  CD2 LEU A 654     159.516 181.691  98.481  1.00 56.29           C  
ATOM   4490  N   LEU A 655     163.609 178.914  98.608  1.00 52.25           N  
ATOM   4491  CA  LEU A 655     164.508 177.769  98.552  1.00 52.25           C  
ATOM   4492  C   LEU A 655     163.744 176.488  98.899  1.00 52.25           C  
ATOM   4493  O   LEU A 655     164.187 175.672  99.707  1.00 52.25           O  
ATOM   4494  CB  LEU A 655     165.672 177.983  99.529  1.00 52.25           C  
ATOM   4495  CG  LEU A 655     166.957 178.602  98.975  1.00 52.25           C  
ATOM   4496  CD1 LEU A 655     166.835 180.114  98.953  1.00 52.25           C  
ATOM   4497  CD2 LEU A 655     168.161 178.179  99.805  1.00 52.25           C  
ATOM   4498  N   SER A 656     162.591 176.304  98.258  1.00 57.80           N  
ATOM   4499  CA  SER A 656     161.628 175.283  98.666  1.00 57.80           C  
ATOM   4500  C   SER A 656     162.146 173.859  98.433  1.00 57.80           C  
ATOM   4501  O   SER A 656     162.825 173.602  97.451  1.00 57.80           O  
ATOM   4502  CB  SER A 656     160.319 175.482  97.956  1.00 57.80           C  
ATOM   4503  OG  SER A 656     160.389 174.955  96.641  1.00 57.80           O  
ATOM   4504  N   ILE A 657     161.802 172.922  99.338  1.00 57.96           N  
ATOM   4505  CA  ILE A 657     162.108 171.485  99.228  1.00 57.96           C  
ATOM   4506  C   ILE A 657     160.789 170.728  99.141  1.00 57.96           C  
ATOM   4507  O   ILE A 657     160.152 170.593 100.174  1.00 57.96           O  
ATOM   4508  CB  ILE A 657     162.881 170.909 100.447  1.00 57.96           C  
ATOM   4509  CG1 ILE A 657     164.331 171.383 100.480  1.00 57.96           C  
ATOM   4510  CG2 ILE A 657     162.806 169.384 100.503  1.00 57.96           C  
ATOM   4511  CD1 ILE A 657     165.117 170.948 101.703  1.00 57.96           C  
ATOM   4512  N   THR A 658     160.430 170.162  97.977  1.00 71.11           N  
ATOM   4513  CA  THR A 658     159.099 169.595  97.780  1.00 71.11           C  
ATOM   4514  C   THR A 658     159.184 168.372  96.875  1.00 71.11           C  
ATOM   4515  O   THR A 658     159.921 168.378  95.897  1.00 71.11           O  
ATOM   4516  CB  THR A 658     158.109 170.629  97.212  1.00 71.11           C  
ATOM   4517  OG1 THR A 658     156.821 170.034  97.051  1.00 71.11           O  
ATOM   4518  CG2 THR A 658     158.581 171.217  95.903  1.00 71.11           C  
ATOM   4519  N   HIS A 659     158.404 167.344  97.216  1.00 76.97           N  
ATOM   4520  CA  HIS A 659     158.172 166.202  96.347  1.00 76.97           C  
ATOM   4521  C   HIS A 659     156.824 166.360  95.642  1.00 76.97           C  
ATOM   4522  O   HIS A 659     156.003 165.438  95.647  1.00 76.97           O  
ATOM   4523  CB  HIS A 659     158.198 164.893  97.147  1.00 76.97           C  
ATOM   4524  CG  HIS A 659     159.403 164.704  98.005  1.00 76.97           C  
ATOM   4525  ND1 HIS A 659     159.322 164.644  99.383  1.00 76.97           N  
ATOM   4526  CD2 HIS A 659     160.713 164.595  97.694  1.00 76.97           C  
ATOM   4527  CE1 HIS A 659     160.528 164.468  99.885  1.00 76.97           C  
ATOM   4528  NE2 HIS A 659     161.400 164.439  98.867  1.00 76.97           N  
ATOM   4529  N   ARG A 660     156.587 167.534  95.037  1.00 73.88           N  
ATOM   4530  CA  ARG A 660     155.337 167.811  94.335  1.00 73.88           C  
ATOM   4531  C   ARG A 660     155.631 168.382  92.948  1.00 73.88           C  
ATOM   4532  O   ARG A 660     156.157 169.487  92.851  1.00 73.88           O  
ATOM   4533  CB  ARG A 660     154.471 168.806  95.113  1.00 73.88           C  
ATOM   4534  CG  ARG A 660     153.973 168.304  96.458  1.00 73.88           C  
ATOM   4535  CD  ARG A 660     152.894 169.217  97.002  1.00 73.88           C  
ATOM   4536  NE  ARG A 660     151.660 169.133  96.224  1.00 73.88           N  
ATOM   4537  CZ  ARG A 660     150.553 169.835  96.456  1.00 73.88           C  
ATOM   4538  NH1 ARG A 660     150.494 170.691  97.465  1.00 73.88           N  
ATOM   4539  NH2 ARG A 660     149.492 169.678  95.680  1.00 73.88           N  
ATOM   4540  N   PRO A 661     155.287 167.684  91.834  1.00 75.77           N  
ATOM   4541  CA  PRO A 661     155.462 168.219  90.485  1.00 75.77           C  
ATOM   4542  C   PRO A 661     154.840 169.571  90.148  1.00 75.77           C  
ATOM   4543  O   PRO A 661     155.196 170.127  89.124  1.00 75.77           O  
ATOM   4544  CB  PRO A 661     154.798 167.149  89.608  1.00 75.77           C  
ATOM   4545  CG  PRO A 661     155.074 165.879  90.356  1.00 75.77           C  
ATOM   4546  CD  PRO A 661     154.844 166.271  91.797  1.00 75.77           C  
ATOM   4547  N   SER A 662     153.954 170.106  90.998  1.00 75.89           N  
ATOM   4548  CA  SER A 662     153.203 171.315  90.690  1.00 75.89           C  
ATOM   4549  C   SER A 662     154.040 172.582  90.881  1.00 75.89           C  
ATOM   4550  O   SER A 662     153.713 173.621  90.308  1.00 75.89           O  
ATOM   4551  CB  SER A 662     151.917 171.380  91.478  1.00 75.89           C  
ATOM   4552  OG  SER A 662     152.138 171.958  92.753  1.00 75.89           O  
ATOM   4553  N   LEU A 663     155.079 172.519  91.721  1.00 76.97           N  
ATOM   4554  CA  LEU A 663     155.807 173.715  92.126  1.00 76.97           C  
ATOM   4555  C   LEU A 663     157.057 173.975  91.289  1.00 76.97           C  
ATOM   4556  O   LEU A 663     157.763 174.951  91.540  1.00 76.97           O  
ATOM   4557  CB  LEU A 663     156.188 173.617  93.602  1.00 76.97           C  
ATOM   4558  CG  LEU A 663     155.033 173.577  94.596  1.00 76.97           C  
ATOM   4559  CD1 LEU A 663     155.458 172.894  95.884  1.00 76.97           C  
ATOM   4560  CD2 LEU A 663     154.501 174.972  94.873  1.00 76.97           C  
ATOM   4561  N   TRP A 664     157.307 173.170  90.254  1.00 78.66           N  
ATOM   4562  CA  TRP A 664     158.527 173.290  89.467  1.00 78.66           C  
ATOM   4563  C   TRP A 664     158.508 174.481  88.511  1.00 78.66           C  
ATOM   4564  O   TRP A 664     159.539 174.836  87.953  1.00 78.66           O  
ATOM   4565  CB  TRP A 664     158.800 172.005  88.689  1.00 78.66           C  
ATOM   4566  CG  TRP A 664     159.007 170.802  89.551  1.00 78.66           C  
ATOM   4567  CD1 TRP A 664     158.152 170.291  90.480  1.00 78.66           C  
ATOM   4568  CD2 TRP A 664     160.144 169.921  89.532  1.00 78.66           C  
ATOM   4569  NE1 TRP A 664     158.678 169.163  91.049  1.00 78.66           N  
ATOM   4570  CE2 TRP A 664     159.903 168.916  90.495  1.00 78.66           C  
ATOM   4571  CE3 TRP A 664     161.344 169.897  88.812  1.00 78.66           C  
ATOM   4572  CZ2 TRP A 664     160.814 167.893  90.751  1.00 78.66           C  
ATOM   4573  CZ3 TRP A 664     162.244 168.885  89.064  1.00 78.66           C  
ATOM   4574  CH2 TRP A 664     161.982 167.902  90.022  1.00 78.66           C  
ATOM   4575  N   LYS A 665     157.339 175.105  88.324  1.00 76.22           N  
ATOM   4576  CA  LYS A 665     157.204 176.238  87.418  1.00 76.22           C  
ATOM   4577  C   LYS A 665     157.547 177.573  88.094  1.00 76.22           C  
ATOM   4578  O   LYS A 665     157.501 178.615  87.440  1.00 76.22           O  
ATOM   4579  CB  LYS A 665     155.782 176.255  86.865  1.00 76.22           C  
ATOM   4580  CG  LYS A 665     154.697 176.548  87.892  1.00 76.22           C  
ATOM   4581  CD  LYS A 665     153.320 176.598  87.267  1.00 76.22           C  
ATOM   4582  CE  LYS A 665     152.801 175.252  86.808  1.00 76.22           C  
ATOM   4583  NZ  LYS A 665     152.599 174.324  87.942  1.00 76.22           N  
ATOM   4584  N   TYR A 666     157.857 177.537  89.397  1.00 76.77           N  
ATOM   4585  CA  TYR A 666     158.179 178.745  90.150  1.00 76.77           C  
ATOM   4586  C   TYR A 666     159.648 178.800  90.553  1.00 76.77           C  
ATOM   4587  O   TYR A 666     160.033 179.713  91.273  1.00 76.77           O  
ATOM   4588  CB  TYR A 666     157.288 178.870  91.389  1.00 76.77           C  
ATOM   4589  CG  TYR A 666     155.817 178.715  91.102  1.00 76.77           C  
ATOM   4590  CD1 TYR A 666     155.105 179.673  90.393  1.00 76.77           C  
ATOM   4591  CD2 TYR A 666     155.150 177.572  91.507  1.00 76.77           C  
ATOM   4592  CE1 TYR A 666     153.756 179.513  90.126  1.00 76.77           C  
ATOM   4593  CE2 TYR A 666     153.795 177.400  91.266  1.00 76.77           C  
ATOM   4594  CZ  TYR A 666     153.099 178.375  90.570  1.00 76.77           C  
ATOM   4595  OH  TYR A 666     151.769 178.210  90.318  1.00 76.77           O  
ATOM   4596  N   HIS A 667     160.465 177.861  90.066  1.00 73.60           N  
ATOM   4597  CA  HIS A 667     161.863 177.751  90.454  1.00 73.60           C  
ATOM   4598  C   HIS A 667     162.730 177.744  89.198  1.00 73.60           C  
ATOM   4599  O   HIS A 667     162.262 177.318  88.137  1.00 73.60           O  
ATOM   4600  CB  HIS A 667     162.055 176.496  91.316  1.00 73.60           C  
ATOM   4601  CG  HIS A 667     161.463 176.583  92.681  1.00 73.60           C  
ATOM   4602  ND1 HIS A 667     160.112 176.813  92.888  1.00 73.60           N  
ATOM   4603  CD2 HIS A 667     162.003 176.446  93.909  1.00 73.60           C  
ATOM   4604  CE1 HIS A 667     159.852 176.824  94.172  1.00 73.60           C  
ATOM   4605  NE2 HIS A 667     160.999 176.615  94.823  1.00 73.60           N  
ATOM   4606  N   THR A 668     163.995 178.172  89.338  1.00 76.73           N  
ATOM   4607  CA  THR A 668     164.898 178.337  88.208  1.00 76.73           C  
ATOM   4608  C   THR A 668     166.203 177.554  88.384  1.00 76.73           C  
ATOM   4609  O   THR A 668     167.076 177.703  87.540  1.00 76.73           O  
ATOM   4610  CB  THR A 668     165.177 179.810  87.855  1.00 76.73           C  
ATOM   4611  OG1 THR A 668     166.460 180.227  88.332  1.00 76.73           O  
ATOM   4612  CG2 THR A 668     164.126 180.793  88.328  1.00 76.73           C  
ATOM   4613  N   HIS A 669     166.339 176.735  89.447  1.00 71.43           N  
ATOM   4614  CA  HIS A 669     167.476 175.840  89.654  1.00 71.43           C  
ATOM   4615  C   HIS A 669     166.934 174.522  90.216  1.00 71.43           C  
ATOM   4616  O   HIS A 669     165.769 174.530  90.603  1.00 71.43           O  
ATOM   4617  CB  HIS A 669     168.572 176.566  90.436  1.00 71.43           C  
ATOM   4618  CG  HIS A 669     169.670 177.107  89.583  1.00 71.43           C  
ATOM   4619  ND1 HIS A 669     169.549 178.294  88.869  1.00 71.43           N  
ATOM   4620  CD2 HIS A 669     170.900 176.630  89.310  1.00 71.43           C  
ATOM   4621  CE1 HIS A 669     170.657 178.510  88.192  1.00 71.43           C  
ATOM   4622  NE2 HIS A 669     171.502 177.505  88.446  1.00 71.43           N  
ATOM   4623  N   LEU A 670     167.738 173.435  90.245  1.00 70.78           N  
ATOM   4624  CA  LEU A 670     167.223 172.116  90.583  1.00 70.78           C  
ATOM   4625  C   LEU A 670     167.907 171.498  91.804  1.00 70.78           C  
ATOM   4626  O   LEU A 670     167.222 171.131  92.747  1.00 70.78           O  
ATOM   4627  CB  LEU A 670     167.312 171.193  89.363  1.00 70.78           C  
ATOM   4628  CG  LEU A 670     166.500 169.907  89.512  1.00 70.78           C  
ATOM   4629  CD1 LEU A 670     165.121 170.218  90.078  1.00 70.78           C  
ATOM   4630  CD2 LEU A 670     166.393 169.179  88.180  1.00 70.78           C  
ATOM   4631  N   LEU A 671     169.240 171.407  91.803  1.00 68.25           N  
ATOM   4632  CA  LEU A 671     169.985 170.737  92.872  1.00 68.25           C  
ATOM   4633  C   LEU A 671     169.254 169.476  93.358  1.00 68.25           C  
ATOM   4634  O   LEU A 671     168.659 169.491  94.444  1.00 68.25           O  
ATOM   4635  CB  LEU A 671     170.229 171.692  94.052  1.00 68.25           C  
ATOM   4636  CG  LEU A 671     171.456 171.372  94.928  1.00 68.25           C  
ATOM   4637  CD1 LEU A 671     171.896 172.599  95.688  1.00 68.25           C  
ATOM   4638  CD2 LEU A 671     171.237 170.228  95.913  1.00 68.25           C  
ATOM   4639  N   GLN A 672     169.301 168.390  92.570  1.00 71.06           N  
ATOM   4640  CA  GLN A 672     168.646 167.143  92.959  1.00 71.06           C  
ATOM   4641  C   GLN A 672     169.591 166.350  93.856  1.00 71.06           C  
ATOM   4642  O   GLN A 672     170.723 166.100  93.451  1.00 71.06           O  
ATOM   4643  CB  GLN A 672     168.278 166.297  91.737  1.00 71.06           C  
ATOM   4644  CG  GLN A 672     166.820 166.408  91.329  1.00 71.06           C  
ATOM   4645  CD  GLN A 672     166.543 165.843  89.958  1.00 71.06           C  
ATOM   4646  OE1 GLN A 672     167.377 165.188  89.332  1.00 71.06           O  
ATOM   4647  NE2 GLN A 672     165.333 166.065  89.484  1.00 71.06           N  
ATOM   4648  N   PHE A 673     169.130 165.992  95.070  1.00 69.23           N  
ATOM   4649  CA  PHE A 673     169.881 165.158  95.993  1.00 69.23           C  
ATOM   4650  C   PHE A 673     169.592 163.682  95.733  1.00 69.23           C  
ATOM   4651  O   PHE A 673     169.184 162.938  96.632  1.00 69.23           O  
ATOM   4652  CB  PHE A 673     169.539 165.542  97.429  1.00 69.23           C  
ATOM   4653  CG  PHE A 673     170.505 166.495  98.065  1.00 69.23           C  
ATOM   4654  CD1 PHE A 673     171.826 166.128  98.270  1.00 69.23           C  
ATOM   4655  CD2 PHE A 673     170.081 167.741  98.483  1.00 69.23           C  
ATOM   4656  CE1 PHE A 673     172.719 167.009  98.860  1.00 69.23           C  
ATOM   4657  CE2 PHE A 673     170.971 168.627  99.075  1.00 69.23           C  
ATOM   4658  CZ  PHE A 673     172.286 168.254  99.268  1.00 69.23           C  
ATOM   4659  N   ASP A 674     169.805 163.255  94.487  1.00 71.85           N  
ATOM   4660  CA  ASP A 674     169.406 161.929  94.041  1.00 71.85           C  
ATOM   4661  C   ASP A 674     170.191 160.847  94.785  1.00 71.85           C  
ATOM   4662  O   ASP A 674     171.380 161.005  95.066  1.00 71.85           O  
ATOM   4663  CB  ASP A 674     169.608 161.775  92.534  1.00 71.85           C  
ATOM   4664  CG  ASP A 674     171.054 161.962  92.114  1.00 71.85           C  
ATOM   4665  OD1 ASP A 674     171.464 161.345  91.101  1.00 71.85           O  
ATOM   4666  OD2 ASP A 674     171.755 162.751  92.792  1.00 71.85           O  
ATOM   4667  N   GLY A 675     169.494 159.757  95.101  1.00 68.02           N  
ATOM   4668  CA  GLY A 675     170.094 158.593  95.736  1.00 68.02           C  
ATOM   4669  C   GLY A 675     170.728 158.930  97.084  1.00 68.02           C  
ATOM   4670  O   GLY A 675     170.119 159.592  97.922  1.00 68.02           O  
ATOM   4671  N   GLU A 676     171.976 158.491  97.251  1.00 73.50           N  
ATOM   4672  CA  GLU A 676     172.745 158.761  98.452  1.00 73.50           C  
ATOM   4673  C   GLU A 676     174.081 159.371  98.045  1.00 73.50           C  
ATOM   4674  O   GLU A 676     174.894 158.722  97.386  1.00 73.50           O  
ATOM   4675  CB  GLU A 676     172.949 157.496  99.296  1.00 73.50           C  
ATOM   4676  CG  GLU A 676     171.678 156.699  99.549  1.00 73.50           C  
ATOM   4677  CD  GLU A 676     170.580 157.472 100.257  1.00 73.50           C  
ATOM   4678  OE1 GLU A 676     170.919 158.295 101.119  1.00 73.50           O  
ATOM   4679  OE2 GLU A 676     169.394 157.248  99.949  1.00 73.50           O  
ATOM   4680  N   GLY A 677     174.284 160.635  98.430  1.00 71.41           N  
ATOM   4681  CA  GLY A 677     175.524 161.344  98.153  1.00 71.41           C  
ATOM   4682  C   GLY A 677     175.451 162.226  96.907  1.00 71.41           C  
ATOM   4683  O   GLY A 677     176.310 163.092  96.717  1.00 71.41           O  
ATOM   4684  N   GLY A 678     174.430 162.006  96.066  1.00 67.45           N  
ATOM   4685  CA  GLY A 678     174.256 162.772  94.840  1.00 67.45           C  
ATOM   4686  C   GLY A 678     173.932 164.230  95.145  1.00 67.45           C  
ATOM   4687  O   GLY A 678     173.034 164.512  95.936  1.00 67.45           O  
ATOM   4688  N   TRP A 679     174.631 165.152  94.465  1.00 73.65           N  
ATOM   4689  CA  TRP A 679     174.461 166.576  94.692  1.00 73.65           C  
ATOM   4690  C   TRP A 679     173.797 167.261  93.497  1.00 73.65           C  
ATOM   4691  O   TRP A 679     172.746 167.880  93.651  1.00 73.65           O  
ATOM   4692  CB  TRP A 679     175.795 167.207  95.103  1.00 73.65           C  
ATOM   4693  CG  TRP A 679     175.909 168.686  94.897  1.00 73.65           C  
ATOM   4694  CD1 TRP A 679     174.965 169.638  95.162  1.00 73.65           C  
ATOM   4695  CD2 TRP A 679     177.032 169.383  94.341  1.00 73.65           C  
ATOM   4696  NE1 TRP A 679     175.429 170.876  94.824  1.00 73.65           N  
ATOM   4697  CE2 TRP A 679     176.691 170.752  94.312  1.00 73.65           C  
ATOM   4698  CE3 TRP A 679     178.287 168.987  93.868  1.00 73.65           C  
ATOM   4699  CZ2 TRP A 679     177.564 171.730  93.834  1.00 73.65           C  
ATOM   4700  CZ3 TRP A 679     179.151 169.951  93.396  1.00 73.65           C  
ATOM   4701  CH2 TRP A 679     178.793 171.302  93.383  1.00 73.65           C  
ATOM   4702  N   LYS A 680     174.417 167.152  92.319  1.00 72.70           N  
ATOM   4703  CA  LYS A 680     173.810 167.560  91.048  1.00 72.70           C  
ATOM   4704  C   LYS A 680     173.161 168.964  91.046  1.00 72.70           C  
ATOM   4705  O   LYS A 680     171.948 169.052  90.807  1.00 72.70           O  
ATOM   4706  CB  LYS A 680     172.791 166.513  90.572  1.00 72.70           C  
ATOM   4707  CG  LYS A 680     172.336 166.623  89.113  1.00 72.70           C  
ATOM   4708  CD  LYS A 680     171.233 165.672  88.710  1.00 72.70           C  
ATOM   4709  CE  LYS A 680     171.303 164.267  89.269  1.00 72.70           C  
ATOM   4710  NZ  LYS A 680     172.660 163.674  89.193  1.00 72.70           N  
ATOM   4711  N   PHE A 681     173.942 170.071  91.207  1.00 70.86           N  
ATOM   4712  CA  PHE A 681     173.428 171.443  91.116  1.00 70.86           C  
ATOM   4713  C   PHE A 681     173.364 171.828  89.642  1.00 70.86           C  
ATOM   4714  O   PHE A 681     174.383 172.176  89.051  1.00 70.86           O  
ATOM   4715  CB  PHE A 681     174.233 172.501  91.908  1.00 70.86           C  
ATOM   4716  CG  PHE A 681     173.641 173.893  92.020  1.00 70.86           C  
ATOM   4717  CD1 PHE A 681     172.295 174.064  92.317  1.00 70.86           C  
ATOM   4718  CD2 PHE A 681     174.428 175.040  91.903  1.00 70.86           C  
ATOM   4719  CE1 PHE A 681     171.742 175.324  92.454  1.00 70.86           C  
ATOM   4720  CE2 PHE A 681     173.863 176.305  92.021  1.00 70.86           C  
ATOM   4721  CZ  PHE A 681     172.522 176.447  92.309  1.00 70.86           C  
ATOM   4722  N   GLU A 682     172.169 171.742  89.057  1.00 71.61           N  
ATOM   4723  CA  GLU A 682     171.987 172.083  87.654  1.00 71.61           C  
ATOM   4724  C   GLU A 682     170.874 173.109  87.496  1.00 71.61           C  
ATOM   4725  O   GLU A 682     169.971 173.195  88.318  1.00 71.61           O  
ATOM   4726  CB  GLU A 682     171.679 170.836  86.832  1.00 71.61           C  
ATOM   4727  CG  GLU A 682     170.347 170.179  87.159  1.00 71.61           C  
ATOM   4728  CD  GLU A 682     170.089 168.885  86.402  1.00 71.61           C  
ATOM   4729  OE1 GLU A 682     170.788 168.632  85.400  1.00 71.61           O  
ATOM   4730  OE2 GLU A 682     169.181 168.134  86.816  1.00 71.61           O  
ATOM   4731  N   LYS A 683     170.947 173.869  86.404  1.00 68.88           N  
ATOM   4732  CA  LYS A 683     169.933 174.864  86.115  1.00 68.88           C  
ATOM   4733  C   LYS A 683     168.643 174.181  85.671  1.00 68.88           C  
ATOM   4734  O   LYS A 683     168.641 173.063  85.163  1.00 68.88           O  
ATOM   4735  CB  LYS A 683     170.438 175.818  85.030  1.00 68.88           C  
ATOM   4736  CG  LYS A 683     169.634 177.099  84.886  1.00 68.88           C  
ATOM   4737  CD  LYS A 683     170.474 178.294  84.512  1.00 68.88           C  
ATOM   4738  CE  LYS A 683     169.652 179.377  83.850  1.00 68.88           C  
ATOM   4739  NZ  LYS A 683     168.536 179.839  84.711  1.00 68.88           N  
ATOM   4740  N   LEU A 684     167.539 174.922  85.824  1.00 74.80           N  
ATOM   4741  CA  LEU A 684     166.183 174.475  85.495  1.00 74.80           C  
ATOM   4742  C   LEU A 684     165.667 175.249  84.265  1.00 74.80           C  
ATOM   4743  O   LEU A 684     166.291 176.225  83.836  1.00 74.80           O  
ATOM   4744  CB  LEU A 684     165.231 174.565  86.719  1.00 74.80           C  
ATOM   4745  CG  LEU A 684     164.075 173.547  86.783  1.00 74.80           C  
ATOM   4746  CD1 LEU A 684     164.595 172.121  86.864  1.00 74.80           C  
ATOM   4747  CD2 LEU A 684     163.092 173.821  87.922  1.00 74.80           C  
ATOM   4748  N   ASP A 685     164.602 174.748  83.611  1.00 79.80           N  
ATOM   4749  CA  ASP A 685     163.917 175.412  82.504  1.00 79.80           C  
ATOM   4750  C   ASP A 685     164.756 175.382  81.232  1.00 79.80           C  
ATOM   4751  O   ASP A 685     164.408 176.007  80.233  1.00 79.80           O  
ATOM   4752  CB  ASP A 685     163.417 176.819  82.869  1.00 79.80           C  
ATOM   4753  CG  ASP A 685     162.573 176.852  84.128  1.00 79.80           C  
ATOM   4754  OD1 ASP A 685     162.517 175.807  84.793  1.00 79.80           O  
ATOM   4755  OD2 ASP A 685     162.036 177.929  84.475  1.00 79.80           O  
ATOM   4756  N   SER A 686     165.876 174.655  81.272  1.00 69.65           N  
ATOM   4757  CA  SER A 686     166.715 174.479  80.098  1.00 69.65           C  
ATOM   4758  C   SER A 686     166.825 173.010  79.694  1.00 69.65           C  
ATOM   4759  O   SER A 686     167.022 172.716  78.517  1.00 69.65           O  
ATOM   4760  CB  SER A 686     168.067 175.118  80.269  1.00 69.65           C  
ATOM   4761  OG  SER A 686     168.698 174.623  81.434  1.00 69.65           O  
ATOM   4762  N   ALA A 687     166.762 172.101  80.675  1.00 71.89           N  
ATOM   4763  CA  ALA A 687     166.895 170.673  80.425  1.00 71.89           C  
ATOM   4764  C   ALA A 687     165.656 169.942  80.941  1.00 71.89           C  
ATOM   4765  O   ALA A 687     165.752 168.888  81.571  1.00 71.89           O  
ATOM   4766  CB  ALA A 687     168.167 170.155  81.056  1.00 71.89           C  
ATOM   4767  N   ALA A 688     164.476 170.509  80.661  1.00 72.20           N  
ATOM   4768  CA  ALA A 688     163.202 169.997  81.159  1.00 72.20           C  
ATOM   4769  C   ALA A 688     162.615 168.895  80.269  1.00 72.20           C  
ATOM   4770  O   ALA A 688     161.515 168.427  80.525  1.00 72.20           O  
ATOM   4771  CB  ALA A 688     162.243 171.149  81.343  1.00 72.20           C  
ATOM   4772  N   ARG A 689     163.346 168.501  79.224  1.00 77.17           N  
ATOM   4773  CA  ARG A 689     162.903 167.453  78.315  1.00 77.17           C  
ATOM   4774  C   ARG A 689     163.024 166.071  78.958  1.00 77.17           C  
ATOM   4775  O   ARG A 689     162.226 165.184  78.643  1.00 77.17           O  
ATOM   4776  CB  ARG A 689     163.695 167.530  77.003  1.00 77.17           C  
ATOM   4777  CG  ARG A 689     165.083 166.910  77.053  1.00 77.17           C  
ATOM   4778  CD  ARG A 689     166.086 167.800  77.765  1.00 77.17           C  
ATOM   4779  NE  ARG A 689     167.431 167.244  77.790  1.00 77.17           N  
ATOM   4780  CZ  ARG A 689     167.877 166.384  78.701  1.00 77.17           C  
ATOM   4781  NH1 ARG A 689     167.071 165.963  79.660  1.00 77.17           N  
ATOM   4782  NH2 ARG A 689     169.118 165.935  78.641  1.00 77.17           N  
ATOM   4783  N   LEU A 690     164.033 165.881  79.813  1.00 78.89           N  
ATOM   4784  CA  LEU A 690     164.272 164.633  80.526  1.00 78.89           C  
ATOM   4785  C   LEU A 690     164.310 163.399  79.614  1.00 78.89           C  
ATOM   4786  O   LEU A 690     163.827 162.344  80.007  1.00 78.89           O  
ATOM   4787  CB  LEU A 690     163.264 164.487  81.679  1.00 78.89           C  
ATOM   4788  CG  LEU A 690     163.382 165.526  82.789  1.00 78.89           C  
ATOM   4789  CD1 LEU A 690     162.358 165.272  83.887  1.00 78.89           C  
ATOM   4790  CD2 LEU A 690     164.789 165.545  83.362  1.00 78.89           C  
ATOM   4791  N   SER A 691     164.909 163.509  78.406  1.00 77.97           N  
ATOM   4792  CA  SER A 691     165.074 162.397  77.468  1.00 77.97           C  
ATOM   4793  C   SER A 691     166.023 161.330  78.042  1.00 77.97           C  
ATOM   4794  O   SER A 691     165.930 160.134  77.738  1.00 77.97           O  
ATOM   4795  CB  SER A 691     165.510 162.865  76.050  1.00 77.97           C  
ATOM   4796  OG  SER A 691     164.625 163.829  75.499  1.00 77.97           O  
ATOM   4797  N   LEU A 692     166.995 161.750  78.859  1.00 80.75           N  
ATOM   4798  CA  LEU A 692     167.946 160.792  79.390  1.00 80.75           C  
ATOM   4799  C   LEU A 692     167.300 159.848  80.401  1.00 80.75           C  
ATOM   4800  O   LEU A 692     167.859 158.799  80.690  1.00 80.75           O  
ATOM   4801  CB  LEU A 692     169.172 161.519  79.944  1.00 80.75           C  
ATOM   4802  CG  LEU A 692     169.062 162.138  81.338  1.00 80.75           C  
ATOM   4803  CD1 LEU A 692     170.440 162.374  81.950  1.00 80.75           C  
ATOM   4804  CD2 LEU A 692     168.281 163.438  81.285  1.00 80.75           C  
ATOM   4805  N   THR A 693     166.136 160.227  80.945  1.00 78.97           N  
ATOM   4806  CA  THR A 693     165.435 159.426  81.936  1.00 78.97           C  
ATOM   4807  C   THR A 693     164.202 158.743  81.342  1.00 78.97           C  
ATOM   4808  O   THR A 693     164.035 157.536  81.533  1.00 78.97           O  
ATOM   4809  CB  THR A 693     165.052 160.267  83.160  1.00 78.97           C  
ATOM   4810  OG1 THR A 693     166.243 160.791  83.747  1.00 78.97           O  
ATOM   4811  CG2 THR A 693     164.313 159.448  84.195  1.00 78.97           C  
ATOM   4812  N   GLU A 694     163.343 159.500  80.644  1.00 86.51           N  
ATOM   4813  CA  GLU A 694     162.111 158.938  80.102  1.00 86.51           C  
ATOM   4814  C   GLU A 694     162.407 157.799  79.124  1.00 86.51           C  
ATOM   4815  O   GLU A 694     161.777 156.745  79.183  1.00 86.51           O  
ATOM   4816  CB  GLU A 694     161.278 160.015  79.409  1.00 86.51           C  
ATOM   4817  CG  GLU A 694     160.424 160.846  80.341  1.00 86.51           C  
ATOM   4818  CD  GLU A 694     159.299 160.082  81.012  1.00 86.51           C  
ATOM   4819  OE1 GLU A 694     158.728 159.161  80.390  1.00 86.51           O  
ATOM   4820  OE2 GLU A 694     158.956 160.445  82.146  1.00 86.51           O  
ATOM   4821  N   GLU A 695     163.410 158.002  78.258  1.00 83.47           N  
ATOM   4822  CA  GLU A 695     163.759 156.993  77.270  1.00 83.47           C  
ATOM   4823  C   GLU A 695     164.361 155.771  77.966  1.00 83.47           C  
ATOM   4824  O   GLU A 695     163.981 154.630  77.685  1.00 83.47           O  
ATOM   4825  CB  GLU A 695     164.696 157.565  76.208  1.00 83.47           C  
ATOM   4826  CG  GLU A 695     165.307 156.516  75.302  1.00 83.47           C  
ATOM   4827  CD  GLU A 695     164.327 155.896  74.321  1.00 83.47           C  
ATOM   4828  OE1 GLU A 695     163.294 156.537  74.026  1.00 83.47           O  
ATOM   4829  OE2 GLU A 695     164.589 154.766  73.869  1.00 83.47           O  
ATOM   4830  N   LYS A 696     165.322 156.019  78.863  1.00 81.62           N  
ATOM   4831  CA  LYS A 696     166.030 154.935  79.531  1.00 81.62           C  
ATOM   4832  C   LYS A 696     165.087 154.131  80.425  1.00 81.62           C  
ATOM   4833  O   LYS A 696     165.151 152.899  80.439  1.00 81.62           O  
ATOM   4834  CB  LYS A 696     167.227 155.463  80.318  1.00 81.62           C  
ATOM   4835  CG  LYS A 696     168.436 155.817  79.470  1.00 81.62           C  
ATOM   4836  CD  LYS A 696     169.689 155.974  80.294  1.00 81.62           C  
ATOM   4837  CE  LYS A 696     170.813 156.648  79.538  1.00 81.62           C  
ATOM   4838  NZ  LYS A 696     172.045 156.758  80.356  1.00 81.62           N  
ATOM   4839  N   GLN A 697     164.209 154.828  81.159  1.00 84.64           N  
ATOM   4840  CA  GLN A 697     163.248 154.143  82.012  1.00 84.64           C  
ATOM   4841  C   GLN A 697     162.256 153.335  81.174  1.00 84.64           C  
ATOM   4842  O   GLN A 697     162.043 152.150  81.441  1.00 84.64           O  
ATOM   4843  CB  GLN A 697     162.521 155.135  82.916  1.00 84.64           C  
ATOM   4844  CG  GLN A 697     163.398 155.771  83.986  1.00 84.64           C  
ATOM   4845  CD  GLN A 697     163.430 155.003  85.286  1.00 84.64           C  
ATOM   4846  OE1 GLN A 697     162.499 154.278  85.633  1.00 84.64           O  
ATOM   4847  NE2 GLN A 697     164.513 155.166  86.026  1.00 84.64           N  
ATOM   4848  N   ARG A 698     161.700 153.968  80.128  1.00 91.34           N  
ATOM   4849  CA  ARG A 698     160.735 153.286  79.276  1.00 91.34           C  
ATOM   4850  C   ARG A 698     161.353 152.102  78.537  1.00 91.34           C  
ATOM   4851  O   ARG A 698     160.611 151.240  78.069  1.00 91.34           O  
ATOM   4852  CB  ARG A 698     160.117 154.252  78.265  1.00 91.34           C  
ATOM   4853  CG  ARG A 698     158.979 155.097  78.820  1.00 91.34           C  
ATOM   4854  CD  ARG A 698     157.745 154.265  79.110  1.00 91.34           C  
ATOM   4855  NE  ARG A 698     156.572 155.097  79.350  1.00 91.34           N  
ATOM   4856  CZ  ARG A 698     155.806 155.637  78.404  1.00 91.34           C  
ATOM   4857  NH1 ARG A 698     156.085 155.445  77.125  1.00 91.34           N  
ATOM   4858  NH2 ARG A 698     154.766 156.376  78.743  1.00 91.34           N  
ATOM   4859  N   LEU A 699     162.692 152.049  78.452  1.00 89.37           N  
ATOM   4860  CA  LEU A 699     163.351 150.895  77.846  1.00 89.37           C  
ATOM   4861  C   LEU A 699     163.005 149.609  78.598  1.00 89.37           C  
ATOM   4862  O   LEU A 699     162.570 148.643  77.979  1.00 89.37           O  
ATOM   4863  CB  LEU A 699     164.864 151.132  77.778  1.00 89.37           C  
ATOM   4864  CG  LEU A 699     165.735 149.952  77.345  1.00 89.37           C  
ATOM   4865  CD1 LEU A 699     165.413 149.517  75.922  1.00 89.37           C  
ATOM   4866  CD2 LEU A 699     167.210 150.296  77.475  1.00 89.37           C  
ATOM   4867  N   GLU A 700     163.092 149.645  79.937  1.00 87.91           N  
ATOM   4868  CA  GLU A 700     162.735 148.471  80.728  1.00 87.91           C  
ATOM   4869  C   GLU A 700     162.333 148.824  82.165  1.00 87.91           C  
ATOM   4870  O   GLU A 700     163.036 148.435  83.104  1.00 87.91           O  
ATOM   4871  CB  GLU A 700     163.881 147.450  80.695  1.00 87.91           C  
ATOM   4872  CG  GLU A 700     163.459 146.031  81.046  1.00 87.91           C  
ATOM   4873  CD  GLU A 700     164.563 145.004  81.238  1.00 87.91           C  
ATOM   4874  OE1 GLU A 700     165.706 145.239  80.783  1.00 87.91           O  
ATOM   4875  OE2 GLU A 700     164.272 143.954  81.842  1.00 87.91           O  
ATOM   4876  N   GLN A 701     161.223 149.557  82.357  1.00 89.40           N  
ATOM   4877  CA  GLN A 701     160.622 149.659  83.684  1.00 89.40           C  
ATOM   4878  C   GLN A 701     159.172 149.180  83.637  1.00 89.40           C  
ATOM   4879  O   GLN A 701     158.694 148.543  84.571  1.00 89.40           O  
ATOM   4880  CB  GLN A 701     160.794 151.045  84.326  1.00 89.40           C  
ATOM   4881  CG  GLN A 701     159.963 152.171  83.711  1.00 89.40           C  
ATOM   4882  CD  GLN A 701     158.559 152.252  84.262  1.00 89.40           C  
ATOM   4883  OE1 GLN A 701     158.286 151.811  85.377  1.00 89.40           O  
ATOM   4884  NE2 GLN A 701     157.660 152.852  83.497  1.00 89.40           N  
ATOM   4885  N   GLN A 702     158.471 149.544  82.557  1.00 90.32           N  
ATOM   4886  CA  GLN A 702     157.092 149.136  82.341  1.00 90.32           C  
ATOM   4887  C   GLN A 702     156.858 148.860  80.853  1.00 90.32           C  
ATOM   4888  O   GLN A 702     155.848 149.281  80.280  1.00 90.32           O  
ATOM   4889  CB  GLN A 702     156.108 150.202  82.840  1.00 90.32           C  
ATOM   4890  CG  GLN A 702     155.644 150.005  84.278  1.00 90.32           C  
ATOM   4891  CD  GLN A 702     154.524 148.999  84.404  1.00 90.32           C  
ATOM   4892  OE1 GLN A 702     154.097 148.388  83.426  1.00 90.32           O  
ATOM   4893  NE2 GLN A 702     154.034 148.817  85.620  1.00 90.32           N  
ATOM   4894  N   LEU A 703     157.792 148.146  80.205  1.00 89.41           N  
ATOM   4895  CA  LEU A 703     157.642 147.742  78.807  1.00 89.41           C  
ATOM   4896  C   LEU A 703     156.332 146.968  78.607  1.00 89.41           C  
ATOM   4897  O   LEU A 703     155.743 147.016  77.529  1.00 89.41           O  
ATOM   4898  CB  LEU A 703     158.867 146.923  78.376  1.00 89.41           C  
ATOM   4899  CG  LEU A 703     158.964 146.555  76.890  1.00 89.41           C  
ATOM   4900  CD1 LEU A 703     159.812 147.561  76.123  1.00 89.41           C  
ATOM   4901  CD2 LEU A 703     159.524 145.151  76.718  1.00 89.41           C  
ATOM   4902  N   ALA A 704     155.876 146.278  79.666  1.00 85.60           N  
ATOM   4903  CA  ALA A 704     154.648 145.491  79.721  1.00 85.60           C  
ATOM   4904  C   ALA A 704     154.812 144.086  79.140  1.00 85.60           C  
ATOM   4905  O   ALA A 704     153.912 143.261  79.289  1.00 85.60           O  
ATOM   4906  CB  ALA A 704     153.462 146.200  79.108  1.00 85.60           C  
ATOM   4907  N   GLY A 705     155.937 143.804  78.479  1.00 84.73           N  
ATOM   4908  CA  GLY A 705     156.232 142.436  78.080  1.00 84.73           C  
ATOM   4909  C   GLY A 705     156.868 141.688  79.249  1.00 84.73           C  
ATOM   4910  O   GLY A 705     156.282 140.764  79.825  1.00 84.73           O  
ATOM   4911  N   ILE A 706     158.097 142.115  79.580  1.00 82.31           N  
ATOM   4912  CA  ILE A 706     158.803 141.585  80.738  1.00 82.31           C  
ATOM   4913  C   ILE A 706     158.379 142.302  82.022  1.00 82.31           C  
ATOM   4914  O   ILE A 706     157.944 141.641  82.962  1.00 82.31           O  
ATOM   4915  CB  ILE A 706     160.334 141.556  80.532  1.00 82.31           C  
ATOM   4916  CG1 ILE A 706     160.743 140.523  79.477  1.00 82.31           C  
ATOM   4917  CG2 ILE A 706     161.075 141.400  81.854  1.00 82.31           C  
ATOM   4918  CD1 ILE A 706     160.263 139.093  79.709  1.00 82.31           C  
ATOM   4919  N   PRO A 707     158.499 143.647  82.174  1.00 83.84           N  
ATOM   4920  CA  PRO A 707     158.269 144.290  83.467  1.00 83.84           C  
ATOM   4921  C   PRO A 707     156.860 144.313  84.055  1.00 83.84           C  
ATOM   4922  O   PRO A 707     156.766 144.548  85.251  1.00 83.84           O  
ATOM   4923  CB  PRO A 707     158.785 145.715  83.250  1.00 83.84           C  
ATOM   4924  CG  PRO A 707     159.701 145.583  82.062  1.00 83.84           C  
ATOM   4925  CD  PRO A 707     158.919 144.639  81.172  1.00 83.84           C  
ATOM   4926  N   LYS A 708     155.799 144.053  83.255  1.00 82.94           N  
ATOM   4927  CA  LYS A 708     154.439 143.933  83.786  1.00 82.94           C  
ATOM   4928  C   LYS A 708     154.070 142.465  84.033  1.00 82.94           C  
ATOM   4929  O   LYS A 708     153.384 142.186  85.011  1.00 82.94           O  
ATOM   4930  CB  LYS A 708     153.369 144.661  82.947  1.00 82.94           C  
ATOM   4931  CG  LYS A 708     151.991 144.800  83.587  1.00 82.94           C  
ATOM   4932  CD  LYS A 708     151.924 145.821  84.712  1.00 82.94           C  
ATOM   4933  CE  LYS A 708     150.723 145.634  85.616  1.00 82.94           C  
ATOM   4934  NZ  LYS A 708     150.868 144.467  86.522  1.00 82.94           N
[truncated: 425,822 more chars]
