# Supplementary material for: Structural insights into substrate recognition and translocation of human peroxisomal ABC transporter ALDP
Source: Signal Transduct Target Ther. 2023 Feb 22;8:74. doi: 10.1038/s41392-022-01280-9 (PMC9944889; doi:10.1038/s41392-022-01280-9)
Supplement: Supplementary file 12 — Dataset 3A [file 41392_2022_1280_MOESM12_ESM.txt]

CRYST1  315.400  315.400  315.400  90.00  90.00  90.00 P 1
SCALE1      0.003171  0.000000  0.000000        0.00000
SCALE2      0.000000  0.003171  0.000000        0.00000
SCALE3      0.000000  0.000000  0.003171        0.00000
ATOM      1  N   ALA A  65     177.225 155.364 170.395  1.00 60.74           N
ATOM      2  CA  ALA A  65     175.836 155.773 170.033  1.00 60.74           C
ATOM      3  C   ALA A  65     175.733 156.036 168.530  1.00 60.74           C
ATOM      4  O   ALA A  65     174.700 156.509 168.052  1.00 60.74           O
ATOM      5  CB  ALA A  65     175.421 156.973 170.858  1.00 60.74           C
ATOM      6  N   GLY A  66     176.806 155.707 167.792  1.00 51.88           N
ATOM      7  CA  GLY A  66     176.810 155.840 166.344  1.00 51.88           C
ATOM      8  C   GLY A  66     178.043 155.231 165.680  1.00 51.88           C
ATOM      9  O   GLY A  66     179.166 155.642 165.961  1.00 51.88           O
ATOM     10  N   MET A  67     177.801 154.232 164.817  1.00 48.51           N
ATOM     11  CA  MET A  67     178.718 153.720 163.804  1.00 48.51           C
ATOM     12  C   MET A  67     180.176 153.739 164.266  1.00 48.51           C
ATOM     13  O   MET A  67     181.051 154.228 163.555  1.00 48.51           O
ATOM     14  CB  MET A  67     178.593 154.531 162.512  1.00 48.51           C
ATOM     15  CG  MET A  67     177.311 154.271 161.757  1.00 48.51           C
ATOM     16  SD  MET A  67     175.828 154.840 162.641  1.00 48.51           S
ATOM     17  CE  MET A  67     175.909 156.609 162.363  1.00 48.51           C
ATOM     18  N   ASN A  68     180.434 153.197 165.458  1.00 36.95           N
ATOM     19  CA  ASN A  68     181.788 153.110 165.993  1.00 36.95           C
ATOM     20  C   ASN A  68     182.230 151.646 165.977  1.00 36.95           C
ATOM     21  O   ASN A  68     181.467 150.809 165.511  1.00 36.95           O
ATOM     22  CB  ASN A  68     181.833 153.753 167.376  1.00 36.95           C
ATOM     23  CG  ASN A  68     183.209 154.220 167.817  1.00 36.95           C
ATOM     24  OD1 ASN A  68     184.184 154.151 167.068  1.00 36.95           O
ATOM     25  ND2 ASN A  68     183.296 154.704 169.044  1.00 36.95           N
ATOM     26  N   ARG A  69     183.454 151.355 166.446  1.00 37.71           N
ATOM     27  CA  ARG A  69     183.913 149.993 166.699  1.00 37.71           C
ATOM     28  C   ARG A  69     183.011 149.321 167.737  1.00 37.71           C
ATOM     29  O   ARG A  69     182.763 148.119 167.650  1.00 37.71           O
ATOM     30  CB  ARG A  69     185.373 150.002 167.160  1.00 37.71           C
ATOM     31  CG  ARG A  69     185.947 148.633 167.507  1.00 37.71           C
ATOM     32  CD  ARG A  69     187.458 148.582 167.391  1.00 37.71           C
ATOM     33  NE  ARG A  69     187.908 148.500 166.005  1.00 37.71           N
ATOM     34  CZ  ARG A  69     189.178 148.475 165.602  1.00 37.71           C
ATOM     35  NH1 ARG A  69     189.456 148.398 164.312  1.00 37.71           N
ATOM     36  NH2 ARG A  69     190.165 148.527 166.481  1.00 37.71           N
ATOM     37  N   VAL A  70     182.543 150.116 168.709  1.00 32.24           N
ATOM     38  CA  VAL A  70     181.753 149.657 169.838  1.00 32.24           C
ATOM     39  C   VAL A  70     180.398 149.143 169.365  1.00 32.24           C
ATOM     40  O   VAL A  70     179.910 148.192 169.958  1.00 32.24           O
ATOM     41  CB  VAL A  70     181.613 150.719 170.950  1.00 32.24           C
ATOM     42  CG1 VAL A  70     182.966 151.108 171.526  1.00 32.24           C
ATOM     43  CG2 VAL A  70     180.839 151.953 170.500  1.00 32.24           C
ATOM     44  N   PHE A  71     179.828 149.738 168.301  1.00 23.50           N
ATOM     45  CA  PHE A  71     178.529 149.339 167.783  1.00 23.50           C
ATOM     46  C   PHE A  71     178.623 147.960 167.136  1.00 23.50           C
ATOM     47  O   PHE A  71     177.707 147.145 167.277  1.00 23.50           O
ATOM     48  CB  PHE A  71     178.028 150.349 166.755  1.00 23.50           C
ATOM     49  CG  PHE A  71     176.819 149.900 165.983  1.00 23.50           C
ATOM     50  CD1 PHE A  71     175.546 150.092 166.503  1.00 23.50           C
ATOM     51  CD2 PHE A  71     176.925 149.336 164.716  1.00 23.50           C
ATOM     52  CE1 PHE A  71     174.418 149.698 165.797  1.00 23.50           C
ATOM     53  CE2 PHE A  71     175.794 148.949 164.012  1.00 23.50           C
ATOM     54  CZ  PHE A  71     174.539 149.116 164.558  1.00 23.50           C
ATOM     55  N   LEU A  72     179.743 147.682 166.459  1.00 26.37           N
ATOM     56  CA  LEU A  72     179.949 146.367 165.864  1.00 26.37           C
ATOM     57  C   LEU A  72     180.108 145.297 166.942  1.00 26.37           C
ATOM     58  O   LEU A  72     179.508 144.229 166.817  1.00 26.37           O
ATOM     59  CB  LEU A  72     181.134 146.385 164.894  1.00 26.37           C
ATOM     60  CG  LEU A  72     180.797 146.638 163.423  1.00 26.37           C
ATOM     61  CD1 LEU A  72     179.989 145.489 162.835  1.00 26.37           C
ATOM     62  CD2 LEU A  72     180.087 147.971 163.208  1.00 26.37           C
ATOM     63  N   GLN A  73     180.860 145.615 168.006  1.00 29.23           N
ATOM     64  CA  GLN A  73     181.064 144.651 169.081  1.00 29.23           C
ATOM     65  C   GLN A  73     179.734 144.337 169.767  1.00 29.23           C
ATOM     66  O   GLN A  73     179.446 143.180 170.051  1.00 29.23           O
ATOM     67  CB  GLN A  73     182.132 145.119 170.071  1.00 29.23           C
ATOM     68  CG  GLN A  73     183.520 145.241 169.460  1.00 29.23           C
ATOM     69  CD  GLN A  73     184.630 145.111 170.478  1.00 29.23           C
ATOM     70  OE1 GLN A  73     184.401 145.057 171.687  1.00 29.23           O
ATOM     71  NE2 GLN A  73     185.860 145.057 169.991  1.00 29.23           N
ATOM     72  N   ARG A  74     178.881 145.365 169.892  1.00 20.81           N
ATOM     73  CA  ARG A  74     177.593 145.233 170.556  1.00 20.81           C
ATOM     74  C   ARG A  74     176.646 144.377 169.720  1.00 20.81           C
ATOM     75  O   ARG A  74     176.004 143.480 170.274  1.00 20.81           O
ATOM     76  CB  ARG A  74     176.988 146.603 170.855  1.00 20.81           C
ATOM     77  CG  ARG A  74     177.690 147.346 171.979  1.00 20.81           C
ATOM     78  CD  ARG A  74     177.104 148.724 172.161  1.00 20.81           C
ATOM     79  NE  ARG A  74     177.893 149.446 173.149  1.00 20.81           N
ATOM     80  CZ  ARG A  74     177.792 150.744 173.414  1.00 20.81           C
ATOM     81  NH1 ARG A  74     178.573 151.291 174.330  1.00 20.81           N
ATOM     82  NH2 ARG A  74     176.919 151.493 172.766  1.00 20.81           N
ATOM     83  N   LEU A  75     176.610 144.602 168.397  1.00 17.60           N
ATOM     84  CA  LEU A  75     175.841 143.713 167.540  1.00 17.60           C
ATOM     85  C   LEU A  75     176.370 142.287 167.652  1.00 17.60           C
ATOM     86  O   LEU A  75     175.661 141.422 168.146  1.00 17.60           O
ATOM     87  CB  LEU A  75     175.845 144.206 166.094  1.00 17.60           C
ATOM     88  CG  LEU A  75     174.765 145.230 165.752  1.00 17.60           C
ATOM     89  CD1 LEU A  75     174.941 145.707 164.320  1.00 17.60           C
ATOM     90  CD2 LEU A  75     173.382 144.618 165.931  1.00 17.60           C
ATOM     91  N   LEU A  76     177.626 142.064 167.252  1.00 23.79           N
ATOM     92  CA  LEU A  76     178.166 140.715 167.190  1.00 23.79           C
ATOM     93  C   LEU A  76     178.020 139.999 168.534  1.00 23.79           C
ATOM     94  O   LEU A  76     178.172 138.790 168.595  1.00 23.79           O
ATOM     95  CB  LEU A  76     179.615 140.753 166.692  1.00 23.79           C
ATOM     96  CG  LEU A  76     179.800 141.131 165.220  1.00 23.79           C
ATOM     97  CD1 LEU A  76     181.275 141.180 164.854  1.00 23.79           C
ATOM     98  CD2 LEU A  76     179.049 140.194 164.282  1.00 23.79           C
ATOM     99  N   TRP A  77     177.698 140.756 169.594  1.00 17.66           N
ATOM    100  CA  TRP A  77     177.313 140.162 170.864  1.00 17.66           C
ATOM    101  C   TRP A  77     175.832 139.807 170.871  1.00 17.66           C
ATOM    102  O   TRP A  77     175.478 138.689 171.217  1.00 17.66           O
ATOM    103  CB  TRP A  77     177.689 141.041 172.061  1.00 17.66           C
ATOM    104  CG  TRP A  77     177.588 140.287 173.348  1.00 17.66           C
ATOM    105  CD1 TRP A  77     178.519 139.438 173.873  1.00 17.66           C
ATOM    106  CD2 TRP A  77     176.483 140.291 174.267  1.00 17.66           C
ATOM    107  NE1 TRP A  77     178.079 138.922 175.061  1.00 17.66           N
ATOM    108  CE2 TRP A  77     176.836 139.427 175.331  1.00 17.66           C
ATOM    109  CE3 TRP A  77     175.246 140.945 174.305  1.00 17.66           C
ATOM    110  CZ2 TRP A  77     175.994 139.197 176.418  1.00 17.66           C
ATOM    111  CZ3 TRP A  77     174.415 140.720 175.383  1.00 17.66           C
ATOM    112  CH2 TRP A  77     174.783 139.850 176.414  1.00 17.66           C
ATOM    113  N   LEU A  78     174.974 140.770 170.516  1.00 12.49           N
ATOM    114  CA  LEU A  78     173.534 140.612 170.636  1.00 12.49           C
ATOM    115  C   LEU A  78     172.954 139.652 169.598  1.00 12.49           C
ATOM    116  O   LEU A  78     171.814 139.239 169.755  1.00 12.49           O
ATOM    117  CB  LEU A  78     172.855 141.983 170.543  1.00 12.49           C
ATOM    118  CG  LEU A  78     172.751 142.774 171.841  1.00 12.49           C
ATOM    119  CD1 LEU A  78     171.948 144.038 171.589  1.00 12.49           C
ATOM    120  CD2 LEU A  78     172.063 141.960 172.927  1.00 12.49           C
ATOM    121  N   LEU A  79     173.701 139.367 168.516  1.00 17.52           N
ATOM    122  CA  LEU A  79     173.193 138.524 167.436  1.00 17.52           C
ATOM    123  C   LEU A  79     173.671 137.091 167.643  1.00 17.52           C
ATOM    124  O   LEU A  79     173.345 136.223 166.840  1.00 17.52           O
ATOM    125  CB  LEU A  79     173.634 139.030 166.051  1.00 17.52           C
ATOM    126  CG  LEU A  79     173.092 140.385 165.597  1.00 17.52           C
ATOM    127  CD1 LEU A  79     173.976 141.018 164.539  1.00 17.52           C
ATOM    128  CD2 LEU A  79     171.657 140.287 165.132  1.00 17.52           C
ATOM    129  N   ARG A  80     174.493 136.857 168.672  1.00 22.38           N
ATOM    130  CA  ARG A  80     174.935 135.513 169.025  1.00 22.38           C
ATOM    131  C   ARG A  80     173.920 134.880 169.976  1.00 22.38           C
ATOM    132  O   ARG A  80     173.982 133.678 170.234  1.00 22.38           O
ATOM    133  CB  ARG A  80     176.354 135.527 169.609  1.00 22.38           C
ATOM    134  CG  ARG A  80     177.440 135.858 168.599  1.00 22.38           C
ATOM    135  CD  ARG A  80     177.829 134.717 167.666  1.00 22.38           C
ATOM    136  NE  ARG A  80     178.232 135.209 166.348  1.00 22.38           N
ATOM    137  CZ  ARG A  80     178.372 134.478 165.237  1.00 22.38           C
ATOM    138  NH1 ARG A  80     178.140 133.175 165.251  1.00 22.38           N
ATOM    139  NH2 ARG A  80     178.740 135.065 164.111  1.00 22.38           N
ATOM    140  N   LEU A  81     172.981 135.695 170.488  1.00 15.49           N
ATOM    141  CA  LEU A  81     171.888 135.226 171.334  1.00 15.49           C
ATOM    142  C   LEU A  81     170.545 135.323 170.610  1.00 15.49           C
ATOM    143  O   LEU A  81     169.511 135.049 171.208  1.00 15.49           O
ATOM    144  CB  LEU A  81     171.869 135.907 172.718  1.00 15.49           C
ATOM    145  CG  LEU A  81     172.139 137.410 172.793  1.00 15.49           C
ATOM    146  CD1 LEU A  81     170.857 138.198 172.608  1.00 15.49           C
ATOM    147  CD2 LEU A  81     172.760 137.752 174.137  1.00 15.49           C
ATOM    148  N   LEU A  82     170.559 135.678 169.317  1.00 11.15           N
ATOM    149  CA  LEU A  82     169.389 135.697 168.447  1.00 11.15           C
ATOM    150  C   LEU A  82     169.415 134.514 167.470  1.00 11.15           C
ATOM    151  O   LEU A  82     168.368 134.133 166.965  1.00 11.15           O
ATOM    152  CB  LEU A  82     169.281 137.032 167.686  1.00 11.15           C
ATOM    153  CG  LEU A  82     168.860 138.241 168.524  1.00 11.15           C
ATOM    154  CD1 LEU A  82     168.939 139.527 167.733  1.00 11.15           C
ATOM    155  CD2 LEU A  82     167.480 138.081 169.130  1.00 11.15           C
ATOM    156  N   PHE A  83     170.611 133.975 167.164  1.00 16.29           N
ATOM    157  CA  PHE A  83     170.812 132.774 166.364  1.00 16.29           C
ATOM    158  C   PHE A  83     171.608 131.810 167.230  1.00 16.29           C
ATOM    159  O   PHE A  83     172.822 131.721 167.085  1.00 16.29           O
ATOM    160  CB  PHE A  83     171.548 133.075 165.049  1.00 16.29           C
ATOM    161  CG  PHE A  83     170.949 134.184 164.222  1.00 16.29           C
ATOM    162  CD1 PHE A  83     169.837 133.966 163.415  1.00 16.29           C
ATOM    163  CD2 PHE A  83     171.513 135.455 164.241  1.00 16.29           C
ATOM    164  CE1 PHE A  83     169.286 135.007 162.685  1.00 16.29           C
ATOM    165  CE2 PHE A  83     170.958 136.489 163.505  1.00 16.29           C
ATOM    166  CZ  PHE A  83     169.848 136.262 162.721  1.00 16.29           C
ATOM    167  N   PRO A  84     170.976 131.101 168.189  1.00 21.71           N
ATOM    168  CA  PRO A  84     171.735 130.231 169.081  1.00 21.71           C
ATOM    169  C   PRO A  84     172.329 129.041 168.335  1.00 21.71           C
ATOM    170  O   PRO A  84     173.504 128.755 168.506  1.00 21.71           O
ATOM    171  CB  PRO A  84     170.742 129.739 170.130  1.00 21.71           C
ATOM    172  CG  PRO A  84     169.375 130.228 169.688  1.00 21.71           C
ATOM    173  CD  PRO A  84     169.529 131.053 168.432  1.00 21.71           C
ATOM    174  N   ARG A  85     171.512 128.378 167.507  1.00 33.70           N
ATOM    175  CA  ARG A  85     171.908 127.221 166.723  1.00 33.70           C
ATOM    176  C   ARG A  85     171.868 127.602 165.245  1.00 33.70           C
ATOM    177  O   ARG A  85     171.617 128.753 164.908  1.00 33.70           O
ATOM    178  CB  ARG A  85     170.966 126.052 167.016  1.00 33.70           C
ATOM    179  CG  ARG A  85     170.738 125.801 168.501  1.00 33.70           C
ATOM    180  CD  ARG A  85     169.693 124.735 168.761  1.00 33.70           C
ATOM    181  NE  ARG A  85     168.361 125.032 168.243  1.00 33.70           N
ATOM    182  CZ  ARG A  85     167.450 125.808 168.834  1.00 33.70           C
ATOM    183  NH1 ARG A  85     166.275 125.991 168.255  1.00 33.70           N
ATOM    184  NH2 ARG A  85     167.732 126.428 169.968  1.00 33.70           N
ATOM    185  N   VAL A  86     172.163 126.638 164.367  1.00 31.11           N
ATOM    186  CA  VAL A  86     172.118 126.847 162.928  1.00 31.11           C
ATOM    187  C   VAL A  86     170.755 126.385 162.419  1.00 31.11           C
ATOM    188  O   VAL A  86     170.290 126.838 161.377  1.00 31.11           O
ATOM    189  CB  VAL A  86     173.293 126.148 162.206  1.00 31.11           C
ATOM    190  CG1 VAL A  86     173.196 126.274 160.694  1.00 31.11           C
ATOM    191  CG2 VAL A  86     174.642 126.680 162.677  1.00 31.11           C
ATOM    192  N   LEU A  87     170.126 125.478 163.169  1.00 32.18           N
ATOM    193  CA  LEU A  87     168.834 124.914 162.798  1.00 32.18           C
ATOM    194  C   LEU A  87     167.717 125.492 163.666  1.00 32.18           C
ATOM    195  O   LEU A  87     166.725 124.816 163.955  1.00 32.18           O
ATOM    196  CB  LEU A  87     168.903 123.386 162.895  1.00 32.18           C
ATOM    197  CG  LEU A  87     169.316 122.686 161.602  1.00 32.18           C
ATOM    198  CD1 LEU A  87     170.799 122.892 161.309  1.00 32.18           C
ATOM    199  CD2 LEU A  87     168.977 121.206 161.657  1.00 32.18           C
ATOM    200  N   CYS A  88     167.862 126.767 164.036  1.00 26.13           N
ATOM    201  CA  CYS A  88     166.881 127.463 164.858  1.00 26.13           C
ATOM    202  C   CYS A  88     165.685 127.898 164.007  1.00 26.13           C
ATOM    203  O   CYS A  88     165.538 127.459 162.868  1.00 26.13           O
ATOM    204  CB  CYS A  88     167.529 128.645 165.571  1.00 26.13           C
ATOM    205  SG  CYS A  88     168.073 129.962 164.452  1.00 26.13           S
ATOM    206  N   ARG A  89     164.832 128.750 164.589  1.00 16.38           N
ATOM    207  CA  ARG A  89     163.632 129.266 163.951  1.00 16.38           C
ATOM    208  C   ARG A  89     163.935 130.534 163.157  1.00 16.38           C
ATOM    209  O   ARG A  89     163.112 130.954 162.358  1.00 16.38           O
ATOM    210  CB  ARG A  89     162.566 129.506 165.029  1.00 16.38           C
ATOM    211  CG  ARG A  89     161.310 130.248 164.586  1.00 16.38           C
ATOM    212  CD  ARG A  89     159.998 129.673 165.095  1.00 16.38           C
ATOM    213  NE  ARG A  89     158.954 129.956 164.115  1.00 16.38           N
ATOM    214  CZ  ARG A  89     158.116 130.984 164.177  1.00 16.38           C
ATOM    215  NH1 ARG A  89     157.214 131.160 163.225  1.00 16.38           N
ATOM    216  NH2 ARG A  89     158.179 131.825 165.196  1.00 16.38           N
ATOM    217  N   GLU A  90     165.090 131.156 163.402  1.00 13.37           N
ATOM    218  CA  GLU A  90     165.457 132.393 162.727  1.00 13.37           C
ATOM    219  C   GLU A  90     166.555 132.161 161.685  1.00 13.37           C
ATOM    220  O   GLU A  90     167.126 133.122 161.166  1.00 13.37           O
ATOM    221  CB  GLU A  90     165.924 133.441 163.734  1.00 13.37           C
ATOM    222  CG  GLU A  90     164.886 133.851 164.756  1.00 13.37           C
ATOM    223  CD  GLU A  90     165.053 133.125 166.082  1.00 13.37           C
ATOM    224  OE1 GLU A  90     166.153 132.586 166.334  1.00 13.37           O
ATOM    225  OE2 GLU A  90     164.082 133.106 166.867  1.00 13.37           O
ATOM    226  N   THR A  91     166.867 130.888 161.401  1.00 13.48           N
ATOM    227  CA  THR A  91     167.605 130.516 160.205  1.00 13.48           C
ATOM    228  C   THR A  91     166.631 129.842 159.244  1.00 13.48           C
ATOM    229  O   THR A  91     167.027 129.322 158.208  1.00 13.48           O
ATOM    230  CB  THR A  91     168.832 129.663 160.556  1.00 13.48           C
ATOM    231  OG1 THR A  91     169.575 130.370 161.547  1.00 13.48           O
ATOM    232  CG2 THR A  91     169.781 129.439 159.398  1.00 13.48           C
ATOM    233  N   GLY A  92     165.350 129.855 159.620  1.00 11.41           N
ATOM    234  CA  GLY A  92     164.264 129.288 158.844  1.00 11.41           C
ATOM    235  C   GLY A  92     163.325 130.372 158.329  1.00 11.41           C
ATOM    236  O   GLY A  92     162.605 130.141 157.364  1.00 11.41           O
ATOM    237  N   LEU A  93     163.303 131.527 159.010  1.00  7.85           N
ATOM    238  CA  LEU A  93     162.614 132.707 158.509  1.00  7.85           C
ATOM    239  C   LEU A  93     163.602 133.623 157.792  1.00  7.85           C
ATOM    240  O   LEU A  93     163.237 134.701 157.333  1.00  7.85           O
ATOM    241  CB  LEU A  93     161.972 133.462 159.674  1.00  7.85           C
ATOM    242  CG  LEU A  93     160.936 132.691 160.480  1.00  7.85           C
ATOM    243  CD1 LEU A  93     160.888 133.191 161.909  1.00  7.85           C
ATOM    244  CD2 LEU A  93     159.570 132.729 159.835  1.00  7.85           C
ATOM    245  N   LEU A  94     164.867 133.196 157.707  1.00  8.39           N
ATOM    246  CA  LEU A  94     165.935 133.974 157.100  1.00  8.39           C
ATOM    247  C   LEU A  94     166.462 133.267 155.854  1.00  8.39           C
ATOM    248  O   LEU A  94     167.193 133.874 155.074  1.00  8.39           O
ATOM    249  CB  LEU A  94     167.049 134.141 158.135  1.00  8.39           C
ATOM    250  CG  LEU A  94     168.010 135.292 157.857  1.00  8.39           C
ATOM    251  CD1 LEU A  94     167.365 136.580 158.302  1.00  8.39           C
ATOM    252  CD2 LEU A  94     169.322 135.075 158.590  1.00  8.39           C
ATOM    253  N   ALA A  95     166.133 131.975 155.706  1.00 10.53           N
ATOM    254  CA  ALA A  95     166.326 131.247 154.461  1.00 10.53           C
ATOM    255  C   ALA A  95     164.983 131.031 153.768  1.00 10.53           C
ATOM    256  O   ALA A  95     164.862 130.204 152.869  1.00 10.53           O
ATOM    257  CB  ALA A  95     167.050 129.945 154.720  1.00 10.53           C
ATOM    258  N   LEU A  96     163.978 131.791 154.200  1.00 11.25           N
ATOM    259  CA  LEU A  96     162.656 131.793 153.602  1.00 11.25           C
ATOM    260  C   LEU A  96     162.246 133.226 153.276  1.00 11.25           C
ATOM    261  O   LEU A  96     161.366 133.445 152.450  1.00 11.25           O
ATOM    262  CB  LEU A  96     161.688 131.118 154.580  1.00 11.25           C
ATOM    263  CG  LEU A  96     160.249 130.923 154.105  1.00 11.25           C
ATOM    264  CD1 LEU A  96     160.147 129.906 152.973  1.00 11.25           C
ATOM    265  CD2 LEU A  96     159.374 130.487 155.268  1.00 11.25           C
ATOM    266  N   HIS A  97     162.899 134.197 153.931  1.00 11.85           N
ATOM    267  CA  HIS A  97     162.911 135.592 153.515  1.00 11.85           C
ATOM    268  C   HIS A  97     163.729 135.725 152.235  1.00 11.85           C
ATOM    269  O   HIS A  97     163.253 136.287 151.263  1.00 11.85           O
ATOM    270  CB  HIS A  97     163.478 136.464 154.641  1.00 11.85           C
ATOM    271  CG  HIS A  97     163.497 137.926 154.353  1.00 11.85           C
ATOM    272  ND1 HIS A  97     162.393 138.716 154.574  1.00 11.85           N
ATOM    273  CD2 HIS A  97     164.487 138.765 153.982  1.00 11.85           C
ATOM    274  CE1 HIS A  97     162.664 139.960 154.263  1.00 11.85           C
ATOM    275  NE2 HIS A  97     163.947 140.026 153.904  1.00 11.85           N
ATOM    276  N   SER A  98     164.927 135.125 152.232  1.00 42.61           N
ATOM    277  CA  SER A  98     165.878 135.224 151.135  1.00 42.61           C
ATOM    278  C   SER A  98     165.437 134.427 149.913  1.00 42.61           C
ATOM    279  O   SER A  98     166.209 134.315 148.965  1.00 42.61           O
ATOM    280  CB  SER A  98     167.267 134.821 151.561  1.00 42.61           C
ATOM    281  OG  SER A  98     167.726 135.674 152.595  1.00 42.61           O
ATOM    282  N   ALA A  99     164.243 133.823 149.953  1.00 42.61           N
ATOM    283  CA  ALA A  99     163.622 133.232 148.779  1.00 42.61           C
ATOM    284  C   ALA A  99     162.486 134.109 148.258  1.00 42.61           C
ATOM    285  O   ALA A  99     162.268 134.149 147.055  1.00 42.61           O
ATOM    286  CB  ALA A  99     163.154 131.830 149.065  1.00 42.61           C
ATOM    287  N   ALA A 100     161.816 134.863 149.143  1.00  4.96           N
ATOM    288  CA  ALA A 100     160.810 135.845 148.762  1.00  4.96           C
ATOM    289  C   ALA A 100     161.448 137.158 148.326  1.00  4.96           C
ATOM    290  O   ALA A 100     160.716 138.091 148.044  1.00  4.96           O
ATOM    291  CB  ALA A 100     159.881 136.088 149.912  1.00  4.96           C
ATOM    292  N   LEU A 101     162.788 137.254 148.357  1.00  3.86           N
ATOM    293  CA  LEU A 101     163.545 138.376 147.816  1.00  3.86           C
ATOM    294  C   LEU A 101     164.078 138.024 146.427  1.00  3.86           C
ATOM    295  O   LEU A 101     164.136 138.889 145.560  1.00  3.86           O
ATOM    296  CB  LEU A 101     164.715 138.723 148.735  1.00  3.86           C
ATOM    297  CG  LEU A 101     164.428 139.816 149.758  1.00  3.86           C
ATOM    298  CD1 LEU A 101     163.601 139.272 150.907  1.00  3.86           C
ATOM    299  CD2 LEU A 101     165.717 140.430 150.288  1.00  3.86           C
ATOM    300  N   VAL A 102     164.505 136.771 146.246  1.00  0.95           N
ATOM    301  CA  VAL A 102     164.951 136.281 144.953  1.00  0.95           C
ATOM    302  C   VAL A 102     163.744 136.140 144.032  1.00  0.95           C
ATOM    303  O   VAL A 102     163.902 136.185 142.825  1.00  0.95           O
ATOM    304  CB  VAL A 102     165.747 134.970 145.089  1.00  0.95           C
ATOM    305  CG1 VAL A 102     165.987 134.296 143.749  1.00  0.95           C
ATOM    306  CG2 VAL A 102     167.075 135.206 145.794  1.00  0.95           C
ATOM    307  N   SER A 103     162.541 135.973 144.590  1.00  0.70           N
ATOM    308  CA  SER A 103     161.316 135.771 143.837  1.00  0.70           C
ATOM    309  C   SER A 103     160.528 137.065 143.664  1.00  0.70           C
ATOM    310  O   SER A 103     159.399 136.991 143.201  1.00  0.70           O
ATOM    311  CB  SER A 103     160.460 134.717 144.500  1.00  0.70           C
ATOM    312  OG  SER A 103     159.384 134.363 143.647  1.00  0.70           O
ATOM    313  N   ARG A 104     161.034 138.216 144.130  1.00  2.99           N
ATOM    314  CA  ARG A 104     160.435 139.509 143.821  1.00  2.99           C
ATOM    315  C   ARG A 104     161.383 140.360 142.984  1.00  2.99           C
ATOM    316  O   ARG A 104     160.974 141.426 142.544  1.00  2.99           O
ATOM    317  CB  ARG A 104     160.028 140.315 145.064  1.00  2.99           C
ATOM    318  CG  ARG A 104     161.178 141.042 145.745  1.00  2.99           C
ATOM    319  CD  ARG A 104     160.658 141.902 146.871  1.00  2.99           C
ATOM    320  NE  ARG A 104     160.006 143.138 146.463  1.00  2.99           N
ATOM    321  CZ  ARG A 104     160.635 144.253 146.109  1.00  2.99           C
ATOM    322  NH1 ARG A 104     159.939 145.322 145.763  1.00  2.99           N
ATOM    323  NH2 ARG A 104     161.950 144.297 146.062  1.00  2.99           N
ATOM    324  N   THR A 105     162.659 139.953 142.855  1.00  1.99           N
ATOM    325  CA  THR A 105     163.594 140.582 141.939  1.00  1.99           C
ATOM    326  C   THR A 105     163.463 139.887 140.596  1.00  1.99           C
ATOM    327  O   THR A 105     163.329 140.573 139.604  1.00  1.99           O
ATOM    328  CB  THR A 105     165.053 140.555 142.413  1.00  1.99           C
ATOM    329  OG1 THR A 105     165.506 139.202 142.499  1.00  1.99           O
ATOM    330  CG2 THR A 105     165.230 141.272 143.733  1.00  1.99           C
ATOM    331  N   PHE A 106     163.449 138.555 140.574  1.00  1.63           N
ATOM    332  CA  PHE A 106     163.286 137.848 139.315  1.00  1.63           C
ATOM    333  C   PHE A 106     161.823 137.767 138.899  1.00  1.63           C
ATOM    334  O   PHE A 106     161.489 136.982 138.009  1.00  1.63           O
ATOM    335  CB  PHE A 106     163.902 136.454 139.384  1.00  1.63           C
ATOM    336  CG  PHE A 106     165.406 136.459 139.363  1.00  1.63           C
ATOM    337  CD1 PHE A 106     166.111 136.748 138.200  1.00  1.63           C
ATOM    338  CD2 PHE A 106     166.118 136.170 140.520  1.00  1.63           C
ATOM    339  CE1 PHE A 106     167.500 136.746 138.195  1.00  1.63           C
ATOM    340  CE2 PHE A 106     167.505 136.150 140.514  1.00  1.63           C
ATOM    341  CZ  PHE A 106     168.193 136.435 139.350  1.00  1.63           C
ATOM    342  N   LEU A 107     160.951 138.557 139.535  1.00 42.61           N
ATOM    343  CA  LEU A 107     159.532 138.565 139.203  1.00 42.61           C
ATOM    344  C   LEU A 107     159.000 139.981 138.954  1.00 42.61           C
ATOM    345  O   LEU A 107     157.833 140.157 138.626  1.00 42.61           O
ATOM    346  CB  LEU A 107     158.779 137.835 140.317  1.00 42.61           C
ATOM    347  CG  LEU A 107     157.256 137.806 140.276  1.00 42.61           C
ATOM    348  CD1 LEU A 107     156.726 137.210 138.993  1.00 42.61           C
ATOM    349  CD2 LEU A 107     156.750 137.014 141.440  1.00 42.61           C
ATOM    350  N   SER A 108     159.853 140.989 139.151  1.00  1.20           N
ATOM    351  CA  SER A 108     159.594 142.377 138.814  1.00  1.20           C
ATOM    352  C   SER A 108     160.395 142.736 137.567  1.00  1.20           C
ATOM    353  O   SER A 108     160.207 143.812 137.016  1.00  1.20           O
ATOM    354  CB  SER A 108     159.994 143.265 139.960  1.00  1.20           C
ATOM    355  OG  SER A 108     161.411 143.275 140.099  1.00  1.20           O
ATOM    356  N   VAL A 109     161.334 141.856 137.173  1.00  6.34           N
ATOM    357  CA  VAL A 109     162.096 141.949 135.935  1.00  6.34           C
ATOM    358  C   VAL A 109     161.383 141.077 134.900  1.00  6.34           C
ATOM    359  O   VAL A 109     161.936 140.796 133.842  1.00  6.34           O
ATOM    360  CB  VAL A 109     163.567 141.513 136.134  1.00  6.34           C
ATOM    361  CG1 VAL A 109     164.403 141.569 134.865  1.00  6.34           C
ATOM    362  CG2 VAL A 109     164.266 142.319 137.205  1.00  6.34           C
ATOM    363  N   TYR A 110     160.158 140.637 135.230  1.00 11.92           N
ATOM    364  CA  TYR A 110     159.282 139.962 134.292  1.00 11.92           C
ATOM    365  C   TYR A 110     157.999 140.763 134.074  1.00 11.92           C
ATOM    366  O   TYR A 110     157.419 140.642 133.007  1.00 11.92           O
ATOM    367  CB  TYR A 110     159.004 138.499 134.648  1.00 11.92           C
ATOM    368  CG  TYR A 110     158.088 137.821 133.658  1.00 11.92           C
ATOM    369  CD1 TYR A 110     158.583 137.119 132.565  1.00 11.92           C
ATOM    370  CD2 TYR A 110     156.709 137.924 133.790  1.00 11.92           C
ATOM    371  CE1 TYR A 110     157.726 136.528 131.648  1.00 11.92           C
ATOM    372  CE2 TYR A 110     155.840 137.342 132.882  1.00 11.92           C
ATOM    373  CZ  TYR A 110     156.353 136.634 131.811  1.00 11.92           C
ATOM    374  OH  TYR A 110     155.499 136.053 130.920  1.00 11.92           O
ATOM    375  N   VAL A 111     157.557 141.558 135.057  1.00 16.72           N
ATOM    376  CA  VAL A 111     156.427 142.455 134.835  1.00 16.72           C
ATOM    377  C   VAL A 111     156.889 143.751 134.166  1.00 16.72           C
ATOM    378  O   VAL A 111     156.048 144.619 133.926  1.00 16.72           O
ATOM    379  CB  VAL A 111     155.592 142.758 136.100  1.00 16.72           C
ATOM    380  CG1 VAL A 111     155.115 141.505 136.813  1.00 16.72           C
ATOM    381  CG2 VAL A 111     156.322 143.679 137.068  1.00 16.72           C
ATOM    382  N   ALA A 112     158.212 143.939 134.039  1.00 21.32           N
ATOM    383  CA  ALA A 112     158.814 144.953 133.185  1.00 21.32           C
ATOM    384  C   ALA A 112     158.664 144.551 131.720  1.00 21.32           C
ATOM    385  O   ALA A 112     158.298 145.368 130.873  1.00 21.32           O
ATOM    386  CB  ALA A 112     160.276 145.129 133.536  1.00 21.32           C
ATOM    387  N   ARG A 113     158.965 143.283 131.436  1.00 25.42           N
ATOM    388  CA  ARG A 113     158.881 142.760 130.086  1.00 25.42           C
ATOM    389  C   ARG A 113     157.434 142.700 129.615  1.00 25.42           C
ATOM    390  O   ARG A 113     157.173 142.835 128.425  1.00 25.42           O
ATOM    391  CB  ARG A 113     159.612 141.428 129.982  1.00 25.42           C
ATOM    392  CG  ARG A 113     161.085 141.565 130.331  1.00 25.42           C
ATOM    393  CD  ARG A 113     161.824 140.268 130.152  1.00 25.42           C
ATOM    394  NE  ARG A 113     163.241 140.492 130.402  1.00 25.42           N
ATOM    395  CZ  ARG A 113     164.099 139.569 130.816  1.00 25.42           C
ATOM    396  NH1 ARG A 113     165.369 139.889 130.994  1.00 25.42           N
ATOM    397  NH2 ARG A 113     163.703 138.327 131.048  1.00 25.42           N
ATOM    398  N   LEU A 114     156.496 142.527 130.545  1.00 20.55           N
ATOM    399  CA  LEU A 114     155.096 142.557 130.156  1.00 20.55           C
ATOM    400  C   LEU A 114     154.645 143.985 129.867  1.00 20.55           C
ATOM    401  O   LEU A 114     153.805 144.186 129.000  1.00 20.55           O
ATOM    402  CB  LEU A 114     154.229 141.909 131.228  1.00 20.55           C
ATOM    403  CG  LEU A 114     154.073 140.399 131.104  1.00 20.55           C
ATOM    404  CD1 LEU A 114     153.215 139.877 132.235  1.00 20.55           C
ATOM    405  CD2 LEU A 114     153.488 140.021 129.754  1.00 20.55           C
ATOM    406  N   ASP A 115     155.200 144.970 130.577  1.00 28.59           N
ATOM    407  CA  ASP A 115     154.956 146.360 130.231  1.00 28.59           C
ATOM    408  C   ASP A 115     155.513 146.660 128.844  1.00 28.59           C
ATOM    409  O   ASP A 115     154.896 147.384 128.068  1.00 28.59           O
ATOM    410  CB  ASP A 115     155.490 147.305 131.302  1.00 28.59           C
ATOM    411  CG  ASP A 115     154.455 147.595 132.378  1.00 28.59           C
ATOM    412  OD1 ASP A 115     153.297 147.921 132.019  1.00 28.59           O
ATOM    413  OD2 ASP A 115     154.803 147.477 133.576  1.00 28.59           O
ATOM    414  N   GLY A 116     156.680 146.085 128.542  1.00 20.86           N
ATOM    415  CA  GLY A 116     157.281 146.211 127.224  1.00 20.86           C
ATOM    416  C   GLY A 116     156.366 145.683 126.121  1.00 20.86           C
ATOM    417  O   GLY A 116     156.120 146.381 125.136  1.00 20.86           O
ATOM    418  N   ARG A 117     155.848 144.467 126.312  1.00 19.97           N
ATOM    419  CA  ARG A 117     154.989 143.868 125.305  1.00 19.97           C
ATOM    420  C   ARG A 117     153.647 144.588 125.229  1.00 19.97           C
ATOM    421  O   ARG A 117     153.051 144.614 124.160  1.00 19.97           O
ATOM    422  CB  ARG A 117     154.792 142.371 125.547  1.00 19.97           C
ATOM    423  CG  ARG A 117     156.063 141.560 125.400  1.00 19.97           C
ATOM    424  CD  ARG A 117     155.981 140.288 126.218  1.00 19.97           C
ATOM    425  NE  ARG A 117     157.315 139.793 126.519  1.00 19.97           N
ATOM    426  CZ  ARG A 117     157.588 138.650 127.146  1.00 19.97           C
ATOM    427  NH1 ARG A 117     158.846 138.309 127.368  1.00 19.97           N
ATOM    428  NH2 ARG A 117     156.609 137.855 127.544  1.00 19.97           N
ATOM    429  N   LEU A 118     153.179 145.177 126.338  1.00 15.54           N
ATOM    430  CA  LEU A 118     151.947 145.954 126.291  1.00 15.54           C
ATOM    431  C   LEU A 118     152.142 147.214 125.458  1.00 15.54           C
ATOM    432  O   LEU A 118     151.272 147.562 124.654  1.00 15.54           O
ATOM    433  CB  LEU A 118     151.470 146.313 127.701  1.00 15.54           C
ATOM    434  CG  LEU A 118     150.822 145.195 128.507  1.00 15.54           C
ATOM    435  CD1 LEU A 118     149.996 145.772 129.637  1.00 15.54           C
ATOM    436  CD2 LEU A 118     149.964 144.317 127.628  1.00 15.54           C
ATOM    437  N   ALA A 119     153.279 147.894 125.659  1.00 13.89           N
ATOM    438  CA  ALA A 119     153.614 149.043 124.836  1.00 13.89           C
ATOM    439  C   ALA A 119     153.635 148.624 123.369  1.00 13.89           C
ATOM    440  O   ALA A 119     152.981 149.253 122.541  1.00 13.89           O
ATOM    441  CB  ALA A 119     154.925 149.636 125.273  1.00 13.89           C
ATOM    442  N   ARG A 120     154.339 147.528 123.071  1.00 18.11           N
ATOM    443  CA  ARG A 120     154.499 147.108 121.692  1.00 18.11           C
ATOM    444  C   ARG A 120     153.159 146.724 121.076  1.00 18.11           C
ATOM    445  O   ARG A 120     152.986 146.843 119.867  1.00 18.11           O
ATOM    446  CB  ARG A 120     155.556 146.012 121.559  1.00 18.11           C
ATOM    447  CG  ARG A 120     155.430 145.182 120.293  1.00 18.11           C
ATOM    448  CD  ARG A 120     156.581 144.219 120.178  1.00 18.11           C
ATOM    449  NE  ARG A 120     156.327 143.291 119.091  1.00 18.11           N
ATOM    450  CZ  ARG A 120     157.154 143.042 118.077  1.00 18.11           C
ATOM    451  NH1 ARG A 120     156.803 142.181 117.137  1.00 18.11           N
ATOM    452  NH2 ARG A 120     158.330 143.642 118.012  1.00 18.11           N
ATOM    453  N   CYS A 121     152.228 146.250 121.899  1.00 14.46           N
ATOM    454  CA  CYS A 121     150.945 145.814 121.378  1.00 14.46           C
ATOM    455  C   CYS A 121     150.019 146.996 121.126  1.00 14.46           C
ATOM    456  O   CYS A 121     149.170 146.904 120.240  1.00 14.46           O
ATOM    457  CB  CYS A 121     150.299 144.806 122.316  1.00 14.46           C
ATOM    458  SG  CYS A 121     151.060 143.166 122.211  1.00 14.46           S
ATOM    459  N   ILE A 122     150.121 148.042 121.958  1.00 12.93           N
ATOM    460  CA  ILE A 122     149.350 149.262 121.758  1.00 12.93           C
ATOM    461  C   ILE A 122     149.853 149.969 120.504  1.00 12.93           C
ATOM    462  O   ILE A 122     149.071 150.281 119.612  1.00 12.93           O
ATOM    463  CB  ILE A 122     149.422 150.168 122.997  1.00 12.93           C
ATOM    464  CG1 ILE A 122     148.636 149.544 124.149  1.00 12.93           C
ATOM    465  CG2 ILE A 122     148.952 151.571 122.665  1.00 12.93           C
ATOM    466  CD1 ILE A 122     149.085 149.957 125.523  1.00 12.93           C
ATOM    467  N   VAL A 123     151.164 150.219 120.459  1.00 12.80           N
ATOM    468  CA  VAL A 123     151.808 150.924 119.367  1.00 12.80           C
ATOM    469  C   VAL A 123     151.402 150.319 118.027  1.00 12.80           C
ATOM    470  O   VAL A 123     150.929 151.042 117.158  1.00 12.80           O
ATOM    471  CB  VAL A 123     153.329 150.927 119.571  1.00 12.80           C
ATOM    472  CG1 VAL A 123     154.065 151.295 118.305  1.00 12.80           C
ATOM    473  CG2 VAL A 123     153.707 151.881 120.686  1.00 12.80           C
ATOM    474  N   ARG A 124     151.529 148.996 117.898  1.00 21.55           N
ATOM    475  CA  ARG A 124     151.219 148.299 116.660  1.00 21.55           C
ATOM    476  C   ARG A 124     149.727 148.317 116.329  1.00 21.55           C
ATOM    477  O   ARG A 124     149.355 147.932 115.225  1.00 21.55           O
ATOM    478  CB  ARG A 124     151.666 146.839 116.721  1.00 21.55           C
ATOM    479  CG  ARG A 124     153.055 146.586 116.163  1.00 21.55           C
ATOM    480  CD  ARG A 124     153.341 145.122 115.905  1.00 21.55           C
ATOM    481  NE  ARG A 124     152.999 144.222 117.006  1.00 21.55           N
ATOM    482  CZ  ARG A 124     152.048 143.288 116.972  1.00 21.55           C
ATOM    483  NH1 ARG A 124     151.828 142.540 118.041  1.00 21.55           N
ATOM    484  NH2 ARG A 124     151.350 143.071 115.868  1.00 21.55           N
ATOM    485  N   LYS A 125     148.879 148.741 117.278  1.00 36.23           N
ATOM    486  CA  LYS A 125     147.437 148.802 117.086  1.00 36.23           C
ATOM    487  C   LYS A 125     146.900 147.385 116.872  1.00 36.23           C
ATOM    488  O   LYS A 125     146.344 147.075 115.815  1.00 36.23           O
ATOM    489  CB  LYS A 125     147.114 149.760 115.937  1.00 36.23           C
ATOM    490  CG  LYS A 125     145.698 150.315 115.936  1.00 36.23           C
ATOM    491  CD  LYS A 125     145.367 151.050 114.661  1.00 36.23           C
ATOM    492  CE  LYS A 125     145.897 152.468 114.628  1.00 36.23           C
ATOM    493  NZ  LYS A 125     145.864 153.037 113.258  1.00 36.23           N
ATOM    494  N   ASP A 126     147.106 146.535 117.881  1.00 32.34           N
ATOM    495  CA  ASP A 126     146.839 145.112 117.821  1.00 32.34           C
ATOM    496  C   ASP A 126     145.969 144.736 119.014  1.00 32.34           C
ATOM    497  O   ASP A 126     146.435 144.047 119.923  1.00 32.34           O
ATOM    498  CB  ASP A 126     148.139 144.296 117.800  1.00 32.34           C
ATOM    499  CG  ASP A 126     147.923 142.825 117.468  1.00 32.34           C
ATOM    500  OD1 ASP A 126     146.750 142.416 117.256  1.00 32.34           O
ATOM    501  OD2 ASP A 126     148.933 142.095 117.421  1.00 32.34           O
ATOM    502  N   PRO A 127     144.660 145.073 119.007  1.00 32.69           N
ATOM    503  CA  PRO A 127     143.849 144.971 120.224  1.00 32.69           C
ATOM    504  C   PRO A 127     143.750 143.551 120.783  1.00 32.69           C
ATOM    505  O   PRO A 127     143.611 143.377 121.988  1.00 32.69           O
ATOM    506  CB  PRO A 127     142.473 145.483 119.782  1.00 32.69           C
ATOM    507  CG  PRO A 127     142.436 145.185 118.293  1.00 32.69           C
ATOM    508  CD  PRO A 127     143.858 145.376 117.812  1.00 32.69           C
ATOM    509  N   ARG A 128     143.839 142.549 119.897  1.00 36.16           N
ATOM    510  CA  ARG A 128     143.756 141.161 120.317  1.00 36.16           C
ATOM    511  C   ARG A 128     144.964 140.802 121.180  1.00 36.16           C
ATOM    512  O   ARG A 128     144.809 140.291 122.297  1.00 36.16           O
ATOM    513  CB  ARG A 128     143.625 140.240 119.103  1.00 36.16           C
ATOM    514  CG  ARG A 128     143.277 138.805 119.473  1.00 36.16           C
ATOM    515  CD  ARG A 128     143.230 137.856 118.284  1.00 36.16           C
ATOM    516  NE  ARG A 128     142.084 138.071 117.405  1.00 36.16           N
ATOM    517  CZ  ARG A 128     142.145 138.509 116.149  1.00 36.16           C
ATOM    518  NH1 ARG A 128     141.027 138.670 115.460  1.00 36.16           N
ATOM    519  NH2 ARG A 128     143.306 138.729 115.553  1.00 36.16           N
ATOM    520  N   ALA A 129     146.162 141.075 120.648  1.00 22.74           N
ATOM    521  CA  ALA A 129     147.389 140.765 121.359  1.00 22.74           C
ATOM    522  C   ALA A 129     147.488 141.597 122.633  1.00 22.74           C
ATOM    523  O   ALA A 129     148.049 141.129 123.615  1.00 22.74           O
ATOM    524  CB  ALA A 129     148.586 140.946 120.470  1.00 22.74           C
ATOM    525  N   PHE A 130     146.912 142.803 122.616  1.00 17.09           N
ATOM    526  CA  PHE A 130     146.906 143.636 123.809  1.00 17.09           C
ATOM    527  C   PHE A 130     146.003 143.024 124.875  1.00 17.09           C
ATOM    528  O   PHE A 130     146.341 143.032 126.051  1.00 17.09           O
ATOM    529  CB  PHE A 130     146.509 145.076 123.485  1.00 17.09           C
ATOM    530  CG  PHE A 130     146.159 145.893 124.698  1.00 17.09           C
ATOM    531  CD1 PHE A 130     147.142 146.600 125.382  1.00 17.09           C
ATOM    532  CD2 PHE A 130     144.857 145.924 125.178  1.00 17.09           C
ATOM    533  CE1 PHE A 130     146.828 147.346 126.509  1.00 17.09           C
ATOM    534  CE2 PHE A 130     144.546 146.665 126.308  1.00 17.09           C
ATOM    535  CZ  PHE A 130     145.528 147.372 126.973  1.00 17.09           C
ATOM    536  N   GLY A 131     144.839 142.521 124.456  1.00 19.45           N
ATOM    537  CA  GLY A 131     143.923 141.853 125.369  1.00 19.45           C
ATOM    538  C   GLY A 131     144.579 140.661 126.062  1.00 19.45           C
ATOM    539  O   GLY A 131     144.503 140.538 127.280  1.00 19.45           O
ATOM    540  N   TRP A 132     145.253 139.815 125.279  1.00 23.64           N
ATOM    541  CA  TRP A 132     145.958 138.693 125.865  1.00 23.64           C
ATOM    542  C   TRP A 132     147.063 139.170 126.806  1.00 23.64           C
ATOM    543  O   TRP A 132     147.147 138.735 127.948  1.00 23.64           O
ATOM    544  CB  TRP A 132     146.472 137.742 124.787  1.00 23.64           C
ATOM    545  CG  TRP A 132     145.390 137.028 124.041  1.00 23.64           C
ATOM    546  CD1 TRP A 132     145.336 136.842 122.693  1.00 23.64           C
ATOM    547  CD2 TRP A 132     144.205 136.408 124.576  1.00 23.64           C
ATOM    548  NE1 TRP A 132     144.211 136.141 122.348  1.00 23.64           N
ATOM    549  CE2 TRP A 132     143.492 135.870 123.482  1.00 23.64           C
ATOM    550  CE3 TRP A 132     143.673 136.263 125.863  1.00 23.64           C
ATOM    551  CZ2 TRP A 132     142.281 135.195 123.643  1.00 23.64           C
ATOM    552  CZ3 TRP A 132     142.477 135.598 126.024  1.00 23.64           C
ATOM    553  CH2 TRP A 132     141.793 135.071 124.926  1.00 23.64           C
ATOM    554  N   GLN A 133     147.910 140.082 126.322  1.00 17.43           N
ATOM    555  CA  GLN A 133     149.070 140.508 127.086  1.00 17.43           C
ATOM    556  C   GLN A 133     148.661 141.266 128.345  1.00 17.43           C
ATOM    557  O   GLN A 133     149.531 141.567 129.131  1.00 17.43           O
ATOM    558  CB  GLN A 133     150.020 141.341 126.229  1.00 17.43           C
ATOM    559  CG  GLN A 133     150.774 140.523 125.198  1.00 17.43           C
ATOM    560  CD  GLN A 133     152.019 139.894 125.765  1.00 17.43           C
ATOM    561  OE1 GLN A 133     152.364 140.053 126.935  1.00 17.43           O
ATOM    562  NE2 GLN A 133     152.779 139.239 124.900  1.00 17.43           N
ATOM    563  N   LEU A 134     147.375 141.645 128.513  1.00 13.66           N
ATOM    564  CA  LEU A 134     146.883 142.274 129.740  1.00 13.66           C
ATOM    565  C   LEU A 134     146.117 141.265 130.607  1.00 13.66           C
ATOM    566  O   LEU A 134     145.768 141.568 131.747  1.00 13.66           O
ATOM    567  CB  LEU A 134     146.012 143.508 129.435  1.00 13.66           C
ATOM    568  CG  LEU A 134     145.632 144.387 130.626  1.00 13.66           C
ATOM    569  CD1 LEU A 134     146.824 145.197 131.116  1.00 13.66           C
ATOM    570  CD2 LEU A 134     144.486 145.317 130.257  1.00 13.66           C
ATOM    571  N   LEU A 135     145.808 140.079 130.068  1.00 12.83           N
ATOM    572  CA  LEU A 135     145.336 138.964 130.879  1.00 12.83           C
ATOM    573  C   LEU A 135     146.550 138.289 131.510  1.00 12.83           C
ATOM    574  O   LEU A 135     146.422 137.720 132.574  1.00 12.83           O
ATOM    575  CB  LEU A 135     144.489 137.982 130.058  1.00 12.83           C
ATOM    576  CG  LEU A 135     144.153 136.653 130.745  1.00 12.83           C
ATOM    577  CD1 LEU A 135     143.292 136.859 131.985  1.00 12.83           C
ATOM    578  CD2 LEU A 135     143.485 135.685 129.791  1.00 12.83           C
ATOM    579  N   GLN A 136     147.720 138.412 130.881  1.00 14.57           N
ATOM    580  CA  GLN A 136     148.937 137.922 131.504  1.00 14.57           C
ATOM    581  C   GLN A 136     149.515 138.922 132.505  1.00 14.57           C
ATOM    582  O   GLN A 136     150.511 138.596 133.143  1.00 14.57           O
ATOM    583  CB  GLN A 136     149.998 137.571 130.465  1.00 14.57           C
ATOM    584  CG  GLN A 136     149.639 136.343 129.653  1.00 14.57           C
ATOM    585  CD  GLN A 136     150.588 136.132 128.499  1.00 14.57           C
ATOM    586  OE1 GLN A 136     151.790 136.378 128.603  1.00 14.57           O
ATOM    587  NE2 GLN A 136     150.049 135.660 127.383  1.00 14.57           N
ATOM    588  N   TRP A 137     149.000 140.157 132.567  1.00 13.79           N
ATOM    589  CA  TRP A 137     149.541 141.146 133.490  1.00 13.79           C
ATOM    590  C   TRP A 137     148.671 141.264 134.739  1.00 13.79           C
ATOM    591  O   TRP A 137     148.896 142.158 135.549  1.00 13.79           O
ATOM    592  CB  TRP A 137     149.742 142.508 132.811  1.00 13.79           C
ATOM    593  CG  TRP A 137     150.691 143.414 133.527  1.00 13.79           C
ATOM    594  CD1 TRP A 137     152.052 143.375 133.477  1.00 13.79           C
ATOM    595  CD2 TRP A 137     150.361 144.492 134.416  1.00 13.79           C
ATOM    596  NE1 TRP A 137     152.602 144.339 134.276  1.00 13.79           N
ATOM    597  CE2 TRP A 137     151.586 145.050 134.852  1.00 13.79           C
ATOM    598  CE3 TRP A 137     149.164 145.044 134.882  1.00 13.79           C
ATOM    599  CZ2 TRP A 137     151.645 146.126 135.733  1.00 13.79           C
ATOM    600  CZ3 TRP A 137     149.222 146.109 135.752  1.00 13.79           C
ATOM    601  CH2 TRP A 137     150.445 146.633 136.175  1.00 13.79           C
ATOM    602  N   LEU A 138     147.655 140.407 134.878  1.00 12.96           N
ATOM    603  CA  LEU A 138     146.851 140.339 136.087  1.00 12.96           C
ATOM    604  C   LEU A 138     146.828 138.912 136.633  1.00 12.96           C
ATOM    605  O   LEU A 138     146.182 138.662 137.646  1.00 12.96           O
ATOM    606  CB  LEU A 138     145.432 140.861 135.816  1.00 12.96           C
ATOM    607  CG  LEU A 138     145.227 142.356 136.036  1.00 12.96           C
ATOM    608  CD1 LEU A 138     145.796 143.124 134.859  1.00 12.96           C
ATOM    609  CD2 LEU A 138     143.751 142.663 136.218  1.00 12.96           C
ATOM    610  N   LEU A 139     147.495 137.959 135.956  1.00 10.66           N
ATOM    611  CA  LEU A 139     147.672 136.619 136.487  1.00 10.66           C
ATOM    612  C   LEU A 139     149.115 136.427 136.941  1.00 10.66           C
ATOM    613  O   LEU A 139     149.472 135.345 137.408  1.00 10.66           O
ATOM    614  CB  LEU A 139     147.288 135.565 135.441  1.00 10.66           C
ATOM    615  CG  LEU A 139     145.838 135.609 134.969  1.00 10.66           C
ATOM    616  CD1 LEU A 139     145.549 134.400 134.094  1.00 10.66           C
ATOM    617  CD2 LEU A 139     144.869 135.670 136.143  1.00 10.66           C
ATOM    618  N   ILE A 140     149.934 137.472 136.785  1.00  9.59           N
ATOM    619  CA  ILE A 140     151.234 137.512 137.419  1.00  9.59           C
ATOM    620  C   ILE A 140     151.316 138.738 138.319  1.00  9.59           C
ATOM    621  O   ILE A 140     152.400 139.210 138.630  1.00  9.59           O
ATOM    622  CB  ILE A 140     152.366 137.442 136.386  1.00  9.59           C
ATOM    623  CG1 ILE A 140     153.639 136.907 137.036  1.00  9.59           C
ATOM    624  CG2 ILE A 140     152.569 138.787 135.716  1.00  9.59           C
ATOM    625  CD1 ILE A 140     154.834 137.003 136.164  1.00  9.59           C
ATOM    626  N   ALA A 141     150.149 139.243 138.723  1.00 12.52           N
ATOM    627  CA  ALA A 141     150.053 140.225 139.793  1.00 12.52           C
ATOM    628  C   ALA A 141     149.453 139.610 141.062  1.00 12.52           C
ATOM    629  O   ALA A 141     149.386 140.271 142.098  1.00 12.52           O
ATOM    630  CB  ALA A 141     149.241 141.400 139.327  1.00 12.52           C
ATOM    631  N   LEU A 142     148.991 138.355 140.976  1.00 11.76           N
ATOM    632  CA  LEU A 142     148.565 137.593 142.142  1.00 11.76           C
ATOM    633  C   LEU A 142     149.794 136.967 142.800  1.00 11.76           C
ATOM    634  O   LEU A 142     149.902 137.030 144.012  1.00 11.76           O
ATOM    635  CB  LEU A 142     147.532 136.542 141.725  1.00 11.76           C
ATOM    636  CG  LEU A 142     146.289 137.079 141.019  1.00 11.76           C
ATOM    637  CD1 LEU A 142     145.627 135.976 140.206  1.00 11.76           C
ATOM    638  CD2 LEU A 142     145.311 137.675 142.025  1.00 11.76           C
ATOM    639  N   PRO A 143     150.755 136.364 142.060  1.00 11.91           N
ATOM    640  CA  PRO A 143     151.994 135.884 142.657  1.00 11.91           C
ATOM    641  C   PRO A 143     153.093 136.920 142.845  1.00 11.91           C
ATOM    642  O   PRO A 143     154.202 136.507 143.164  1.00 11.91           O
ATOM    643  CB  PRO A 143     152.555 134.898 141.617  1.00 11.91           C
ATOM    644  CG  PRO A 143     151.430 134.678 140.650  1.00 11.91           C
ATOM    645  CD  PRO A 143     150.667 135.980 140.650  1.00 11.91           C
ATOM    646  N   ALA A 144     152.837 138.214 142.573  1.00 37.71           N
ATOM    647  CA  ALA A 144     153.818 139.285 142.750  1.00 37.71           C
ATOM    648  C   ALA A 144     153.462 140.179 143.933  1.00 37.71           C
ATOM    649  O   ALA A 144     154.351 140.688 144.613  1.00 37.71           O
ATOM    650  CB  ALA A 144     153.964 140.107 141.498  1.00 37.71           C
ATOM    651  N   THR A 145     152.159 140.311 144.190  1.00 14.28           N
ATOM    652  CA  THR A 145     151.681 140.993 145.377  1.00 14.28           C
ATOM    653  C   THR A 145     151.837 140.086 146.591  1.00 14.28           C
ATOM    654  O   THR A 145     152.018 140.601 147.683  1.00 14.28           O
ATOM    655  CB  THR A 145     150.238 141.467 145.224  1.00 14.28           C
ATOM    656  OG1 THR A 145     149.478 140.302 144.901  1.00 14.28           O
ATOM    657  CG2 THR A 145     150.094 142.584 144.214  1.00 14.28           C
ATOM    658  N   PHE A 146     151.761 138.759 146.383  1.00  8.75           N
ATOM    659  CA  PHE A 146     151.922 137.763 147.439  1.00  8.75           C
ATOM    660  C   PHE A 146     153.385 137.582 147.851  1.00  8.75           C
ATOM    661  O   PHE A 146     153.643 137.167 148.966  1.00  8.75           O
ATOM    662  CB  PHE A 146     151.310 136.405 147.076  1.00  8.75           C
ATOM    663  CG  PHE A 146     151.546 135.336 148.114  1.00  8.75           C
ATOM    664  CD1 PHE A 146     150.871 135.370 149.329  1.00  8.75           C
ATOM    665  CD2 PHE A 146     152.473 134.325 147.896  1.00  8.75           C
ATOM    666  CE1 PHE A 146     151.102 134.404 150.297  1.00  8.75           C
ATOM    667  CE2 PHE A 146     152.711 133.364 148.867  1.00  8.75           C
ATOM    668  CZ  PHE A 146     152.030 133.410 150.066  1.00  8.75           C
ATOM    669  N   VAL A 147     154.336 137.750 146.924  1.00  6.97           N
ATOM    670  CA  VAL A 147     155.740 137.689 147.288  1.00  6.97           C
ATOM    671  C   VAL A 147     156.136 139.044 147.865  1.00  6.97           C
ATOM    672  O   VAL A 147     157.275 139.225 148.288  1.00  6.97           O
ATOM    673  CB  VAL A 147     156.657 137.236 146.128  1.00  6.97           C
ATOM    674  CG1 VAL A 147     158.112 137.108 146.556  1.00  6.97           C
ATOM    675  CG2 VAL A 147     156.226 135.909 145.538  1.00  6.97           C
ATOM    676  N   ASN A 148     155.207 140.017 147.863  1.00  9.29           N
ATOM    677  CA  ASN A 148     155.396 141.324 148.475  1.00  9.29           C
ATOM    678  C   ASN A 148     154.701 141.438 149.826  1.00  9.29           C
ATOM    679  O   ASN A 148     155.036 142.338 150.596  1.00  9.29           O
ATOM    680  CB  ASN A 148     154.919 142.453 147.559  1.00  9.29           C
ATOM    681  CG  ASN A 148     155.961 142.834 146.536  1.00  9.29           C
ATOM    682  OD1 ASN A 148     157.158 142.878 146.835  1.00  9.29           O
ATOM    683  ND2 ASN A 148     155.514 143.126 145.324  1.00  9.29           N
ATOM    684  N   SER A 149     153.717 140.569 150.087  1.00  7.04           N
ATOM    685  CA  SER A 149     153.021 140.550 151.366  1.00  7.04           C
ATOM    686  C   SER A 149     153.621 139.495 152.287  1.00  7.04           C
ATOM    687  O   SER A 149     153.626 139.697 153.493  1.00  7.04           O
ATOM    688  CB  SER A 149     151.539 140.359 151.208  1.00  7.04           C
ATOM    689  OG  SER A 149     151.244 139.009 150.893  1.00  7.04           O
ATOM    690  N   ALA A 150     154.082 138.367 151.720  1.00  3.85           N
ATOM    691  CA  ALA A 150     154.824 137.371 152.479  1.00  3.85           C
ATOM    692  C   ALA A 150     156.309 137.710 152.420  1.00  3.85           C
ATOM    693  O   ALA A 150     157.137 136.837 152.193  1.00  3.85           O
ATOM    694  CB  ALA A 150     154.547 135.979 151.960  1.00  3.85           C
ATOM    695  N   ILE A 151     156.618 138.997 152.581  1.00  4.06           N
ATOM    696  CA  ILE A 151     157.975 139.484 152.747  1.00  4.06           C
ATOM    697  C   ILE A 151     157.938 140.524 153.864  1.00  4.06           C
ATOM    698  O   ILE A 151     158.976 140.930 154.383  1.00  4.06           O
ATOM    699  CB  ILE A 151     158.513 140.068 151.426  1.00  4.06           C
ATOM    700  CG1 ILE A 151     160.035 139.994 151.400  1.00  4.06           C
ATOM    701  CG2 ILE A 151     158.019 141.496 151.223  1.00  4.06           C
ATOM    702  CD1 ILE A 151     160.640 140.547 150.142  1.00  4.06           C
ATOM    703  N   ARG A 152     156.714 140.968 154.193  1.00  5.42           N
ATOM    704  CA  ARG A 152     156.437 141.741 155.393  1.00  5.42           C
ATOM    705  C   ARG A 152     156.034 140.804 156.529  1.00  5.42           C
ATOM    706  O   ARG A 152     156.180 141.133 157.704  1.00  5.42           O
ATOM    707  CB  ARG A 152     155.325 142.760 155.129  1.00  5.42           C
ATOM    708  CG  ARG A 152     155.752 143.956 154.296  1.00  5.42           C
ATOM    709  CD  ARG A 152     154.595 144.949 154.264  1.00  5.42           C
ATOM    710  NE  ARG A 152     154.830 146.114 153.419  1.00  5.42           N
ATOM    711  CZ  ARG A 152     154.591 146.183 152.108  1.00  5.42           C
ATOM    712  NH1 ARG A 152     154.849 147.303 151.453  1.00  5.42           N
ATOM    713  NH2 ARG A 152     154.106 145.142 151.450  1.00  5.42           N
ATOM    714  N   TYR A 153     155.442 139.663 156.173  1.00 42.61           N
ATOM    715  CA  TYR A 153     155.253 138.581 157.120  1.00 42.61           C
ATOM    716  C   TYR A 153     156.616 138.155 157.655  1.00 42.61           C
ATOM    717  O   TYR A 153     156.927 138.352 158.825  1.00 42.61           O
ATOM    718  CB  TYR A 153     154.563 137.404 156.441  1.00 42.61           C
ATOM    719  CG  TYR A 153     154.208 136.305 157.394  1.00 42.61           C
ATOM    720  CD1 TYR A 153     153.029 136.373 158.116  1.00 42.61           C
ATOM    721  CD2 TYR A 153     155.012 135.189 157.547  1.00 42.61           C
ATOM    722  CE1 TYR A 153     152.655 135.372 158.995  1.00 42.61           C
ATOM    723  CE2 TYR A 153     154.644 134.166 158.406  1.00 42.61           C
ATOM    724  CZ  TYR A 153     153.465 134.262 159.132  1.00 42.61           C
ATOM    725  OH  TYR A 153     153.106 133.284 160.008  1.00 42.61           O
ATOM    726  N   LEU A 154     157.471 137.677 156.751  1.00 14.34           N
ATOM    727  CA  LEU A 154     158.746 137.075 157.117  1.00 14.34           C
ATOM    728  C   LEU A 154     159.711 138.093 157.727  1.00 14.34           C
ATOM    729  O   LEU A 154     160.849 137.732 158.031  1.00 14.34           O
ATOM    730  CB  LEU A 154     159.370 136.423 155.884  1.00 14.34           C
ATOM    731  CG  LEU A 154     158.519 135.350 155.228  1.00 14.34           C
ATOM    732  CD1 LEU A 154     159.155 134.914 153.935  1.00 14.34           C
ATOM    733  CD2 LEU A 154     158.324 134.168 156.151  1.00 14.34           C
ATOM    734  N   GLU A 155     159.303 139.365 157.852  1.00 13.00           N
ATOM    735  CA  GLU A 155     160.070 140.359 158.595  1.00 13.00           C
ATOM    736  C   GLU A 155     159.388 140.632 159.935  1.00 13.00           C
ATOM    737  O   GLU A 155     160.026 141.132 160.849  1.00 13.00           O
ATOM    738  CB  GLU A 155     160.331 141.646 157.793  1.00 13.00           C
ATOM    739  CG  GLU A 155     159.333 142.762 158.060  1.00 13.00           C
ATOM    740  CD  GLU A 155     159.522 144.035 157.255  1.00 13.00           C
ATOM    741  OE1 GLU A 155     160.678 144.341 156.931  1.00 13.00           O
ATOM    742  OE2 GLU A 155     158.506 144.734 156.974  1.00 13.00           O
ATOM    743  N   GLY A 156     158.069 140.419 160.013  1.00 30.58           N
ATOM    744  CA  GLY A 156     157.357 140.486 161.283  1.00 30.58           C
ATOM    745  C   GLY A 156     157.714 139.297 162.174  1.00 30.58           C
ATOM    746  O   GLY A 156     157.930 139.451 163.381  1.00 30.58           O
ATOM    747  N   GLN A 157     157.743 138.109 161.559  1.00  3.14           N
ATOM    748  CA  GLN A 157     158.110 136.886 162.256  1.00  3.14           C
ATOM    749  C   GLN A 157     159.555 136.986 162.719  1.00  3.14           C
ATOM    750  O   GLN A 157     159.861 136.582 163.837  1.00  3.14           O
ATOM    751  CB  GLN A 157     157.943 135.651 161.372  1.00  3.14           C
ATOM    752  CG  GLN A 157     156.502 135.274 161.101  1.00  3.14           C
ATOM    753  CD  GLN A 157     155.617 135.293 162.323  1.00  3.14           C
ATOM    754  OE1 GLN A 157     154.991 136.301 162.620  1.00  3.14           O
ATOM    755  NE2 GLN A 157     155.532 134.172 163.020  1.00  3.14           N
ATOM    756  N   LEU A 158     160.423 137.528 161.856  1.00  2.97           N
ATOM    757  CA  LEU A 158     161.826 137.683 162.195  1.00  2.97           C
ATOM    758  C   LEU A 158     161.950 138.623 163.395  1.00  2.97           C
ATOM    759  O   LEU A 158     162.729 138.342 164.306  1.00  2.97           O
ATOM    760  CB  LEU A 158     162.548 138.234 160.965  1.00  2.97           C
ATOM    761  CG  LEU A 158     164.019 137.881 160.786  1.00  2.97           C
ATOM    762  CD1 LEU A 158     164.206 136.377 160.759  1.00  2.97           C
ATOM    763  CD2 LEU A 158     164.523 138.488 159.487  1.00  2.97           C
ATOM    764  N   ALA A 159     161.134 139.694 163.418  1.00  2.24           N
ATOM    765  CA  ALA A 159     161.205 140.689 164.477  1.00  2.24           C
ATOM    766  C   ALA A 159     160.727 140.115 165.806  1.00  2.24           C
ATOM    767  O   ALA A 159     161.423 140.259 166.810  1.00  2.24           O
ATOM    768  CB  ALA A 159     160.454 141.938 164.105  1.00  2.24           C
ATOM    769  N   LEU A 160     159.601 139.394 165.812  1.00  1.99           N
ATOM    770  CA  LEU A 160     159.115 138.905 167.096  1.00  1.99           C
ATOM    771  C   LEU A 160     159.810 137.615 167.513  1.00  1.99           C
ATOM    772  O   LEU A 160     159.808 137.277 168.684  1.00  1.99           O
ATOM    773  CB  LEU A 160     157.586 138.861 167.205  1.00  1.99           C
ATOM    774  CG  LEU A 160     156.828 137.756 166.471  1.00  1.99           C
ATOM    775  CD1 LEU A 160     156.833 136.457 167.270  1.00  1.99           C
ATOM    776  CD2 LEU A 160     155.384 138.190 166.304  1.00  1.99           C
ATOM    777  N   SER A 161     160.464 136.949 166.565  1.00  2.81           N
ATOM    778  CA  SER A 161     161.301 135.795 166.879  1.00  2.81           C
ATOM    779  C   SER A 161     162.642 136.258 167.435  1.00  2.81           C
ATOM    780  O   SER A 161     163.224 135.529 168.225  1.00  2.81           O
ATOM    781  CB  SER A 161     161.501 134.881 165.708  1.00  2.81           C
ATOM    782  OG  SER A 161     160.270 134.333 165.260  1.00  2.81           O
ATOM    783  N   PHE A 162     163.050 137.489 167.090  1.00  3.94           N
ATOM    784  CA  PHE A 162     164.202 138.119 167.704  1.00  3.94           C
ATOM    785  C   PHE A 162     163.863 138.595 169.113  1.00  3.94           C
ATOM    786  O   PHE A 162     164.615 138.357 170.054  1.00  3.94           O
ATOM    787  CB  PHE A 162     164.704 139.293 166.864  1.00  3.94           C
ATOM    788  CG  PHE A 162     165.510 138.921 165.651  1.00  3.94           C
ATOM    789  CD1 PHE A 162     165.855 137.602 165.394  1.00  3.94           C
ATOM    790  CD2 PHE A 162     165.890 139.889 164.738  1.00  3.94           C
ATOM    791  CE1 PHE A 162     166.586 137.261 164.267  1.00  3.94           C
ATOM    792  CE2 PHE A 162     166.629 139.555 163.610  1.00  3.94           C
ATOM    793  CZ  PHE A 162     166.983 138.239 163.379  1.00  3.94           C
ATOM    794  N   ARG A 163     162.699 139.243 169.244  1.00  4.89           N
ATOM    795  CA  ARG A 163     162.270 139.765 170.528  1.00  4.89           C
ATOM    796  C   ARG A 163     161.991 138.630 171.514  1.00  4.89           C
ATOM    797  O   ARG A 163     162.263 138.763 172.694  1.00  4.89           O
ATOM    798  CB  ARG A 163     161.054 140.673 170.383  1.00  4.89           C
ATOM    799  CG  ARG A 163     160.207 140.642 171.648  1.00  4.89           C
ATOM    800  CD  ARG A 163     159.318 141.828 171.921  1.00  4.89           C
ATOM    801  NE  ARG A 163     158.351 141.985 170.847  1.00  4.89           N
ATOM    802  CZ  ARG A 163     157.233 142.696 170.908  1.00  4.89           C
ATOM    803  NH1 ARG A 163     156.890 143.339 172.016  1.00  4.89           N
ATOM    804  NH2 ARG A 163     156.460 142.760 169.839  1.00  4.89           N
ATOM    805  N   SER A 164     161.467 137.507 171.031  1.00  5.73           N
ATOM    806  CA  SER A 164     161.127 136.406 171.920  1.00  5.73           C
ATOM    807  C   SER A 164     162.379 135.814 172.547  1.00  5.73           C
ATOM    808  O   SER A 164     162.366 135.450 173.715  1.00  5.73           O
ATOM    809  CB  SER A 164     160.331 135.371 171.225  1.00  5.73           C
ATOM    810  OG  SER A 164     159.030 135.860 170.937  1.00  5.73           O
ATOM    811  N   ARG A 165     163.484 135.793 171.795  1.00  7.23           N
ATOM    812  CA  ARG A 165     164.725 135.255 172.319  1.00  7.23           C
ATOM    813  C   ARG A 165     165.409 136.252 173.244  1.00  7.23           C
ATOM    814  O   ARG A 165     165.910 135.849 174.296  1.00  7.23           O
ATOM    815  CB  ARG A 165     165.662 134.859 171.191  1.00  7.23           C
ATOM    816  CG  ARG A 165     165.528 133.402 170.793  1.00  7.23           C
ATOM    817  CD  ARG A 165     166.657 133.030 169.860  1.00  7.23           C
ATOM    818  NE  ARG A 165     166.282 131.847 169.100  1.00  7.23           N
ATOM    819  CZ  ARG A 165     166.254 130.607 169.579  1.00  7.23           C
ATOM    820  NH1 ARG A 165     165.893 129.615 168.788  1.00  7.23           N
ATOM    821  NH2 ARG A 165     166.582 130.357 170.837  1.00  7.23           N
ATOM    822  N   LEU A 166     165.380 137.538 172.863  1.00  6.33           N
ATOM    823  CA  LEU A 166     165.949 138.560 173.727  1.00  6.33           C
ATOM    824  C   LEU A 166     165.220 138.595 175.066  1.00  6.33           C
ATOM    825  O   LEU A 166     165.871 138.674 176.107  1.00  6.33           O
ATOM    826  CB  LEU A 166     165.877 139.926 173.050  1.00  6.33           C
ATOM    827  CG  LEU A 166     166.972 140.213 172.037  1.00  6.33           C
ATOM    828  CD1 LEU A 166     166.750 141.586 171.438  1.00  6.33           C
ATOM    829  CD2 LEU A 166     168.328 140.137 172.702  1.00  6.33           C
ATOM    830  N   VAL A 167     163.889 138.484 175.034  1.00  6.79           N
ATOM    831  CA  VAL A 167     163.134 138.598 176.268  1.00  6.79           C
ATOM    832  C   VAL A 167     163.186 137.301 177.059  1.00  6.79           C
ATOM    833  O   VAL A 167     163.070 137.345 178.269  1.00  6.79           O
ATOM    834  CB  VAL A 167     161.691 139.078 176.059  1.00  6.79           C
ATOM    835  CG1 VAL A 167     161.644 140.389 175.288  1.00  6.79           C
ATOM    836  CG2 VAL A 167     160.820 138.022 175.401  1.00  6.79           C
ATOM    837  N   ALA A 168     163.353 136.155 176.399  1.00 25.04           N
ATOM    838  CA  ALA A 168     163.575 134.933 177.154  1.00 25.04           C
ATOM    839  C   ALA A 168     164.863 135.066 177.963  1.00 25.04           C
ATOM    840  O   ALA A 168     164.867 134.794 179.163  1.00 25.04           O
ATOM    841  CB  ALA A 168     163.593 133.721 176.258  1.00 25.04           C
ATOM    842  N   HIS A 169     165.926 135.534 177.296  1.00 49.03           N
ATOM    843  CA  HIS A 169     167.222 135.701 177.930  1.00 49.03           C
ATOM    844  C   HIS A 169     167.139 136.724 179.059  1.00 49.03           C
ATOM    845  O   HIS A 169     167.654 136.475 180.158  1.00 49.03           O
ATOM    846  CB  HIS A 169     168.281 136.081 176.894  1.00 49.03           C
ATOM    847  CG  HIS A 169     169.646 135.601 177.250  1.00 49.03           C
ATOM    848  ND1 HIS A 169     170.547 136.372 177.964  1.00 49.03           N
ATOM    849  CD2 HIS A 169     170.280 134.437 176.979  1.00 49.03           C
ATOM    850  CE1 HIS A 169     171.676 135.708 178.116  1.00 49.03           C
ATOM    851  NE2 HIS A 169     171.542 134.524 177.514  1.00 49.03           N
ATOM    852  N   ALA A 170     166.476 137.858 178.783  1.00 26.53           N
ATOM    853  CA  ALA A 170     166.292 138.873 179.805  1.00 26.53           C
ATOM    854  C   ALA A 170     165.526 138.276 180.986  1.00 26.53           C
ATOM    855  O   ALA A 170     166.121 138.039 182.033  1.00 26.53           O
ATOM    856  CB  ALA A 170     165.668 140.115 179.235  1.00 26.53           C
ATOM    857  N   TYR A 171     164.264 137.892 180.779  1.00 42.61           N
ATOM    858  CA  TYR A 171     163.445 137.440 181.890  1.00 42.61           C
ATOM    859  C   TYR A 171     164.074 136.258 182.619  1.00 42.61           C
ATOM    860  O   TYR A 171     163.585 135.893 183.662  1.00 42.61           O
ATOM    861  CB  TYR A 171     162.066 136.986 181.428  1.00 42.61           C
ATOM    862  CG  TYR A 171     161.163 138.033 180.836  1.00 42.61           C
ATOM    863  CD1 TYR A 171     161.570 139.348 180.677  1.00 42.61           C
ATOM    864  CD2 TYR A 171     159.917 137.667 180.355  1.00 42.61           C
ATOM    865  CE1 TYR A 171     160.735 140.284 180.089  1.00 42.61           C
ATOM    866  CE2 TYR A 171     159.070 138.590 179.766  1.00 42.61           C
ATOM    867  CZ  TYR A 171     159.484 139.903 179.632  1.00 42.61           C
ATOM    868  OH  TYR A 171     158.658 140.818 179.051  1.00 42.61           O
ATOM    869  N   ARG A 172     165.112 135.625 182.055  1.00 21.42           N
ATOM    870  CA  ARG A 172     165.802 134.579 182.789  1.00 21.42           C
ATOM    871  C   ARG A 172     166.982 135.125 183.597  1.00 21.42           C
ATOM    872  O   ARG A 172     167.380 134.487 184.575  1.00 21.42           O
ATOM    873  CB  ARG A 172     166.091 133.383 181.875  1.00 21.42           C
ATOM    874  CG  ARG A 172     166.837 132.231 182.530  1.00 21.42           C
ATOM    875  CD  ARG A 172     168.330 132.343 182.286  1.00 21.42           C
ATOM    876  NE  ARG A 172     168.670 131.876 180.947  1.00 21.42           N
ATOM    877  CZ  ARG A 172     169.866 131.957 180.375  1.00 21.42           C
ATOM    878  NH1 ARG A 172     170.891 132.488 181.022  1.00 21.42           N
ATOM    879  NH2 ARG A 172     170.029 131.493 179.148  1.00 21.42           N
ATOM    880  N   LEU A 173     167.558 136.257 183.173  1.00  9.09           N
ATOM    881  CA  LEU A 173     168.592 136.904 183.972  1.00  9.09           C
ATOM    882  C   LEU A 173     167.990 137.858 185.010  1.00  9.09           C
ATOM    883  O   LEU A 173     168.569 138.063 186.075  1.00  9.09           O
ATOM    884  CB  LEU A 173     169.546 137.693 183.078  1.00  9.09           C
ATOM    885  CG  LEU A 173     170.554 136.922 182.236  1.00  9.09           C
ATOM    886  CD1 LEU A 173     171.465 137.904 181.513  1.00  9.09           C
ATOM    887  CD2 LEU A 173     171.374 135.989 183.105  1.00  9.09           C
ATOM    888  N   TYR A 174     166.837 138.441 184.687  1.00  9.29           N
ATOM    889  CA  TYR A 174     166.214 139.481 185.486  1.00  9.29           C
ATOM    890  C   TYR A 174     165.761 138.908 186.823  1.00  9.29           C
ATOM    891  O   TYR A 174     165.985 139.537 187.852  1.00  9.29           O
ATOM    892  CB  TYR A 174     165.025 140.056 184.729  1.00  9.29           C
ATOM    893  CG  TYR A 174     164.352 141.259 185.333  1.00  9.29           C
ATOM    894  CD1 TYR A 174     165.065 142.323 185.865  1.00  9.29           C
ATOM    895  CD2 TYR A 174     162.981 141.378 185.258  1.00  9.29           C
ATOM    896  CE1 TYR A 174     164.421 143.444 186.357  1.00  9.29           C
ATOM    897  CE2 TYR A 174     162.308 142.474 185.771  1.00  9.29           C
ATOM    898  CZ  TYR A 174     163.039 143.521 186.300  1.00  9.29           C
ATOM    899  OH  TYR A 174     162.384 144.598 186.808  1.00  9.29           O
ATOM    900  N   PHE A 175     165.129 137.727 186.796  1.00  8.68           N
ATOM    901  CA  PHE A 175     164.551 137.102 187.980  1.00  8.68           C
ATOM    902  C   PHE A 175     165.463 135.987 188.491  1.00  8.68           C
ATOM    903  O   PHE A 175     164.984 134.884 188.759  1.00  8.68           O
ATOM    904  CB  PHE A 175     163.173 136.516 187.668  1.00  8.68           C
ATOM    905  CG  PHE A 175     162.067 137.522 187.534  1.00  8.68           C
ATOM    906  CD1 PHE A 175     161.883 138.227 186.357  1.00  8.68           C
ATOM    907  CD2 PHE A 175     161.220 137.781 188.601  1.00  8.68           C
ATOM    908  CE1 PHE A 175     160.856 139.151 186.230  1.00  8.68           C
ATOM    909  CE2 PHE A 175     160.183 138.696 188.477  1.00  8.68           C
ATOM    910  CZ  PHE A 175     159.996 139.369 187.288  1.00  8.68           C
ATOM    911  N   SER A 176     166.763 136.269 188.629  1.00  1.71           N
ATOM    912  CA  SER A 176     167.738 135.316 189.147  1.00  1.71           C
ATOM    913  C   SER A 176     168.825 136.073 189.910  1.00  1.71           C
ATOM    914  O   SER A 176     169.272 137.102 189.430  1.00  1.71           O
ATOM    915  CB  SER A 176     168.324 134.483 188.029  1.00  1.71           C
ATOM    916  OG  SER A 176     169.042 135.297 187.101  1.00  1.71           O
ATOM    917  N   GLN A 177     169.247 135.559 191.073  1.00  2.14           N
ATOM    918  CA  GLN A 177     170.209 136.219 191.955  1.00  2.14           C
ATOM    919  C   GLN A 177     169.718 137.626 192.317  1.00  2.14           C
ATOM    920  O   GLN A 177     170.518 138.553 192.438  1.00  2.14           O
ATOM    921  CB  GLN A 177     171.613 136.261 191.333  1.00  2.14           C
ATOM    922  CG  GLN A 177     172.035 134.965 190.659  1.00  2.14           C
ATOM    923  CD  GLN A 177     173.466 135.010 190.175  1.00  2.14           C
ATOM    924  OE1 GLN A 177     174.391 135.322 190.925  1.00  2.14           O
ATOM    925  NE2 GLN A 177     173.663 134.664 188.910  1.00  2.14           N
ATOM    926  N   GLN A 178     168.390 137.785 192.461  1.00  8.74           N
ATOM    927  CA  GLN A 178     167.729 139.050 192.762  1.00  8.74           C
ATOM    928  C   GLN A 178     168.296 140.170 191.880  1.00  8.74           C
ATOM    929  O   GLN A 178     168.954 141.078 192.379  1.00  8.74           O
ATOM    930  CB  GLN A 178     167.865 139.368 194.254  1.00  8.74           C
ATOM    931  CG  GLN A 178     167.035 138.499 195.184  1.00  8.74           C
ATOM    932  CD  GLN A 178     167.348 138.756 196.643  1.00  8.74           C
ATOM    933  OE1 GLN A 178     168.171 139.602 197.007  1.00  8.74           O
ATOM    934  NE2 GLN A 178     166.653 138.043 197.518  1.00  8.74           N
ATOM    935  N   THR A 179     168.119 140.056 190.554  1.00  6.10           N
ATOM    936  CA  THR A 179     168.531 141.064 189.582  1.00  6.10           C
ATOM    937  C   THR A 179     167.325 141.936 189.223  1.00  6.10           C
ATOM    938  O   THR A 179     167.414 142.796 188.356  1.00  6.10           O
ATOM    939  CB  THR A 179     169.388 140.433 188.461  1.00  6.10           C
ATOM    940  OG1 THR A 179     170.671 140.351 189.070  1.00  6.10           O
ATOM    941  CG2 THR A 179     169.487 141.204 187.159  1.00  6.10           C
ATOM    942  N   TYR A 180     166.175 141.671 189.865  1.00  9.37           N
ATOM    943  CA  TYR A 180     164.988 142.520 189.774  1.00  9.37           C
ATOM    944  C   TYR A 180     165.129 143.586 190.853  1.00  9.37           C
ATOM    945  O   TYR A 180     164.883 144.779 190.635  1.00  9.37           O
ATOM    946  CB  TYR A 180     163.664 141.728 189.839  1.00  9.37           C
ATOM    947  CG  TYR A 180     163.522 140.744 190.970  1.00  9.37           C
ATOM    948  CD1 TYR A 180     164.163 139.512 190.929  1.00  9.37           C
ATOM    949  CD2 TYR A 180     162.705 141.022 192.058  1.00  9.37           C
ATOM    950  CE1 TYR A 180     164.061 138.625 191.990  1.00  9.37           C
ATOM    951  CE2 TYR A 180     162.587 140.142 193.121  1.00  9.37           C
ATOM    952  CZ  TYR A 180     163.263 138.934 193.081  1.00  9.37           C
ATOM    953  OH  TYR A 180     163.157 138.043 194.110  1.00  9.37           O
ATOM    954  N   TYR A 181     165.521 143.104 192.038  1.00 14.65           N
ATOM    955  CA  TYR A 181     165.762 143.937 193.192  1.00 14.65           C
ATOM    956  C   TYR A 181     167.001 144.791 192.962  1.00 14.65           C
ATOM    957  O   TYR A 181     166.887 146.015 192.905  1.00 14.65           O
ATOM    958  CB  TYR A 181     165.865 143.105 194.471  1.00 14.65           C
ATOM    959  CG  TYR A 181     166.249 143.924 195.671  1.00 14.65           C
ATOM    960  CD1 TYR A 181     165.436 144.967 196.097  1.00 14.65           C
ATOM    961  CD2 TYR A 181     167.421 143.665 196.374  1.00 14.65           C
ATOM    962  CE1 TYR A 181     165.764 145.717 197.211  1.00 14.65           C
ATOM    963  CE2 TYR A 181     167.771 144.414 197.487  1.00 14.65           C
ATOM    964  CZ  TYR A 181     166.937 145.447 197.896  1.00 14.65           C
ATOM    965  OH  TYR A 181     167.234 146.215 198.979  1.00 14.65           O
ATOM    966  N   ARG A 182     168.165 144.155 192.777  1.00 11.07           N
ATOM    967  CA  ARG A 182     169.433 144.863 192.773  1.00 11.07           C
ATOM    968  C   ARG A 182     169.527 145.938 191.687  1.00 11.07           C
ATOM    969  O   ARG A 182     170.220 146.928 191.908  1.00 11.07           O
ATOM    970  CB  ARG A 182     170.578 143.865 192.670  1.00 11.07           C
ATOM    971  CG  ARG A 182     170.813 143.060 193.940  1.00 11.07           C
ATOM    972  CD  ARG A 182     171.918 142.064 193.655  1.00 11.07           C
ATOM    973  NE  ARG A 182     171.855 140.890 194.512  1.00 11.07           N
ATOM    974  CZ  ARG A 182     172.645 139.834 194.403  1.00 11.07           C
ATOM    975  NH1 ARG A 182     172.496 138.818 195.238  1.00 11.07           N
ATOM    976  NH2 ARG A 182     173.576 139.788 193.463  1.00 11.07           N
ATOM    977  N   VAL A 183     168.862 145.733 190.544  1.00 12.87           N
ATOM    978  CA  VAL A 183     168.935 146.724 189.483  1.00 12.87           C
ATOM    979  C   VAL A 183     167.979 147.874 189.772  1.00 12.87           C
ATOM    980  O   VAL A 183     168.057 148.892 189.101  1.00 12.87           O
ATOM    981  CB  VAL A 183     168.729 146.168 188.056  1.00 12.87           C
ATOM    982  CG1 VAL A 183     169.674 145.028 187.710  1.00 12.87           C
ATOM    983  CG2 VAL A 183     167.283 145.834 187.726  1.00 12.87           C
ATOM    984  N   SER A 184     167.017 147.675 190.674  1.00 20.21           N
ATOM    985  CA  SER A 184     166.023 148.700 190.953  1.00 20.21           C
ATOM    986  C   SER A 184     166.223 149.376 192.310  1.00 20.21           C
ATOM    987  O   SER A 184     165.573 150.388 192.564  1.00 20.21           O
ATOM    988  CB  SER A 184     164.616 148.172 190.801  1.00 20.21           C
ATOM    989  OG  SER A 184     163.682 149.223 190.995  1.00 20.21           O
ATOM    990  N   ASN A 185     167.083 148.825 193.172  1.00 23.92           N
ATOM    991  CA  ASN A 185     167.161 149.314 194.544  1.00 23.92           C
ATOM    992  C   ASN A 185     168.587 149.484 195.054  1.00 23.92           C
ATOM    993  O   ASN A 185     168.802 150.258 195.988  1.00 23.92           O
ATOM    994  CB  ASN A 185     166.407 148.435 195.539  1.00 23.92           C
ATOM    995  CG  ASN A 185     164.910 148.563 195.388  1.00 23.92           C
ATOM    996  OD1 ASN A 185     164.398 148.570 194.272  1.00 23.92           O
ATOM    997  ND2 ASN A 185     164.196 148.642 196.503  1.00 23.92           N
ATOM    998  N   MET A 186     169.545 148.742 194.483  1.00 23.13           N
ATOM    999  CA  MET A 186     170.929 148.812 194.918  1.00 23.13           C
ATOM   1000  C   MET A 186     171.829 149.268 193.776  1.00 23.13           C
ATOM   1001  O   MET A 186     173.017 148.981 193.811  1.00 23.13           O
ATOM   1002  CB  MET A 186     171.396 147.455 195.439  1.00 23.13           C
ATOM   1003  CG  MET A 186     170.776 147.094 196.749  1.00 23.13           C
ATOM   1004  SD  MET A 186     171.544 145.615 197.428  1.00 23.13           S
ATOM   1005  CE  MET A 186     173.275 146.079 197.346  1.00 23.13           C
ATOM   1006  N   ASP A 187     171.269 150.018 192.810  1.00 29.09           N
ATOM   1007  CA  ASP A 187     171.951 150.438 191.591  1.00 29.09           C
ATOM   1008  C   ASP A 187     170.959 151.253 190.756  1.00 29.09           C
ATOM   1009  O   ASP A 187     169.784 150.904 190.714  1.00 29.09           O
ATOM   1010  CB  ASP A 187     172.536 149.224 190.850  1.00 29.09           C
ATOM   1011  CG  ASP A 187     173.036 149.496 189.444  1.00 29.09           C
ATOM   1012  OD1 ASP A 187     172.266 150.082 188.647  1.00 29.09           O
ATOM   1013  OD2 ASP A 187     174.187 149.115 189.164  1.00 29.09           O
ATOM   1014  N   GLY A 188     171.440 152.297 190.070  1.00 36.55           N
ATOM   1015  CA  GLY A 188     170.559 153.167 189.301  1.00 36.55           C
ATOM   1016  C   GLY A 188     171.002 153.396 187.856  1.00 36.55           C
ATOM   1017  O   GLY A 188     170.566 154.376 187.241  1.00 36.55           O
ATOM   1018  N   ARG A 189     171.832 152.484 187.314  1.00 22.39           N
ATOM   1019  CA  ARG A 189     172.298 152.550 185.935  1.00 22.39           C
ATOM   1020  C   ARG A 189     171.137 152.378 184.953  1.00 22.39           C
ATOM   1021  O   ARG A 189     171.115 153.053 183.923  1.00 22.39           O
ATOM   1022  CB  ARG A 189     173.396 151.521 185.660  1.00 22.39           C
ATOM   1023  CG  ARG A 189     174.787 151.929 186.127  1.00 22.39           C
ATOM   1024  CD  ARG A 189     175.836 150.885 185.798  1.00 22.39           C
ATOM   1025  NE  ARG A 189     175.732 149.730 186.679  1.00 22.39           N
ATOM   1026  CZ  ARG A 189     176.473 148.632 186.630  1.00 22.39           C
ATOM   1027  NH1 ARG A 189     176.253 147.673 187.512  1.00 22.39           N
ATOM   1028  NH2 ARG A 189     177.432 148.500 185.729  1.00 22.39           N
ATOM   1029  N   LEU A 190     170.208 151.460 185.269  1.00 19.42           N
ATOM   1030  CA  LEU A 190     168.959 151.295 184.533  1.00 19.42           C
ATOM   1031  C   LEU A 190     167.882 152.112 185.248  1.00 19.42           C
ATOM   1032  O   LEU A 190     167.340 151.681 186.261  1.00 19.42           O
ATOM   1033  CB  LEU A 190     168.604 149.804 184.484  1.00 19.42           C
ATOM   1034  CG  LEU A 190     169.333 148.949 183.447  1.00 19.42           C
ATOM   1035  CD1 LEU A 190     169.151 147.469 183.750  1.00 19.42           C
ATOM   1036  CD2 LEU A 190     168.817 149.261 182.049  1.00 19.42           C
ATOM   1037  N   ARG A 191     167.643 153.331 184.747  1.00 42.19           N
ATOM   1038  CA  ARG A 191     166.766 154.295 185.405  1.00 42.19           C
ATOM   1039  C   ARG A 191     165.386 153.681 185.617  1.00 42.19           C
ATOM   1040  O   ARG A 191     164.884 153.679 186.739  1.00 42.19           O
ATOM   1041  CB  ARG A 191     166.671 155.613 184.632  1.00 42.19           C
ATOM   1042  CG  ARG A 191     167.967 156.412 184.615  1.00 42.19           C
ATOM   1043  CD  ARG A 191     167.784 157.887 184.935  1.00 42.19           C
ATOM   1044  NE  ARG A 191     167.116 158.142 186.211  1.00 42.19           N
ATOM   1045  CZ  ARG A 191     167.676 158.053 187.417  1.00 42.19           C
ATOM   1046  NH1 ARG A 191     166.955 158.313 188.495  1.00 42.19           N
ATOM   1047  NH2 ARG A 191     168.944 157.702 187.549  1.00 42.19           N
ATOM   1048  N   ASN A 192     164.828 153.117 184.534  1.00 38.21           N
ATOM   1049  CA  ASN A 192     163.544 152.435 184.539  1.00 38.21           C
ATOM   1050  C   ASN A 192     163.700 151.077 183.853  1.00 38.21           C
ATOM   1051  O   ASN A 192     163.686 151.021 182.625  1.00 38.21           O
ATOM   1052  CB  ASN A 192     162.494 153.247 183.776  1.00 38.21           C
ATOM   1053  CG  ASN A 192     162.061 154.526 184.454  1.00 38.21           C
ATOM   1054  OD1 ASN A 192     160.981 154.574 185.038  1.00 38.21           O
ATOM   1055  ND2 ASN A 192     162.895 155.554 184.386  1.00 38.21           N
ATOM   1056  N   PRO A 193     163.912 149.953 184.587  1.00 21.66           N
ATOM   1057  CA  PRO A 193     164.000 148.636 183.957  1.00 21.66           C
ATOM   1058  C   PRO A 193     162.657 147.998 183.610  1.00 21.66           C
ATOM   1059  O   PRO A 193     162.622 146.860 183.142  1.00 21.66           O
ATOM   1060  CB  PRO A 193     164.795 147.805 184.975  1.00 21.66           C
ATOM   1061  CG  PRO A 193     164.441 148.416 186.299  1.00 21.66           C
ATOM   1062  CD  PRO A 193     164.238 149.895 186.023  1.00 21.66           C
ATOM   1063  N   ASP A 194     161.550 148.711 183.803  1.00 25.97           N
ATOM   1064  CA  ASP A 194     160.244 148.249 183.350  1.00 25.97           C
ATOM   1065  C   ASP A 194     159.999 148.667 181.903  1.00 25.97           C
ATOM   1066  O   ASP A 194     158.988 148.282 181.315  1.00 25.97           O
ATOM   1067  CB  ASP A 194     159.138 148.758 184.274  1.00 25.97           C
ATOM   1068  CG  ASP A 194     159.138 150.273 184.378  1.00 25.97           C
ATOM   1069  OD1 ASP A 194     160.247 150.844 184.345  1.00 25.97           O
ATOM   1070  OD2 ASP A 194     158.045 150.865 184.484  1.00 25.97           O
ATOM   1071  N   GLN A 195     160.903 149.493 181.358  1.00 29.18           N
ATOM   1072  CA  GLN A 195     160.840 149.911 179.969  1.00 29.18           C
ATOM   1073  C   GLN A 195     162.228 149.843 179.340  1.00 29.18           C
ATOM   1074  O   GLN A 195     162.498 150.477 178.331  1.00 29.18           O
ATOM   1075  CB  GLN A 195     160.186 151.289 179.827  1.00 29.18           C
ATOM   1076  CG  GLN A 195     161.057 152.455 180.285  1.00 29.18           C
ATOM   1077  CD  GLN A 195     161.828 153.132 179.173  1.00 29.18           C
ATOM   1078  OE1 GLN A 195     161.436 153.111 178.009  1.00 29.18           O
ATOM   1079  NE2 GLN A 195     162.963 153.716 179.518  1.00 29.18           N
ATOM   1080  N   SER A 196     163.119 149.066 179.961  1.00 19.68           N
ATOM   1081  CA  SER A 196     164.334 148.580 179.325  1.00 19.68           C
ATOM   1082  C   SER A 196     164.134 147.147 178.839  1.00 19.68           C
ATOM   1083  O   SER A 196     164.965 146.623 178.111  1.00 19.68           O
ATOM   1084  CB  SER A 196     165.533 148.684 180.247  1.00 19.68           C
ATOM   1085  OG  SER A 196     166.593 147.872 179.774  1.00 19.68           O
ATOM   1086  N   LEU A 197     163.069 146.492 179.320  1.00 15.72           N
ATOM   1087  CA  LEU A 197     162.717 145.129 178.952  1.00 15.72           C
ATOM   1088  C   LEU A 197     161.540 145.092 177.977  1.00 15.72           C
ATOM   1089  O   LEU A 197     161.428 144.144 177.204  1.00 15.72           O
ATOM   1090  CB  LEU A 197     162.371 144.351 180.227  1.00 15.72           C
ATOM   1091  CG  LEU A 197     163.530 143.603 180.882  1.00 15.72           C
ATOM   1092  CD1 LEU A 197     164.435 144.533 181.669  1.00 15.72           C
ATOM   1093  CD2 LEU A 197     162.997 142.533 181.804  1.00 15.72           C
ATOM   1094  N   THR A 198     160.654 146.093 178.050  1.00 19.02           N
ATOM   1095  CA  THR A 198     159.393 146.081 177.327  1.00 19.02           C
ATOM   1096  C   THR A 198     159.430 147.009 176.113  1.00 19.02           C
ATOM   1097  O   THR A 198     158.606 146.884 175.212  1.00 19.02           O
ATOM   1098  CB  THR A 198     158.235 146.478 178.248  1.00 19.02           C
ATOM   1099  OG1 THR A 198     158.194 145.528 179.312  1.00 19.02           O
ATOM   1100  CG2 THR A 198     156.903 146.485 177.536  1.00 19.02           C
ATOM   1101  N   GLU A 199     160.393 147.931 176.093  1.00 37.14           N
ATOM   1102  CA  GLU A 199     160.350 149.058 175.170  1.00 37.14           C
ATOM   1103  C   GLU A 199     161.702 149.297 174.498  1.00 37.14           C
ATOM   1104  O   GLU A 199     161.807 150.101 173.582  1.00 37.14           O
ATOM   1105  CB  GLU A 199     159.816 150.298 175.889  1.00 37.14           C
ATOM   1106  CG  GLU A 199     159.032 151.248 175.000  1.00 37.14           C
ATOM   1107  CD  GLU A 199     158.877 152.613 175.643  1.00 37.14           C
ATOM   1108  OE1 GLU A 199     157.766 152.922 176.123  1.00 37.14           O
ATOM   1109  OE2 GLU A 199     159.876 153.355 175.675  1.00 37.14           O
ATOM   1110  N   ASP A 200     162.753 148.607 174.960  1.00 33.53           N
ATOM   1111  CA  ASP A 200     164.075 148.675 174.360  1.00 33.53           C
ATOM   1112  C   ASP A 200     164.406 147.402 173.588  1.00 33.53           C
ATOM   1113  O   ASP A 200     164.987 147.482 172.507  1.00 33.53           O
ATOM   1114  CB  ASP A 200     165.125 148.981 175.424  1.00 33.53           C
ATOM   1115  CG  ASP A 200     165.008 150.402 175.957  1.00 33.53           C
ATOM   1116  OD1 ASP A 200     164.128 151.171 175.472  1.00 33.53           O
ATOM   1117  OD2 ASP A 200     165.809 150.738 176.851  1.00 33.53           O
ATOM   1118  N   VAL A 201     163.929 146.260 174.094  1.00 27.22           N
ATOM   1119  CA  VAL A 201     164.062 144.996 173.386  1.00 27.22           C
ATOM   1120  C   VAL A 201     163.173 145.005 172.143  1.00 27.22           C
ATOM   1121  O   VAL A 201     163.605 144.556 171.086  1.00 27.22           O
ATOM   1122  CB  VAL A 201     163.796 143.781 174.294  1.00 27.22           C
ATOM   1123  CG1 VAL A 201     163.697 142.509 173.484  1.00 27.22           C
ATOM   1124  CG2 VAL A 201     164.855 143.634 175.374  1.00 27.22           C
ATOM   1125  N   VAL A 202     161.943 145.520 172.260  1.00 29.74           N
ATOM   1126  CA  VAL A 202     161.049 145.589 171.113  1.00 29.74           C
ATOM   1127  C   VAL A 202     161.681 146.443 170.018  1.00 29.74           C
ATOM   1128  O   VAL A 202     161.666 146.066 168.853  1.00 29.74           O
ATOM   1129  CB  VAL A 202     159.643 146.115 171.464  1.00 29.74           C
ATOM   1130  CG1 VAL A 202     159.662 147.537 172.005  1.00 29.74           C
ATOM   1131  CG2 VAL A 202     158.700 146.047 170.275  1.00 29.74           C
ATOM   1132  N   ALA A 203     162.230 147.592 170.415  1.00 28.52           N
ATOM   1133  CA  ALA A 203     162.779 148.549 169.468  1.00 28.52           C
ATOM   1134  C   ALA A 203     164.007 147.965 168.776  1.00 28.52           C
ATOM   1135  O   ALA A 203     164.117 148.051 167.559  1.00 28.52           O
ATOM   1136  CB  ALA A 203     163.087 149.855 170.147  1.00 28.52           C
ATOM   1137  N   PHE A 204     164.878 147.313 169.542  1.00 25.73           N
ATOM   1138  CA  PHE A 204     166.071 146.731 168.962  1.00 25.73           C
ATOM   1139  C   PHE A 204     165.720 145.619 167.977  1.00 25.73           C
ATOM   1140  O   PHE A 204     166.297 145.552 166.894  1.00 25.73           O
ATOM   1141  CB  PHE A 204     166.999 146.204 170.052  1.00 25.73           C
ATOM   1142  CG  PHE A 204     168.101 145.352 169.496  1.00 25.73           C
ATOM   1143  CD1 PHE A 204     169.203 145.948 168.902  1.00 25.73           C
ATOM   1144  CD2 PHE A 204     168.023 143.968 169.528  1.00 25.73           C
ATOM   1145  CE1 PHE A 204     170.221 145.173 168.367  1.00 25.73           C
ATOM   1146  CE2 PHE A 204     169.052 143.197 169.011  1.00 25.73           C
ATOM   1147  CZ  PHE A 204     170.158 143.799 168.448  1.00 25.73           C
ATOM   1148  N   ALA A 205     164.821 144.718 168.384  1.00 38.39           N
ATOM   1149  CA  ALA A 205     164.407 143.597 167.551  1.00 38.39           C
ATOM   1150  C   ALA A 205     163.803 144.103 166.242  1.00 38.39           C
ATOM   1151  O   ALA A 205     164.254 143.726 165.160  1.00 38.39           O
ATOM   1152  CB  ALA A 205     163.440 142.701 168.298  1.00 38.39           C
ATOM   1153  N   ALA A 206     162.796 144.975 166.349  1.00 42.61           N
ATOM   1154  CA  ALA A 206     162.133 145.511 165.171  1.00 42.61           C
ATOM   1155  C   ALA A 206     163.152 146.206 164.279  1.00 42.61           C
ATOM   1156  O   ALA A 206     163.122 146.017 163.078  1.00 42.61           O
ATOM   1157  CB  ALA A 206     160.998 146.423 165.563  1.00 42.61           C
ATOM   1158  N   SER A 207     164.073 146.969 164.866  1.00 50.53           N
ATOM   1159  CA  SER A 207     165.075 147.686 164.094  1.00 50.53           C
ATOM   1160  C   SER A 207     165.946 146.721 163.294  1.00 50.53           C
ATOM   1161  O   SER A 207     166.084 146.899 162.089  1.00 50.53           O
ATOM   1162  CB  SER A 207     165.905 148.590 164.972  1.00 50.53           C
ATOM   1163  OG  SER A 207     167.042 149.074 164.275  1.00 50.53           O
ATOM   1164  N   VAL A 208     166.519 145.715 163.963  1.00 85.93           N
ATOM   1165  CA  VAL A 208     167.426 144.798 163.291  1.00 85.93           C
ATOM   1166  C   VAL A 208     166.700 144.092 162.151  1.00 85.93           C
ATOM   1167  O   VAL A 208     167.211 144.043 161.040  1.00 85.93           O
ATOM   1168  CB  VAL A 208     168.089 143.799 164.257  1.00 85.93           C
ATOM   1169  CG1 VAL A 208     168.707 142.617 163.533  1.00 85.93           C
ATOM   1170  CG2 VAL A 208     169.159 144.474 165.085  1.00 85.93           C
ATOM   1171  N   ALA A 209     165.504 143.568 162.427  1.00 36.93           N
ATOM   1172  CA  ALA A 209     164.772 142.800 161.432  1.00 36.93           C
ATOM   1173  C   ALA A 209     164.396 143.671 160.233  1.00 36.93           C
ATOM   1174  O   ALA A 209     164.687 143.308 159.099  1.00 36.93           O
ATOM   1175  CB  ALA A 209     163.573 142.136 162.055  1.00 36.93           C
ATOM   1176  N   HIS A 210     163.788 144.834 160.493  1.00 34.46           N
ATOM   1177  CA  HIS A 210     163.310 145.702 159.429  1.00 34.46           C
ATOM   1178  C   HIS A 210     164.465 146.283 158.624  1.00 34.46           C
ATOM   1179  O   HIS A 210     164.337 146.481 157.426  1.00 34.46           O
ATOM   1180  CB  HIS A 210     162.370 146.775 159.975  1.00 34.46           C
ATOM   1181  CG  HIS A 210     161.079 146.214 160.474  1.00 34.46           C
ATOM   1182  ND1 HIS A 210     160.922 145.707 161.756  1.00 34.46           N
ATOM   1183  CD2 HIS A 210     159.876 146.083 159.871  1.00 34.46           C
ATOM   1184  CE1 HIS A 210     159.676 145.300 161.922  1.00 34.46           C
ATOM   1185  NE2 HIS A 210     159.016 145.520 160.779  1.00 34.46           N
ATOM   1186  N   LEU A 211     165.602 146.522 159.274  1.00 28.14           N
ATOM   1187  CA  LEU A 211     166.732 147.089 158.557  1.00 28.14           C
ATOM   1188  C   LEU A 211     167.417 146.024 157.702  1.00 28.14           C
ATOM   1189  O   LEU A 211     167.865 146.337 156.610  1.00 28.14           O
ATOM   1190  CB  LEU A 211     167.687 147.770 159.541  1.00 28.14           C
ATOM   1191  CG  LEU A 211     168.989 148.322 158.964  1.00 28.14           C
ATOM   1192  CD1 LEU A 211     169.299 149.694 159.546  1.00 28.14           C
ATOM   1193  CD2 LEU A 211     170.144 147.353 159.200  1.00 28.14           C
ATOM   1194  N   TYR A 212     167.481 144.775 158.177  1.00 18.10           N
ATOM   1195  CA  TYR A 212     168.010 143.694 157.359  1.00 18.10           C
ATOM   1196  C   TYR A 212     167.174 143.542 156.099  1.00 18.10           C
ATOM   1197  O   TYR A 212     167.736 143.466 155.015  1.00 18.10           O
ATOM   1198  CB  TYR A 212     168.034 142.356 158.091  1.00 18.10           C
ATOM   1199  CG  TYR A 212     168.190 141.166 157.184  1.00 18.10           C
ATOM   1200  CD1 TYR A 212     169.417 140.850 156.615  1.00 18.10           C
ATOM   1201  CD2 TYR A 212     167.108 140.353 156.898  1.00 18.10           C
ATOM   1202  CE1 TYR A 212     169.564 139.757 155.776  1.00 18.10           C
ATOM   1203  CE2 TYR A 212     167.244 139.244 156.075  1.00 18.10           C
ATOM   1204  CZ  TYR A 212     168.470 138.951 155.505  1.00 18.10           C
ATOM   1205  OH  TYR A 212     168.583 137.852 154.705  1.00 18.10           O
ATOM   1206  N   SER A 213     165.845 143.498 156.249  1.00 17.91           N
ATOM   1207  CA  SER A 213     164.927 143.344 155.131  1.00 17.91           C
ATOM   1208  C   SER A 213     165.024 144.509 154.152  1.00 17.91           C
ATOM   1209  O   SER A 213     165.133 144.269 152.959  1.00 17.91           O
ATOM   1210  CB  SER A 213     163.510 143.170 155.581  1.00 17.91           C
ATOM   1211  OG  SER A 213     162.635 143.382 154.482  1.00 17.91           O
ATOM   1212  N   ASN A 214     164.996 145.750 154.660  1.00 23.07           N
ATOM   1213  CA  ASN A 214     164.915 146.948 153.837  1.00 23.07           C
ATOM   1214  C   ASN A 214     166.286 147.446 153.372  1.00 23.07           C
ATOM   1215  O   ASN A 214     166.355 148.508 152.759  1.00 23.07           O
ATOM   1216  CB  ASN A 214     164.163 148.080 154.545  1.00 23.07           C
ATOM   1217  CG  ASN A 214     162.775 147.684 155.000  1.00 23.07           C
ATOM   1218  OD1 ASN A 214     162.248 146.659 154.575  1.00 23.07           O
ATOM   1219  ND2 ASN A 214     162.185 148.479 155.879  1.00 23.07           N
ATOM   1220  N   LEU A 215     167.374 146.718 153.650  1.00 20.23           N
ATOM   1221  CA  LEU A 215     168.696 147.057 153.136  1.00 20.23           C
ATOM   1222  C   LEU A 215     169.207 145.965 152.189  1.00 20.23           C
ATOM   1223  O   LEU A 215     170.135 146.220 151.428  1.00 20.23           O
ATOM   1224  CB  LEU A 215     169.649 147.301 154.317  1.00 20.23           C
ATOM   1225  CG  LEU A 215     171.055 147.799 153.985  1.00 20.23           C
ATOM   1226  CD1 LEU A 215     171.065 149.310 153.810  1.00 20.23           C
ATOM   1227  CD2 LEU A 215     172.037 147.385 155.070  1.00 20.23           C
ATOM   1228  N   THR A 216     168.639 144.749 152.277  1.00 13.09           N
ATOM   1229  CA  THR A 216     169.002 143.598 151.461  1.00 13.09           C
ATOM   1230  C   THR A 216     167.968 143.364 150.363  1.00 13.09           C
ATOM   1231  O   THR A 216     168.221 142.569 149.462  1.00 13.09           O
ATOM   1232  CB  THR A 216     169.203 142.320 152.296  1.00 13.09           C
ATOM   1233  OG1 THR A 216     170.037 141.428 151.556  1.00 13.09           O
ATOM   1234  CG2 THR A 216     167.917 141.599 152.630  1.00 13.09           C
ATOM   1235  N   LYS A 217     166.801 144.020 150.452  1.00 14.36           N
ATOM   1236  CA  LYS A 217     165.808 143.933 149.392  1.00 14.36           C
ATOM   1237  C   LYS A 217     166.164 144.909 148.271  1.00 14.36           C
ATOM   1238  O   LYS A 217     166.323 144.486 147.126  1.00 14.36           O
ATOM   1239  CB  LYS A 217     164.391 143.972 149.975  1.00 14.36           C
ATOM   1240  CG  LYS A 217     163.246 144.344 149.052  1.00 14.36           C
ATOM   1241  CD  LYS A 217     162.199 145.145 149.787  1.00 14.36           C
ATOM   1242  CE  LYS A 217     161.556 144.359 150.913  1.00 14.36           C
ATOM   1243  NZ  LYS A 217     160.403 145.083 151.497  1.00 14.36           N
ATOM   1244  N   PRO A 218     166.238 146.237 148.510  1.00 19.56           N
ATOM   1245  CA  PRO A 218     166.824 147.163 147.541  1.00 19.56           C
ATOM   1246  C   PRO A 218     168.168 146.765 146.945  1.00 19.56           C
ATOM   1247  O   PRO A 218     168.380 146.968 145.751  1.00 19.56           O
ATOM   1248  CB  PRO A 218     167.024 148.449 148.337  1.00 19.56           C
ATOM   1249  CG  PRO A 218     166.018 148.399 149.441  1.00 19.56           C
ATOM   1250  CD  PRO A 218     165.561 146.965 149.588  1.00 19.56           C
ATOM   1251  N   LEU A 219     169.075 146.202 147.746  1.00 20.37           N
ATOM   1252  CA  LEU A 219     170.383 145.830 147.227  1.00 20.37           C
ATOM   1253  C   LEU A 219     170.264 144.780 146.119  1.00 20.37           C
ATOM   1254  O   LEU A 219     170.934 144.875 145.089  1.00 20.37           O
ATOM   1255  CB  LEU A 219     171.284 145.333 148.358  1.00 20.37           C
ATOM   1256  CG  LEU A 219     172.750 145.162 147.962  1.00 20.37           C
ATOM   1257  CD1 LEU A 219     173.675 145.577 149.100  1.00 20.37           C
ATOM   1258  CD2 LEU A 219     173.047 143.735 147.505  1.00 20.37           C
ATOM   1259  N   LEU A 220     169.401 143.779 146.336  1.00 16.27           N
ATOM   1260  CA  LEU A 220     169.199 142.733 145.345  1.00 16.27           C
ATOM   1261  C   LEU A 220     168.444 143.288 144.138  1.00 16.27           C
ATOM   1262  O   LEU A 220     168.741 142.890 143.021  1.00 16.27           O
ATOM   1263  CB  LEU A 220     168.490 141.531 145.982  1.00 16.27           C
ATOM   1264  CG  LEU A 220     168.365 140.266 145.133  1.00 16.27           C
ATOM   1265  CD1 LEU A 220     169.677 139.869 144.464  1.00 16.27           C
ATOM   1266  CD2 LEU A 220     167.826 139.124 145.974  1.00 16.27           C
ATOM   1267  N   ASP A 221     167.505 144.211 144.369  1.00 16.64           N
ATOM   1268  CA  ASP A 221     166.833 144.881 143.266  1.00 16.64           C
ATOM   1269  C   ASP A 221     167.867 145.497 142.351  1.00 16.64           C
ATOM   1270  O   ASP A 221     167.844 145.218 141.163  1.00 16.64           O
ATOM   1271  CB  ASP A 221     165.857 145.961 143.733  1.00 16.64           C
ATOM   1272  CG  ASP A 221     164.610 145.390 144.379  1.00 16.64           C
ATOM   1273  OD1 ASP A 221     164.625 144.179 144.714  1.00 16.64           O
ATOM   1274  OD2 ASP A 221     163.630 146.153 144.563  1.00 16.64           O
ATOM   1275  N   VAL A 222     168.794 146.265 142.930  1.00 22.00           N
ATOM   1276  CA  VAL A 222     169.835 146.945 142.173  1.00 22.00           C
ATOM   1277  C   VAL A 222     170.663 145.916 141.407  1.00 22.00           C
ATOM   1278  O   VAL A 222     170.891 146.085 140.211  1.00 22.00           O
ATOM   1279  CB  VAL A 222     170.708 147.831 143.078  1.00 22.00           C
ATOM   1280  CG1 VAL A 222     172.033 148.194 142.429  1.00 22.00           C
ATOM   1281  CG2 VAL A 222     169.968 149.071 143.526  1.00 22.00           C
ATOM   1282  N   ALA A 223     171.098 144.855 142.099  1.00 22.12           N
ATOM   1283  CA  ALA A 223     171.964 143.866 141.477  1.00 22.12           C
ATOM   1284  C   ALA A 223     171.307 143.264 140.233  1.00 22.12           C
ATOM   1285  O   ALA A 223     171.895 143.289 139.153  1.00 22.12           O
ATOM   1286  CB  ALA A 223     172.374 142.818 142.476  1.00 22.12           C
ATOM   1287  N   VAL A 224     170.066 142.792 140.379  1.00 20.17           N
ATOM   1288  CA  VAL A 224     169.435 142.010 139.326  1.00 20.17           C
ATOM   1289  C   VAL A 224     169.018 142.909 138.168  1.00 20.17           C
ATOM   1290  O   VAL A 224     169.225 142.543 137.014  1.00 20.17           O
ATOM   1291  CB  VAL A 224     168.252 141.181 139.855  1.00 20.17           C
ATOM   1292  CG1 VAL A 224     167.449 140.552 138.730  1.00 20.17           C
ATOM   1293  CG2 VAL A 224     168.721 140.117 140.831  1.00 20.17           C
ATOM   1294  N   THR A 225     168.453 144.082 138.474  1.00 20.17           N
ATOM   1295  CA  THR A 225     168.015 144.971 137.408  1.00 20.17           C
ATOM   1296  C   THR A 225     169.220 145.575 136.693  1.00 20.17           C
ATOM   1297  O   THR A 225     169.181 145.741 135.484  1.00 20.17           O
ATOM   1298  CB  THR A 225     167.007 146.024 137.868  1.00 20.17           C
ATOM   1299  OG1 THR A 225     167.725 147.036 138.564  1.00 20.17           O
ATOM   1300  CG2 THR A 225     165.903 145.472 138.739  1.00 20.17           C
ATOM   1301  N   SER A 226     170.291 145.897 137.431  1.00 24.93           N
ATOM   1302  CA  SER A 226     171.522 146.329 136.779  1.00 24.93           C
ATOM   1303  C   SER A 226     172.053 145.250 135.830  1.00 24.93           C
ATOM   1304  O   SER A 226     172.427 145.543 134.689  1.00 24.93           O
ATOM   1305  CB  SER A 226     172.560 146.739 137.778  1.00 24.93           C
ATOM   1306  OG  SER A 226     173.832 146.890 137.163  1.00 24.93           O
ATOM   1307  N   TYR A 227     172.060 143.996 136.299  1.00 32.69           N
ATOM   1308  CA  TYR A 227     172.614 142.914 135.499  1.00 32.69           C
ATOM   1309  C   TYR A 227     171.779 142.700 134.240  1.00 32.69           C
ATOM   1310  O   TYR A 227     172.325 142.480 133.166  1.00 32.69           O
ATOM   1311  CB  TYR A 227     172.693 141.607 136.286  1.00 32.69           C
ATOM   1312  CG  TYR A 227     172.829 140.396 135.401  1.00 32.69           C
ATOM   1313  CD1 TYR A 227     174.079 139.990 134.958  1.00 32.69           C
ATOM   1314  CD2 TYR A 227     171.715 139.683 134.969  1.00 32.69           C
ATOM   1315  CE1 TYR A 227     174.226 138.886 134.133  1.00 32.69           C
ATOM   1316  CE2 TYR A 227     171.845 138.585 134.135  1.00 32.69           C
ATOM   1317  CZ  TYR A 227     173.105 138.182 133.721  1.00 32.69           C
ATOM   1318  OH  TYR A 227     173.241 137.087 132.923  1.00 32.69           O
ATOM   1319  N   THR A 228     170.458 142.772 134.380  1.00 24.61           N
ATOM   1320  CA  THR A 228     169.584 142.521 133.249  1.00 24.61           C
ATOM   1321  C   THR A 228     169.714 143.649 132.230  1.00 24.61           C
ATOM   1322  O   THR A 228     169.720 143.367 131.042  1.00 24.61           O
ATOM   1323  CB  THR A 228     168.137 142.294 133.693  1.00 24.61           C
ATOM   1324  OG1 THR A 228     167.455 141.658 132.612  1.00 24.61           O
ATOM   1325  CG2 THR A 228     167.444 143.585 134.062  1.00 24.61           C
ATOM   1326  N   LEU A 229     169.755 144.907 132.691  1.00 22.38           N
ATOM   1327  CA  LEU A 229     169.972 146.024 131.788  1.00 22.38           C
ATOM   1328  C   LEU A 229     171.239 145.781 130.973  1.00 22.38           C
ATOM   1329  O   LEU A 229     171.205 145.845 129.742  1.00 22.38           O
ATOM   1330  CB  LEU A 229     170.082 147.343 132.559  1.00 22.38           C
ATOM   1331  CG  LEU A 229     168.776 147.965 133.051  1.00 22.38           C
ATOM   1332  CD1 LEU A 229     169.079 149.142 133.954  1.00 22.38           C
ATOM   1333  CD2 LEU A 229     167.890 148.391 131.891  1.00 22.38           C
ATOM   1334  N   LEU A 230     172.358 145.517 131.658  1.00 27.75           N
ATOM   1335  CA  LEU A 230     173.622 145.344 130.959  1.00 27.75           C
ATOM   1336  C   LEU A 230     173.565 144.159 129.995  1.00 27.75           C
ATOM   1337  O   LEU A 230     174.025 144.285 128.860  1.00 27.75           O
ATOM   1338  CB  LEU A 230     174.764 145.231 131.970  1.00 27.75           C
ATOM   1339  CG  LEU A 230     175.370 146.561 132.413  1.00 27.75           C
ATOM   1340  CD1 LEU A 230     175.926 147.323 131.219  1.00 27.75           C
ATOM   1341  CD2 LEU A 230     174.336 147.406 133.153  1.00 27.75           C
ATOM   1342  N   ARG A 231     172.969 143.036 130.429  1.00 37.40           N
ATOM   1343  CA  ARG A 231     172.833 141.858 129.583  1.00 37.40           C
ATOM   1344  C   ARG A 231     172.106 142.225 128.293  1.00 37.40           C
ATOM   1345  O   ARG A 231     172.620 141.970 127.208  1.00 37.40           O
ATOM   1346  CB  ARG A 231     172.119 140.715 130.319  1.00 37.40           C
ATOM   1347  CG  ARG A 231     171.525 139.628 129.428  1.00 37.40           C
ATOM   1348  CD  ARG A 231     172.465 138.969 128.428  1.00 37.40           C
ATOM   1349  NE  ARG A 231     173.651 138.448 129.095  1.00 37.40           N
ATOM   1350  CZ  ARG A 231     173.749 137.234 129.622  1.00 37.40           C
ATOM   1351  NH1 ARG A 231     174.864 136.871 130.235  1.00 37.40           N
ATOM   1352  NH2 ARG A 231     172.735 136.388 129.551  1.00 37.40           N
ATOM   1353  N   ALA A 232     170.944 142.876 128.437  1.00 34.81           N
ATOM   1354  CA  ALA A 232     170.115 143.262 127.306  1.00 34.81           C
ATOM   1355  C   ALA A 232     170.849 144.227 126.377  1.00 34.81           C
ATOM   1356  O   ALA A 232     170.814 144.026 125.160  1.00 34.81           O
ATOM   1357  CB  ALA A 232     168.779 143.799 127.753  1.00 34.81           C
ATOM   1358  N   ALA A 233     171.536 145.231 126.950  1.00 44.03           N
ATOM   1359  CA  ALA A 233     172.224 146.228 126.137  1.00 44.03           C
ATOM   1360  C   ALA A 233     173.381 145.598 125.356  1.00 44.03           C
ATOM   1361  O   ALA A 233     173.483 145.774 124.136  1.00 44.03           O
ATOM   1362  CB  ALA A 233     172.677 147.396 126.973  1.00 44.03           C
ATOM   1363  N   ARG A 234     174.215 144.812 126.053  1.00 59.57           N
ATOM   1364  CA  ARG A 234     175.437 144.275 125.462  1.00 59.57           C
ATOM   1365  C   ARG A 234     175.109 143.331 124.303  1.00 59.57           C
ATOM   1366  O   ARG A 234     175.889 143.225 123.364  1.00 59.57           O
ATOM   1367  CB  ARG A 234     176.356 143.649 126.513  1.00 59.57           C
ATOM   1368  CG  ARG A 234     177.822 143.606 126.104  1.00 59.57           C
ATOM   1369  CD  ARG A 234     178.750 143.787 127.288  1.00 59.57           C
ATOM   1370  NE  ARG A 234     180.155 143.836 126.897  1.00 59.57           N
ATOM   1371  CZ  ARG A 234     181.179 144.085 127.713  1.00 59.57           C
ATOM   1372  NH1 ARG A 234     180.974 144.317 129.000  1.00 59.57           N
ATOM   1373  NH2 ARG A 234     182.410 144.101 127.235  1.00 59.57           N
ATOM   1374  N   SER A 235     173.947 142.661 124.379  1.00 51.04           N
ATOM   1375  CA  SER A 235     173.507 141.733 123.355  1.00 51.04           C
ATOM   1376  C   SER A 235     172.603 142.431 122.347  1.00 51.04           C
ATOM   1377  O   SER A 235     172.492 141.947 121.221  1.00 51.04           O
ATOM   1378  CB  SER A 235     172.831 140.508 123.940  1.00 51.04           C
ATOM   1379  OG  SER A 235     171.529 140.826 124.395  1.00 51.04           O
ATOM   1380  N   ARG A 236     171.949 143.516 122.775  1.00 56.42           N
ATOM   1381  CA  ARG A 236     171.096 144.299 121.892  1.00 56.42           C
ATOM   1382  C   ARG A 236     171.901 144.963 120.771  1.00 56.42           C
ATOM   1383  O   ARG A 236     171.504 144.856 119.616  1.00 56.42           O
ATOM   1384  CB  ARG A 236     170.272 145.309 122.688  1.00 56.42           C
ATOM   1385  CG  ARG A 236     169.610 146.378 121.833  1.00 56.42           C
ATOM   1386  CD  ARG A 236     168.411 147.008 122.505  1.00 56.42           C
ATOM   1387  NE  ARG A 236     167.379 147.369 121.534  1.00 56.42           N
ATOM   1388  CZ  ARG A 236     166.491 146.523 121.014  1.00 56.42           C
ATOM   1389  NH1 ARG A 236     165.599 146.959 120.142  1.00 56.42           N
ATOM   1390  NH2 ARG A 236     166.487 145.249 121.372  1.00 56.42           N
ATOM   1391  N   GLY A 237     173.018 145.622 121.120  1.00 61.69           N
ATOM   1392  CA  GLY A 237     173.881 146.282 120.150  1.00 61.69           C
ATOM   1393  C   GLY A 237     175.099 146.930 120.804  1.00 61.69           C
ATOM   1394  O   GLY A 237     176.009 146.227 121.237  1.00 61.69           O
ATOM   1395  N   ALA A 238     175.076 148.268 120.914  1.00 66.24           N
ATOM   1396  CA  ALA A 238     176.169 149.080 121.432  1.00 66.24           C
ATOM   1397  C   ALA A 238     176.053 149.196 122.955  1.00 66.24           C
ATOM   1398  O   ALA A 238     175.764 150.267 123.489  1.00 66.24           O
ATOM   1399  CB  ALA A 238     176.152 150.431 120.753  1.00 66.24           C
ATOM   1400  N   GLY A 239     176.305 148.079 123.649  1.00 67.70           N
ATOM   1401  CA  GLY A 239     176.119 147.989 125.089  1.00 67.70           C
ATOM   1402  C   GLY A 239     177.411 148.159 125.881  1.00 67.70           C
ATOM   1403  O   GLY A 239     177.445 147.770 127.046  1.00 67.70           O
ATOM   1404  N   THR A 240     178.448 148.746 125.267  1.00 78.82           N
ATOM   1405  CA  THR A 240     179.686 149.090 125.952  1.00 78.82           C
ATOM   1406  C   THR A 240     179.351 149.898 127.200  1.00 78.82           C
ATOM   1407  O   THR A 240     178.311 150.546 127.231  1.00 78.82           O
ATOM   1408  CB  THR A 240     180.571 149.961 125.056  1.00 78.82           C
ATOM   1409  OG1 THR A 240     179.753 151.002 124.525  1.00 78.82           O
ATOM   1410  CG2 THR A 240     181.221 149.191 123.927  1.00 78.82           C
ATOM   1411  N   ALA A 241     180.234 149.858 128.214  1.00 82.79           N
ATOM   1412  CA  ALA A 241     180.165 150.714 129.389  1.00 82.79           C
ATOM   1413  C   ALA A 241     179.725 152.101 128.940  1.00 82.79           C
ATOM   1414  O   ALA A 241     178.857 152.707 129.560  1.00 82.79           O
ATOM   1415  CB  ALA A 241     181.517 150.780 130.061  1.00 82.79           C
ATOM   1416  N   TRP A 242     180.303 152.531 127.808  1.00 89.81           N
ATOM   1417  CA  TRP A 242     179.985 153.767 127.101  1.00 89.81           C
ATOM   1418  C   TRP A 242     180.244 154.988 127.981  1.00 89.81           C
ATOM   1419  O   TRP A 242     179.606 155.117 129.021  1.00 89.81           O
ATOM   1420  CB  TRP A 242     178.545 153.741 126.555  1.00 89.81           C
ATOM   1421  CG  TRP A 242     178.206 154.819 125.570  1.00 89.81           C
ATOM   1422  CD1 TRP A 242     177.147 155.679 125.627  1.00 89.81           C
ATOM   1423  CD2 TRP A 242     178.901 155.134 124.347  1.00 89.81           C
ATOM   1424  NE1 TRP A 242     177.144 156.515 124.543  1.00 89.81           N
ATOM   1425  CE2 TRP A 242     178.210 156.209 123.742  1.00 89.81           C
ATOM   1426  CE3 TRP A 242     180.041 154.627 123.708  1.00 89.81           C
ATOM   1427  CZ2 TRP A 242     178.621 156.779 122.536  1.00 89.81           C
ATOM   1428  CZ3 TRP A 242     180.451 155.194 122.520  1.00 89.81           C
ATOM   1429  CH2 TRP A 242     179.747 156.253 121.941  1.00 89.81           C
ATOM   1430  N   PRO A 243     181.140 155.942 127.616  1.00 91.01           N
ATOM   1431  CA  PRO A 243     181.445 157.076 128.488  1.00 91.01           C
ATOM   1432  C   PRO A 243     180.183 157.838 128.886  1.00 91.01           C
ATOM   1433  O   PRO A 243     180.066 158.234 130.031  1.00 91.01           O
ATOM   1434  CB  PRO A 243     182.333 157.981 127.623  1.00 91.01           C
ATOM   1435  CG  PRO A 243     182.964 157.033 126.649  1.00 91.01           C
ATOM   1436  CD  PRO A 243     181.863 156.048 126.343  1.00 91.01           C
ATOM   1437  N   SER A 244     179.236 157.971 127.950  1.00 86.56           N
ATOM   1438  CA  SER A 244     177.956 158.618 128.196  1.00 86.56           C
ATOM   1439  C   SER A 244     177.085 157.798 129.151  1.00 86.56           C
ATOM   1440  O   SER A 244     176.468 158.374 130.046  1.00 86.56           O
ATOM   1441  CB  SER A 244     177.230 158.920 126.902  1.00 86.56           C
ATOM   1442  OG  SER A 244     178.139 159.090 125.824  1.00 86.56           O
ATOM   1443  N   ALA A 245     177.014 156.471 128.947  1.00 74.18           N
ATOM   1444  CA  ALA A 245     176.173 155.585 129.752  1.00 74.18           C
ATOM   1445  C   ALA A 245     176.688 155.379 131.181  1.00 74.18           C
ATOM   1446  O   ALA A 245     175.877 155.300 132.105  1.00 74.18           O
ATOM   1447  CB  ALA A 245     175.955 154.264 129.057  1.00 74.18           C
ATOM   1448  N   ILE A 246     178.010 155.234 131.357  1.00 83.63           N
ATOM   1449  CA  ILE A 246     178.600 154.994 132.670  1.00 83.63           C
ATOM   1450  C   ILE A 246     178.618 156.263 133.523  1.00 83.63           C
ATOM   1451  O   ILE A 246     178.731 156.163 134.731  1.00 83.63           O
ATOM   1452  CB  ILE A 246     180.002 154.340 132.586  1.00 83.63           C
ATOM   1453  CG1 ILE A 246     180.379 153.604 133.881  1.00 83.63           C
ATOM   1454  CG2 ILE A 246     181.055 155.356 132.147  1.00 83.63           C
ATOM   1455  CD1 ILE A 246     181.481 152.579 133.717  1.00 83.63           C
ATOM   1456  N   ALA A 247     178.535 157.448 132.908  1.00 81.37           N
ATOM   1457  CA  ALA A 247     178.429 158.702 133.637  1.00 81.37           C
ATOM   1458  C   ALA A 247     177.259 158.654 134.610  1.00 81.37           C
ATOM   1459  O   ALA A 247     177.304 159.329 135.624  1.00 81.37           O
ATOM   1460  CB  ALA A 247     178.266 159.855 132.677  1.00 81.37           C
ATOM   1461  N   GLY A 248     176.203 157.906 134.270  1.00 76.55           N
ATOM   1462  CA  GLY A 248     175.088 157.703 135.178  1.00 76.55           C
ATOM   1463  C   GLY A 248     175.507 156.993 136.461  1.00 76.55           C
ATOM   1464  O   GLY A 248     175.128 157.393 137.566  1.00 76.55           O
ATOM   1465  N   LEU A 249     176.290 155.928 136.288  1.00 86.57           N
ATOM   1466  CA  LEU A 249     176.852 155.190 137.406  1.00 86.57           C
ATOM   1467  C   LEU A 249     177.855 156.065 138.162  1.00 86.57           C
ATOM   1468  O   LEU A 249     178.145 155.791 139.326  1.00 86.57           O
ATOM   1469  CB  LEU A 249     177.470 153.892 136.863  1.00 86.57           C
ATOM   1470  CG  LEU A 249     177.883 152.832 137.890  1.00 86.57           C
ATOM   1471  CD1 LEU A 249     176.741 152.485 138.837  1.00 86.57           C
ATOM   1472  CD2 LEU A 249     178.394 151.575 137.199  1.00 86.57           C
ATOM   1473  N   VAL A 250     178.332 157.145 137.517  1.00 87.06           N
ATOM   1474  CA  VAL A 250     179.333 158.011 138.123  1.00 87.06           C
ATOM   1475  C   VAL A 250     178.658 159.047 139.024  1.00 87.06           C
ATOM   1476  O   VAL A 250     179.114 159.298 140.141  1.00 87.06           O
ATOM   1477  CB  VAL A 250     180.222 158.658 137.039  1.00 87.06           C
ATOM   1478  CG1 VAL A 250     181.071 159.804 137.561  1.00 87.06           C
ATOM   1479  CG2 VAL A 250     181.082 157.629 136.326  1.00 87.06           C
ATOM   1480  N   VAL A 251     177.594 159.676 138.515  1.00 80.54           N
ATOM   1481  CA  VAL A 251     176.914 160.766 139.202  1.00 80.54           C
ATOM   1482  C   VAL A 251     176.511 160.368 140.623  1.00 80.54           C
ATOM   1483  O   VAL A 251     176.238 161.225 141.466  1.00 80.54           O
ATOM   1484  CB  VAL A 251     175.701 161.233 138.378  1.00 80.54           C
ATOM   1485  CG1 VAL A 251     174.712 162.057 139.185  1.00 80.54           C
ATOM   1486  CG2 VAL A 251     176.122 162.002 137.138  1.00 80.54           C
ATOM   1487  N   PHE A 252     176.488 159.059 140.879  1.00 87.76           N
ATOM   1488  CA  PHE A 252     176.215 158.529 142.203  1.00 87.76           C
ATOM   1489  C   PHE A 252     177.365 158.769 143.181  1.00 87.76           C
ATOM   1490  O   PHE A 252     177.318 158.253 144.293  1.00 87.76           O
ATOM   1491  CB  PHE A 252     175.828 157.053 142.117  1.00 87.76           C
ATOM   1492  CG  PHE A 252     174.575 156.796 141.321  1.00 87.76           C
ATOM   1493  CD1 PHE A 252     173.356 157.349 141.698  1.00 87.76           C
ATOM   1494  CD2 PHE A 252     174.613 155.989 140.193  1.00 87.76           C
ATOM   1495  CE1 PHE A 252     172.206 157.108 140.959  1.00 87.76           C
ATOM   1496  CE2 PHE A 252     173.460 155.738 139.460  1.00 87.76           C
ATOM   1497  CZ  PHE A 252     172.258 156.299 139.843  1.00 87.76           C
ATOM   1498  N   LEU A 253     178.402 159.519 142.773  1.00 82.08           N
ATOM   1499  CA  LEU A 253     179.392 160.054 143.703  1.00 82.08           C
ATOM   1500  C   LEU A 253     179.051 161.492 144.099  1.00 82.08           C
ATOM   1501  O   LEU A 253     179.237 161.860 145.252  1.00 82.08           O
ATOM   1502  CB  LEU A 253     180.823 159.916 143.161  1.00 82.08           C
ATOM   1503  CG  LEU A 253     181.149 160.672 141.872  1.00 82.08           C
ATOM   1504  CD1 LEU A 253     181.662 162.071 142.169  1.00 82.08           C
ATOM   1505  CD2 LEU A 253     182.150 159.895 141.038  1.00 82.08           C
ATOM   1506  N   THR A 254     178.541 162.283 143.141  1.00 84.64           N
ATOM   1507  CA  THR A 254     178.099 163.639 143.427  1.00 84.64           C
ATOM   1508  C   THR A 254     176.904 163.594 144.377  1.00 84.64           C
ATOM   1509  O   THR A 254     176.836 164.390 145.308  1.00 84.64           O
ATOM   1510  CB  THR A 254     177.804 164.432 142.150  1.00 84.64           C
ATOM   1511  OG1 THR A 254     176.519 164.023 141.687  1.00 84.64           O
ATOM   1512  CG2 THR A 254     178.853 164.231 141.080  1.00 84.64           C
ATOM   1513  N   ALA A 255     175.978 162.649 144.145  1.00 82.31           N
ATOM   1514  CA  ALA A 255     174.862 162.443 145.057  1.00 82.31           C
ATOM   1515  C   ALA A 255     175.391 162.213 146.476  1.00 82.31           C
ATOM   1516  O   ALA A 255     175.041 162.992 147.359  1.00 82.31           O
ATOM   1517  CB  ALA A 255     173.931 161.357 144.568  1.00 82.31           C
ATOM   1518  N   ASN A 256     176.339 161.269 146.628  1.00 86.00           N
ATOM   1519  CA  ASN A 256     176.887 160.870 147.916  1.00 86.00           C
ATOM   1520  C   ASN A 256     177.663 162.001 148.594  1.00 86.00           C
ATOM   1521  O   ASN A 256     177.492 162.205 149.796  1.00 86.00           O
ATOM   1522  CB  ASN A 256     177.769 159.618 147.828  1.00 86.00           C
ATOM   1523  CG  ASN A 256     177.020 158.309 147.975  1.00 86.00           C
ATOM   1524  OD1 ASN A 256     176.248 158.114 148.914  1.00 86.00           O
ATOM   1525  ND2 ASN A 256     177.282 157.382 147.068  1.00 86.00           N
ATOM   1526  N   VAL A 257     178.514 162.723 147.840  1.00 78.56           N
ATOM   1527  CA  VAL A 257     179.377 163.759 148.409  1.00 78.56           C
ATOM   1528  C   VAL A 257     178.579 165.008 148.804  1.00 78.56           C
ATOM   1529  O   VAL A 257     178.934 165.675 149.766  1.00 78.56           O
ATOM   1530  CB  VAL A 257     180.593 164.106 147.525  1.00 78.56           C
ATOM   1531  CG1 VAL A 257     181.541 162.931 147.346  1.00 78.56           C
ATOM   1532  CG2 VAL A 257     180.238 164.770 146.201  1.00 78.56           C
ATOM   1533  N   LEU A 258     177.505 165.306 148.059  1.00 75.00           N
ATOM   1534  CA  LEU A 258     176.577 166.360 148.445  1.00 75.00           C
ATOM   1535  C   LEU A 258     175.727 165.915 149.635  1.00 75.00           C
ATOM   1536  O   LEU A 258     175.460 166.742 150.501  1.00 75.00           O
ATOM   1537  CB  LEU A 258     175.764 166.836 147.234  1.00 75.00           C
ATOM   1538  CG  LEU A 258     176.410 167.937 146.385  1.00 75.00           C
ATOM   1539  CD1 LEU A 258     177.898 167.704 146.132  1.00 75.00           C
ATOM   1540  CD2 LEU A 258     175.678 168.086 145.068  1.00 75.00           C
ATOM   1541  N   ARG A 259     175.359 164.626 149.729  1.00 77.43           N
ATOM   1542  CA  ARG A 259     174.705 164.116 150.929  1.00 77.43           C
ATOM   1543  C   ARG A 259     175.579 164.409 152.152  1.00 77.43           C
ATOM   1544  O   ARG A 259     175.067 164.770 153.207  1.00 77.43           O
ATOM   1545  CB  ARG A 259     174.438 162.602 150.914  1.00 77.43           C
ATOM   1546  CG  ARG A 259     173.453 162.050 149.893  1.00 77.43           C
ATOM   1547  CD  ARG A 259     172.194 162.843 149.607  1.00 77.43           C
ATOM   1548  NE  ARG A 259     172.525 163.915 148.676  1.00 77.43           N
ATOM   1549  CZ  ARG A 259     171.861 165.057 148.546  1.00 77.43           C
ATOM   1550  NH1 ARG A 259     172.272 165.954 147.666  1.00 77.43           N
ATOM   1551  NH2 ARG A 259     170.802 165.303 149.299  1.00 77.43           N
ATOM   1552  N   ALA A 260     176.901 164.271 151.983  1.00 79.55           N
ATOM   1553  CA  ALA A 260     177.878 164.478 153.040  1.00 79.55           C
ATOM   1554  C   ALA A 260     178.105 165.965 153.319  1.00 79.55           C
ATOM   1555  O   ALA A 260     178.733 166.301 154.320  1.00 79.55           O
ATOM   1556  CB  ALA A 260     179.179 163.779 152.702  1.00 79.55           C
ATOM   1557  N   PHE A 261     177.634 166.853 152.426  1.00 80.56           N
ATOM   1558  CA  PHE A 261     177.650 168.293 152.665  1.00 80.56           C
ATOM   1559  C   PHE A 261     176.557 168.694 153.660  1.00 80.56           C
ATOM   1560  O   PHE A 261     176.753 169.638 154.421  1.00 80.56           O
ATOM   1561  CB  PHE A 261     177.602 169.047 151.328  1.00 80.56           C
ATOM   1562  CG  PHE A 261     177.212 170.504 151.369  1.00 80.56           C
ATOM   1563  CD1 PHE A 261     178.166 171.486 151.604  1.00 80.56           C
ATOM   1564  CD2 PHE A 261     175.899 170.897 151.137  1.00 80.56           C
ATOM   1565  CE1 PHE A 261     177.811 172.827 151.634  1.00 80.56           C
ATOM   1566  CE2 PHE A 261     175.547 172.240 151.170  1.00 80.56           C
ATOM   1567  CZ  PHE A 261     176.503 173.202 151.415  1.00 80.56           C
ATOM   1568  N   SER A 262     175.438 167.954 153.678  1.00 84.40           N
ATOM   1569  CA  SER A 262     174.285 168.257 154.514  1.00 84.40           C
ATOM   1570  C   SER A 262     174.577 168.213 156.021  1.00 84.40           C
ATOM   1571  O   SER A 262     174.109 169.103 156.729  1.00 84.40           O
ATOM   1572  CB  SER A 262     173.081 167.424 154.134  1.00 84.40           C
ATOM   1573  OG  SER A 262     172.004 167.616 155.037  1.00 84.40           O
ATOM   1574  N   PRO A 263     175.256 167.185 156.595  1.00 85.05           N
ATOM   1575  CA  PRO A 263     175.481 167.117 158.040  1.00 85.05           C
ATOM   1576  C   PRO A 263     176.124 168.343 158.681  1.00 85.05           C
ATOM   1577  O   PRO A 263     175.985 168.522 159.879  1.00 85.05           O
ATOM   1578  CB  PRO A 263     176.370 165.875 158.250  1.00 85.05           C
ATOM   1579  CG  PRO A 263     176.882 165.529 156.871  1.00 85.05           C
ATOM   1580  CD  PRO A 263     175.768 165.971 155.947  1.00 85.05           C
ATOM   1581  N   LYS A 264     176.821 169.173 157.893  1.00 90.32           N
ATOM   1582  CA  LYS A 264     177.373 170.432 158.371  1.00 90.32           C
ATOM   1583  C   LYS A 264     176.262 171.288 158.976  1.00 90.32           C
ATOM   1584  O   LYS A 264     176.426 171.815 160.070  1.00 90.32           O
ATOM   1585  CB  LYS A 264     178.114 171.166 157.247  1.00 90.32           C
ATOM   1586  CG  LYS A 264     178.823 172.437 157.685  1.00 90.32           C
ATOM   1587  CD  LYS A 264     179.615 173.094 156.571  1.00 90.32           C
ATOM   1588  CE  LYS A 264     180.524 174.197 157.066  1.00 90.32           C
ATOM   1589  NZ  LYS A 264     179.772 175.422 157.429  1.00 90.32           N
ATOM   1590  N   PHE A 265     175.153 171.455 158.238  1.00 89.04           N
ATOM   1591  CA  PHE A 265     173.996 172.211 158.695  1.00 89.04           C
ATOM   1592  C   PHE A 265     172.937 171.306 159.323  1.00 89.04           C
ATOM   1593  O   PHE A 265     171.936 171.811 159.814  1.00 89.04           O
ATOM   1594  CB  PHE A 265     173.370 173.030 157.556  1.00 89.04           C
ATOM   1595  CG  PHE A 265     174.353 173.711 156.638  1.00 89.04           C
ATOM   1596  CD1 PHE A 265     174.191 173.650 155.259  1.00 89.04           C
ATOM   1597  CD2 PHE A 265     175.445 174.406 157.148  1.00 89.04           C
ATOM   1598  CE1 PHE A 265     175.097 174.271 154.411  1.00 89.04           C
ATOM   1599  CE2 PHE A 265     176.349 175.028 156.298  1.00 89.04           C
ATOM   1600  CZ  PHE A 265     176.172 174.960 154.932  1.00 89.04           C
ATOM   1601  N   GLY A 266     173.145 169.987 159.289  1.00 84.66           N
ATOM   1602  CA  GLY A 266     172.304 169.043 159.999  1.00 84.66           C
ATOM   1603  C   GLY A 266     172.407 169.247 161.505  1.00 84.66           C
ATOM   1604  O   GLY A 266     171.403 169.134 162.192  1.00 84.66           O
ATOM   1605  N   GLU A 267     173.623 169.529 161.998  1.00 93.22           N
ATOM   1606  CA  GLU A 267     173.874 169.792 163.406  1.00 93.22           C
ATOM   1607  C   GLU A 267     173.317 171.151 163.821  1.00 93.22           C
ATOM   1608  O   GLU A 267     173.149 171.384 165.010  1.00 93.22           O
ATOM   1609  CB  GLU A 267     175.363 169.686 163.755  1.00 93.22           C
ATOM   1610  CG  GLU A 267     176.230 170.842 163.254  1.00 93.22           C
ATOM   1611  CD  GLU A 267     176.229 172.111 164.092  1.00 93.22           C
ATOM   1612  OE1 GLU A 267     176.286 171.983 165.328  1.00 93.22           O
ATOM   1613  OE2 GLU A 267     176.130 173.226 163.515  1.00 93.22           O
ATOM   1614  N   LEU A 268     173.169 172.071 162.865  1.00 90.65           N
ATOM   1615  CA  LEU A 268     172.569 173.368 163.114  1.00 90.65           C
ATOM   1616  C   LEU A 268     171.095 173.211 163.481  1.00 90.65           C
ATOM   1617  O   LEU A 268     170.625 173.868 164.402  1.00 90.65           O
ATOM   1618  CB  LEU A 268     172.752 174.265 161.883  1.00 90.65           C
ATOM   1619  CG  LEU A 268     172.350 175.723 162.092  1.00 90.65           C
ATOM   1620  CD1 LEU A 268     173.305 176.669 161.370  1.00 90.65           C
ATOM   1621  CD2 LEU A 268     170.927 175.965 161.630  1.00 90.65           C
ATOM   1622  N   VAL A 269     170.365 172.341 162.777  1.00 86.95           N
ATOM   1623  CA  VAL A 269     168.998 172.021 163.163  1.00 86.95           C
ATOM   1624  C   VAL A 269     168.979 171.508 164.604  1.00 86.95           C
ATOM   1625  O   VAL A 269     168.111 171.882 165.388  1.00 86.95           O
ATOM   1626  CB  VAL A 269     168.358 171.033 162.170  1.00 86.95           C
ATOM   1627  CG1 VAL A 269     167.045 170.441 162.662  1.00 86.95           C
ATOM   1628  CG2 VAL A 269     168.169 171.688 160.817  1.00 86.95           C
ATOM   1629  N   ALA A 270     169.928 170.632 164.937  1.00 85.60           N
ATOM   1630  CA  ALA A 270     170.019 170.073 166.274  1.00 85.60           C
ATOM   1631  C   ALA A 270     170.148 171.175 167.324  1.00 85.60           C
ATOM   1632  O   ALA A 270     169.485 171.100 168.350  1.00 85.60           O
ATOM   1633  CB  ALA A 270     171.134 169.061 166.368  1.00 85.60           C
ATOM   1634  N   GLU A 271     171.022 172.165 167.091  1.00 86.22           N
ATOM   1635  CA  GLU A 271     171.257 173.256 168.031  1.00 86.22           C
ATOM   1636  C   GLU A 271     170.061 174.204 168.088  1.00 86.22           C
ATOM   1637  O   GLU A 271     169.906 174.883 169.100  1.00 86.22           O
ATOM   1638  CB  GLU A 271     172.595 173.967 167.791  1.00 86.22           C
ATOM   1639  CG  GLU A 271     172.551 175.084 166.762  1.00 86.22           C
ATOM   1640  CD  GLU A 271     171.894 176.399 167.143  1.00 86.22           C
ATOM   1641  OE1 GLU A 271     172.075 176.847 168.290  1.00 86.22           O
ATOM   1642  OE2 GLU A 271     171.190 176.973 166.286  1.00 86.22           O
ATOM   1643  N   GLU A 272     169.295 174.310 166.996  1.00 90.92           N
ATOM   1644  CA  GLU A 272     168.013 174.990 167.028  1.00 90.92           C
ATOM   1645  C   GLU A 272     167.072 174.238 167.963  1.00 90.92           C
ATOM   1646  O   GLU A 272     166.367 174.861 168.749  1.00 90.92           O
ATOM   1647  CB  GLU A 272     167.449 175.147 165.612  1.00 90.92           C
ATOM   1648  CG  GLU A 272     166.024 175.696 165.524  1.00 90.92           C
ATOM   1649  CD  GLU A 272     164.930 174.667 165.788  1.00 90.92           C
ATOM   1650  OE1 GLU A 272     165.149 173.484 165.483  1.00 90.92           O
ATOM   1651  OE2 GLU A 272     163.894 175.026 166.356  1.00 90.92           O
ATOM   1652  N   ALA A 273     167.028 172.906 167.860  1.00 88.37           N
ATOM   1653  CA  ALA A 273     166.194 172.120 168.755  1.00 88.37           C
ATOM   1654  C   ALA A 273     166.599 172.377 170.210  1.00 88.37           C
ATOM   1655  O   ALA A 273     165.740 172.482 171.084  1.00 88.37           O
ATOM   1656  CB  ALA A 273     166.242 170.662 168.376  1.00 88.37           C
ATOM   1657  N   ARG A 274     167.910 172.485 170.461  1.00 91.24           N
ATOM   1658  CA  ARG A 274     168.414 172.819 171.785  1.00 91.24           C
ATOM   1659  C   ARG A 274     167.806 174.135 172.263  1.00 91.24           C
ATOM   1660  O   ARG A 274     167.378 174.231 173.406  1.00 91.24           O
ATOM   1661  CB  ARG A 274     169.946 172.834 171.778  1.00 91.24           C
ATOM   1662  CG  ARG A 274     170.593 173.220 173.102  1.00 91.24           C
ATOM   1663  CD  ARG A 274     170.929 174.697 173.209  1.00 91.24           C
ATOM   1664  NE  ARG A 274     171.905 175.108 172.203  1.00 91.24           N
ATOM   1665  CZ  ARG A 274     172.319 176.349 171.980  1.00 91.24           C
ATOM   1666  NH1 ARG A 274     173.203 176.575 171.022  1.00 91.24           N
ATOM   1667  NH2 ARG A 274     171.851 177.357 172.695  1.00 91.24           N
ATOM   1668  N   ARG A 275     167.828 175.161 171.411  1.00 85.97           N
ATOM   1669  CA  ARG A 275     167.270 176.458 171.753  1.00 85.97           C
ATOM   1670  C   ARG A 275     165.785 176.307 172.072  1.00 85.97           C
ATOM   1671  O   ARG A 275     165.301 176.907 173.024  1.00 85.97           O
ATOM   1672  CB  ARG A 275     167.526 177.465 170.627  1.00 85.97           C
ATOM   1673  CG  ARG A 275     167.614 178.911 171.084  1.00 85.97           C
ATOM   1674  CD  ARG A 275     167.576 179.838 169.893  1.00 85.97           C
ATOM   1675  NE  ARG A 275     168.826 179.789 169.148  1.00 85.97           N
ATOM   1676  CZ  ARG A 275     169.164 180.638 168.186  1.00 85.97           C
ATOM   1677  NH1 ARG A 275     170.329 180.518 167.576  1.00 85.97           N
ATOM   1678  NH2 ARG A 275     168.352 181.624 167.852  1.00 85.97           N
ATOM   1679  N   LYS A 276     165.057 175.539 171.255  1.00 83.07           N
ATOM   1680  CA  LYS A 276     163.641 175.331 171.503  1.00 83.07           C
ATOM   1681  C   LYS A 276     163.453 174.714 172.888  1.00 83.07           C
ATOM   1682  O   LYS A 276     162.581 175.136 173.641  1.00 83.07           O
ATOM   1683  CB  LYS A 276     163.000 174.471 170.413  1.00 83.07           C
ATOM   1684  CG  LYS A 276     161.555 174.099 170.688  1.00 83.07           C
ATOM   1685  CD  LYS A 276     161.017 173.084 169.714  1.00 83.07           C
ATOM   1686  CE  LYS A 276     159.602 172.660 170.039  1.00 83.07           C
ATOM   1687  NZ  LYS A 276     159.100 171.643 169.084  1.00 83.07           N
ATOM   1688  N   GLY A 277     164.255 173.689 173.189  1.00 86.78           N
ATOM   1689  CA  GLY A 277     164.180 172.999 174.467  1.00 86.78           C
ATOM   1690  C   GLY A 277     164.433 173.946 175.635  1.00 86.78           C
ATOM   1691  O   GLY A 277     163.752 173.849 176.654  1.00 86.78           O
ATOM   1692  N   GLU A 278     165.455 174.796 175.501  1.00 87.98           N
ATOM   1693  CA  GLU A 278     165.834 175.711 176.567  1.00 87.98           C
ATOM   1694  C   GLU A 278     164.694 176.698 176.808  1.00 87.98           C
ATOM   1695  O   GLU A 278     164.372 176.985 177.947  1.00 87.98           O
ATOM   1696  CB  GLU A 278     167.219 176.327 176.316  1.00 87.98           C
ATOM   1697  CG  GLU A 278     167.238 177.699 175.643  1.00 87.98           C
ATOM   1698  CD  GLU A 278     166.783 178.893 176.473  1.00 87.98           C
ATOM   1699  OE1 GLU A 278     166.895 178.839 177.717  1.00 87.98           O
ATOM   1700  OE2 GLU A 278     166.303 179.876 175.872  1.00 87.98           O
ATOM   1701  N   LEU A 279     164.111 177.236 175.729  1.00 89.69           N
ATOM   1702  CA  LEU A 279     163.031 178.211 175.811  1.00 89.69           C
ATOM   1703  C   LEU A 279     161.820 177.604 176.515  1.00 89.69           C
ATOM   1704  O   LEU A 279     161.196 178.279 177.312  1.00 89.69           O
ATOM   1705  CB  LEU A 279     162.668 178.707 174.405  1.00 89.69           C
ATOM   1706  CG  LEU A 279     161.406 179.569 174.298  1.00 89.69           C
ATOM   1707  CD1 LEU A 279     161.600 180.913 174.976  1.00 89.69           C
ATOM   1708  CD2 LEU A 279     161.020 179.788 172.846  1.00 89.69           C
ATOM   1709  N   ARG A 280     161.485 176.347 176.203  1.00 89.87           N
ATOM   1710  CA  ARG A 280     160.323 175.639 176.714  1.00 89.87           C
ATOM   1711  C   ARG A 280     160.541 175.252 178.175  1.00 89.87           C
ATOM   1712  O   ARG A 280     159.608 175.303 178.978  1.00 89.87           O
ATOM   1713  CB  ARG A 280     159.999 174.433 175.815  1.00 89.87           C
ATOM   1714  CG  ARG A 280     159.397 173.218 176.512  1.00 89.87           C
ATOM   1715  CD  ARG A 280     157.941 173.376 176.902  1.00 89.87           C
ATOM   1716  NE  ARG A 280     157.407 172.127 177.426  1.00 89.87           N
ATOM   1717  CZ  ARG A 280     157.534 171.691 178.678  1.00 89.87           C
ATOM   1718  NH1 ARG A 280     156.997 170.533 179.028  1.00 89.87           N
ATOM   1719  NH2 ARG A 280     158.196 172.400 179.576  1.00 89.87           N
ATOM   1720  N   TYR A 281     161.749 174.785 178.491  1.00 88.25           N
ATOM   1721  CA  TYR A 281     162.133 174.452 179.853  1.00 88.25           C
ATOM   1722  C   TYR A 281     162.197 175.721 180.702  1.00 88.25           C
ATOM   1723  O   TYR A 281     161.887 175.674 181.884  1.00 88.25           O
ATOM   1724  CB  TYR A 281     163.425 173.617 179.862  1.00 88.25           C
ATOM   1725  CG  TYR A 281     164.485 173.987 180.875  1.00 88.25           C
ATOM   1726  CD1 TYR A 281     165.457 174.931 180.569  1.00 88.25           C
ATOM   1727  CD2 TYR A 281     164.470 173.456 182.155  1.00 88.25           C
ATOM   1728  CE1 TYR A 281     166.435 175.281 181.489  1.00 88.25           C
ATOM   1729  CE2 TYR A 281     165.433 173.806 183.092  1.00 88.25           C
ATOM   1730  CZ  TYR A 281     166.417 174.722 182.757  1.00 88.25           C
ATOM   1731  OH  TYR A 281     167.366 175.071 183.673  1.00 88.25           O
ATOM   1732  N   MET A 282     162.675 176.822 180.109  1.00 95.88           N
ATOM   1733  CA  MET A 282     162.713 178.113 180.769  1.00 95.88           C
ATOM   1734  C   MET A 282     161.285 178.583 181.035  1.00 95.88           C
ATOM   1735  O   MET A 282     161.067 179.295 182.002  1.00 95.88           O
ATOM   1736  CB  MET A 282     163.474 179.150 179.928  1.00 95.88           C
ATOM   1737  CG  MET A 282     163.679 180.499 180.607  1.00 95.88           C
ATOM   1738  SD  MET A 282     162.404 181.720 180.199  1.00 95.88           S
ATOM   1739  CE  MET A 282     163.036 182.335 178.640  1.00 95.88           C
ATOM   1740  N   HIS A 283     160.338 178.236 180.154  1.00 94.22           N
ATOM   1741  CA  HIS A 283     158.933 178.577 180.303  1.00 94.22           C
ATOM   1742  C   HIS A 283     158.292 177.863 181.492  1.00 94.22           C
ATOM   1743  O   HIS A 283     157.413 178.427 182.129  1.00 94.22           O
ATOM   1744  CB  HIS A 283     158.172 178.227 179.022  1.00 94.22           C
ATOM   1745  CG  HIS A 283     157.123 179.213 178.648  1.00 94.22           C
ATOM   1746  ND1 HIS A 283     155.980 179.394 179.396  1.00 94.22           N
ATOM   1747  CD2 HIS A 283     157.038 180.067 177.608  1.00 94.22           C
ATOM   1748  CE1 HIS A 283     155.231 180.320 178.832  1.00 94.22           C
ATOM   1749  NE2 HIS A 283     155.856 180.744 177.729  1.00 94.22           N
ATOM   1750  N   SER A 284     158.694 176.617 181.759  1.00 91.20           N
ATOM   1751  CA  SER A 284     158.184 175.889 182.912  1.00 91.20           C
ATOM   1752  C   SER A 284     158.721 176.494 184.206  1.00 91.20           C
ATOM   1753  O   SER A 284     157.970 176.735 185.144  1.00 91.20           O
ATOM   1754  CB  SER A 284     158.501 174.409 182.803  1.00 91.20           C
ATOM   1755  OG  SER A 284     158.297 173.749 184.043  1.00 91.20           O
ATOM   1756  N   ARG A 285     160.044 176.685 184.259  1.00 99.10           N
ATOM   1757  CA  ARG A 285     160.668 177.403 185.358  1.00 99.10           C
ATOM   1758  C   ARG A 285     159.921 178.715 185.588  1.00 99.10           C
ATOM   1759  O   ARG A 285     159.725 179.118 186.735  1.00 99.10           O
ATOM   1760  CB  ARG A 285     162.143 177.679 185.067  1.00 99.10           C
ATOM   1761  CG  ARG A 285     163.037 176.449 185.091  1.00 99.10           C
ATOM   1762  CD  ARG A 285     164.528 176.714 185.109  1.00 99.10           C
ATOM   1763  NE  ARG A 285     165.006 177.667 184.113  1.00 99.10           N
ATOM   1764  CZ  ARG A 285     165.176 178.969 184.314  1.00 99.10           C
ATOM   1765  NH1 ARG A 285     165.614 179.732 183.327  1.00 99.10           N
ATOM   1766  NH2 ARG A 285     164.911 179.508 185.492  1.00 99.10           N
ATOM   1767  N   VAL A 286     159.512 179.380 184.503  1.00 91.44           N
ATOM   1768  CA  VAL A 286     158.701 180.583 184.581  1.00 91.44           C
ATOM   1769  C   VAL A 286     157.374 180.265 185.267  1.00 91.44           C
ATOM   1770  O   VAL A 286     156.992 181.005 186.169  1.00 91.44           O
ATOM   1771  CB  VAL A 286     158.546 181.288 183.221  1.00 91.44           C
ATOM   1772  CG1 VAL A 286     157.393 182.277 183.215  1.00 91.44           C
ATOM   1773  CG2 VAL A 286     159.832 181.984 182.818  1.00 91.44           C
ATOM   1774  N   VAL A 287     156.692 179.167 184.880  1.00 94.80           N
ATOM   1775  CA  VAL A 287     155.453 178.774 185.564  1.00 94.80           C
ATOM   1776  C   VAL A 287     155.680 178.594 187.074  1.00 94.80           C
ATOM   1777  O   VAL A 287     154.897 179.103 187.874  1.00 94.80           O
ATOM   1778  CB  VAL A 287     154.711 177.579 184.916  1.00 94.80           C
ATOM   1779  CG1 VAL A 287     154.728 176.320 185.779  1.00 94.80           C
ATOM   1780  CG2 VAL A 287     153.270 177.943 184.577  1.00 94.80           C
ATOM   1781  N   ALA A 288     156.781 177.936 187.450  1.00 95.00           N
ATOM   1782  CA  ALA A 288     157.070 177.548 188.826  1.00 95.00           C
ATOM   1783  C   ALA A 288     157.463 178.748 189.696  1.00 95.00           C
ATOM   1784  O   ALA A 288     157.274 178.732 190.915  1.00 95.00           O
ATOM   1785  CB  ALA A 288     158.155 176.504 188.806  1.00 95.00           C
ATOM   1786  N   ASN A 289     157.952 179.810 189.050  1.00 93.49           N
ATOM   1787  CA  ASN A 289     158.338 181.033 189.728  1.00 93.49           C
ATOM   1788  C   ASN A 289     157.152 181.982 189.861  1.00 93.49           C
ATOM   1789  O   ASN A 289     157.330 183.045 190.426  1.00 93.49           O
ATOM   1790  CB  ASN A 289     159.526 181.752 189.093  1.00 93.49           C
ATOM   1791  CG  ASN A 289     160.728 180.877 188.809  1.00 93.49           C
ATOM   1792  OD1 ASN A 289     161.502 181.119 187.884  1.00 93.49           O
ATOM   1793  ND2 ASN A 289     160.904 179.857 189.632  1.00 93.49           N
ATOM   1794  N   SER A 290     155.933 181.541 189.497  1.00 98.55           N
ATOM   1795  CA  SER A 290     154.689 182.255 189.782  1.00 98.55           C
ATOM   1796  C   SER A 290     154.496 182.529 191.275  1.00 98.55           C
ATOM   1797  O   SER A 290     153.954 183.566 191.642  1.00 98.55           O
ATOM   1798  CB  SER A 290     153.499 181.535 189.224  1.00 98.55           C
ATOM   1799  OG  SER A 290     152.291 181.911 189.874  1.00 98.55           O
ATOM   1800  N   GLU A 291     155.015 181.623 192.110  1.00 98.70           N
ATOM   1801  CA  GLU A 291     155.053 181.754 193.558  1.00 98.70           C
ATOM   1802  C   GLU A 291     155.705 183.070 193.987  1.00 98.70           C
ATOM   1803  O   GLU A 291     155.479 183.500 195.100  1.00 98.70           O
ATOM   1804  CB  GLU A 291     155.839 180.592 194.177  1.00 98.70           C
ATOM   1805  CG  GLU A 291     155.065 179.764 195.201  1.00 98.70           C
ATOM   1806  CD  GLU A 291     154.342 178.563 194.610  1.00 98.70           C
ATOM   1807  OE1 GLU A 291     153.411 178.046 195.269  1.00 98.70           O
ATOM   1808  OE2 GLU A 291     154.718 178.132 193.492  1.00 98.70           O
ATOM   1809  N   GLU A 292     156.561 183.659 193.127  1.00103.25           N
ATOM   1810  CA  GLU A 292     157.163 184.979 193.325  1.00103.25           C
ATOM   1811  C   GLU A 292     156.885 185.915 192.141  1.00103.25           C
ATOM   1812  O   GLU A 292     156.376 187.010 192.374  1.00103.25           O
ATOM   1813  CB  GLU A 292     158.673 184.929 193.613  1.00103.25           C
ATOM   1814  CG  GLU A 292     159.370 183.614 193.258  1.00103.25           C
ATOM   1815  CD  GLU A 292     159.024 182.355 194.051  1.00103.25           C
ATOM   1816  OE1 GLU A 292     158.552 182.467 195.208  1.00103.25           O
ATOM   1817  OE2 GLU A 292     159.194 181.258 193.493  1.00103.25           O
ATOM   1818  N   ILE A 293     157.204 185.459 190.913  1.00102.05           N
ATOM   1819  CA  ILE A 293     157.236 186.289 189.710  1.00102.05           C
ATOM   1820  C   ILE A 293     155.850 186.721 189.244  1.00102.05           C
ATOM   1821  O   ILE A 293     155.734 187.764 188.603  1.00102.05           O
ATOM   1822  CB  ILE A 293     158.070 185.785 188.507  1.00102.05           C
ATOM   1823  CG1 ILE A 293     157.317 185.222 187.280  1.00102.05           C
ATOM   1824  CG2 ILE A 293     159.560 185.483 188.730  1.00102.05           C
ATOM   1825  CD1 ILE A 293     158.118 184.386 186.311  1.00102.05           C
ATOM   1826  N   ALA A 294     154.823 185.911 189.531  1.00 98.46           N
ATOM   1827  CA  ALA A 294     153.474 186.240 189.086  1.00 98.46           C
ATOM   1828  C   ALA A 294     152.991 187.546 189.715  1.00 98.46           C
ATOM   1829  O   ALA A 294     152.315 188.334 189.057  1.00 98.46           O
ATOM   1830  CB  ALA A 294     152.517 185.108 189.360  1.00 98.46           C
ATOM   1831  N   PHE A 295     153.355 187.764 190.988  1.00102.35           N
ATOM   1832  CA  PHE A 295     153.088 189.023 191.667  1.00102.35           C
ATOM   1833  C   PHE A 295     154.256 190.014 191.567  1.00102.35           C
ATOM   1834  O   PHE A 295     154.045 191.218 191.751  1.00102.35           O
ATOM   1835  CB  PHE A 295     152.452 188.867 193.062  1.00102.35           C
ATOM   1836  CG  PHE A 295     152.941 187.758 193.961  1.00102.35           C
ATOM   1837  CD1 PHE A 295     152.677 186.429 193.659  1.00102.35           C
ATOM   1838  CD2 PHE A 295     153.612 188.046 195.142  1.00102.35           C
ATOM   1839  CE1 PHE A 295     153.101 185.412 194.504  1.00102.35           C
ATOM   1840  CE2 PHE A 295     154.031 187.030 195.988  1.00102.35           C
ATOM   1841  CZ  PHE A 295     153.770 185.715 195.671  1.00102.35           C
ATOM   1842  N   TYR A 296     155.475 189.524 191.272  1.00105.45           N
ATOM   1843  CA  TYR A 296     156.608 190.378 190.918  1.00105.45           C
ATOM   1844  C   TYR A 296     156.553 190.632 189.414  1.00105.45           C
ATOM   1845  O   TYR A 296     155.585 190.262 188.756  1.00105.45           O
ATOM   1846  CB  TYR A 296     157.966 189.736 191.228  1.00105.45           C
ATOM   1847  CG  TYR A 296     158.408 189.575 192.660  1.00105.45           C
ATOM   1848  CD1 TYR A 296     157.991 190.437 193.665  1.00105.45           C
ATOM   1849  CD2 TYR A 296     159.343 188.601 192.987  1.00105.45           C
ATOM   1850  CE1 TYR A 296     158.428 190.285 194.969  1.00105.45           C
ATOM   1851  CE2 TYR A 296     159.796 188.438 194.286  1.00105.45           C
ATOM   1852  CZ  TYR A 296     159.337 189.287 195.277  1.00105.45           C
ATOM   1853  OH  TYR A 296     159.781 189.137 196.556  1.00105.45           O
ATOM   1854  N   GLY A 297     157.571 191.316 188.881  1.00 97.86           N
ATOM   1855  CA  GLY A 297     157.742 191.547 187.453  1.00 97.86           C
ATOM   1856  C   GLY A 297     156.576 192.228 186.738  1.00 97.86           C
ATOM   1857  O   GLY A 297     156.531 192.203 185.510  1.00 97.86           O
ATOM   1858  N   GLY A 298     155.668 192.864 187.492  1.00 97.37           N
ATOM   1859  CA  GLY A 298     154.402 193.309 186.944  1.00 97.37           C
ATOM   1860  C   GLY A 298     153.842 192.207 186.053  1.00 97.37           C
ATOM   1861  O   GLY A 298     153.769 191.054 186.468  1.00 97.37           O
ATOM   1862  N   HIS A 299     153.522 192.572 184.818  1.00103.26           N
ATOM   1863  CA  HIS A 299     153.304 191.599 183.760  1.00103.26           C
ATOM   1864  C   HIS A 299     154.081 192.059 182.530  1.00103.26           C
ATOM   1865  O   HIS A 299     153.576 192.000 181.409  1.00103.26           O
ATOM   1866  CB  HIS A 299     151.804 191.312 183.556  1.00103.26           C
ATOM   1867  CG  HIS A 299     150.930 192.522 183.534  1.00103.26           C
ATOM   1868  ND1 HIS A 299     150.561 193.148 182.361  1.00103.26           N
ATOM   1869  CD2 HIS A 299     150.333 193.209 184.535  1.00103.26           C
ATOM   1870  CE1 HIS A 299     149.787 194.177 182.638  1.00103.26           C
ATOM   1871  NE2 HIS A 299     149.633 194.236 183.966  1.00103.26           N
ATOM   1872  N   GLU A 300     155.335 192.497 182.757  1.00 94.77           N
ATOM   1873  CA  GLU A 300     156.092 193.253 181.765  1.00 94.77           C
ATOM   1874  C   GLU A 300     157.505 192.702 181.573  1.00 94.77           C
ATOM   1875  O   GLU A 300     157.900 192.416 180.445  1.00 94.77           O
ATOM   1876  CB  GLU A 300     156.174 194.732 182.151  1.00 94.77           C
ATOM   1877  CG  GLU A 300     154.822 195.428 182.179  1.00 94.77           C
ATOM   1878  CD  GLU A 300     154.825 196.917 182.497  1.00 94.77           C
ATOM   1879  OE1 GLU A 300     155.650 197.350 183.329  1.00 94.77           O
ATOM   1880  OE2 GLU A 300     153.991 197.647 181.915  1.00 94.77           O
ATOM   1881  N   VAL A 301     158.257 192.582 182.673  1.00 93.25           N
ATOM   1882  CA  VAL A 301     159.663 192.206 182.623  1.00 93.25           C
ATOM   1883  C   VAL A 301     159.801 190.727 182.268  1.00 93.25           C
ATOM   1884  O   VAL A 301     160.863 190.289 181.834  1.00 93.25           O
ATOM   1885  CB  VAL A 301     160.379 192.563 183.939  1.00 93.25           C
ATOM   1886  CG1 VAL A 301     161.806 192.045 184.002  1.00 93.25           C
ATOM   1887  CG2 VAL A 301     160.353 194.061 184.171  1.00 93.25           C
ATOM   1888  N   GLU A 302     158.711 189.968 182.432  1.00 83.66           N
ATOM   1889  CA  GLU A 302     158.721 188.544 182.132  1.00 83.66           C
ATOM   1890  C   GLU A 302     158.274 188.285 180.691  1.00 83.66           C
ATOM   1891  O   GLU A 302     158.946 187.554 179.961  1.00 83.66           O
ATOM   1892  CB  GLU A 302     157.893 187.779 183.164  1.00 83.66           C
ATOM   1893  CG  GLU A 302     158.119 186.280 183.131  1.00 83.66           C
ATOM   1894  CD  GLU A 302     159.560 185.861 183.368  1.00 83.66           C
ATOM   1895  OE1 GLU A 302     160.185 186.393 184.308  1.00 83.66           O
ATOM   1896  OE2 GLU A 302     160.065 185.056 182.587  1.00 83.66           O
ATOM   1897  N   LEU A 303     157.179 188.931 180.268  1.00 83.08           N
ATOM   1898  CA  LEU A 303     156.651 188.778 178.917  1.00 83.08           C
ATOM   1899  C   LEU A 303     157.689 189.232 177.892  1.00 83.08           C
ATOM   1900  O   LEU A 303     157.827 188.590 176.861  1.00 83.08           O
ATOM   1901  CB  LEU A 303     155.332 189.550 178.767  1.00 83.08           C
ATOM   1902  CG  LEU A 303     154.837 189.792 177.335  1.00 83.08           C
ATOM   1903  CD1 LEU A 303     154.492 188.490 176.624  1.00 83.08           C
ATOM   1904  CD2 LEU A 303     153.651 190.745 177.316  1.00 83.08           C
ATOM   1905  N   ALA A 304     158.408 190.320 178.210  1.00 76.62           N
ATOM   1906  CA  ALA A 304     159.433 190.863 177.336  1.00 76.62           C
ATOM   1907  C   ALA A 304     160.553 189.847 177.121  1.00 76.62           C
ATOM   1908  O   ALA A 304     161.117 189.784 176.034  1.00 76.62           O
ATOM   1909  CB  ALA A 304     159.958 192.160 177.913  1.00 76.62           C
ATOM   1910  N   LEU A 305     160.921 189.120 178.187  1.00 87.25           N
ATOM   1911  CA  LEU A 305     161.992 188.135 178.149  1.00 87.25           C
ATOM   1912  C   LEU A 305     161.593 186.958 177.264  1.00 87.25           C
ATOM   1913  O   LEU A 305     162.415 186.517 176.475  1.00 87.25           O
ATOM   1914  CB  LEU A 305     162.361 187.668 179.562  1.00 87.25           C
ATOM   1915  CG  LEU A 305     163.346 186.496 179.646  1.00 87.25           C
ATOM   1916  CD1 LEU A 305     164.693 186.852 179.028  1.00 87.25           C
ATOM   1917  CD2 LEU A 305     163.519 186.034 181.084  1.00 87.25           C
ATOM   1918  N   LEU A 306     160.350 186.473 177.383  1.00 81.74           N
ATOM   1919  CA  LEU A 306     159.912 185.277 176.673  1.00 81.74           C
ATOM   1920  C   LEU A 306     159.636 185.595 175.207  1.00 81.74           C
ATOM   1921  O   LEU A 306     159.680 184.684 174.370  1.00 81.74           O
ATOM   1922  CB  LEU A 306     158.686 184.659 177.359  1.00 81.74           C
ATOM   1923  CG  LEU A 306     158.983 183.677 178.496  1.00 81.74           C
ATOM   1924  CD1 LEU A 306     159.920 184.288 179.531  1.00 81.74           C
ATOM   1925  CD2 LEU A 306     157.700 183.218 179.169  1.00 81.74           C
ATOM   1926  N   GLN A 307     159.355 186.876 174.898  1.00 78.99           N
ATOM   1927  CA  GLN A 307     159.211 187.298 173.505  1.00 78.99           C
ATOM   1928  C   GLN A 307     160.580 187.380 172.837  1.00 78.99           C
ATOM   1929  O   GLN A 307     160.730 186.927 171.707  1.00 78.99           O
ATOM   1930  CB  GLN A 307     158.483 188.631 173.337  1.00 78.99           C
ATOM   1931  CG  GLN A 307     156.967 188.521 173.423  1.00 78.99           C
ATOM   1932  CD  GLN A 307     156.227 189.628 172.708  1.00 78.99           C
ATOM   1933  OE1 GLN A 307     155.293 189.382 171.947  1.00 78.99           O
ATOM   1934  NE2 GLN A 307     156.636 190.864 172.949  1.00 78.99           N
ATOM   1935  N   ARG A 308     161.590 187.867 173.573  1.00 83.07           N
ATOM   1936  CA  ARG A 308     162.935 188.011 173.037  1.00 83.07           C
ATOM   1937  C   ARG A 308     163.595 186.646 172.821  1.00 83.07           C
ATOM   1938  O   ARG A 308     164.388 186.493 171.903  1.00 83.07           O
ATOM   1939  CB  ARG A 308     163.769 188.896 173.970  1.00 83.07           C
ATOM   1940  CG  ARG A 308     165.090 189.349 173.372  1.00 83.07           C
ATOM   1941  CD  ARG A 308     166.146 189.563 174.439  1.00 83.07           C
ATOM   1942  NE  ARG A 308     167.346 190.177 173.884  1.00 83.07           N
ATOM   1943  CZ  ARG A 308     168.343 189.530 173.281  1.00 83.07           C
ATOM   1944  NH1 ARG A 308     168.301 188.215 173.134  1.00 83.07           N
ATOM   1945  NH2 ARG A 308     169.381 190.205 172.820  1.00 83.07           N
ATOM   1946  N   SER A 309     163.248 185.665 173.668  1.00 80.11           N
ATOM   1947  CA  SER A 309     163.781 184.321 173.541  1.00 80.11           C
ATOM   1948  C   SER A 309     163.004 183.511 172.506  1.00 80.11           C
ATOM   1949  O   SER A 309     163.508 182.489 172.044  1.00 80.11           O
ATOM   1950  CB  SER A 309     163.831 183.618 174.878  1.00 80.11           C
ATOM   1951  OG  SER A 309     164.599 184.364 175.811  1.00 80.11           O
ATOM   1952  N   TYR A 310     161.769 183.918 172.194  1.00 72.48           N
ATOM   1953  CA  TYR A 310     161.018 183.215 171.162  1.00 72.48           C
ATOM   1954  C   TYR A 310     161.408 183.716 169.774  1.00 72.48           C
ATOM   1955  O   TYR A 310     161.559 182.928 168.850  1.00 72.48           O
ATOM   1956  CB  TYR A 310     159.507 183.305 171.378  1.00 72.48           C
ATOM   1957  CG  TYR A 310     158.737 182.781 170.198  1.00 72.48           C
ATOM   1958  CD1 TYR A 310     158.603 181.416 170.004  1.00 72.48           C
ATOM   1959  CD2 TYR A 310     158.147 183.635 169.277  1.00 72.48           C
ATOM   1960  CE1 TYR A 310     157.894 180.903 168.930  1.00 72.48           C
ATOM   1961  CE2 TYR A 310     157.447 183.140 168.189  1.00 72.48           C
ATOM   1962  CZ  TYR A 310     157.324 181.771 168.016  1.00 72.48           C
ATOM   1963  OH  TYR A 310     156.628 181.267 166.959  1.00 72.48           O
ATOM   1964  N   GLN A 311     161.509 185.039 169.616  1.00 79.81           N
ATOM   1965  CA  GLN A 311     161.897 185.636 168.346  1.00 79.81           C
ATOM   1966  C   GLN A 311     163.256 185.095 167.905  1.00 79.81           C
ATOM   1967  O   GLN A 311     163.492 184.963 166.712  1.00 79.81           O
ATOM   1968  CB  GLN A 311     161.962 187.163 168.446  1.00 79.81           C
ATOM   1969  CG  GLN A 311     160.605 187.858 168.453  1.00 79.81           C
ATOM   1970  CD  GLN A 311     159.740 187.596 167.240  1.00 79.81           C
ATOM   1971  OE1 GLN A 311     160.204 187.263 166.148  1.00 79.81           O
ATOM   1972  NE2 GLN A 311     158.443 187.757 167.431  1.00 79.81           N
ATOM   1973  N   ASP A 312     164.140 184.805 168.864  1.00 80.68           N
ATOM   1974  CA  ASP A 312     165.466 184.286 168.572  1.00 80.68           C
ATOM   1975  C   ASP A 312     165.361 182.897 167.942  1.00 80.68           C
ATOM   1976  O   ASP A 312     166.032 182.606 166.964  1.00 80.68           O
ATOM   1977  CB  ASP A 312     166.332 184.268 169.836  1.00 80.68           C
ATOM   1978  CG  ASP A 312     167.800 183.973 169.575  1.00 80.68           C
ATOM   1979  OD1 ASP A 312     168.334 184.504 168.584  1.00 80.68           O
ATOM   1980  OD2 ASP A 312     168.402 183.208 170.363  1.00 80.68           O
ATOM   1981  N   LEU A 313     164.525 182.032 168.522  1.00 77.44           N
ATOM   1982  CA  LEU A 313     164.275 180.713 167.961  1.00 77.44           C
ATOM   1983  C   LEU A 313     163.652 180.844 166.571  1.00 77.44           C
ATOM   1984  O   LEU A 313     163.978 180.077 165.670  1.00 77.44           O
ATOM   1985  CB  LEU A 313     163.369 179.924 168.913  1.00 77.44           C
ATOM   1986  CG  LEU A 313     162.746 178.653 168.335  1.00 77.44           C
ATOM   1987  CD1 LEU A 313     163.821 177.686 167.873  1.00 77.44           C
ATOM   1988  CD2 LEU A 313     161.861 177.964 169.363  1.00 77.44           C
ATOM   1989  N   ALA A 314     162.733 181.802 166.409  1.00 66.58           N
ATOM   1990  CA  ALA A 314     162.089 182.050 165.128  1.00 66.58           C
ATOM   1991  C   ALA A 314     163.114 182.402 164.046  1.00 66.58           C
ATOM   1992  O   ALA A 314     163.065 181.873 162.939  1.00 66.58           O
ATOM   1993  CB  ALA A 314     161.042 183.126 165.271  1.00 66.58           C
ATOM   1994  N   SER A 315     164.054 183.283 164.391  1.00 72.82           N
ATOM   1995  CA  SER A 315     165.067 183.712 163.443  1.00 72.82           C
ATOM   1996  C   SER A 315     165.948 182.532 163.037  1.00 72.82           C
ATOM   1997  O   SER A 315     166.299 182.399 161.864  1.00 72.82           O
ATOM   1998  CB  SER A 315     165.879 184.846 163.999  1.00 72.82           C
ATOM   1999  OG  SER A 315     166.450 184.454 165.241  1.00 72.82           O
ATOM   2000  N   GLN A 316     166.274 181.656 163.996  1.00 78.38           N
ATOM   2001  CA  GLN A 316     167.100 180.500 163.685  1.00 78.38           C
ATOM   2002  C   GLN A 316     166.361 179.550 162.745  1.00 78.38           C
ATOM   2003  O   GLN A 316     166.931 179.091 161.764  1.00 78.38           O
ATOM   2004  CB  GLN A 316     167.551 179.774 164.954  1.00 78.38           C
ATOM   2005  CG  GLN A 316     168.927 179.123 164.854  1.00 78.38           C
ATOM   2006  CD  GLN A 316     170.011 180.120 164.521  1.00 78.38           C
ATOM   2007  OE1 GLN A 316     170.021 181.241 165.023  1.00 78.38           O
ATOM   2008  NE2 GLN A 316     170.944 179.714 163.674  1.00 78.38           N
ATOM   2009  N   ILE A 317     165.090 179.264 163.041  1.00 57.29           N
ATOM   2010  CA  ILE A 317     164.357 178.337 162.197  1.00 57.29           C
ATOM   2011  C   ILE A 317     164.199 178.932 160.801  1.00 57.29           C
ATOM   2012  O   ILE A 317     164.244 178.194 159.824  1.00 57.29           O
ATOM   2013  CB  ILE A 317     163.022 177.901 162.825  1.00 57.29           C
ATOM   2014  CG1 ILE A 317     162.537 176.585 162.214  1.00 57.29           C
ATOM   2015  CG2 ILE A 317     161.968 178.985 162.726  1.00 57.29           C
ATOM   2016  CD1 ILE A 317     161.371 175.966 162.945  1.00 57.29           C
ATOM   2017  N   ASN A 318     164.049 180.256 160.706  1.00 66.29           N
ATOM   2018  CA  ASN A 318     163.933 180.919 159.416  1.00 66.29           C
ATOM   2019  C   ASN A 318     165.223 180.739 158.616  1.00 66.29           C
ATOM   2020  O   ASN A 318     165.173 180.502 157.413  1.00 66.29           O
ATOM   2021  CB  ASN A 318     163.509 182.373 159.598  1.00 66.29           C
ATOM   2022  CG  ASN A 318     163.573 183.220 158.348  1.00 66.29           C
ATOM   2023  OD1 ASN A 318     163.907 182.755 157.266  1.00 66.29           O
ATOM   2024  ND2 ASN A 318     163.241 184.489 158.493  1.00 66.29           N
ATOM   2025  N   LEU A 319     166.378 180.872 159.271  1.00 68.25           N
ATOM   2026  CA  LEU A 319     167.641 180.634 158.586  1.00 68.25           C
ATOM   2027  C   LEU A 319     167.724 179.184 158.099  1.00 68.25           C
ATOM   2028  O   LEU A 319     168.190 178.934 156.998  1.00 68.25           O
ATOM   2029  CB  LEU A 319     168.814 180.997 159.501  1.00 68.25           C
ATOM   2030  CG  LEU A 319     170.206 180.722 158.932  1.00 68.25           C
ATOM   2031  CD1 LEU A 319     171.156 181.862 159.260  1.00 68.25           C
ATOM   2032  CD2 LEU A 319     170.756 179.394 159.443  1.00 68.25           C
ATOM   2033  N   ILE A 320     167.274 178.238 158.928  1.00 58.16           N
ATOM   2034  CA  ILE A 320     167.198 176.831 158.560  1.00 58.16           C
ATOM   2035  C   ILE A 320     166.351 176.647 157.298  1.00 58.16           C
ATOM   2036  O   ILE A 320     166.678 175.791 156.489  1.00 58.16           O
ATOM   2037  CB  ILE A 320     166.685 175.978 159.746  1.00 58.16           C
ATOM   2038  CG1 ILE A 320     167.805 175.664 160.730  1.00 58.16           C
ATOM   2039  CG2 ILE A 320     166.009 174.693 159.297  1.00 58.16           C
ATOM   2040  CD1 ILE A 320     167.301 175.411 162.123  1.00 58.16           C
ATOM   2041  N   LEU A 321     165.265 177.425 157.155  1.00 49.43           N
ATOM   2042  CA  LEU A 321     164.346 177.317 156.033  1.00 49.43           C
ATOM   2043  C   LEU A 321     164.928 177.952 154.771  1.00 49.43           C
ATOM   2044  O   LEU A 321     164.530 177.538 153.694  1.00 49.43           O
ATOM   2045  CB  LEU A 321     162.981 177.926 156.388  1.00 49.43           C
ATOM   2046  CG  LEU A 321     161.907 176.955 156.873  1.00 49.43           C
ATOM   2047  CD1 LEU A 321     162.461 175.978 157.895  1.00 49.43           C
ATOM   2048  CD2 LEU A 321     160.754 177.726 157.473  1.00 49.43           C
ATOM   2049  N   LEU A 322     165.815 178.956 154.887  1.00 49.29           N
ATOM   2050  CA  LEU A 322     166.536 179.503 153.740  1.00 49.29           C
ATOM   2051  C   LEU A 322     167.558 178.494 153.215  1.00 49.29           C
ATOM   2052  O   LEU A 322     167.597 178.203 152.013  1.00 49.29           O
ATOM   2053  CB  LEU A 322     167.241 180.802 154.142  1.00 49.29           C
ATOM   2054  CG  LEU A 322     166.549 182.111 153.760  1.00 49.29           C
ATOM   2055  CD1 LEU A 322     166.465 182.303 152.251  1.00 49.29           C
ATOM   2056  CD2 LEU A 322     165.177 182.230 154.406  1.00 49.29           C
ATOM   2057  N   GLU A 323     168.289 177.874 154.136  1.00 64.95           N
ATOM   2058  CA  GLU A 323     169.238 176.834 153.765  1.00 64.95           C
ATOM   2059  C   GLU A 323     168.504 175.664 153.118  1.00 64.95           C
ATOM   2060  O   GLU A 323     169.050 175.040 152.215  1.00 64.95           O
ATOM   2061  CB  GLU A 323     170.109 176.401 154.941  1.00 64.95           C
ATOM   2062  CG  GLU A 323     170.831 177.556 155.622  1.00 64.95           C
ATOM   2063  CD  GLU A 323     171.660 178.460 154.722  1.00 64.95           C
ATOM   2064  OE1 GLU A 323     172.357 177.917 153.841  1.00 64.95           O
ATOM   2065  OE2 GLU A 323     171.586 179.700 154.889  1.00 64.95           O
ATOM   2066  N   ARG A 324     167.265 175.406 153.555  1.00 56.42           N
ATOM   2067  CA  ARG A 324     166.450 174.327 153.013  1.00 56.42           C
ATOM   2068  C   ARG A 324     166.058 174.616 151.564  1.00 56.42           C
ATOM   2069  O   ARG A 324     166.121 173.745 150.714  1.00 56.42           O
ATOM   2070  CB  ARG A 324     165.213 174.097 153.888  1.00 56.42           C
ATOM   2071  CG  ARG A 324     164.774 172.640 154.011  1.00 56.42           C
ATOM   2072  CD  ARG A 324     165.841 171.618 154.366  1.00 56.42           C
ATOM   2073  NE  ARG A 324     166.434 171.934 155.658  1.00 56.42           N
ATOM   2074  CZ  ARG A 324     165.992 171.492 156.831  1.00 56.42           C
ATOM   2075  NH1 ARG A 324     166.621 171.855 157.934  1.00 56.42           N
ATOM   2076  NH2 ARG A 324     164.933 170.702 156.916  1.00 56.42           N
ATOM   2077  N   LEU A 325     165.675 175.869 151.304  1.00 51.21           N
ATOM   2078  CA  LEU A 325     165.392 176.309 149.949  1.00 51.21           C
ATOM   2079  C   LEU A 325     166.569 175.914 149.062  1.00 51.21           C
ATOM   2080  O   LEU A 325     166.391 175.116 148.148  1.00 51.21           O
ATOM   2081  CB  LEU A 325     165.149 177.824 149.945  1.00 51.21           C
ATOM   2082  CG  LEU A 325     164.768 178.458 148.602  1.00 51.21           C
ATOM   2083  CD1 LEU A 325     163.259 178.489 148.402  1.00 51.21           C
ATOM   2084  CD2 LEU A 325     165.357 179.853 148.470  1.00 51.21           C
ATOM   2085  N   TRP A 326     167.765 176.432 149.376  1.00 61.50           N
ATOM   2086  CA  TRP A 326     168.927 176.229 148.525  1.00 61.50           C
ATOM   2087  C   TRP A 326     169.225 174.741 148.349  1.00 61.50           C
ATOM   2088  O   TRP A 326     169.335 174.256 147.220  1.00 61.50           O
ATOM   2089  CB  TRP A 326     170.146 177.001 149.048  1.00 61.50           C
ATOM   2090  CG  TRP A 326     171.302 177.021 148.088  1.00 61.50           C
ATOM   2091  CD1 TRP A 326     171.235 176.877 146.731  1.00 61.50           C
ATOM   2092  CD2 TRP A 326     172.700 177.202 148.395  1.00 61.50           C
ATOM   2093  NE1 TRP A 326     172.483 176.953 146.173  1.00 61.50           N
ATOM   2094  CE2 TRP A 326     173.403 177.153 147.167  1.00 61.50           C
ATOM   2095  CE3 TRP A 326     173.432 177.400 149.576  1.00 61.50           C
ATOM   2096  CZ2 TRP A 326     174.790 177.293 147.091  1.00 61.50           C
ATOM   2097  CZ3 TRP A 326     174.803 177.540 149.500  1.00 61.50           C
ATOM   2098  CH2 TRP A 326     175.471 177.486 148.274  1.00 61.50           C
ATOM   2099  N   TYR A 327     169.283 174.012 149.470  1.00 60.14           N
ATOM   2100  CA  TYR A 327     169.758 172.636 149.447  1.00 60.14           C
ATOM   2101  C   TYR A 327     168.754 171.695 148.791  1.00 60.14           C
ATOM   2102  O   TYR A 327     169.160 170.805 148.060  1.00 60.14           O
ATOM   2103  CB  TYR A 327     170.110 172.126 150.842  1.00 60.14           C
ATOM   2104  CG  TYR A 327     170.672 170.730 150.843  1.00 60.14           C
ATOM   2105  CD1 TYR A 327     170.007 169.677 151.459  1.00 60.14           C
ATOM   2106  CD2 TYR A 327     171.911 170.473 150.273  1.00 60.14           C
ATOM   2107  CE1 TYR A 327     170.540 168.398 151.470  1.00 60.14           C
ATOM   2108  CE2 TYR A 327     172.459 169.201 150.278  1.00 60.14           C
ATOM   2109  CZ  TYR A 327     171.770 168.160 150.877  1.00 60.14           C
ATOM   2110  OH  TYR A 327     172.317 166.909 150.885  1.00 60.14           O
ATOM   2111  N   VAL A 328     167.462 171.904 149.051  1.00 47.64           N
ATOM   2112  CA  VAL A 328     166.446 171.060 148.444  1.00 47.64           C
ATOM   2113  C   VAL A 328     166.418 171.300 146.939  1.00 47.64           C
ATOM   2114  O   VAL A 328     166.260 170.355 146.181  1.00 47.64           O
ATOM   2115  CB  VAL A 328     165.056 171.274 149.073  1.00 47.64           C
ATOM   2116  CG1 VAL A 328     163.965 170.559 148.286  1.00 47.64           C
ATOM   2117  CG2 VAL A 328     165.035 170.820 150.521  1.00 47.64           C
ATOM   2118  N   MET A 329     166.562 172.555 146.502  1.00 47.90           N
ATOM   2119  CA  MET A 329     166.651 172.841 145.081  1.00 47.90           C
ATOM   2120  C   MET A 329     167.781 172.009 144.479  1.00 47.90           C
ATOM   2121  O   MET A 329     167.539 171.270 143.530  1.00 47.90           O
ATOM   2122  CB  MET A 329     166.879 174.339 144.841  1.00 47.90           C
ATOM   2123  CG  MET A 329     166.598 174.817 143.432  1.00 47.90           C
ATOM   2124  SD  MET A 329     167.808 174.341 142.159  1.00 47.90           S
ATOM   2125  CE  MET A 329     169.304 175.141 142.741  1.00 47.90           C
ATOM   2126  N   LEU A 330     168.975 172.063 145.085  1.00 56.67           N
ATOM   2127  CA  LEU A 330     170.119 171.368 144.518  1.00 56.67           C
ATOM   2128  C   LEU A 330     169.904 169.856 144.538  1.00 56.67           C
ATOM   2129  O   LEU A 330     170.182 169.198 143.540  1.00 56.67           O
ATOM   2130  CB  LEU A 330     171.397 171.757 145.267  1.00 56.67           C
ATOM   2131  CG  LEU A 330     172.682 171.081 144.787  1.00 56.67           C
ATOM   2132  CD1 LEU A 330     173.272 171.829 143.599  1.00 56.67           C
ATOM   2133  CD2 LEU A 330     173.704 170.985 145.914  1.00 56.67           C
ATOM   2134  N   GLU A 331     169.391 169.325 145.655  1.00 49.76           N
ATOM   2135  CA  GLU A 331     169.217 167.895 145.865  1.00 49.76           C
ATOM   2136  C   GLU A 331     168.219 167.317 144.866  1.00 49.76           C
ATOM   2137  O   GLU A 331     168.531 166.327 144.217  1.00 49.76           O
ATOM   2138  CB  GLU A 331     168.727 167.616 147.288  1.00 49.76           C
ATOM   2139  CG  GLU A 331     168.158 166.221 147.486  1.00 49.76           C
ATOM   2140  CD  GLU A 331     167.595 165.928 148.870  1.00 49.76           C
ATOM   2141  OE1 GLU A 331     167.785 166.757 149.792  1.00 49.76           O
ATOM   2142  OE2 GLU A 331     166.972 164.861 149.030  1.00 49.76           O
ATOM   2143  N   GLN A 332     167.032 167.933 144.755  1.00 48.20           N
ATOM   2144  CA  GLN A 332     166.000 167.420 143.874  1.00 48.20           C
ATOM   2145  C   GLN A 332     166.326 167.712 142.414  1.00 48.20           C
ATOM   2146  O   GLN A 332     165.689 167.128 141.546  1.00 48.20           O
ATOM   2147  CB  GLN A 332     164.600 167.922 144.239  1.00 48.20           C
ATOM   2148  CG  GLN A 332     164.109 167.499 145.622  1.00 48.20           C
ATOM   2149  CD  GLN A 332     164.277 166.033 145.949  1.00 48.20           C
ATOM   2150  OE1 GLN A 332     164.818 165.670 146.992  1.00 48.20           O
ATOM   2151  NE2 GLN A 332     163.788 165.170 145.070  1.00 48.20           N
ATOM   2152  N   PHE A 333     167.278 168.613 142.139  1.00 43.52           N
ATOM   2153  CA  PHE A 333     167.766 168.758 140.779  1.00 43.52           C
ATOM   2154  C   PHE A 333     168.791 167.673 140.461  1.00 43.52           C
ATOM   2155  O   PHE A 333     168.970 167.347 139.294  1.00 43.52           O
ATOM   2156  CB  PHE A 333     168.352 170.146 140.503  1.00 43.52           C
ATOM   2157  CG  PHE A 333     169.083 170.255 139.188  1.00 43.52           C
ATOM   2158  CD1 PHE A 333     168.396 170.194 137.981  1.00 43.52           C
ATOM   2159  CD2 PHE A 333     170.465 170.380 139.154  1.00 43.52           C
ATOM   2160  CE1 PHE A 333     169.080 170.251 136.776  1.00 43.52           C
ATOM   2161  CE2 PHE A 333     171.146 170.451 137.946  1.00 43.52           C
ATOM   2162  CZ  PHE A 333     170.453 170.386 136.757  1.00 43.52           C
ATOM   2163  N   LEU A 334     169.521 167.199 141.468  1.00 47.78           N
ATOM   2164  CA  LEU A 334     170.481 166.121 141.292  1.00 47.78           C
ATOM   2165  C   LEU A 334     169.868 164.740 141.494  1.00 47.78           C
ATOM   2166  O   LEU A 334     170.580 163.745 141.418  1.00 47.78           O
ATOM   2167  CB  LEU A 334     171.713 166.366 142.165  1.00 47.78           C
ATOM   2168  CG  LEU A 334     172.834 167.068 141.401  1.00 47.78           C
ATOM   2169  CD1 LEU A 334     172.443 168.516 141.110  1.00 47.78           C
ATOM   2170  CD2 LEU A 334     174.145 167.006 142.162  1.00 47.78           C
ATOM   2171  N   MET A 335     168.553 164.679 141.727  1.00 46.75           N
ATOM   2172  CA  MET A 335     167.783 163.447 141.595  1.00 46.75           C
ATOM   2173  C   MET A 335     166.893 163.510 140.350  1.00 46.75           C
ATOM   2174  O   MET A 335     166.142 162.584 140.089  1.00 46.75           O
ATOM   2175  CB  MET A 335     166.935 163.166 142.845  1.00 46.75           C
ATOM   2176  CG  MET A 335     167.743 163.154 144.127  1.00 46.75           C
ATOM   2177  SD  MET A 335     168.638 161.604 144.432  1.00 46.75           S
ATOM   2178  CE  MET A 335     170.004 162.213 145.420  1.00 46.75           C
ATOM   2179  N   LYS A 336     167.006 164.595 139.562  1.00 38.72           N
ATOM   2180  CA  LYS A 336     166.430 164.719 138.232  1.00 38.72           C
ATOM   2181  C   LYS A 336     167.550 164.623 137.198  1.00 38.72           C
ATOM   2182  O   LYS A 336     167.306 164.262 136.058  1.00 38.72           O
ATOM   2183  CB  LYS A 336     165.683 166.053 138.066  1.00 38.72           C
ATOM   2184  CG  LYS A 336     164.733 166.140 136.878  1.00 38.72           C
ATOM   2185  CD  LYS A 336     163.645 167.189 137.027  1.00 38.72           C
ATOM   2186  CE  LYS A 336     162.675 166.893 138.151  1.00 38.72           C
ATOM   2187  NZ  LYS A 336     161.522 167.825 138.140  1.00 38.72           N
ATOM   2188  N   TYR A 337     168.788 164.951 137.595  1.00 56.63           N
ATOM   2189  CA  TYR A 337     169.995 164.732 136.811  1.00 56.63           C
ATOM   2190  C   TYR A 337     170.278 163.243 136.603  1.00 56.63           C
ATOM   2191  O   TYR A 337     170.766 162.897 135.542  1.00 56.63           O
ATOM   2192  CB  TYR A 337     171.236 165.361 137.452  1.00 56.63           C
ATOM   2193  CG  TYR A 337     172.231 165.948 136.486  1.00 56.63           C
ATOM   2194  CD1 TYR A 337     172.021 167.209 135.950  1.00 56.63           C
ATOM   2195  CD2 TYR A 337     173.383 165.265 136.125  1.00 56.63           C
ATOM   2196  CE1 TYR A 337     172.934 167.781 135.076  1.00 56.63           C
ATOM   2197  CE2 TYR A 337     174.301 165.818 135.244  1.00 56.63           C
ATOM   2198  CZ  TYR A 337     174.074 167.080 134.716  1.00 56.63           C
ATOM   2199  OH  TYR A 337     174.968 167.637 133.849  1.00 56.63           O
ATOM   2200  N   VAL A 338     169.988 162.385 137.599  1.00 50.01           N
ATOM   2201  CA  VAL A 338     170.226 160.951 137.516  1.00 50.01           C
ATOM   2202  C   VAL A 338     169.277 160.283 136.518  1.00 50.01           C
ATOM   2203  O   VAL A 338     169.699 159.353 135.826  1.00 50.01           O
ATOM   2204  CB  VAL A 338     170.162 160.258 138.895  1.00 50.01           C
ATOM   2205  CG1 VAL A 338     171.230 160.763 139.851  1.00 50.01           C
ATOM   2206  CG2 VAL A 338     168.782 160.335 139.538  1.00 50.01           C
ATOM   2207  N   TRP A 339     168.044 160.799 136.387  1.00 54.62           N
ATOM   2208  CA  TRP A 339     167.085 160.317 135.398  1.00 54.62           C
ATOM   2209  C   TRP A 339     167.623 160.558 133.993  1.00 54.62           C
ATOM   2210  O   TRP A 339     167.447 159.717 133.129  1.00 54.62           O
ATOM   2211  CB  TRP A 339     165.709 160.983 135.494  1.00 54.62           C
ATOM   2212  CG  TRP A 339     164.892 160.779 136.730  1.00 54.62           C
ATOM   2213  CD1 TRP A 339     164.251 161.755 137.437  1.00 54.62           C
ATOM   2214  CD2 TRP A 339     164.581 159.538 137.389  1.00 54.62           C
ATOM   2215  NE1 TRP A 339     163.582 161.213 138.501  1.00 54.62           N
ATOM   2216  CE2 TRP A 339     163.761 159.855 138.496  1.00 54.62           C
ATOM   2217  CE3 TRP A 339     164.917 158.197 137.163  1.00 54.62           C
ATOM   2218  CZ2 TRP A 339     163.282 158.883 139.376  1.00 54.62           C
ATOM   2219  CZ3 TRP A 339     164.439 157.238 138.032  1.00 54.62           C
ATOM   2220  CH2 TRP A 339     163.635 157.577 139.123  1.00 54.62           C
ATOM   2221  N   SER A 340     168.252 161.713 133.779  1.00 46.98           N
ATOM   2222  CA  SER A 340     168.849 162.045 132.498  1.00 46.98           C
ATOM   2223  C   SER A 340     170.160 161.289 132.296  1.00 46.98           C
ATOM   2224  O   SER A 340     170.417 160.845 131.179  1.00 46.98           O
ATOM   2225  CB  SER A 340     169.037 163.523 132.360  1.00 46.98           C
ATOM   2226  OG  SER A 340     169.092 164.122 133.649  1.00 46.98           O
ATOM   2227  N   ALA A 341     170.992 161.188 133.346  1.00 47.90           N
ATOM   2228  CA  ALA A 341     172.332 160.634 133.243  1.00 47.90           C
ATOM   2229  C   ALA A 341     172.289 159.133 132.982  1.00 47.90           C
ATOM   2230  O   ALA A 341     173.126 158.622 132.246  1.00 47.90           O
ATOM   2231  CB  ALA A 341     173.129 160.941 134.491  1.00 47.90           C
ATOM   2232  N   SER A 342     171.350 158.430 133.635  1.00 45.53           N
ATOM   2233  CA  SER A 342     171.235 156.985 133.529  1.00 45.53           C
ATOM   2234  C   SER A 342     169.876 156.588 132.964  1.00 45.53           C
ATOM   2235  O   SER A 342     169.823 155.771 132.054  1.00 45.53           O
ATOM   2236  CB  SER A 342     171.455 156.317 134.864  1.00 45.53           C
ATOM   2237  OG  SER A 342     171.631 154.923 134.692  1.00 45.53           O
ATOM   2238  N   GLY A 343     168.794 157.134 133.535  1.00 48.01           N
ATOM   2239  CA  GLY A 343     167.436 156.813 133.133  1.00 48.01           C
ATOM   2240  C   GLY A 343     167.201 157.029 131.640  1.00 48.01           C
ATOM   2241  O   GLY A 343     166.304 156.421 131.082  1.00 48.01           O
ATOM   2242  N   LEU A 344     168.051 157.853 131.007  1.00 31.91           N
ATOM   2243  CA  LEU A 344     167.906 158.170 129.598  1.00 31.91           C
ATOM   2244  C   LEU A 344     169.266 158.340 128.924  1.00 31.91           C
ATOM   2245  O   LEU A 344     169.364 159.079 127.952  1.00 31.91           O
ATOM   2246  CB  LEU A 344     167.058 159.436 129.443  1.00 31.91           C
ATOM   2247  CG  LEU A 344     165.548 159.219 129.532  1.00 31.91           C
ATOM   2248  CD1 LEU A 344     164.835 160.492 129.942  1.00 31.91           C
ATOM   2249  CD2 LEU A 344     164.972 158.660 128.238  1.00 31.91           C
ATOM   2250  N   LEU A 345     170.302 157.652 129.428  1.00 43.93           N
ATOM   2251  CA  LEU A 345     171.531 157.499 128.658  1.00 43.93           C
ATOM   2252  C   LEU A 345     172.144 156.100 128.797  1.00 43.93           C
ATOM   2253  O   LEU A 345     173.292 155.890 128.412  1.00 43.93           O
ATOM   2254  CB  LEU A 345     172.538 158.604 128.987  1.00 43.93           C
ATOM   2255  CG  LEU A 345     172.360 159.930 128.252  1.00 43.93           C
ATOM   2256  CD1 LEU A 345     173.433 160.919 128.670  1.00 43.93           C
ATOM   2257  CD2 LEU A 345     172.380 159.744 126.745  1.00 43.93           C
ATOM   2258  N   MET A 346     171.376 155.140 129.323  1.00 52.86           N
ATOM   2259  CA  MET A 346     171.679 153.715 129.222  1.00 52.86           C
ATOM   2260  C   MET A 346     170.569 153.009 128.442  1.00 52.86           C
ATOM   2261  O   MET A 346     170.767 151.873 128.021  1.00 52.86           O
ATOM   2262  CB  MET A 346     171.849 153.053 130.595  1.00 52.86           C
ATOM   2263  CG  MET A 346     172.848 153.770 131.500  1.00 52.86           C
ATOM   2264  SD  MET A 346     173.610 152.680 132.742  1.00 52.86           S
ATOM   2265  CE  MET A 346     172.203 151.743 133.344  1.00 52.86           C
ATOM   2266  N   VAL A 347     169.417 153.688 128.254  1.00 35.32           N
ATOM   2267  CA  VAL A 347     168.307 153.248 127.412  1.00 35.32           C
ATOM   2268  C   VAL A 347     168.247 154.142 126.163  1.00 35.32           C
ATOM   2269  O   VAL A 347     167.237 154.223 125.466  1.00 35.32           O
ATOM   2270  CB  VAL A 347     166.971 153.198 128.192  1.00 35.32           C
ATOM   2271  CG1 VAL A 347     166.417 154.588 128.481  1.00 35.32           C
ATOM   2272  CG2 VAL A 347     165.933 152.359 127.456  1.00 35.32           C
ATOM   2273  N   ALA A 348     169.351 154.837 125.894  1.00 36.93           N
ATOM   2274  CA  ALA A 348     169.565 155.544 124.644  1.00 36.93           C
ATOM   2275  C   ALA A 348     170.443 154.707 123.710  1.00 36.93           C
ATOM   2276  O   ALA A 348     170.942 155.222 122.716  1.00 36.93           O
ATOM   2277  CB  ALA A 348     170.164 156.891 124.949  1.00 36.93           C
ATOM   2278  N   VAL A 349     170.624 153.421 124.036  1.00 43.59           N
ATOM   2279  CA  VAL A 349     171.344 152.456 123.217  1.00 43.59           C
ATOM   2280  C   VAL A 349     170.504 152.074 121.997  1.00 43.59           C
ATOM   2281  O   VAL A 349     171.093 151.842 120.950  1.00 43.59           O
ATOM   2282  CB  VAL A 349     171.795 151.207 124.013  1.00 43.59           C
ATOM   2283  CG1 VAL A 349     172.262 150.071 123.100  1.00 43.59           C
ATOM   2284  CG2 VAL A 349     172.865 151.533 125.045  1.00 43.59           C
ATOM   2285  N   PRO A 350     169.149 151.961 122.052  1.00 38.48           N
ATOM   2286  CA  PRO A 350     168.350 151.723 120.851  1.00 38.48           C
ATOM   2287  C   PRO A 350     168.645 152.660 119.687  1.00 38.48           C
ATOM   2288  O   PRO A 350     168.396 152.287 118.554  1.00 38.48           O
ATOM   2289  CB  PRO A 350     166.905 151.924 121.323  1.00 38.48           C
ATOM   2290  CG  PRO A 350     166.960 151.464 122.751  1.00 38.48           C
ATOM   2291  CD  PRO A 350     168.293 151.992 123.247  1.00 38.48           C
ATOM   2292  N   ILE A 351     169.138 153.873 119.964  1.00 45.83           N
ATOM   2293  CA  ILE A 351     169.496 154.874 118.967  1.00 45.83           C
ATOM   2294  C   ILE A 351     170.704 154.422 118.135  1.00 45.83           C
ATOM   2295  O   ILE A 351     170.720 154.573 116.913  1.00 45.83           O
ATOM   2296  CB  ILE A 351     169.732 156.224 119.679  1.00 45.83           C
ATOM   2297  CG1 ILE A 351     168.402 156.852 120.102  1.00 45.83           C
ATOM   2298  CG2 ILE A 351     170.576 157.187 118.860  1.00 45.83           C
ATOM   2299  CD1 ILE A 351     168.540 158.088 120.948  1.00 45.83           C
ATOM   2300  N   ILE A 352     171.710 153.831 118.785  1.00 57.07           N
ATOM   2301  CA  ILE A 352     173.012 153.575 118.173  1.00 57.07           C
ATOM   2302  C   ILE A 352     173.060 152.234 117.440  1.00 57.07           C
ATOM   2303  O   ILE A 352     173.943 152.028 116.619  1.00 57.07           O
ATOM   2304  CB  ILE A 352     174.150 153.679 119.211  1.00 57.07           C
ATOM   2305  CG1 ILE A 352     174.240 155.071 119.842  1.00 57.07           C
ATOM   2306  CG2 ILE A 352     175.490 153.294 118.597  1.00 57.07           C
ATOM   2307  CD1 ILE A 352     173.447 155.220 121.112  1.00 57.07           C
ATOM   2308  N   THR A 353     172.099 151.349 117.675  1.00 62.82           N
ATOM   2309  CA  THR A 353     172.147 149.993 117.143  1.00 62.82           C
ATOM   2310  C   THR A 353     172.136 149.924 115.613  1.00 62.82           C
ATOM   2311  O   THR A 353     172.543 148.910 115.060  1.00 62.82           O
ATOM   2312  CB  THR A 353     171.067 149.107 117.767  1.00 62.82           C
ATOM   2313  OG1 THR A 353     169.805 149.416 117.171  1.00 62.82           O
ATOM   2314  CG2 THR A 353     171.035 149.215 119.278  1.00 62.82           C
ATOM   2315  N   ALA A 354     171.684 150.998 114.944  1.00 68.27           N
ATOM   2316  CA  ALA A 354     171.705 151.076 113.488  1.00 68.27           C
ATOM   2317  C   ALA A 354     172.575 152.227 112.982  1.00 68.27           C
ATOM   2318  O   ALA A 354     173.399 152.020 112.099  1.00 68.27           O
ATOM   2319  CB  ALA A 354     170.305 151.143 112.917  1.00 68.27           C
ATOM   2320  N   THR A 355     172.380 153.437 113.527  1.00 78.74           N
ATOM   2321  CA  THR A 355     173.264 154.571 113.273  1.00 78.74           C
ATOM   2322  C   THR A 355     174.711 154.178 113.588  1.00 78.74           C
ATOM   2323  O   THR A 355     175.647 154.640 112.929  1.00 78.74           O
ATOM   2324  CB  THR A 355     172.742 155.822 113.998  1.00 78.74           C
ATOM   2325  OG1 THR A 355     171.462 156.128 113.442  1.00 78.74           O
ATOM   2326  CG2 THR A 355     173.618 157.050 113.868  1.00 78.74           C
ATOM   2327  N   GLY A 356     174.877 153.357 114.633  1.00 75.62           N
ATOM   2328  CA  GLY A 356     176.123 152.650 114.880  1.00 75.62           C
ATOM   2329  C   GLY A 356     176.089 151.314 114.144  1.00 75.62           C
ATOM   2330  O   GLY A 356     175.833 151.268 112.942  1.00 75.62           O
ATOM   2331  N   TYR A 357     176.329 150.221 114.880  1.00 79.87           N
ATOM   2332  CA  TYR A 357     176.250 148.878 114.320  1.00 79.87           C
ATOM   2333  C   TYR A 357     175.735 147.888 115.358  1.00 79.87           C
ATOM   2334  O   TYR A 357     175.744 148.182 116.551  1.00 79.87           O
ATOM   2335  CB  TYR A 357     177.567 148.442 113.668  1.00 79.87           C
ATOM   2336  CG  TYR A 357     177.652 148.760 112.198  1.00 79.87           C
ATOM   2337  CD1 TYR A 357     177.278 147.830 111.232  1.00 79.87           C
ATOM   2338  CD2 TYR A 357     178.156 149.976 111.759  1.00 79.87           C
ATOM   2339  CE1 TYR A 357     177.360 148.119 109.879  1.00 79.87           C
ATOM   2340  CE2 TYR A 357     178.234 150.286 110.410  1.00 79.87           C
ATOM   2341  CZ  TYR A 357     177.845 149.350 109.466  1.00 79.87           C
ATOM   2342  OH  TYR A 357     177.935 149.640 108.136  1.00 79.87           O
ATOM   2343  N   SER A 358     175.299 146.708 114.892  1.00 87.17           N
ATOM   2344  CA  SER A 358     174.658 145.695 115.730  1.00 87.17           C
ATOM   2345  C   SER A 358     175.675 145.006 116.641  1.00 87.17           C
ATOM   2346  O   SER A 358     176.859 145.339 116.609  1.00 87.17           O
ATOM   2347  CB  SER A 358     173.900 144.711 114.883  1.00 87.17           C
ATOM   2348  OG  SER A 358     172.866 144.090 115.635  1.00 87.17           O
ATOM   2349  N   GLU A 359     175.215 144.031 117.447  1.00 88.98           N
ATOM   2350  CA  GLU A 359     176.056 143.315 118.396  1.00 88.98           C
ATOM   2351  C   GLU A 359     177.162 142.542 117.672  1.00 88.98           C
ATOM   2352  O   GLU A 359     178.300 142.537 118.129  1.00 88.98           O
ATOM   2353  CB  GLU A 359     175.199 142.437 119.310  1.00 88.98           C
ATOM   2354  CG  GLU A 359     174.435 141.337 118.592  1.00 88.98           C
ATOM   2355  CD  GLU A 359     175.106 139.970 118.513  1.00 88.98           C
ATOM   2356  OE1 GLU A 359     176.081 139.722 119.261  1.00 88.98           O
ATOM   2357  OE2 GLU A 359     174.652 139.144 117.694  1.00 88.98           O
ATOM   2358  N   SER A 360     176.812 141.909 116.543  1.00 92.60           N
ATOM   2359  CA  SER A 360     177.728 141.190 115.665  1.00 92.60           C
ATOM   2360  C   SER A 360     177.115 141.120 114.266  1.00 92.60           C
ATOM   2361  O   SER A 360     175.904 141.255 114.133  1.00 92.60           O
ATOM   2362  CB  SER A 360     178.026 139.807 116.202  1.00 92.60           C
ATOM   2363  OG  SER A 360     177.017 138.875 115.847  1.00 92.60           O
ATOM   2364  N   ASP A 361     177.959 140.926 113.235  1.00 97.05           N
ATOM   2365  CA  ASP A 361     177.552 140.727 111.851  1.00 97.05           C
ATOM   2366  C   ASP A 361     177.984 139.318 111.434  1.00 97.05           C
ATOM   2367  O   ASP A 361     179.176 139.027 111.507  1.00 97.05           O
ATOM   2368  CB  ASP A 361     178.172 141.811 110.954  1.00 97.05           C
ATOM   2369  CG  ASP A 361     177.980 141.593 109.463  1.00 97.05           C
ATOM   2370  OD1 ASP A 361     176.924 142.003 108.945  1.00 97.05           O
ATOM   2371  OD2 ASP A 361     178.881 140.992 108.846  1.00 97.05           O
ATOM   2372  N   ALA A 362     177.066 138.468 110.927  1.00 90.36           N
ATOM   2373  CA  ALA A 362     175.867 138.811 110.169  1.00 90.36           C
ATOM   2374  C   ALA A 362     174.577 138.235 110.771  1.00 90.36           C
ATOM   2375  O   ALA A 362     173.509 138.426 110.187  1.00 90.36           O
ATOM   2376  CB  ALA A 362     176.041 138.324 108.746  1.00 90.36           C
ATOM   2377  N   GLU A 363     174.647 137.566 111.935  1.00 94.74           N
ATOM   2378  CA  GLU A 363     173.469 136.902 112.480  1.00 94.74           C
ATOM   2379  C   GLU A 363     172.399 137.928 112.857  1.00 94.74           C
ATOM   2380  O   GLU A 363     171.227 137.708 112.579  1.00 94.74           O
ATOM   2381  CB  GLU A 363     173.836 135.931 113.604  1.00 94.74           C
ATOM   2382  CG  GLU A 363     174.299 136.607 114.877  1.00 94.74           C
ATOM   2383  CD  GLU A 363     174.703 135.697 116.028  1.00 94.74           C
ATOM   2384  OE1 GLU A 363     174.532 134.461 115.923  1.00 94.74           O
ATOM   2385  OE2 GLU A 363     175.187 136.229 117.035  1.00 94.74           O
ATOM   2386  N   ALA A 364     172.826 139.047 113.460  1.00 90.85           N
ATOM   2387  CA  ALA A 364     171.949 140.139 113.857  1.00 90.85           C
ATOM   2388  C   ALA A 364     171.617 141.035 112.662  1.00 90.85           C
ATOM   2389  O   ALA A 364     170.458 141.420 112.513  1.00 90.85           O
ATOM   2390  CB  ALA A 364     172.559 140.926 114.997  1.00 90.85           C
ATOM   2391  N   VAL A 365     172.632 141.359 111.838  1.00 89.63           N
ATOM   2392  CA  VAL A 365     172.530 142.308 110.732  1.00 89.63           C
ATOM   2393  C   VAL A 365     171.671 141.753 109.588  1.00 89.63           C
ATOM   2394  O   VAL A 365     170.863 142.494 109.024  1.00 89.63           O
ATOM   2395  CB  VAL A 365     173.922 142.773 110.246  1.00 89.63           C
ATOM   2396  CG1 VAL A 365     173.862 143.673 109.018  1.00 89.63           C
ATOM   2397  CG2 VAL A 365     174.700 143.472 111.348  1.00 89.63           C
ATOM   2398  N   LYS A 366     171.852 140.468 109.233  1.00 88.77           N
ATOM   2399  CA  LYS A 366     171.199 139.866 108.075  1.00 88.77           C
ATOM   2400  C   LYS A 366     169.687 139.741 108.283  1.00 88.77           C
ATOM   2401  O   LYS A 366     168.927 139.913 107.335  1.00 88.77           O
ATOM   2402  CB  LYS A 366     171.820 138.505 107.739  1.00 88.77           C
ATOM   2403  CG  LYS A 366     171.311 137.840 106.467  1.00 88.77           C
ATOM   2404  CD  LYS A 366     171.182 136.335 106.587  1.00 88.77           C
ATOM   2405  CE  LYS A 366     170.753 135.665 105.298  1.00 88.77           C
ATOM   2406  NZ  LYS A 366     169.421 136.135 104.851  1.00 88.77           N
ATOM   2407  N   LYS A 367     169.280 139.400 109.513  1.00 93.50           N
ATOM   2408  CA  LYS A 367     167.880 139.273 109.892  1.00 93.50           C
ATOM   2409  C   LYS A 367     167.194 140.640 109.913  1.00 93.50           C
ATOM   2410  O   LYS A 367     166.018 140.733 109.558  1.00 93.50           O
ATOM   2411  CB  LYS A 367     167.737 138.541 111.233  1.00 93.50           C
ATOM   2412  CG  LYS A 367     167.880 137.027 111.173  1.00 93.50           C
ATOM   2413  CD  LYS A 367     167.559 136.360 112.487  1.00 93.50           C
ATOM   2414  CE  LYS A 367     167.870 134.879 112.488  1.00 93.50           C
ATOM   2415  NZ  LYS A 367     166.896 134.103 111.684  1.00 93.50           N
ATOM   2416  N   ALA A 368     167.928 141.700 110.290  1.00 93.94           N
ATOM   2417  CA  ALA A 368     167.386 143.050 110.310  1.00 93.94           C
ATOM   2418  C   ALA A 368     167.001 143.505 108.901  1.00 93.94           C
ATOM   2419  O   ALA A 368     165.965 144.138 108.727  1.00 93.94           O
ATOM   2420  CB  ALA A 368     168.358 144.002 110.963  1.00 93.94           C
ATOM   2421  N   ALA A 369     167.831 143.166 107.907  1.00 86.81           N
ATOM   2422  CA  ALA A 369     167.531 143.497 106.524  1.00 86.81           C
ATOM   2423  C   ALA A 369     166.480 142.551 105.945  1.00 86.81           C
ATOM   2424  O   ALA A 369     165.810 142.905 104.972  1.00 86.81           O
ATOM   2425  CB  ALA A 369     168.795 143.490 105.696  1.00 86.81           C
ATOM   2426  N   LEU A 370     166.403 141.315 106.461  1.00 90.21           N
ATOM   2427  CA  LEU A 370     165.499 140.286 105.953  1.00 90.21           C
ATOM   2428  C   LEU A 370     164.081 140.835 105.777  1.00 90.21           C
ATOM   2429  O   LEU A 370     163.471 140.612 104.734  1.00 90.21           O
ATOM   2430  CB  LEU A 370     165.504 139.051 106.863  1.00 90.21           C
ATOM   2431  CG  LEU A 370     164.875 137.783 106.289  1.00 90.21           C
ATOM   2432  CD1 LEU A 370     165.847 137.090 105.343  1.00 90.21           C
ATOM   2433  CD2 LEU A 370     164.454 136.823 107.399  1.00 90.21           C
ATOM   2434  N   GLU A 371     163.613 141.608 106.768  1.00 82.69           N
ATOM   2435  CA  GLU A 371     162.369 142.355 106.673  1.00 82.69           C
ATOM   2436  C   GLU A 371     162.696 143.763 106.165  1.00 82.69           C
ATOM   2437  O   GLU A 371     163.515 144.441 106.776  1.00 82.69           O
ATOM   2438  CB  GLU A 371     161.604 142.259 108.001  1.00 82.69           C
ATOM   2439  CG  GLU A 371     162.147 143.126 109.129  1.00 82.69           C
ATOM   2440  CD  GLU A 371     161.521 142.973 110.504  1.00 82.69           C
ATOM   2441  OE1 GLU A 371     161.700 143.895 111.321  1.00 82.69           O
ATOM   2442  OE2 GLU A 371     160.873 141.937 110.770  1.00 82.69           O
ATOM   2443  N   LYS A 372     162.168 144.127 104.982  1.00 84.82           N
ATOM   2444  CA  LYS A 372     162.259 145.493 104.484  1.00 84.82           C
ATOM   2445  C   LYS A 372     161.119 146.270 105.138  1.00 84.82           C
ATOM   2446  O   LYS A 372     160.235 146.804 104.468  1.00 84.82           O
ATOM   2447  CB  LYS A 372     162.322 145.578 102.949  1.00 84.82           C
ATOM   2448  CG  LYS A 372     161.190 144.878 102.203  1.00 84.82           C
ATOM   2449  CD  LYS A 372     161.645 143.870 101.170  1.00 84.82           C
ATOM   2450  CE  LYS A 372     162.051 142.542 101.777  1.00 84.82           C
ATOM   2451  NZ  LYS A 372     160.899 141.784 102.324  1.00 84.82           N
ATOM   2452  N   LYS A 373     161.151 146.318 106.480  1.00 69.98           N
ATOM   2453  CA  LYS A 373     160.042 146.835 107.281  1.00 69.98           C
ATOM   2454  C   LYS A 373     160.522 147.812 108.356  1.00 69.98           C
ATOM   2455  O   LYS A 373     161.270 147.420 109.247  1.00 69.98           O
ATOM   2456  CB  LYS A 373     159.279 145.692 107.967  1.00 69.98           C
ATOM   2457  CG  LYS A 373     158.560 144.697 107.054  1.00 69.98           C
ATOM   2458  CD  LYS A 373     157.431 145.245 106.189  1.00 69.98           C
ATOM   2459  CE  LYS A 373     156.412 146.061 106.957  1.00 69.98           C
ATOM   2460  NZ  LYS A 373     155.263 146.439 106.101  1.00 69.98           N
ATOM   2461  N   GLU A 374     160.108 149.084 108.233  1.00 59.30           N
ATOM   2462  CA  GLU A 374     160.316 150.090 109.264  1.00 59.30           C
ATOM   2463  C   GLU A 374     159.133 150.111 110.231  1.00 59.30           C
ATOM   2464  O   GLU A 374     158.998 151.023 111.039  1.00 59.30           O
ATOM   2465  CB  GLU A 374     160.562 151.465 108.633  1.00 59.30           C
ATOM   2466  CG  GLU A 374     162.036 151.807 108.506  1.00 59.30           C
ATOM   2467  CD  GLU A 374     162.755 152.013 109.829  1.00 59.30           C
ATOM   2468  OE1 GLU A 374     162.715 153.140 110.354  1.00 59.30           O
ATOM   2469  OE2 GLU A 374     163.355 151.043 110.328  1.00 59.30           O
ATOM   2470  N   GLU A 375     158.248 149.111 110.091  1.00 54.56           N
ATOM   2471  CA  GLU A 375     157.026 148.976 110.874  1.00 54.56           C
ATOM   2472  C   GLU A 375     157.267 147.987 112.009  1.00 54.56           C
ATOM   2473  O   GLU A 375     157.052 148.327 113.165  1.00 54.56           O
ATOM   2474  CB  GLU A 375     155.840 148.515 110.021  1.00 54.56           C
ATOM   2475  CG  GLU A 375     155.356 149.570 109.051  1.00 54.56           C
ATOM   2476  CD  GLU A 375     155.967 149.572 107.659  1.00 54.56           C
ATOM   2477  OE1 GLU A 375     155.188 149.590 106.685  1.00 54.56           O
ATOM   2478  OE2 GLU A 375     157.211 149.591 107.540  1.00 54.56           O
ATOM   2479  N   GLU A 376     157.744 146.785 111.656  1.00 60.98           N
ATOM   2480  CA  GLU A 376     158.043 145.724 112.604  1.00 60.98           C
ATOM   2481  C   GLU A 376     159.402 145.957 113.268  1.00 60.98           C
ATOM   2482  O   GLU A 376     159.904 145.062 113.939  1.00 60.98           O
ATOM   2483  CB  GLU A 376     157.993 144.363 111.894  1.00 60.98           C
ATOM   2484  CG  GLU A 376     157.674 143.187 112.807  1.00 60.98           C
ATOM   2485  CD  GLU A 376     157.910 141.791 112.253  1.00 60.98           C
ATOM   2486  OE1 GLU A 376     157.802 141.598 111.021  1.00 60.98           O
ATOM   2487  OE2 GLU A 376     158.177 140.889 113.067  1.00 60.98           O
ATOM   2488  N   LEU A 377     160.007 147.136 113.073  1.00 42.69           N
ATOM   2489  CA  LEU A 377     161.304 147.481 113.636  1.00 42.69           C
ATOM   2490  C   LEU A 377     161.235 148.793 114.423  1.00 42.69           C
ATOM   2491  O   LEU A 377     162.213 149.197 115.042  1.00 42.69           O
ATOM   2492  CB  LEU A 377     162.326 147.541 112.493  1.00 42.69           C
ATOM   2493  CG  LEU A 377     163.784 147.789 112.891  1.00 42.69           C
ATOM   2494  CD1 LEU A 377     164.263 146.811 113.953  1.00 42.69           C
ATOM   2495  CD2 LEU A 377     164.705 147.775 111.688  1.00 42.69           C
ATOM   2496  N   VAL A 378     160.080 149.462 114.391  1.00 29.44           N
ATOM   2497  CA  VAL A 378     159.812 150.665 115.172  1.00 29.44           C
ATOM   2498  C   VAL A 378     158.782 150.389 116.270  1.00 29.44           C
ATOM   2499  O   VAL A 378     158.647 151.177 117.201  1.00 29.44           O
ATOM   2500  CB  VAL A 378     159.422 151.818 114.228  1.00 29.44           C
ATOM   2501  CG1 VAL A 378     158.755 153.008 114.904  1.00 29.44           C
ATOM   2502  CG2 VAL A 378     160.634 152.256 113.419  1.00 29.44           C
ATOM   2503  N   SER A 379     158.061 149.266 116.171  1.00 28.19           N
ATOM   2504  CA  SER A 379     157.258 148.735 117.271  1.00 28.19           C
ATOM   2505  C   SER A 379     158.095 147.797 118.141  1.00 28.19           C
ATOM   2506  O   SER A 379     157.595 147.205 119.098  1.00 28.19           O
ATOM   2507  CB  SER A 379     156.061 148.014 116.741  1.00 28.19           C
ATOM   2508  OG  SER A 379     156.442 147.083 115.750  1.00 28.19           O
ATOM   2509  N   GLU A 380     159.378 147.649 117.792  1.00 34.06           N
ATOM   2510  CA  GLU A 380     160.320 146.806 118.514  1.00 34.06           C
ATOM   2511  C   GLU A 380     161.370 147.666 119.221  1.00 34.06           C
ATOM   2512  O   GLU A 380     162.347 147.148 119.758  1.00 34.06           O
ATOM   2513  CB  GLU A 380     160.984 145.829 117.537  1.00 34.06           C
ATOM   2514  CG  GLU A 380     161.734 144.699 118.210  1.00 34.06           C
ATOM   2515  CD  GLU A 380     162.787 144.067 117.316  1.00 34.06           C
ATOM   2516  OE1 GLU A 380     163.836 144.704 117.109  1.00 34.06           O
ATOM   2517  OE2 GLU A 380     162.531 142.963 116.802  1.00 34.06           O
ATOM   2518  N   ARG A 381     161.186 148.986 119.183  1.00 23.58           N
ATOM   2519  CA  ARG A 381     161.974 149.921 119.968  1.00 23.58           C
ATOM   2520  C   ARG A 381     161.096 150.640 120.988  1.00 23.58           C
ATOM   2521  O   ARG A 381     161.593 151.411 121.796  1.00 23.58           O
ATOM   2522  CB  ARG A 381     162.659 150.925 119.038  1.00 23.58           C
ATOM   2523  CG  ARG A 381     163.548 150.268 118.000  1.00 23.58           C
ATOM   2524  CD  ARG A 381     164.484 151.290 117.394  1.00 23.58           C
ATOM   2525  NE  ARG A 381     164.786 150.905 116.025  1.00 23.58           N
ATOM   2526  CZ  ARG A 381     164.353 151.539 114.943  1.00 23.58           C
ATOM   2527  NH1 ARG A 381     163.603 152.622 115.051  1.00 23.58           N
ATOM   2528  NH2 ARG A 381     164.696 151.102 113.744  1.00 23.58           N
ATOM   2529  N   THR A 382     159.777 150.438 120.922  1.00 16.26           N
ATOM   2530  CA  THR A 382     158.872 150.893 121.965  1.00 16.26           C
ATOM   2531  C   THR A 382     158.743 149.773 122.986  1.00 16.26           C
ATOM   2532  O   THR A 382     158.088 149.946 124.009  1.00 16.26           O
ATOM   2533  CB  THR A 382     157.456 151.180 121.450  1.00 16.26           C
ATOM   2534  OG1 THR A 382     157.538 151.920 120.241  1.00 16.26           O
ATOM   2535  CG2 THR A 382     156.625 151.956 122.448  1.00 16.26           C
ATOM   2536  N   GLU A 383     159.300 148.594 122.664  1.00 18.41           N
ATOM   2537  CA  GLU A 383     159.386 147.463 123.566  1.00 18.41           C
ATOM   2538  C   GLU A 383     160.668 147.590 124.378  1.00 18.41           C
ATOM   2539  O   GLU A 383     160.589 147.568 125.582  1.00 18.41           O
ATOM   2540  CB  GLU A 383     159.354 146.131 122.815  1.00 18.41           C
ATOM   2541  CG  GLU A 383     159.547 144.940 123.735  1.00 18.41           C
ATOM   2542  CD  GLU A 383     159.371 143.562 123.120  1.00 18.41           C
ATOM   2543  OE1 GLU A 383     159.334 143.461 121.870  1.00 18.41           O
ATOM   2544  OE2 GLU A 383     159.270 142.592 123.896  1.00 18.41           O
ATOM   2545  N   ALA A 384     161.814 147.740 123.713  1.00 16.41           N
ATOM   2546  CA  ALA A 384     163.099 147.797 124.389  1.00 16.41           C
ATOM   2547  C   ALA A 384     163.230 149.068 125.228  1.00 16.41           C
ATOM   2548  O   ALA A 384     163.893 149.035 126.266  1.00 16.41           O
ATOM   2549  CB  ALA A 384     164.227 147.655 123.397  1.00 16.41           C
ATOM   2550  N   PHE A 385     162.655 150.188 124.752  1.00 14.10           N
ATOM   2551  CA  PHE A 385     162.665 151.444 125.487  1.00 14.10           C
ATOM   2552  C   PHE A 385     161.816 151.372 126.757  1.00 14.10           C
ATOM   2553  O   PHE A 385     162.176 152.034 127.709  1.00 14.10           O
ATOM   2554  CB  PHE A 385     162.293 152.655 124.620  1.00 14.10           C
ATOM   2555  CG  PHE A 385     162.284 153.970 125.364  1.00 14.10           C
ATOM   2556  CD1 PHE A 385     161.118 154.719 125.496  1.00 14.10           C
ATOM   2557  CD2 PHE A 385     163.438 154.440 125.988  1.00 14.10           C
ATOM   2558  CE1 PHE A 385     161.128 155.914 126.202  1.00 14.10           C
ATOM   2559  CE2 PHE A 385     163.441 155.624 126.711  1.00 14.10           C
ATOM   2560  CZ  PHE A 385     162.282 156.361 126.812  1.00 14.10           C
ATOM   2561  N   THR A 386     160.701 150.626 126.764  1.00 11.25           N
ATOM   2562  CA  THR A 386     159.798 150.497 127.901  1.00 11.25           C
ATOM   2563  C   THR A 386     160.246 149.411 128.889  1.00 11.25           C
ATOM   2564  O   THR A 386     159.879 149.484 130.058  1.00 11.25           O
ATOM   2565  CB  THR A 386     158.347 150.267 127.451  1.00 11.25           C
ATOM   2566  OG1 THR A 386     157.977 151.371 126.629  1.00 11.25           O
ATOM   2567  CG2 THR A 386     157.367 150.188 128.605  1.00 11.25           C
ATOM   2568  N   ILE A 387     161.022 148.407 128.443  1.00 12.09           N
ATOM   2569  CA  ILE A 387     161.567 147.368 129.311  1.00 12.09           C
ATOM   2570  C   ILE A 387     162.780 147.914 130.052  1.00 12.09           C
ATOM   2571  O   ILE A 387     163.178 147.325 131.043  1.00 12.09           O
ATOM   2572  CB  ILE A 387     161.890 146.064 128.548  1.00 12.09           C
ATOM   2573  CG1 ILE A 387     160.624 145.457 127.947  1.00 12.09           C
ATOM   2574  CG2 ILE A 387     162.609 145.071 129.452  1.00 12.09           C
ATOM   2575  CD1 ILE A 387     160.855 144.229 127.094  1.00 12.09           C
ATOM   2576  N   ALA A 388     163.380 149.022 129.580  1.00 10.64           N
ATOM   2577  CA  ALA A 388     164.570 149.590 130.179  1.00 10.64           C
ATOM   2578  C   ALA A 388     164.328 150.973 130.794  1.00 10.64           C
ATOM   2579  O   ALA A 388     165.244 151.559 131.344  1.00 10.64           O
ATOM   2580  CB  ALA A 388     165.676 149.603 129.149  1.00 10.64           C
ATOM   2581  N   ARG A 389     163.125 151.540 130.623  1.00 13.65           N
ATOM   2582  CA  ARG A 389     162.703 152.730 131.347  1.00 13.65           C
ATOM   2583  C   ARG A 389     161.846 152.292 132.530  1.00 13.65           C
ATOM   2584  O   ARG A 389     161.282 153.121 133.224  1.00 13.65           O
ATOM   2585  CB  ARG A 389     161.925 153.684 130.431  1.00 13.65           C
ATOM   2586  CG  ARG A 389     161.674 155.080 130.980  1.00 13.65           C
ATOM   2587  CD  ARG A 389     160.213 155.473 130.827  1.00 13.65           C
ATOM   2588  NE  ARG A 389     159.681 155.271 129.479  1.00 13.65           N
ATOM   2589  CZ  ARG A 389     158.404 155.390 129.108  1.00 13.65           C
ATOM   2590  NH1 ARG A 389     157.472 155.728 129.983  1.00 13.65           N
ATOM   2591  NH2 ARG A 389     158.074 155.161 127.848  1.00 13.65           N
ATOM   2592  N   ASN A 390     161.731 150.975 132.740  1.00 10.52           N
ATOM   2593  CA  ASN A 390     161.038 150.370 133.866  1.00 10.52           C
ATOM   2594  C   ASN A 390     162.012 149.623 134.771  1.00 10.52           C
ATOM   2595  O   ASN A 390     161.613 149.227 135.856  1.00 10.52           O
ATOM   2596  CB  ASN A 390     159.892 149.436 133.447  1.00 10.52           C
ATOM   2597  CG  ASN A 390     158.704 150.176 132.868  1.00 10.52           C
ATOM   2598  OD1 ASN A 390     158.589 151.389 133.036  1.00 10.52           O
ATOM   2599  ND2 ASN A 390     157.857 149.473 132.132  1.00 10.52           N
ATOM   2600  N   LEU A 391     163.255 149.401 134.314  1.00 10.75           N
ATOM   2601  CA  LEU A 391     164.300 148.790 135.123  1.00 10.75           C
ATOM   2602  C   LEU A 391     165.355 149.837 135.501  1.00 10.75           C
ATOM   2603  O   LEU A 391     166.391 149.481 136.038  1.00 10.75           O
ATOM   2604  CB  LEU A 391     164.908 147.590 134.373  1.00 10.75           C
ATOM   2605  CG  LEU A 391     163.938 146.455 134.047  1.00 10.75           C
ATOM   2606  CD1 LEU A 391     164.599 145.454 133.116  1.00 10.75           C
ATOM   2607  CD2 LEU A 391     163.430 145.764 135.298  1.00 10.75           C
ATOM   2608  N   LEU A 392     165.112 151.117 135.168  1.00 16.25           N
ATOM   2609  CA  LEU A 392     165.880 152.249 135.658  1.00 16.25           C
ATOM   2610  C   LEU A 392     164.995 153.120 136.546  1.00 16.25           C
ATOM   2611  O   LEU A 392     165.461 154.130 137.052  1.00 16.25           O
ATOM   2612  CB  LEU A 392     166.407 153.060 134.471  1.00 16.25           C
ATOM   2613  CG  LEU A 392     167.788 152.618 134.009  1.00 16.25           C
ATOM   2614  CD1 LEU A 392     168.081 153.083 132.594  1.00 16.25           C
ATOM   2615  CD2 LEU A 392     168.832 153.100 134.999  1.00 16.25           C
ATOM   2616  N   THR A 393     163.708 152.762 136.667  1.00 15.98           N
ATOM   2617  CA  THR A 393     162.869 153.264 137.740  1.00 15.98           C
ATOM   2618  C   THR A 393     162.771 152.218 138.850  1.00 15.98           C
ATOM   2619  O   THR A 393     161.918 152.315 139.728  1.00 15.98           O
ATOM   2620  CB  THR A 393     161.489 153.701 137.228  1.00 15.98           C
ATOM   2621  OG1 THR A 393     161.675 154.507 136.067  1.00 15.98           O
ATOM   2622  CG2 THR A 393     160.717 154.527 138.231  1.00 15.98           C
ATOM   2623  N   ALA A 394     163.654 151.205 138.814  1.00 25.82           N
ATOM   2624  CA  ALA A 394     163.858 150.283 139.926  1.00 25.82           C
ATOM   2625  C   ALA A 394     165.288 150.405 140.442  1.00 25.82           C
ATOM   2626  O   ALA A 394     165.489 150.540 141.639  1.00 25.82           O
ATOM   2627  CB  ALA A 394     163.519 148.858 139.549  1.00 25.82           C
ATOM   2628  N   ALA A 395     166.275 150.383 139.537  1.00 25.19           N
ATOM   2629  CA  ALA A 395     167.650 150.598 139.949  1.00 25.19           C
ATOM   2630  C   ALA A 395     167.872 152.029 140.429  1.00 25.19           C
ATOM   2631  O   ALA A 395     168.989 152.359 140.801  1.00 25.19           O
ATOM   2632  CB  ALA A 395     168.588 150.228 138.829  1.00 25.19           C
ATOM   2633  N   ALA A 396     166.844 152.885 140.370  1.00 23.04           N
ATOM   2634  CA  ALA A 396     166.952 154.248 140.864  1.00 23.04           C
ATOM   2635  C   ALA A 396     165.782 154.611 141.781  1.00 23.04           C
ATOM   2636  O   ALA A 396     165.543 155.777 142.066  1.00 23.04           O
ATOM   2637  CB  ALA A 396     167.106 155.216 139.716  1.00 23.04           C
ATOM   2638  N   ASP A 397     165.053 153.592 142.243  1.00 26.28           N
ATOM   2639  CA  ASP A 397     164.151 153.693 143.378  1.00 26.28           C
ATOM   2640  C   ASP A 397     164.650 152.816 144.535  1.00 26.28           C
ATOM   2641  O   ASP A 397     164.187 152.942 145.660  1.00 26.28           O
ATOM   2642  CB  ASP A 397     162.713 153.396 142.939  1.00 26.28           C
ATOM   2643  CG  ASP A 397     161.678 153.722 144.002  1.00 26.28           C
ATOM   2644  OD1 ASP A 397     161.006 154.764 143.857  1.00 26.28           O
ATOM   2645  OD2 ASP A 397     161.548 152.931 144.970  1.00 26.28           O
ATOM   2646  N   ALA A 398     165.574 151.894 144.236  1.00 22.94           N
ATOM   2647  CA  ALA A 398     166.236 151.051 145.218  1.00 22.94           C
ATOM   2648  C   ALA A 398     167.454 151.775 145.782  1.00 22.94           C
ATOM   2649  O   ALA A 398     167.642 151.754 146.982  1.00 22.94           O
ATOM   2650  CB  ALA A 398     166.629 149.753 144.568  1.00 22.94           C
ATOM   2651  N   ILE A 399     168.238 152.448 144.927  1.00 21.54           N
ATOM   2652  CA  ILE A 399     169.381 153.239 145.357  1.00 21.54           C
ATOM   2653  C   ILE A 399     168.907 154.411 146.217  1.00 21.54           C
ATOM   2654  O   ILE A 399     169.694 154.946 146.990  1.00 21.54           O
ATOM   2655  CB  ILE A 399     170.263 153.696 144.175  1.00 21.54           C
ATOM   2656  CG1 ILE A 399     170.955 152.509 143.504  1.00 21.54           C
ATOM   2657  CG2 ILE A 399     171.291 154.725 144.622  1.00 21.54           C
ATOM   2658  CD1 ILE A 399     171.837 152.855 142.329  1.00 21.54           C
ATOM   2659  N   GLU A 400     167.624 154.806 146.111  1.00 35.36           N
ATOM   2660  CA  GLU A 400     167.022 155.809 146.975  1.00 35.36           C
ATOM   2661  C   GLU A 400     166.403 155.180 148.228  1.00 35.36           C
ATOM   2662  O   GLU A 400     165.681 155.859 148.945  1.00 35.36           O
ATOM   2663  CB  GLU A 400     165.954 156.611 146.220  1.00 35.36           C
ATOM   2664  CG  GLU A 400     166.496 157.402 145.043  1.00 35.36           C
ATOM   2665  CD  GLU A 400     165.507 158.323 144.348  1.00 35.36           C
ATOM   2666  OE1 GLU A 400     165.873 158.863 143.289  1.00 35.36           O
ATOM   2667  OE2 GLU A 400     164.375 158.502 144.853  1.00 35.36           O
ATOM   2668  N   ARG A 401     166.671 153.888 148.481  1.00 36.40           N
ATOM   2669  CA  ARG A 401     166.226 153.188 149.675  1.00 36.40           C
ATOM   2670  C   ARG A 401     167.374 152.409 150.328  1.00 36.40           C
ATOM   2671  O   ARG A 401     167.134 151.689 151.278  1.00 36.40           O
ATOM   2672  CB  ARG A 401     165.074 152.221 149.371  1.00 36.40           C
ATOM   2673  CG  ARG A 401     163.776 152.893 148.942  1.00 36.40           C
ATOM   2674  CD  ARG A 401     162.736 151.871 148.517  1.00 36.40           C
ATOM   2675  NE  ARG A 401     162.462 150.943 149.614  1.00 36.40           N
ATOM   2676  CZ  ARG A 401     162.482 149.609 149.557  1.00 36.40           C
ATOM   2677  NH1 ARG A 401     162.725 148.972 148.421  1.00 36.40           N
ATOM   2678  NH2 ARG A 401     162.242 148.915 150.655  1.00 36.40           N
ATOM   2679  N   ILE A 402     168.596 152.464 149.767  1.00 21.93           N
ATOM   2680  CA  ILE A 402     169.826 152.032 150.422  1.00 21.93           C
ATOM   2681  C   ILE A 402     170.527 153.308 150.886  1.00 21.93           C
ATOM   2682  O   ILE A 402     171.691 153.294 151.250  1.00 21.93           O
ATOM   2683  CB  ILE A 402     170.754 151.169 149.514  1.00 21.93           C
ATOM   2684  CG1 ILE A 402     170.001 150.209 148.594  1.00 21.93           C
ATOM   2685  CG2 ILE A 402     171.760 150.378 150.330  1.00 21.93           C
ATOM   2686  CD1 ILE A 402     170.753 149.824 147.344  1.00 21.93           C
ATOM   2687  N   MET A 403     169.812 154.447 150.833  1.00 32.90           N
ATOM   2688  CA  MET A 403     170.264 155.765 151.258  1.00 32.90           C
ATOM   2689  C   MET A 403     169.394 156.321 152.394  1.00 32.90           C
ATOM   2690  O   MET A 403     169.909 157.029 153.252  1.00 32.90           O
ATOM   2691  CB  MET A 403     170.276 156.760 150.092  1.00 32.90           C
ATOM   2692  CG  MET A 403     171.514 156.626 149.210  1.00 32.90           C
ATOM   2693  SD  MET A 403     171.460 157.765 147.810  1.00 32.90           S
ATOM   2694  CE  MET A 403     173.174 157.739 147.285  1.00 32.90           C
ATOM   2695  N   SER A 404     168.093 155.998 152.398  1.00 38.49           N
ATOM   2696  CA  SER A 404     167.221 156.280 153.532  1.00 38.49           C
ATOM   2697  C   SER A 404     167.429 155.251 154.644  1.00 38.49           C
ATOM   2698  O   SER A 404     166.765 155.321 155.672  1.00 38.49           O
ATOM   2699  CB  SER A 404     165.773 156.357 153.101  1.00 38.49           C
ATOM   2700  OG  SER A 404     165.610 157.290 152.044  1.00 38.49           O
ATOM   2701  N   SER A 405     168.303 154.259 154.409  1.00 36.52           N
ATOM   2702  CA  SER A 405     168.639 153.227 155.371  1.00 36.52           C
ATOM   2703  C   SER A 405     170.013 153.464 155.996  1.00 36.52           C
ATOM   2704  O   SER A 405     170.557 152.542 156.587  1.00 36.52           O
ATOM   2705  CB  SER A 405     168.577 151.838 154.760  1.00 36.52           C
ATOM   2706  OG  SER A 405     167.245 151.499 154.414  1.00 36.52           O
ATOM   2707  N   TYR A 406     170.614 154.647 155.802  1.00 38.20           N
ATOM   2708  CA  TYR A 406     171.738 155.091 156.618  1.00 38.20           C
ATOM   2709  C   TYR A 406     171.277 156.180 157.589  1.00 38.20           C
ATOM   2710  O   TYR A 406     172.072 156.727 158.340  1.00 38.20           O
ATOM   2711  CB  TYR A 406     172.976 155.475 155.789  1.00 38.20           C
ATOM   2712  CG  TYR A 406     174.185 155.829 156.625  1.00 38.20           C
ATOM   2713  CD1 TYR A 406     174.606 157.147 156.761  1.00 38.20           C
ATOM   2714  CD2 TYR A 406     174.883 154.852 157.324  1.00 38.20           C
ATOM   2715  CE1 TYR A 406     175.692 157.480 157.558  1.00 38.20           C
ATOM   2716  CE2 TYR A 406     175.975 155.167 158.119  1.00 38.20           C
ATOM   2717  CZ  TYR A 406     176.380 156.487 158.238  1.00 38.20           C
ATOM   2718  OH  TYR A 406     177.460 156.802 159.011  1.00 38.20           O
ATOM   2719  N   LYS A 407     169.974 156.486 157.568  1.00 43.08           N
ATOM   2720  CA  LYS A 407     169.306 157.313 158.562  1.00 43.08           C
ATOM   2721  C   LYS A 407     168.821 156.418 159.706  1.00 43.08           C
ATOM   2722  O   LYS A 407     168.372 156.915 160.735  1.00 43.08           O
ATOM   2723  CB  LYS A 407     168.209 158.140 157.870  1.00 43.08           C
ATOM   2724  CG  LYS A 407     167.362 159.052 158.754  1.00 43.08           C
ATOM   2725  CD  LYS A 407     166.033 158.443 159.168  1.00 43.08           C
ATOM   2726  CE  LYS A 407     165.485 159.009 160.462  1.00 43.08           C
ATOM   2727  NZ  LYS A 407     164.230 158.333 160.862  1.00 43.08           N
ATOM   2728  N   GLU A 408     168.973 155.092 159.538  1.00 30.54           N
ATOM   2729  CA  GLU A 408     168.468 154.094 160.473  1.00 30.54           C
ATOM   2730  C   GLU A 408     169.591 153.233 161.054  1.00 30.54           C
ATOM   2731  O   GLU A 408     169.410 152.689 162.133  1.00 30.54           O
ATOM   2732  CB  GLU A 408     167.395 153.198 159.844  1.00 30.54           C
ATOM   2733  CG  GLU A 408     166.095 153.927 159.558  1.00 30.54           C
ATOM   2734  CD  GLU A 408     165.173 153.245 158.561  1.00 30.54           C
ATOM   2735  OE1 GLU A 408     165.297 152.014 158.367  1.00 30.54           O
ATOM   2736  OE2 GLU A 408     164.322 153.947 157.979  1.00 30.54           O
ATOM   2737  N   VAL A 409     170.737 153.092 160.359  1.00 20.98           N
ATOM   2738  CA  VAL A 409     171.911 152.466 160.961  1.00 20.98           C
ATOM   2739  C   VAL A 409     172.448 153.394 162.047  1.00 20.98           C
ATOM   2740  O   VAL A 409     173.200 152.961 162.907  1.00 20.98           O
ATOM   2741  CB  VAL A 409     173.009 152.098 159.943  1.00 20.98           C
ATOM   2742  CG1 VAL A 409     174.254 151.534 160.613  1.00 20.98           C
ATOM   2743  CG2 VAL A 409     172.504 151.085 158.939  1.00 20.98           C
ATOM   2744  N   THR A 410     172.070 154.680 161.970  1.00 30.61           N
ATOM   2745  CA  THR A 410     172.426 155.718 162.927  1.00 30.61           C
ATOM   2746  C   THR A 410     171.593 155.550 164.191  1.00 30.61           C
ATOM   2747  O   THR A 410     172.077 155.827 165.285  1.00 30.61           O
ATOM   2748  CB  THR A 410     172.225 157.125 162.343  1.00 30.61           C
ATOM   2749  OG1 THR A 410     173.076 157.294 161.213  1.00 30.61           O
ATOM   2750  CG2 THR A 410     172.512 158.240 163.322  1.00 30.61           C
ATOM   2751  N   GLU A 411     170.335 155.106 164.028  1.00 33.61           N
ATOM   2752  CA  GLU A 411     169.371 154.936 165.112  1.00 33.61           C
ATOM   2753  C   GLU A 411     169.427 153.538 165.742  1.00 33.61           C
ATOM   2754  O   GLU A 411     169.070 153.366 166.904  1.00 33.61           O
ATOM   2755  CB  GLU A 411     167.956 155.260 164.621  1.00 33.61           C
ATOM   2756  CG  GLU A 411     166.999 155.632 165.735  1.00 33.61           C
ATOM   2757  CD  GLU A 411     165.628 156.105 165.286  1.00 33.61           C
ATOM   2758  OE1 GLU A 411     165.226 155.808 164.134  1.00 33.61           O
ATOM   2759  OE2 GLU A 411     164.955 156.767 166.097  1.00 33.61           O
ATOM   2760  N   LEU A 412     169.888 152.532 164.981  1.00 27.28           N
ATOM   2761  CA  LEU A 412     170.088 151.183 165.503  1.00 27.28           C
ATOM   2762  C   LEU A 412     171.284 151.145 166.450  1.00 27.28           C
ATOM   2763  O   LEU A 412     171.462 150.163 167.141  1.00 27.28           O
ATOM   2764  CB  LEU A 412     170.221 150.158 164.363  1.00 27.28           C
ATOM   2765  CG  LEU A 412     170.676 148.735 164.717  1.00 27.28           C
ATOM   2766  CD1 LEU A 412     169.735 148.031 165.697  1.00 27.28           C
ATOM   2767  CD2 LEU A 412     170.816 147.903 163.458  1.00 27.28           C
ATOM   2768  N   ALA A 413     172.098 152.205 166.487  1.00 27.54           N
ATOM   2769  CA  ALA A 413     173.187 152.344 167.436  1.00 27.54           C
ATOM   2770  C   ALA A 413     172.694 152.801 168.804  1.00 27.54           C
ATOM   2771  O   ALA A 413     173.329 152.499 169.805  1.00 27.54           O
ATOM   2772  CB  ALA A 413     174.239 153.272 166.895  1.00 27.54           C
ATOM   2773  N   GLY A 414     171.592 153.564 168.837  1.00 26.01           N
ATOM   2774  CA  GLY A 414     170.886 153.868 170.076  1.00 26.01           C
ATOM   2775  C   GLY A 414     170.312 152.612 170.729  1.00 26.01           C
ATOM   2776  O   GLY A 414     170.617 152.299 171.881  1.00 26.01           O
ATOM   2777  N   TYR A 415     169.489 151.886 169.968  1.00 22.23           N
ATOM   2778  CA  TYR A 415     168.798 150.730 170.502  1.00 22.23           C
ATOM   2779  C   TYR A 415     169.791 149.661 170.940  1.00 22.23           C
ATOM   2780  O   TYR A 415     169.593 149.030 171.972  1.00 22.23           O
ATOM   2781  CB  TYR A 415     167.806 150.186 169.485  1.00 22.23           C
ATOM   2782  CG  TYR A 415     166.834 151.204 168.960  1.00 22.23           C
ATOM   2783  CD1 TYR A 415     165.983 151.891 169.813  1.00 22.23           C
ATOM   2784  CD2 TYR A 415     166.717 151.427 167.597  1.00 22.23           C
ATOM   2785  CE1 TYR A 415     165.067 152.810 169.327  1.00 22.23           C
ATOM   2786  CE2 TYR A 415     165.797 152.332 167.092  1.00 22.23           C
ATOM   2787  CZ  TYR A 415     164.971 153.025 167.961  1.00 22.23           C
ATOM   2788  OH  TYR A 415     164.061 153.917 167.479  1.00 22.23           O
ATOM   2789  N   THR A 416     170.836 149.435 170.144  1.00 17.16           N
ATOM   2790  CA  THR A 416     171.832 148.446 170.499  1.00 17.16           C
ATOM   2791  C   THR A 416     172.524 148.853 171.789  1.00 17.16           C
ATOM   2792  O   THR A 416     172.804 147.988 172.610  1.00 17.16           O
ATOM   2793  CB  THR A 416     172.831 148.202 169.366  1.00 17.16           C
ATOM   2794  OG1 THR A 416     172.151 147.489 168.334  1.00 17.16           O
ATOM   2795  CG2 THR A 416     174.018 147.377 169.806  1.00 17.16           C
ATOM   2796  N   ALA A 417     172.830 150.144 171.956  1.00 15.62           N
ATOM   2797  CA  ALA A 417     173.472 150.642 173.163  1.00 15.62           C
ATOM   2798  C   ALA A 417     172.608 150.345 174.390  1.00 15.62           C
ATOM   2799  O   ALA A 417     173.142 149.875 175.393  1.00 15.62           O
ATOM   2800  CB  ALA A 417     173.730 152.121 173.034  1.00 15.62           C
ATOM   2801  N   ARG A 418     171.297 150.597 174.276  1.00 17.59           N
ATOM   2802  CA  ARG A 418     170.369 150.504 175.394  1.00 17.59           C
ATOM   2803  C   ARG A 418     170.160 149.050 175.818  1.00 17.59           C
ATOM   2804  O   ARG A 418     170.132 148.767 177.022  1.00 17.59           O
ATOM   2805  CB  ARG A 418     169.063 151.255 175.132  1.00 17.59           C
ATOM   2806  CG  ARG A 418     169.252 152.757 174.965  1.00 17.59           C
ATOM   2807  CD  ARG A 418     168.091 153.637 175.407  1.00 17.59           C
ATOM   2808  NE  ARG A 418     166.800 153.288 174.814  1.00 17.59           N
ATOM   2809  CZ  ARG A 418     166.391 153.656 173.601  1.00 17.59           C
ATOM   2810  NH1 ARG A 418     167.156 154.419 172.834  1.00 17.59           N
ATOM   2811  NH2 ARG A 418     165.206 153.265 173.160  1.00 17.59           N
ATOM   2812  N   VAL A 419     169.997 148.144 174.838  1.00 12.17           N
ATOM   2813  CA  VAL A 419     169.779 146.726 175.104  1.00 12.17           C
ATOM   2814  C   VAL A 419     171.053 146.082 175.641  1.00 12.17           C
ATOM   2815  O   VAL A 419     170.973 145.392 176.644  1.00 12.17           O
ATOM   2816  CB  VAL A 419     169.209 145.954 173.898  1.00 12.17           C
ATOM   2817  CG1 VAL A 419     169.258 144.451 174.106  1.00 12.17           C
ATOM   2818  CG2 VAL A 419     167.780 146.369 173.613  1.00 12.17           C
ATOM   2819  N   HIS A 420     172.206 146.338 175.015  1.00 10.79           N
ATOM   2820  CA  HIS A 420     173.475 145.857 175.541  1.00 10.79           C
ATOM   2821  C   HIS A 420     173.747 146.416 176.934  1.00 10.79           C
ATOM   2822  O   HIS A 420     174.381 145.728 177.738  1.00 10.79           O
ATOM   2823  CB  HIS A 420     174.645 146.168 174.610  1.00 10.79           C
ATOM   2824  CG  HIS A 420     175.893 145.457 175.018  1.00 10.79           C
ATOM   2825  ND1 HIS A 420     176.767 145.974 175.961  1.00 10.79           N
ATOM   2826  CD2 HIS A 420     176.409 144.271 174.625  1.00 10.79           C
ATOM   2827  CE1 HIS A 420     177.773 145.140 176.126  1.00 10.79           C
ATOM   2828  NE2 HIS A 420     177.580 144.089 175.315  1.00 10.79           N
ATOM   2829  N   GLU A 421     173.311 147.653 177.219  1.00 11.95           N
ATOM   2830  CA  GLU A 421     173.410 148.184 178.572  1.00 11.95           C
ATOM   2831  C   GLU A 421     172.632 147.307 179.546  1.00 11.95           C
ATOM   2832  O   GLU A 421     173.219 146.874 180.520  1.00 11.95           O
ATOM   2833  CB  GLU A 421     173.021 149.659 178.690  1.00 11.95           C
ATOM   2834  CG  GLU A 421     173.099 150.221 180.100  1.00 11.95           C
ATOM   2835  CD  GLU A 421     174.482 150.304 180.737  1.00 11.95           C
ATOM   2836  OE1 GLU A 421     175.488 149.896 180.097  1.00 11.95           O
ATOM   2837  OE2 GLU A 421     174.552 150.792 181.875  1.00 11.95           O
ATOM   2838  N   MET A 422     171.378 146.975 179.227  1.00 11.08           N
ATOM   2839  CA  MET A 422     170.587 146.178 180.154  1.00 11.08           C
ATOM   2840  C   MET A 422     171.297 144.861 180.470  1.00 11.08           C
ATOM   2841  O   MET A 422     171.318 144.467 181.622  1.00 11.08           O
ATOM   2842  CB  MET A 422     169.146 145.960 179.686  1.00 11.08           C
ATOM   2843  CG  MET A 422     168.815 144.548 179.318  1.00 11.08           C
ATOM   2844  SD  MET A 422     167.109 144.465 178.789  1.00 11.08           S
ATOM   2845  CE  MET A 422     167.163 142.932 177.865  1.00 11.08           C
ATOM   2846  N   PHE A 423     171.947 144.241 179.480  1.00  7.90           N
ATOM   2847  CA  PHE A 423     172.554 142.937 179.666  1.00  7.90           C
ATOM   2848  C   PHE A 423     173.928 143.010 180.323  1.00  7.90           C
ATOM   2849  O   PHE A 423     174.558 141.978 180.497  1.00  7.90           O
ATOM   2850  CB  PHE A 423     172.681 142.159 178.355  1.00  7.90           C
ATOM   2851  CG  PHE A 423     171.429 141.495 177.848  1.00  7.90           C
ATOM   2852  CD1 PHE A 423     170.903 140.371 178.454  1.00  7.90           C
ATOM   2853  CD2 PHE A 423     170.785 142.010 176.741  1.00  7.90           C
ATOM   2854  CE1 PHE A 423     169.749 139.782 177.962  1.00  7.90           C
ATOM   2855  CE2 PHE A 423     169.638 141.420 176.233  1.00  7.90           C
ATOM   2856  CZ  PHE A 423     169.113 140.308 176.858  1.00  7.90           C
ATOM   2857  N   GLN A 424     174.429 144.221 180.620  1.00  6.11           N
ATOM   2858  CA  GLN A 424     175.657 144.409 181.375  1.00  6.11           C
ATOM   2859  C   GLN A 424     175.369 144.893 182.801  1.00  6.11           C
ATOM   2860  O   GLN A 424     176.221 144.785 183.670  1.00  6.11           O
ATOM   2861  CB  GLN A 424     176.626 145.377 180.680  1.00  6.11           C
ATOM   2862  CG  GLN A 424     178.090 145.008 180.921  1.00  6.11           C
ATOM   2863  CD  GLN A 424     179.035 146.187 180.928  1.00  6.11           C
ATOM   2864  OE1 GLN A 424     178.704 147.275 180.457  1.00  6.11           O
ATOM   2865  NE2 GLN A 424     180.217 145.976 181.488  1.00  6.11           N
ATOM   2866  N   VAL A 425     174.179 145.472 183.015  1.00  9.26           N
ATOM   2867  CA  VAL A 425     173.697 145.825 184.346  1.00  9.26           C
ATOM   2868  C   VAL A 425     173.086 144.587 185.011  1.00  9.26           C
ATOM   2869  O   VAL A 425     172.829 144.595 186.203  1.00  9.26           O
ATOM   2870  CB  VAL A 425     172.722 147.029 184.305  1.00  9.26           C
ATOM   2871  CG1 VAL A 425     172.204 147.438 185.665  1.00  9.26           C
ATOM   2872  CG2 VAL A 425     173.312 148.247 183.621  1.00  9.26           C
ATOM   2873  N   PHE A 426     172.845 143.503 184.251  1.00 42.61           N
ATOM   2874  CA  PHE A 426     172.239 142.267 184.734  1.00 42.61           C
ATOM   2875  C   PHE A 426     173.282 141.165 184.935  1.00 42.61           C
ATOM   2876  O   PHE A 426     172.931 140.078 185.366  1.00 42.61           O
ATOM   2877  CB  PHE A 426     171.214 141.725 183.727  1.00 42.61           C
ATOM   2878  CG  PHE A 426     169.857 142.378 183.712  1.00 42.61           C
ATOM   2879  CD1 PHE A 426     169.630 143.586 184.355  1.00 42.61           C
ATOM   2880  CD2 PHE A 426     168.821 141.814 182.986  1.00 42.61           C
ATOM   2881  CE1 PHE A 426     168.375 144.175 184.335  1.00 42.61           C
ATOM   2882  CE2 PHE A 426     167.562 142.400 182.960  1.00 42.61           C
ATOM   2883  CZ  PHE A 426     167.355 143.597 183.606  1.00 42.61           C
ATOM   2884  N   GLU A 427     174.535 141.409 184.527  1.00 25.15           N
ATOM   2885  CA  GLU A 427     175.642 140.490 184.747  1.00 25.15           C
ATOM   2886  C   GLU A 427     176.610 141.050 185.784  1.00 25.15           C
ATOM   2887  O   GLU A 427     177.193 140.276 186.551  1.00 25.15           O
ATOM   2888  CB  GLU A 427     176.349 140.146 183.442  1.00 25.15           C
ATOM   2889  CG  GLU A 427     175.509 139.228 182.575  1.00 25.15           C
ATOM   2890  CD  GLU A 427     175.935 139.098 181.122  1.00 25.15           C
ATOM   2891  OE1 GLU A 427     176.804 139.878 180.658  1.00 25.15           O
ATOM   2892  OE2 GLU A 427     175.373 138.225 180.440  1.00 25.15           O
ATOM   2893  N   ASP A 428     176.778 142.383 185.785  1.00 33.34           N
ATOM   2894  CA  ASP A 428     177.504 143.065 186.844  1.00 33.34           C
ATOM   2895  C   ASP A 428     176.785 142.874 188.174  1.00 33.34           C
ATOM   2896  O   ASP A 428     177.371 142.346 189.112  1.00 33.34           O
ATOM   2897  CB  ASP A 428     177.670 144.551 186.553  1.00 33.34           C
ATOM   2898  CG  ASP A 428     178.958 144.910 185.842  1.00 33.34           C
ATOM   2899  OD1 ASP A 428     179.762 143.991 185.557  1.00 33.34           O
ATOM   2900  OD2 ASP A 428     179.156 146.118 185.611  1.00 33.34           O
ATOM   2901  N   VAL A 429     175.500 143.246 188.211  1.00 15.99           N
ATOM   2902  CA  VAL A 429     174.730 143.195 189.439  1.00 15.99           C
ATOM   2903  C   VAL A 429     174.800 141.792 190.038  1.00 15.99           C
ATOM   2904  O   VAL A 429     175.203 141.654 191.182  1.00 15.99           O
ATOM   2905  CB  VAL A 429     173.294 143.680 189.198  1.00 15.99           C
ATOM   2906  CG1 VAL A 429     172.287 143.127 190.182  1.00 15.99           C
ATOM   2907  CG2 VAL A 429     173.210 145.190 189.102  1.00 15.99           C
ATOM   2908  N   GLN A 430     174.494 140.769 189.236  1.00 15.89           N
ATOM   2909  CA  GLN A 430     174.547 139.400 189.726  1.00 15.89           C
ATOM   2910  C   GLN A 430     175.941 139.062 190.240  1.00 15.89           C
ATOM   2911  O   GLN A 430     176.091 138.089 190.971  1.00 15.89           O
ATOM   2912  CB  GLN A 430     174.147 138.375 188.666  1.00 15.89           C
ATOM   2913  CG  GLN A 430     172.726 138.530 188.147  1.00 15.89           C
ATOM   2914  CD  GLN A 430     172.439 137.589 187.002  1.00 15.89           C
ATOM   2915  OE1 GLN A 430     173.338 136.985 186.419  1.00 15.89           O
ATOM   2916  NE2 GLN A 430     171.168 137.477 186.652  1.00 15.89           N
ATOM   2917  N   ARG A 431     176.942 139.874 189.879  1.00 46.11           N
ATOM   2918  CA  ARG A 431     178.290 139.694 190.398  1.00 46.11           C
ATOM   2919  C   ARG A 431     178.542 140.552 191.636  1.00 46.11           C
ATOM   2920  O   ARG A 431     179.667 140.577 192.133  1.00 46.11           O
ATOM   2921  CB  ARG A 431     179.318 140.009 189.301  1.00 46.11           C
ATOM   2922  CG  ARG A 431     180.703 139.420 189.530  1.00 46.11           C
ATOM   2923  CD  ARG A 431     181.674 139.805 188.426  1.00 46.11           C
ATOM   2924  NE  ARG A 431     181.498 141.154 187.889  1.00 46.11           N
ATOM   2925  CZ  ARG A 431     181.870 142.287 188.485  1.00 46.11           C
ATOM   2926  NH1 ARG A 431     181.651 143.442 187.883  1.00 46.11           N
ATOM   2927  NH2 ARG A 431     182.470 142.269 189.663  1.00 46.11           N
ATOM   2928  N   CYS A 432     177.515 141.244 192.144  1.00 52.63           N
ATOM   2929  CA  CYS A 432     177.636 142.112 193.312  1.00 52.63           C
ATOM   2930  C   CYS A 432     178.641 143.238 193.061  1.00 52.63           C
ATOM   2931  O   CYS A 432     179.685 143.325 193.703  1.00 52.63           O
ATOM   2932  CB  CYS A 432     177.981 141.326 194.577  1.00 52.63           C
ATOM   2933  SG  CYS A 432     176.674 140.190 195.107  1.00 52.63           S
ATOM   2934  N   HIS A 433     178.310 144.104 192.103  1.00 42.60           N
ATOM   2935  CA  HIS A 433     179.160 145.215 191.713  1.00 42.60           C
ATOM   2936  C   HIS A 433     178.260 146.333 191.205  1.00 42.60           C
ATOM   2937  O   HIS A 433     177.851 146.329 190.045  1.00 42.60           O
ATOM   2938  CB  HIS A 433     180.189 144.765 190.654  1.00 42.60           C
ATOM   2939  CG  HIS A 433     181.060 145.856 190.129  1.00 42.60           C
ATOM   2940  ND1 HIS A 433     180.564 146.939 189.420  1.00 42.60           N
ATOM   2941  CD2 HIS A 433     182.398 146.018 190.181  1.00 42.60           C
ATOM   2942  CE1 HIS A 433     181.555 147.730 189.084  1.00 42.60           C
ATOM   2943  NE2 HIS A 433     182.694 147.187 189.533  1.00 42.60           N
ATOM   2944  N   PHE A 434     178.013 147.327 192.062  1.00 35.81           N
ATOM   2945  CA  PHE A 434     176.949 148.299 191.856  1.00 35.81           C
ATOM   2946  C   PHE A 434     177.538 149.665 191.518  1.00 35.81           C
ATOM   2947  O   PHE A 434     178.693 149.948 191.833  1.00 35.81           O
ATOM   2948  CB  PHE A 434     176.097 148.382 193.123  1.00 35.81           C
ATOM   2949  CG  PHE A 434     175.696 147.043 193.689  1.00 35.81           C
ATOM   2950  CD1 PHE A 434     174.462 146.493 193.381  1.00 35.81           C
ATOM   2951  CD2 PHE A 434     176.572 146.306 194.479  1.00 35.81           C
ATOM   2952  CE1 PHE A 434     174.089 145.258 193.895  1.00 35.81           C
ATOM   2953  CE2 PHE A 434     176.202 145.068 194.978  1.00 35.81           C
ATOM   2954  CZ  PHE A 434     174.963 144.541 194.683  1.00 35.81           C
ATOM   2955  N   LYS A 435     176.735 150.492 190.840  1.00 41.08           N
ATOM   2956  CA  LYS A 435     177.086 151.881 190.581  1.00 41.08           C
ATOM   2957  C   LYS A 435     175.814 152.708 190.675  1.00 41.08           C
ATOM   2958  O   LYS A 435     174.803 152.362 190.070  1.00 41.08           O
ATOM   2959  CB  LYS A 435     177.727 152.100 189.204  1.00 41.08           C
ATOM   2960  CG  LYS A 435     179.138 151.560 189.017  1.00 41.08           C
ATOM   2961  CD  LYS A 435     179.559 151.569 187.564  1.00 41.08           C
ATOM   2962  CE  LYS A 435     180.479 150.423 187.207  1.00 41.08           C
ATOM   2963  NZ  LYS A 435     180.936 150.503 185.800  1.00 41.08           N
ATOM   2964  N   ARG A 436     175.892 153.809 191.426  1.00 60.74           N
ATOM   2965  CA  ARG A 436     174.788 154.741 191.570  1.00 60.74           C
ATOM   2966  C   ARG A 436     174.813 155.732 190.408  1.00 60.74           C
ATOM   2967  O   ARG A 436     175.840 155.866 189.746  1.00 60.74           O
ATOM   2968  CB  ARG A 436     174.889 155.423 192.937  1.00 60.74           C
ATOM   2969  CG  ARG A 436     174.810 154.464 194.117  1.00 60.74           C
ATOM   2970  CD  ARG A 436     173.473 153.756 194.230  1.00 60.74           C
ATOM   2971  NE  ARG A 436     172.355 154.693 194.193  1.00 60.74           N
ATOM   2972  CZ  ARG A 436     171.068 154.360 194.200  1.00 60.74           C
ATOM   2973  NH1 ARG A 436     170.699 153.090 194.256  1.00 60.74           N
ATOM   2974  NH2 ARG A 436     170.145 155.304 194.167  1.00 60.74           N
ATOM   2975  N   PRO A 437     173.707 156.464 190.119  1.00 72.78           N
ATOM   2976  CA  PRO A 437     173.691 157.418 189.006  1.00 72.78           C
ATOM   2977  C   PRO A 437     174.768 158.497 189.109  1.00 72.78           C
ATOM   2978  O   PRO A 437     175.376 158.863 188.105  1.00 72.78           O
ATOM   2979  CB  PRO A 437     172.288 158.043 189.064  1.00 72.78           C
ATOM   2980  CG  PRO A 437     171.792 157.752 190.467  1.00 72.78           C
ATOM   2981  CD  PRO A 437     172.421 156.426 190.835  1.00 72.78           C
ATOM   2982  N   ARG A 438     175.016 158.961 190.341  1.00 92.42           N
ATOM   2983  CA  ARG A 438     176.040 159.947 190.640  1.00 92.42           C
ATOM   2984  C   ARG A 438     177.425 159.391 190.314  1.00 92.42           C
ATOM   2985  O   ARG A 438     178.331 160.165 190.021  1.00 92.42           O
ATOM   2986  CB  ARG A 438     175.964 160.374 192.107  1.00 92.42           C
ATOM   2987  CG  ARG A 438     174.691 161.124 192.475  1.00 92.42           C
ATOM   2988  CD  ARG A 438     174.700 161.543 193.930  1.00 92.42           C
ATOM   2989  NE  ARG A 438     173.421 162.091 194.374  1.00 92.42           N
ATOM   2990  CZ  ARG A 438     172.387 161.374 194.811  1.00 92.42           C
ATOM   2991  NH1 ARG A 438     172.459 160.054 194.871  1.00 92.42           N
ATOM   2992  NH2 ARG A 438     171.277 161.985 195.187  1.00 92.42           N
ATOM   2993  N   GLU A 439     177.569 158.058 190.352  1.00 80.92           N
ATOM   2994  CA  GLU A 439     178.862 157.400 190.213  1.00 80.92           C
ATOM   2995  C   GLU A 439     179.221 157.299 188.725  1.00 80.92           C
ATOM   2996  O   GLU A 439     179.929 158.208 188.251  1.00 80.92           O
ATOM   2997  CB  GLU A 439     178.833 156.032 190.896  1.00 80.92           C
ATOM   2998  CG  GLU A 439     180.208 155.465 191.206  1.00 80.92           C
ATOM   2999  CD  GLU A 439     180.205 154.275 192.152  1.00 80.92           C
ATOM   3000  OE1 GLU A 439     179.403 154.277 193.112  1.00 80.92           O
ATOM   3001  OE2 GLU A 439     181.008 153.341 191.932  1.00 80.92           O
ATOM   3002  N   LEU A 461     182.545 150.240 200.914  1.00 64.82           N
ATOM   3003  CA  LEU A 461     181.624 149.461 200.043  1.00 64.82           C
ATOM   3004  C   LEU A 461     182.440 148.455 199.234  1.00 64.82           C
ATOM   3005  O   LEU A 461     182.591 148.566 198.016  1.00 64.82           O
ATOM   3006  CB  LEU A 461     180.815 150.422 199.163  1.00 64.82           C
ATOM   3007  CG  LEU A 461     179.455 150.874 199.710  1.00 64.82           C
ATOM   3008  CD1 LEU A 461     179.562 151.409 201.132  1.00 64.82           C
ATOM   3009  CD2 LEU A 461     178.817 151.917 198.802  1.00 64.82           C
ATOM   3010  N   LYS A 462     182.976 147.465 199.960  1.00 80.05           N
ATOM   3011  CA  LYS A 462     183.925 146.491 199.426  1.00 80.05           C
ATOM   3012  C   LYS A 462     183.363 145.067 199.465  1.00 80.05           C
ATOM   3013  O   LYS A 462     183.964 144.157 198.889  1.00 80.05           O
ATOM   3014  CB  LYS A 462     185.285 146.540 200.145  1.00 80.05           C
ATOM   3015  CG  LYS A 462     185.972 147.897 200.187  1.00 80.05           C
ATOM   3016  CD  LYS A 462     187.447 147.812 200.510  1.00 80.05           C
ATOM   3017  CE  LYS A 462     188.300 147.573 199.283  1.00 80.05           C
ATOM   3018  NZ  LYS A 462     189.701 147.234 199.633  1.00 80.05           N
ATOM   3019  N   ILE A 463     182.239 144.844 200.168  1.00 68.88           N
ATOM   3020  CA  ILE A 463     181.614 143.524 200.281  1.00 68.88           C
ATOM   3021  C   ILE A 463     182.627 142.502 200.812  1.00 68.88           C
ATOM   3022  O   ILE A 463     182.728 141.377 200.313  1.00 68.88           O
ATOM   3023  CB  ILE A 463     180.962 143.037 198.956  1.00 68.88           C
ATOM   3024  CG1 ILE A 463     180.365 144.132 198.060  1.00 68.88           C
ATOM   3025  CG2 ILE A 463     179.976 141.908 199.211  1.00 68.88           C
ATOM   3026  CD1 ILE A 463     179.393 145.067 198.737  1.00 68.88           C
ATOM   3027  N   ARG A 464     183.393 142.907 201.834  1.00 78.37           N
ATOM   3028  CA  ARG A 464     184.465 142.095 202.404  1.00 78.37           C
ATOM   3029  C   ARG A 464     183.950 141.141 203.490  1.00 78.37           C
ATOM   3030  O   ARG A 464     184.675 140.235 203.901  1.00 78.37           O
ATOM   3031  CB  ARG A 464     185.583 142.985 202.963  1.00 78.37           C
ATOM   3032  CG  ARG A 464     186.363 143.763 201.915  1.00 78.37           C
ATOM   3033  CD  ARG A 464     187.533 143.008 201.318  1.00 78.37           C
ATOM   3034  NE  ARG A 464     188.030 143.674 200.121  1.00 78.37           N
ATOM   3035  CZ  ARG A 464     187.553 143.503 198.889  1.00 78.37           C
ATOM   3036  NH1 ARG A 464     186.544 142.675 198.670  1.00 78.37           N
ATOM   3037  NH2 ARG A 464     188.090 144.160 197.877  1.00 78.37           N
ATOM   3038  N   GLY A 465     182.703 141.346 203.949  1.00 70.45           N
ATOM   3039  CA  GLY A 465     182.123 140.529 205.001  1.00 70.45           C
ATOM   3040  C   GLY A 465     181.776 139.134 204.490  1.00 70.45           C
ATOM   3041  O   GLY A 465     181.547 138.926 203.298  1.00 70.45           O
ATOM   3042  N   GLN A 466     181.724 138.183 205.428  1.00 81.62           N
ATOM   3043  CA  GLN A 466     181.551 136.763 205.142  1.00 81.62           C
ATOM   3044  C   GLN A 466     180.199 136.281 205.674  1.00 81.62           C
ATOM   3045  O   GLN A 466     179.627 136.917 206.554  1.00 81.62           O
ATOM   3046  CB  GLN A 466     182.728 135.996 205.751  1.00 81.62           C
ATOM   3047  CG  GLN A 466     182.605 134.482 205.641  1.00 81.62           C
ATOM   3048  CD  GLN A 466     183.748 133.722 206.270  1.00 81.62           C
ATOM   3049  OE1 GLN A 466     184.608 134.279 206.951  1.00 81.62           O
ATOM   3050  NE2 GLN A 466     183.759 132.419 206.044  1.00 81.62           N
ATOM   3051  N   VAL A 467     179.657 135.216 205.066  1.00 73.90           N
ATOM   3052  CA  VAL A 467     178.475 134.520 205.552  1.00 73.90           C
ATOM   3053  C   VAL A 467     178.827 133.050 205.778  1.00 73.90           C
ATOM   3054  O   VAL A 467     179.764 132.555 205.154  1.00 73.90           O
ATOM   3055  CB  VAL A 467     177.285 134.684 204.583  1.00 73.90           C
ATOM   3056  CG1 VAL A 467     176.074 133.867 205.014  1.00 73.90           C
ATOM   3057  CG2 VAL A 467     176.904 136.147 204.416  1.00 73.90           C
ATOM   3058  N   VAL A 468     178.119 132.382 206.693  1.00 75.05           N
ATOM   3059  CA  VAL A 468     178.280 130.959 206.932  1.00 75.05           C
ATOM   3060  C   VAL A 468     176.924 130.373 207.319  1.00 75.05           C
ATOM   3061  O   VAL A 468     176.247 130.898 208.196  1.00 75.05           O
ATOM   3062  CB  VAL A 468     179.337 130.700 208.027  1.00 75.05           C
ATOM   3063  CG1 VAL A 468     179.276 129.301 208.623  1.00 75.05           C
ATOM   3064  CG2 VAL A 468     180.753 131.013 207.573  1.00 75.05           C
ATOM   3065  N   ASP A 469     176.549 129.280 206.651  1.00 77.17           N
ATOM   3066  CA  ASP A 469     175.310 128.581 206.942  1.00 77.17           C
ATOM   3067  C   ASP A 469     175.503 127.663 208.144  1.00 77.17           C
ATOM   3068  O   ASP A 469     176.375 126.804 208.145  1.00 77.17           O
ATOM   3069  CB  ASP A 469     174.782 127.851 205.704  1.00 77.17           C
ATOM   3070  CG  ASP A 469     173.987 128.754 204.774  1.00 77.17           C
ATOM   3071  OD1 ASP A 469     174.182 129.991 204.849  1.00 77.17           O
ATOM   3072  OD2 ASP A 469     173.178 128.218 203.986  1.00 77.17           O
ATOM   3073  N   VAL A 470     174.636 127.832 209.143  1.00 77.45           N
ATOM   3074  CA  VAL A 470     174.641 127.011 210.344  1.00 77.45           C
ATOM   3075  C   VAL A 470     173.245 126.428 210.549  1.00 77.45           C
ATOM   3076  O   VAL A 470     172.343 126.684 209.764  1.00 77.45           O
ATOM   3077  CB  VAL A 470     175.111 127.813 211.573  1.00 77.45           C
ATOM   3078  CG1 VAL A 470     176.592 128.140 211.487  1.00 77.45           C
ATOM   3079  CG2 VAL A 470     174.268 129.062 211.802  1.00 77.45           C
ATOM   3080  N   GLU A 471     173.066 125.656 211.624  1.00 80.26           N
ATOM   3081  CA  GLU A 471     171.850 124.882 211.813  1.00 80.26           C
ATOM   3082  C   GLU A 471     170.793 125.681 212.570  1.00 80.26           C
ATOM   3083  O   GLU A 471     169.628 125.702 212.181  1.00 80.26           O
ATOM   3084  CB  GLU A 471     172.136 123.569 212.542  1.00 80.26           C
ATOM   3085  CG  GLU A 471     173.273 122.729 211.985  1.00 80.26           C
ATOM   3086  CD  GLU A 471     173.276 122.487 210.484  1.00 80.26           C
ATOM   3087  OE1 GLU A 471     172.183 122.440 209.890  1.00 80.26           O
ATOM   3088  OE2 GLU A 471     174.378 122.350 209.912  1.00 80.26           O
ATOM   3089  N   GLN A 472     171.168 126.265 213.713  1.00 86.07           N
ATOM   3090  CA  GLN A 472     170.214 126.961 214.564  1.00 86.07           C
ATOM   3091  C   GLN A 472     170.847 128.228 215.119  1.00 86.07           C
ATOM   3092  O   GLN A 472     171.958 128.180 215.647  1.00 86.07           O
ATOM   3093  CB  GLN A 472     169.745 126.078 215.725  1.00 86.07           C
ATOM   3094  CG  GLN A 472     168.984 124.827 215.302  1.00 86.07           C
ATOM   3095  CD  GLN A 472     167.726 125.115 214.520  1.00 86.07           C
ATOM   3096  OE1 GLN A 472     167.026 126.089 214.766  1.00 86.07           O
ATOM   3097  NE2 GLN A 472     167.443 124.283 213.535  1.00 86.07           N
ATOM   3098  N   GLY A 473     170.120 129.353 215.000  1.00 70.47           N
ATOM   3099  CA  GLY A 473     170.486 130.612 215.637  1.00 70.47           C
ATOM   3100  C   GLY A 473     171.166 131.588 214.686  1.00 70.47           C
ATOM   3101  O   GLY A 473     172.200 131.248 214.121  1.00 70.47           O
ATOM   3102  N   ILE A 474     170.613 132.799 214.566  1.00 65.29           N
ATOM   3103  CA  ILE A 474     171.287 133.881 213.858  1.00 65.29           C
ATOM   3104  C   ILE A 474     172.451 134.253 214.759  1.00 65.29           C
ATOM   3105  O   ILE A 474     172.266 134.112 215.947  1.00 65.29           O
ATOM   3106  CB  ILE A 474     170.370 135.109 213.653  1.00 65.29           C
ATOM   3107  CG1 ILE A 474     168.867 134.834 213.462  1.00 65.29           C
ATOM   3108  CG2 ILE A 474     170.934 135.992 212.553  1.00 65.29           C
ATOM   3109  CD1 ILE A 474     168.525 133.729 212.488  1.00 65.29           C
ATOM   3110  N   ILE A 475     173.647 134.546 214.237  1.00 70.58           N
ATOM   3111  CA  ILE A 475     174.753 135.043 215.044  1.00 70.58           C
ATOM   3112  C   ILE A 475     175.329 136.210 214.248  1.00 70.58           C
ATOM   3113  O   ILE A 475     175.177 136.207 213.041  1.00 70.58           O
ATOM   3114  CB  ILE A 475     175.801 133.931 215.297  1.00 70.58           C
ATOM   3115  CG1 ILE A 475     175.184 132.640 215.856  1.00 70.58           C
ATOM   3116  CG2 ILE A 475     176.970 134.396 216.158  1.00 70.58           C
ATOM   3117  CD1 ILE A 475     174.723 132.700 217.320  1.00 70.58           C
ATOM   3118  N   CYS A 476     175.881 137.242 214.907  1.00 83.12           N
ATOM   3119  CA  CYS A 476     176.420 138.413 214.223  1.00 83.12           C
ATOM   3120  C   CYS A 476     177.707 138.842 214.923  1.00 83.12           C
ATOM   3121  O   CYS A 476     177.721 138.900 216.150  1.00 83.12           O
ATOM   3122  CB  CYS A 476     175.416 139.567 214.210  1.00 83.12           C
ATOM   3123  SG  CYS A 476     173.824 139.138 213.459  1.00 83.12           S
ATOM   3124  N   GLU A 477     178.767 139.115 214.142  1.00 80.62           N
ATOM   3125  CA  GLU A 477     180.053 139.568 214.653  1.00 80.62           C
ATOM   3126  C   GLU A 477     180.515 140.775 213.839  1.00 80.62           C
ATOM   3127  O   GLU A 477     181.080 140.609 212.760  1.00 80.62           O
ATOM   3128  CB  GLU A 477     181.114 138.470 214.569  1.00 80.62           C
ATOM   3129  CG  GLU A 477     181.212 137.581 215.798  1.00 80.62           C
ATOM   3130  CD  GLU A 477     179.944 136.824 216.147  1.00 80.62           C
ATOM   3131  OE1 GLU A 477     179.201 136.446 215.211  1.00 80.62           O
ATOM   3132  OE2 GLU A 477     179.694 136.621 217.348  1.00 80.62           O
ATOM   3133  N   ASN A 478     180.226 141.978 214.360  1.00 70.53           N
ATOM   3134  CA  ASN A 478     180.728 143.227 213.805  1.00 70.53           C
ATOM   3135  C   ASN A 478     180.182 143.441 212.385  1.00 70.53           C
ATOM   3136  O   ASN A 478     180.930 143.820 211.476  1.00 70.53           O
ATOM   3137  CB  ASN A 478     182.262 143.283 213.880  1.00 70.53           C
ATOM   3138  CG  ASN A 478     182.842 144.659 213.628  1.00 70.53           C
ATOM   3139  OD1 ASN A 478     182.118 145.652 213.604  1.00 70.53           O
ATOM   3140  ND2 ASN A 478     184.141 144.720 213.399  1.00 70.53           N
ATOM   3141  N   ILE A 479     178.901 143.099 212.192  1.00 68.99           N
ATOM   3142  CA  ILE A 479     178.244 143.308 210.909  1.00 68.99           C
ATOM   3143  C   ILE A 479     177.777 144.757 210.882  1.00 68.99           C
ATOM   3144  O   ILE A 479     176.977 145.154 211.722  1.00 68.99           O
ATOM   3145  CB  ILE A 479     177.112 142.282 210.651  1.00 68.99           C
ATOM   3146  CG1 ILE A 479     175.866 142.544 211.502  1.00 68.99           C
ATOM   3147  CG2 ILE A 479     177.628 140.857 210.831  1.00 68.99           C
ATOM   3148  CD1 ILE A 479     174.674 141.652 211.211  1.00 68.99           C
ATOM   3149  N   PRO A 480     178.244 145.604 209.937  1.00 69.11           N
ATOM   3150  CA  PRO A 480     177.741 146.973 209.857  1.00 69.11           C
ATOM   3151  C   PRO A 480     176.361 146.918 209.214  1.00 69.11           C
ATOM   3152  O   PRO A 480     175.937 145.843 208.809  1.00 69.11           O
ATOM   3153  CB  PRO A 480     178.752 147.635 208.925  1.00 69.11           C
ATOM   3154  CG  PRO A 480     179.232 146.532 208.010  1.00 69.11           C
ATOM   3155  CD  PRO A 480     179.223 145.293 208.877  1.00 69.11           C
ATOM   3156  N   ILE A 481     175.677 148.062 209.162  1.00 56.06           N
ATOM   3157  CA  ILE A 481     174.379 148.175 208.514  1.00 56.06           C
ATOM   3158  C   ILE A 481     174.476 149.364 207.561  1.00 56.06           C
ATOM   3159  O   ILE A 481     174.251 150.499 207.962  1.00 56.06           O
ATOM   3160  CB  ILE A 481     173.265 148.342 209.577  1.00 56.06           C
ATOM   3161  CG1 ILE A 481     173.142 147.111 210.483  1.00 56.06           C
ATOM   3162  CG2 ILE A 481     171.940 148.814 208.996  1.00 56.06           C
ATOM   3163  CD1 ILE A 481     171.907 147.066 211.338  1.00 56.06           C
ATOM   3164  N   VAL A 482     174.847 149.103 206.299  1.00 49.73           N
ATOM   3165  CA  VAL A 482     175.293 150.128 205.367  1.00 49.73           C
ATOM   3166  C   VAL A 482     174.261 150.260 204.254  1.00 49.73           C
ATOM   3167  O   VAL A 482     174.082 149.323 203.482  1.00 49.73           O
ATOM   3168  CB  VAL A 482     176.679 149.773 204.779  1.00 49.73           C
ATOM   3169  CG1 VAL A 482     177.276 150.936 204.001  1.00 49.73           C
ATOM   3170  CG2 VAL A 482     177.645 149.301 205.852  1.00 49.73           C
ATOM   3171  N   THR A 483     173.659 151.448 204.119  1.00 47.58           N
ATOM   3172  CA  THR A 483     172.733 151.803 203.049  1.00 47.58           C
ATOM   3173  C   THR A 483     173.334 151.374 201.708  1.00 47.58           C
ATOM   3174  O   THR A 483     174.555 151.231 201.632  1.00 47.58           O
ATOM   3175  CB  THR A 483     172.459 153.311 203.198  1.00 47.58           C
ATOM   3176  OG1 THR A 483     171.939 153.494 204.514  1.00 47.58           O
ATOM   3177  CG2 THR A 483     171.456 153.889 202.224  1.00 47.58           C
ATOM   3178  N   PRO A 484     172.566 151.155 200.613  1.00 45.66           N
ATOM   3179  CA  PRO A 484     173.179 150.818 199.329  1.00 45.66           C
ATOM   3180  C   PRO A 484     174.199 151.896 198.971  1.00 45.66           C
ATOM   3181  O   PRO A 484     175.293 151.552 198.555  1.00 45.66           O
ATOM   3182  CB  PRO A 484     172.006 150.773 198.350  1.00 45.66           C
ATOM   3183  CG  PRO A 484     170.809 150.476 199.236  1.00 45.66           C
ATOM   3184  CD  PRO A 484     171.108 151.263 200.492  1.00 45.66           C
ATOM   3185  N   SER A 485     173.857 153.166 199.240  1.00 52.22           N
ATOM   3186  CA  SER A 485     174.807 154.267 199.107  1.00 52.22           C
ATOM   3187  C   SER A 485     175.758 154.224 200.296  1.00 52.22           C
ATOM   3188  O   SER A 485     175.367 153.728 201.345  1.00 52.22           O
ATOM   3189  CB  SER A 485     174.101 155.596 199.032  1.00 52.22           C
ATOM   3190  OG  SER A 485     173.298 155.806 200.187  1.00 52.22           O
ATOM   3191  N   GLY A 486     176.973 154.770 200.165  1.00 60.21           N
ATOM   3192  CA  GLY A 486     178.042 154.723 201.159  1.00 60.21           C
ATOM   3193  C   GLY A 486     177.632 154.699 202.636  1.00 60.21           C
ATOM   3194  O   GLY A 486     178.189 153.932 203.422  1.00 60.21           O
ATOM   3195  N   GLU A 487     176.657 155.544 202.996  1.00 63.77           N
ATOM   3196  CA  GLU A 487     176.252 155.805 204.370  1.00 63.77           C
ATOM   3197  C   GLU A 487     176.273 154.537 205.226  1.00 63.77           C
ATOM   3198  O   GLU A 487     175.698 153.518 204.863  1.00 63.77           O
ATOM   3199  CB  GLU A 487     174.874 156.459 204.395  1.00 63.77           C
ATOM   3200  CG  GLU A 487     174.234 156.485 205.766  1.00 63.77           C
ATOM   3201  CD  GLU A 487     172.918 157.240 205.844  1.00 63.77           C
ATOM   3202  OE1 GLU A 487     172.388 157.655 204.786  1.00 63.77           O
ATOM   3203  OE2 GLU A 487     172.427 157.437 206.969  1.00 63.77           O
ATOM   3204  N   VAL A 488     176.975 154.636 206.354  1.00 60.09           N
ATOM   3205  CA  VAL A 488     176.818 153.692 207.445  1.00 60.09           C
ATOM   3206  C   VAL A 488     175.633 154.157 208.285  1.00 60.09           C
ATOM   3207  O   VAL A 488     175.335 155.341 208.339  1.00 60.09           O
ATOM   3208  CB  VAL A 488     178.110 153.575 208.269  1.00 60.09           C
ATOM   3209  CG1 VAL A 488     177.953 152.661 209.486  1.00 60.09           C
ATOM   3210  CG2 VAL A 488     179.285 153.134 207.410  1.00 60.09           C
ATOM   3211  N   VAL A 489     174.965 153.200 208.926  1.00 61.12           N
ATOM   3212  CA  VAL A 489     173.784 153.460 209.728  1.00 61.12           C
ATOM   3213  C   VAL A 489     173.968 152.882 211.132  1.00 61.12           C
ATOM   3214  O   VAL A 489     173.300 153.310 212.077  1.00 61.12           O
ATOM   3215  CB  VAL A 489     172.541 152.950 208.970  1.00 61.12           C
ATOM   3216  CG1 VAL A 489     171.265 152.988 209.786  1.00 61.12           C
ATOM   3217  CG2 VAL A 489     172.347 153.750 207.699  1.00 61.12           C
ATOM   3218  N   VAL A 490     174.846 151.886 211.278  1.00 60.26           N
ATOM   3219  CA  VAL A 490     175.146 151.305 212.577  1.00 60.26           C
ATOM   3220  C   VAL A 490     176.620 150.922 212.594  1.00 60.26           C
ATOM   3221  O   VAL A 490     177.092 150.270 211.670  1.00 60.26           O
ATOM   3222  CB  VAL A 490     174.229 150.107 212.908  1.00 60.26           C
ATOM   3223  CG1 VAL A 490     174.784 149.231 214.014  1.00 60.26           C
ATOM   3224  CG2 VAL A 490     172.836 150.553 213.309  1.00 60.26           C
ATOM   3225  N   ALA A 491     177.316 151.309 213.668  1.00 63.67           N
ATOM   3226  CA  ALA A 491     178.730 151.015 213.838  1.00 63.67           C
ATOM   3227  C   ALA A 491     178.994 149.519 213.683  1.00 63.67           C
ATOM   3228  O   ALA A 491     179.876 149.128 212.916  1.00 63.67           O
ATOM   3229  CB  ALA A 491     179.207 151.535 215.172  1.00 63.67           C
ATOM   3230  N   SER A 492     178.248 148.700 214.433  1.00 69.32           N
ATOM   3231  CA  SER A 492     178.444 147.258 214.447  1.00 69.32           C
ATOM   3232  C   SER A 492     177.376 146.592 215.305  1.00 69.32           C
ATOM   3233  O   SER A 492     176.818 147.231 216.190  1.00 69.32           O
ATOM   3234  CB  SER A 492     179.822 146.895 214.938  1.00 69.32           C
ATOM   3235  OG  SER A 492     179.934 147.070 216.343  1.00 69.32           O
ATOM   3236  N   LEU A 493     177.167 145.296 215.071  1.00 74.48           N
ATOM   3237  CA  LEU A 493     176.311 144.474 215.914  1.00 74.48           C
ATOM   3238  C   LEU A 493     177.094 143.236 216.312  1.00 74.48           C
ATOM   3239  O   LEU A 493     177.744 142.613 215.473  1.00 74.48           O
ATOM   3240  CB  LEU A 493     175.036 144.041 215.175  1.00 74.48           C
ATOM   3241  CG  LEU A 493     173.898 145.046 215.086  1.00 74.48           C
ATOM   3242  CD1 LEU A 493     174.116 145.914 213.867  1.00 74.48           C
ATOM   3243  CD2 LEU A 493     172.564 144.325 214.981  1.00 74.48           C
ATOM   3244  N   ASN A 494     177.005 142.891 217.601  1.00 80.88           N
ATOM   3245  CA  ASN A 494     177.524 141.644 218.130  1.00 80.88           C
ATOM   3246  C   ASN A 494     176.413 140.986 218.944  1.00 80.88           C
ATOM   3247  O   ASN A 494     176.339 141.170 220.162  1.00 80.88           O
ATOM   3248  CB  ASN A 494     178.817 141.857 218.920  1.00 80.88           C
ATOM   3249  CG  ASN A 494     179.723 142.922 218.333  1.00 80.88           C
ATOM   3250  OD1 ASN A 494     179.860 143.057 217.115  1.00 80.88           O
ATOM   3251  ND2 ASN A 494     180.348 143.697 219.199  1.00 80.88           N
ATOM   3252  N   ILE A 495     175.543 140.241 218.248  1.00 74.98           N
ATOM   3253  CA  ILE A 495     174.352 139.675 218.865  1.00 74.98           C
ATOM   3254  C   ILE A 495     174.317 138.178 218.580  1.00 74.98           C
ATOM   3255  O   ILE A 495     174.563 137.760 217.447  1.00 74.98           O
ATOM   3256  CB  ILE A 495     173.061 140.376 218.380  1.00 74.98           C
ATOM   3257  CG1 ILE A 495     172.880 140.278 216.867  1.00 74.98           C
ATOM   3258  CG2 ILE A 495     173.013 141.825 218.808  1.00 74.98           C
ATOM   3259  CD1 ILE A 495     171.434 140.334 216.425  1.00 74.98           C
ATOM   3260  N   ARG A 496     174.023 137.393 219.621  1.00 86.29           N
ATOM   3261  CA  ARG A 496     173.801 135.963 219.487  1.00 86.29           C
ATOM   3262  C   ARG A 496     172.330 135.667 219.744  1.00 86.29           C
ATOM   3263  O   ARG A 496     171.791 136.003 220.793  1.00 86.29           O
ATOM   3264  CB  ARG A 496     174.696 135.160 220.433  1.00 86.29           C
ATOM   3265  CG  ARG A 496     176.170 135.179 220.055  1.00 86.29           C
ATOM   3266  CD  ARG A 496     176.976 134.198 220.884  1.00 86.29           C
ATOM   3267  NE  ARG A 496     176.963 132.834 220.365  1.00 86.29           N
ATOM   3268  CZ  ARG A 496     176.176 131.842 220.785  1.00 86.29           C
ATOM   3269  NH1 ARG A 496     176.277 130.645 220.234  1.00 86.29           N
ATOM   3270  NH2 ARG A 496     175.293 132.047 221.748  1.00 86.29           N
ATOM   3271  N   VAL A 497     171.685 135.054 218.748  1.00 68.68           N
ATOM   3272  CA  VAL A 497     170.289 134.671 218.854  1.00 68.68           C
ATOM   3273  C   VAL A 497     170.259 133.152 218.824  1.00 68.68           C
ATOM   3274  O   VAL A 497     170.201 132.546 217.750  1.00 68.68           O
ATOM   3275  CB  VAL A 497     169.435 135.277 217.720  1.00 68.68           C
ATOM   3276  CG1 VAL A 497     167.957 134.975 217.914  1.00 68.68           C
ATOM   3277  CG2 VAL A 497     169.661 136.778 217.590  1.00 68.68           C
ATOM   3278  N   GLU A 498     170.312 132.539 220.009  1.00 80.60           N
ATOM   3279  CA  GLU A 498     170.276 131.088 220.115  1.00 80.60           C
ATOM   3280  C   GLU A 498     168.832 130.592 220.024  1.00 80.60           C
ATOM   3281  O   GLU A 498     167.921 131.356 219.701  1.00 80.60           O
ATOM   3282  CB  GLU A 498     170.994 130.635 221.388  1.00 80.60           C
ATOM   3283  CG  GLU A 498     170.266 131.017 222.658  1.00 80.60           C
ATOM   3284  CD  GLU A 498     170.534 132.416 223.182  1.00 80.60           C
ATOM   3285  OE1 GLU A 498     171.035 133.291 222.432  1.00 80.60           O
ATOM   3286  OE2 GLU A 498     170.238 132.634 224.365  1.00 80.60           O
ATOM   3287  N   GLU A 499     168.635 129.298 220.295  1.00 77.34           N
ATOM   3288  CA  GLU A 499     167.311 128.697 220.295  1.00 77.34           C
ATOM   3289  C   GLU A 499     166.457 129.307 221.405  1.00 77.34           C
ATOM   3290  O   GLU A 499     166.987 129.724 222.435  1.00 77.34           O
ATOM   3291  CB  GLU A 499     167.406 127.182 220.442  1.00 77.34           C
ATOM   3292  CG  GLU A 499     166.153 126.466 219.947  1.00 77.34           C
ATOM   3293  CD  GLU A 499     165.892 126.588 218.452  1.00 77.34           C
ATOM   3294  OE1 GLU A 499     165.394 127.650 218.011  1.00 77.34           O
ATOM   3295  OE2 GLU A 499     166.203 125.624 217.720  1.00 77.34           O
ATOM   3296  N   GLY A 500     165.149 129.438 221.139  1.00 77.36           N
ATOM   3297  CA  GLY A 500     164.216 129.988 222.112  1.00 77.36           C
ATOM   3298  C   GLY A 500     164.649 131.382 222.565  1.00 77.36           C
ATOM   3299  O   GLY A 500     165.002 131.576 223.731  1.00 77.36           O
ATOM   3300  N   MET A 501     164.711 132.299 221.595  1.00 74.63           N
ATOM   3301  CA  MET A 501     165.085 133.682 221.860  1.00 74.63           C
ATOM   3302  C   MET A 501     163.902 134.638 221.703  1.00 74.63           C
ATOM   3303  O   MET A 501     163.563 135.346 222.653  1.00 74.63           O
ATOM   3304  CB  MET A 501     166.259 134.118 220.982  1.00 74.63           C
ATOM   3305  CG  MET A 501     167.612 133.647 221.499  1.00 74.63           C
ATOM   3306  SD  MET A 501     168.137 134.556 222.978  1.00 74.63           S
ATOM   3307  CE  MET A 501     168.588 136.146 222.284  1.00 74.63           C
ATOM   3308  N   HIS A 502     163.278 134.648 220.517  1.00 68.20           N
ATOM   3309  CA  HIS A 502     162.121 135.484 220.227  1.00 68.20           C
ATOM   3310  C   HIS A 502     162.408 136.949 220.553  1.00 68.20           C
ATOM   3311  O   HIS A 502     161.647 137.577 221.273  1.00 68.20           O
ATOM   3312  CB  HIS A 502     160.900 134.992 221.012  1.00 68.20           C
ATOM   3313  CG  HIS A 502     160.495 133.598 220.672  1.00 68.20           C
ATOM   3314  ND1 HIS A 502     161.288 132.490 220.941  1.00 68.20           N
ATOM   3315  CD2 HIS A 502     159.358 133.127 220.122  1.00 68.20           C
ATOM   3316  CE1 HIS A 502     160.664 131.406 220.530  1.00 68.20           C
ATOM   3317  NE2 HIS A 502     159.481 131.769 220.031  1.00 68.20           N
ATOM   3318  N   LEU A 503     163.492 137.496 219.999  1.00 62.93           N
ATOM   3319  CA  LEU A 503     163.883 138.878 220.268  1.00 62.93           C
ATOM   3320  C   LEU A 503     162.876 139.856 219.656  1.00 62.93           C
ATOM   3321  O   LEU A 503     162.034 139.446 218.869  1.00 62.93           O
ATOM   3322  CB  LEU A 503     165.313 139.099 219.778  1.00 62.93           C
ATOM   3323  CG  LEU A 503     165.513 139.146 218.267  1.00 62.93           C
ATOM   3324  CD1 LEU A 503     165.569 140.582 217.822  1.00 62.93           C
ATOM   3325  CD2 LEU A 503     166.777 138.436 217.843  1.00 62.93           C
ATOM   3326  N   LEU A 504     162.939 141.118 220.087  1.00 62.35           N
ATOM   3327  CA  LEU A 504     162.128 142.212 219.572  1.00 62.35           C
ATOM   3328  C   LEU A 504     163.103 143.299 219.136  1.00 62.35           C
ATOM   3329  O   LEU A 504     164.225 143.313 219.629  1.00 62.35           O
ATOM   3330  CB  LEU A 504     161.199 142.683 220.697  1.00 62.35           C
ATOM   3331  CG  LEU A 504     160.284 143.886 220.411  1.00 62.35           C
ATOM   3332  CD1 LEU A 504     158.810 143.519 220.473  1.00 62.35           C
ATOM   3333  CD2 LEU A 504     160.575 145.019 221.383  1.00 62.35           C
ATOM   3334  N   ILE A 505     162.707 144.131 218.162  1.00 59.42           N
ATOM   3335  CA  ILE A 505     163.571 145.175 217.637  1.00 59.42           C
ATOM   3336  C   ILE A 505     162.774 146.481 217.583  1.00 59.42           C
ATOM   3337  O   ILE A 505     162.362 146.898 216.508  1.00 59.42           O
ATOM   3338  CB  ILE A 505     164.152 144.791 216.255  1.00 59.42           C
ATOM   3339  CG1 ILE A 505     164.815 143.414 216.294  1.00 59.42           C
ATOM   3340  CG2 ILE A 505     165.102 145.862 215.753  1.00 59.42           C
ATOM   3341  CD1 ILE A 505     165.582 143.038 215.057  1.00 59.42           C
ATOM   3342  N   THR A 506     162.499 147.077 218.740  1.00 68.86           N
ATOM   3343  CA  THR A 506     161.935 148.421 218.806  1.00 68.86           C
ATOM   3344  C   THR A 506     163.053 149.391 218.446  1.00 68.86           C
ATOM   3345  O   THR A 506     164.202 149.069 218.702  1.00 68.86           O
ATOM   3346  CB  THR A 506     161.438 148.738 220.224  1.00 68.86           C
ATOM   3347  OG1 THR A 506     162.234 148.011 221.159  1.00 68.86           O
ATOM   3348  CG2 THR A 506     159.991 148.361 220.444  1.00 68.86           C
ATOM   3349  N   GLY A 507     162.727 150.556 217.865  1.00 69.69           N
ATOM   3350  CA  GLY A 507     163.736 151.577 217.621  1.00 69.69           C
ATOM   3351  C   GLY A 507     163.149 152.867 217.058  1.00 69.69           C
ATOM   3352  O   GLY A 507     161.987 152.899 216.668  1.00 69.69           O
ATOM   3353  N   PRO A 508     163.936 153.968 216.970  1.00 69.97           N
ATOM   3354  CA  PRO A 508     163.466 155.179 216.291  1.00 69.97           C
ATOM   3355  C   PRO A 508     163.313 154.893 214.797  1.00 69.97           C
ATOM   3356  O   PRO A 508     163.889 153.929 214.288  1.00 69.97           O
ATOM   3357  CB  PRO A 508     164.559 156.229 216.516  1.00 69.97           C
ATOM   3358  CG  PRO A 508     165.553 155.596 217.478  1.00 69.97           C
ATOM   3359  CD  PRO A 508     165.327 154.094 217.429  1.00 69.97           C
ATOM   3360  N   ASN A 509     162.547 155.745 214.105  1.00 75.14           N
ATOM   3361  CA  ASN A 509     162.107 155.490 212.738  1.00 75.14           C
ATOM   3362  C   ASN A 509     163.279 155.309 211.775  1.00 75.14           C
ATOM   3363  O   ASN A 509     163.273 154.364 210.989  1.00 75.14           O
ATOM   3364  CB  ASN A 509     161.110 156.535 212.235  1.00 75.14           C
ATOM   3365  CG  ASN A 509     159.710 156.330 212.775  1.00 75.14           C
ATOM   3366  OD1 ASN A 509     159.521 155.755 213.848  1.00 75.14           O
ATOM   3367  ND2 ASN A 509     158.716 156.800 212.039  1.00 75.14           N
ATOM   3368  N   GLY A 510     164.276 156.200 211.854  1.00 73.72           N
ATOM   3369  CA  GLY A 510     165.352 156.257 210.875  1.00 73.72           C
ATOM   3370  C   GLY A 510     166.565 155.391 211.225  1.00 73.72           C
ATOM   3371  O   GLY A 510     167.490 155.293 210.419  1.00 73.72           O
ATOM   3372  N   CYS A 511     166.556 154.750 212.404  1.00 79.37           N
ATOM   3373  CA  CYS A 511     167.762 154.134 212.949  1.00 79.37           C
ATOM   3374  C   CYS A 511     168.276 152.996 212.069  1.00 79.37           C
ATOM   3375  O   CYS A 511     169.472 152.718 212.100  1.00 79.37           O
ATOM   3376  CB  CYS A 511     167.589 153.604 214.366  1.00 79.37           C
ATOM   3377  SG  CYS A 511     169.172 153.082 215.080  1.00 79.37           S
ATOM   3378  N   GLY A 512     167.361 152.342 211.339  1.00 63.41           N
ATOM   3379  CA  GLY A 512     167.725 151.307 210.382  1.00 63.41           C
ATOM   3380  C   GLY A 512     167.400 149.905 210.893  1.00 63.41           C
ATOM   3381  O   GLY A 512     168.282 149.046 210.988  1.00 63.41           O
ATOM   3382  N   LYS A 513     166.126 149.700 211.257  1.00 59.56           N
ATOM   3383  CA  LYS A 513     165.685 148.406 211.753  1.00 59.56           C
ATOM   3384  C   LYS A 513     165.543 147.438 210.585  1.00 59.56           C
ATOM   3385  O   LYS A 513     166.235 146.416 210.530  1.00 59.56           O
ATOM   3386  CB  LYS A 513     164.376 148.525 212.531  1.00 59.56           C
ATOM   3387  CG  LYS A 513     164.426 149.409 213.762  1.00 59.56           C
ATOM   3388  CD  LYS A 513     163.093 149.385 214.490  1.00 59.56           C
ATOM   3389  CE  LYS A 513     161.965 149.984 213.677  1.00 59.56           C
ATOM   3390  NZ  LYS A 513     162.184 151.431 213.460  1.00 59.56           N
ATOM   3391  N   SER A 514     164.656 147.783 209.638  1.00 43.66           N
ATOM   3392  CA  SER A 514     164.378 146.935 208.487  1.00 43.66           C
ATOM   3393  C   SER A 514     165.667 146.613 207.725  1.00 43.66           C
ATOM   3394  O   SER A 514     165.851 145.501 207.244  1.00 43.66           O
ATOM   3395  CB  SER A 514     163.319 147.540 207.607  1.00 43.66           C
ATOM   3396  OG  SER A 514     162.182 147.902 208.379  1.00 43.66           O
ATOM   3397  N   SER A 515     166.594 147.576 207.682  1.00 36.44           N
ATOM   3398  CA  SER A 515     167.902 147.354 207.091  1.00 36.44           C
ATOM   3399  C   SER A 515     168.600 146.163 207.742  1.00 36.44           C
ATOM   3400  O   SER A 515     169.393 145.500 207.082  1.00 36.44           O
ATOM   3401  CB  SER A 515     168.746 148.594 207.175  1.00 36.44           C
ATOM   3402  OG  SER A 515     170.097 148.297 206.847  1.00 36.44           O
ATOM   3403  N   LEU A 516     168.303 145.882 209.016  1.00 34.68           N
ATOM   3404  CA  LEU A 516     168.817 144.664 209.616  1.00 34.68           C
ATOM   3405  C   LEU A 516     168.226 143.432 208.932  1.00 34.68           C
ATOM   3406  O   LEU A 516     168.907 142.419 208.757  1.00 34.68           O
ATOM   3407  CB  LEU A 516     168.558 144.636 211.124  1.00 34.68           C
ATOM   3408  CG  LEU A 516     168.998 143.350 211.827  1.00 34.68           C
ATOM   3409  CD1 LEU A 516     170.485 143.074 211.624  1.00 34.68           C
ATOM   3410  CD2 LEU A 516     168.689 143.413 213.313  1.00 34.68           C
ATOM   3411  N   PHE A 517     166.966 143.535 208.514  1.00 34.28           N
ATOM   3412  CA  PHE A 517     166.320 142.441 207.810  1.00 34.28           C
ATOM   3413  C   PHE A 517     166.905 142.269 206.420  1.00 34.28           C
ATOM   3414  O   PHE A 517     167.130 141.140 206.000  1.00 34.28           O
ATOM   3415  CB  PHE A 517     164.802 142.616 207.815  1.00 34.28           C
ATOM   3416  CG  PHE A 517     164.180 142.214 209.125  1.00 34.28           C
ATOM   3417  CD1 PHE A 517     164.944 142.167 210.288  1.00 34.28           C
ATOM   3418  CD2 PHE A 517     162.846 141.843 209.194  1.00 34.28           C
ATOM   3419  CE1 PHE A 517     164.389 141.781 211.495  1.00 34.28           C
ATOM   3420  CE2 PHE A 517     162.287 141.512 210.417  1.00 34.28           C
ATOM   3421  CZ  PHE A 517     163.061 141.441 211.555  1.00 34.28           C
ATOM   3422  N   ARG A 518     167.110 143.371 205.694  1.00 31.05           N
ATOM   3423  CA  ARG A 518     167.852 143.317 204.443  1.00 31.05           C
ATOM   3424  C   ARG A 518     169.167 142.566 204.649  1.00 31.05           C
ATOM   3425  O   ARG A 518     169.362 141.528 204.021  1.00 31.05           O
ATOM   3426  CB  ARG A 518     168.084 144.714 203.875  1.00 31.05           C
ATOM   3427  CG  ARG A 518     166.917 145.259 203.064  1.00 31.05           C
ATOM   3428  CD  ARG A 518     165.880 145.792 204.040  1.00 31.05           C
ATOM   3429  NE  ARG A 518     164.928 146.728 203.441  1.00 31.05           N
ATOM   3430  CZ  ARG A 518     164.939 148.047 203.612  1.00 31.05           C
ATOM   3431  NH1 ARG A 518     165.852 148.622 204.379  1.00 31.05           N
ATOM   3432  NH2 ARG A 518     164.020 148.786 203.018  1.00 31.05           N
ATOM   3433  N   ILE A 519     169.981 142.975 205.635  1.00 38.08           N
ATOM   3434  CA  ILE A 519     171.278 142.345 205.853  1.00 38.08           C
ATOM   3435  C   ILE A 519     171.101 140.852 206.123  1.00 38.08           C
ATOM   3436  O   ILE A 519     171.910 140.062 205.636  1.00 38.08           O
ATOM   3437  CB  ILE A 519     172.065 143.062 206.973  1.00 38.08           C
ATOM   3438  CG1 ILE A 519     172.520 144.458 206.535  1.00 38.08           C
ATOM   3439  CG2 ILE A 519     173.214 142.214 207.520  1.00 38.08           C
ATOM   3440  CD1 ILE A 519     173.763 144.474 205.651  1.00 38.08           C
ATOM   3441  N   LEU A 520     170.034 140.491 206.851  1.00 38.40           N
ATOM   3442  CA  LEU A 520     169.800 139.110 207.242  1.00 38.40           C
ATOM   3443  C   LEU A 520     169.299 138.260 206.069  1.00 38.40           C
ATOM   3444  O   LEU A 520     169.677 137.100 205.946  1.00 38.40           O
ATOM   3445  CB  LEU A 520     168.818 139.071 208.420  1.00 38.40           C
ATOM   3446  CG  LEU A 520     169.364 139.523 209.772  1.00 38.40           C
ATOM   3447  CD1 LEU A 520     168.232 139.736 210.770  1.00 38.40           C
ATOM   3448  CD2 LEU A 520     170.388 138.532 210.320  1.00 38.40           C
ATOM   3449  N   GLY A 521     168.508 138.845 205.161  1.00 30.53           N
ATOM   3450  CA  GLY A 521     167.855 138.097 204.091  1.00 30.53           C
ATOM   3451  C   GLY A 521     168.520 138.243 202.721  1.00 30.53           C
ATOM   3452  O   GLY A 521     167.853 138.106 201.701  1.00 30.53           O
ATOM   3453  N   GLY A 522     169.833 138.475 202.722  1.00 18.94           N
ATOM   3454  CA  GLY A 522     170.638 138.458 201.514  1.00 18.94           C
ATOM   3455  C   GLY A 522     170.494 139.728 200.680  1.00 18.94           C
ATOM   3456  O   GLY A 522     171.423 140.089 199.952  1.00 18.94           O
ATOM   3457  N   LEU A 523     169.357 140.429 200.811  1.00 16.78           N
ATOM   3458  CA  LEU A 523     169.058 141.567 199.951  1.00 16.78           C
ATOM   3459  C   LEU A 523     170.238 142.539 199.894  1.00 16.78           C
ATOM   3460  O   LEU A 523     170.661 142.907 198.810  1.00 16.78           O
ATOM   3461  CB  LEU A 523     167.754 142.227 200.413  1.00 16.78           C
ATOM   3462  CG  LEU A 523     166.481 141.703 199.740  1.00 16.78           C
ATOM   3463  CD1 LEU A 523     166.095 140.292 200.180  1.00 16.78           C
ATOM   3464  CD2 LEU A 523     165.325 142.643 200.021  1.00 16.78           C
ATOM   3465  N   TRP A 524     170.801 142.890 201.052  1.00 27.98           N
ATOM   3466  CA  TRP A 524     172.022 143.680 201.108  1.00 27.98           C
ATOM   3467  C   TRP A 524     173.171 142.784 201.555  1.00 27.98           C
ATOM   3468  O   TRP A 524     172.954 141.766 202.221  1.00 27.98           O
ATOM   3469  CB  TRP A 524     171.899 144.861 202.068  1.00 27.98           C
ATOM   3470  CG  TRP A 524     170.898 145.899 201.691  1.00 27.98           C
ATOM   3471  CD1 TRP A 524     170.052 145.895 200.626  1.00 27.98           C
ATOM   3472  CD2 TRP A 524     170.587 147.079 202.444  1.00 27.98           C
ATOM   3473  NE1 TRP A 524     169.252 147.005 200.646  1.00 27.98           N
ATOM   3474  CE2 TRP A 524     169.551 147.747 201.753  1.00 27.98           C
ATOM   3475  CE3 TRP A 524     171.079 147.629 203.633  1.00 27.98           C
ATOM   3476  CZ2 TRP A 524     169.022 148.957 202.200  1.00 27.98           C
ATOM   3477  CZ3 TRP A 524     170.566 148.830 204.065  1.00 27.98           C
ATOM   3478  CH2 TRP A 524     169.546 149.478 203.365  1.00 27.98           C
ATOM   3479  N   PRO A 525     174.432 143.131 201.224  1.00 49.45           N
ATOM   3480  CA  PRO A 525     175.567 142.305 201.617  1.00 49.45           C
ATOM   3481  C   PRO A 525     176.155 142.728 202.959  1.00 49.45           C
ATOM   3482  O   PRO A 525     176.137 143.908 203.314  1.00 49.45           O
ATOM   3483  CB  PRO A 525     176.565 142.543 200.476  1.00 49.45           C
ATOM   3484  CG  PRO A 525     176.083 143.792 199.729  1.00 49.45           C
ATOM   3485  CD  PRO A 525     174.834 144.297 200.424  1.00 49.45           C
ATOM   3486  N   THR A 526     176.697 141.746 203.682  1.00 61.46           N
ATOM   3487  CA  THR A 526     177.464 142.052 204.877  1.00 61.46           C
ATOM   3488  C   THR A 526     178.793 142.648 204.436  1.00 61.46           C
ATOM   3489  O   THR A 526     179.674 141.942 203.957  1.00 61.46           O
ATOM   3490  CB  THR A 526     177.600 140.839 205.797  1.00 61.46           C
ATOM   3491  OG1 THR A 526     178.564 139.954 205.226  1.00 61.46           O
ATOM   3492  CG2 THR A 526     176.275 140.139 205.997  1.00 61.46           C
ATOM   3493  N   TYR A 527     178.873 143.974 204.535  1.00 58.67           N
ATOM   3494  CA  TYR A 527     180.008 144.724 204.025  1.00 58.67           C
ATOM   3495  C   TYR A 527     181.296 144.469 204.812  1.00 58.67           C
ATOM   3496  O   TYR A 527     182.349 144.357 204.204  1.00 58.67           O
ATOM   3497  CB  TYR A 527     179.702 146.218 204.001  1.00 58.67           C
ATOM   3498  CG  TYR A 527     178.680 146.640 202.978  1.00 58.67           C
ATOM   3499  CD1 TYR A 527     179.070 147.044 201.706  1.00 58.67           C
ATOM   3500  CD2 TYR A 527     177.334 146.682 203.293  1.00 58.67           C
ATOM   3501  CE1 TYR A 527     178.133 147.465 200.771  1.00 58.67           C
ATOM   3502  CE2 TYR A 527     176.386 147.075 202.360  1.00 58.67           C
ATOM   3503  CZ  TYR A 527     176.785 147.471 201.093  1.00 58.67           C
ATOM   3504  OH  TYR A 527     175.864 147.892 200.176  1.00 58.67           O
ATOM   3505  N   GLY A 528     181.214 144.398 206.145  1.00 63.55           N
ATOM   3506  CA  GLY A 528     182.420 144.445 206.956  1.00 63.55           C
ATOM   3507  C   GLY A 528     182.527 143.358 208.024  1.00 63.55           C
ATOM   3508  O   GLY A 528     183.588 143.235 208.637  1.00 63.55           O
ATOM   3509  N   GLY A 529     181.446 142.611 208.269  1.00 72.26           N
ATOM   3510  CA  GLY A 529     181.378 141.770 209.456  1.00 72.26           C
ATOM   3511  C   GLY A 529     181.420 140.280 209.139  1.00 72.26           C
ATOM   3512  O   GLY A 529     182.001 139.863 208.142  1.00 72.26           O
ATOM   3513  N   VAL A 530     180.877 139.484 210.071  1.00 76.40           N
ATOM   3514  CA  VAL A 530     180.666 138.056 209.890  1.00 76.40           C
ATOM   3515  C   VAL A 530     179.243 137.749 210.348  1.00 76.40           C
ATOM   3516  O   VAL A 530     178.825 138.193 211.413  1.00 76.40           O
ATOM   3517  CB  VAL A 530     181.720 137.234 210.663  1.00 76.40           C
ATOM   3518  CG1 VAL A 530     181.310 135.789 210.893  1.00 76.40           C
ATOM   3519  CG2 VAL A 530     183.077 137.300 209.982  1.00 76.40           C
ATOM   3520  N   LEU A 531     178.528 136.948 209.553  1.00 67.76           N
ATOM   3521  CA  LEU A 531     177.139 136.617 209.819  1.00 67.76           C
ATOM   3522  C   LEU A 531     176.926 135.117 209.640  1.00 67.76           C
ATOM   3523  O   LEU A 531     177.354 134.535 208.648  1.00 67.76           O
ATOM   3524  CB  LEU A 531     176.267 137.423 208.855  1.00 67.76           C
ATOM   3525  CG  LEU A 531     174.779 137.088 208.844  1.00 67.76           C
ATOM   3526  CD1 LEU A 531     174.127 137.436 210.169  1.00 67.76           C
ATOM   3527  CD2 LEU A 531     174.073 137.814 207.711  1.00 67.76           C
ATOM   3528  N   TYR A 532     176.302 134.503 210.649  1.00 75.93           N
ATOM   3529  CA  TYR A 532     175.877 133.116 210.577  1.00 75.93           C
ATOM   3530  C   TYR A 532     174.358 133.088 210.560  1.00 75.93           C
ATOM   3531  O   TYR A 532     173.723 133.506 211.526  1.00 75.93           O
ATOM   3532  CB  TYR A 532     176.431 132.279 211.739  1.00 75.93           C
ATOM   3533  CG  TYR A 532     177.926 132.336 211.950  1.00 75.93           C
ATOM   3534  CD1 TYR A 532     178.790 132.825 210.976  1.00 75.93           C
ATOM   3535  CD2 TYR A 532     178.486 131.873 213.134  1.00 75.93           C
ATOM   3536  CE1 TYR A 532     180.158 132.851 211.175  1.00 75.93           C
ATOM   3537  CE2 TYR A 532     179.854 131.908 213.354  1.00 75.93           C
ATOM   3538  CZ  TYR A 532     180.694 132.403 212.370  1.00 75.93           C
ATOM   3539  OH  TYR A 532     182.042 132.439 212.572  1.00 75.93           O
ATOM   3540  N   LYS A 533     173.794 132.574 209.466  1.00 70.13           N
ATOM   3541  CA  LYS A 533     172.355 132.465 209.306  1.00 70.13           C
ATOM   3542  C   LYS A 533     171.964 130.991 209.217  1.00 70.13           C
ATOM   3543  O   LYS A 533     172.819 130.131 209.030  1.00 70.13           O
ATOM   3544  CB  LYS A 533     171.893 133.158 208.024  1.00 70.13           C
ATOM   3545  CG  LYS A 533     172.600 134.452 207.660  1.00 70.13           C
ATOM   3546  CD  LYS A 533     171.990 135.146 206.464  1.00 70.13           C
ATOM   3547  CE  LYS A 533     171.874 134.274 205.230  1.00 70.13           C
ATOM   3548  NZ  LYS A 533     171.337 135.004 204.062  1.00 70.13           N
ATOM   3549  N   PRO A 534     170.673 130.658 209.421  1.00 70.40           N
ATOM   3550  CA  PRO A 534     170.143 129.375 208.962  1.00 70.40           C
ATOM   3551  C   PRO A 534     170.203 129.300 207.434  1.00 70.40           C
ATOM   3552  O   PRO A 534     170.523 130.289 206.768  1.00 70.40           O
ATOM   3553  CB  PRO A 534     168.690 129.421 209.471  1.00 70.40           C
ATOM   3554  CG  PRO A 534     168.714 130.403 210.618  1.00 70.40           C
ATOM   3555  CD  PRO A 534     169.686 131.463 210.163  1.00 70.40           C
ATOM   3556  N   PRO A 535     169.876 128.144 206.805  1.00 77.10           N
ATOM   3557  CA  PRO A 535     169.787 128.085 205.346  1.00 77.10           C
ATOM   3558  C   PRO A 535     168.808 129.143 204.842  1.00 77.10           C
ATOM   3559  O   PRO A 535     167.846 129.479 205.528  1.00 77.10           O
ATOM   3560  CB  PRO A 535     169.287 126.659 205.074  1.00 77.10           C
ATOM   3561  CG  PRO A 535     168.672 126.199 206.384  1.00 77.10           C
ATOM   3562  CD  PRO A 535     169.530 126.859 207.442  1.00 77.10           C
ATOM   3563  N   PRO A 536     168.985 129.689 203.620  1.00 78.67           N
ATOM   3564  CA  PRO A 536     168.064 130.697 203.085  1.00 78.67           C
ATOM   3565  C   PRO A 536     166.609 130.220 203.103  1.00 78.67           C
ATOM   3566  O   PRO A 536     165.702 131.011 203.346  1.00 78.67           O
ATOM   3567  CB  PRO A 536     168.540 130.910 201.646  1.00 78.67           C
ATOM   3568  CG  PRO A 536     169.990 130.483 201.677  1.00 78.67           C
ATOM   3569  CD  PRO A 536     170.029 129.326 202.652  1.00 78.67           C
ATOM   3570  N   GLN A 537     166.401 128.919 202.857  1.00 75.58           N
ATOM   3571  CA  GLN A 537     165.079 128.325 202.996  1.00 75.58           C
ATOM   3572  C   GLN A 537     164.746 128.208 204.481  1.00 75.58           C
ATOM   3573  O   GLN A 537     165.631 128.339 205.322  1.00 75.58           O
ATOM   3574  CB  GLN A 537     165.000 126.998 202.237  1.00 75.58           C
ATOM   3575  CG  GLN A 537     165.966 125.936 202.746  1.00 75.58           C
ATOM   3576  CD  GLN A 537     165.490 124.519 202.525  1.00 75.58           C
ATOM   3577  OE1 GLN A 537     164.297 124.255 202.385  1.00 75.58           O
ATOM   3578  NE2 GLN A 537     166.429 123.583 202.508  1.00 75.58           N
ATOM   3579  N   ARG A 538     163.473 127.945 204.807  1.00 64.92           N
ATOM   3580  CA  ARG A 538     163.066 127.701 206.188  1.00 64.92           C
ATOM   3581  C   ARG A 538     163.487 128.880 207.073  1.00 64.92           C
ATOM   3582  O   ARG A 538     164.067 128.712 208.147  1.00 64.92           O
ATOM   3583  CB  ARG A 538     163.647 126.370 206.684  1.00 64.92           C
ATOM   3584  CG  ARG A 538     162.989 125.135 206.091  1.00 64.92           C
ATOM   3585  CD  ARG A 538     163.332 123.819 206.759  1.00 64.92           C
ATOM   3586  NE  ARG A 538     162.828 123.794 208.127  1.00 64.92           N
ATOM   3587  CZ  ARG A 538     163.524 124.144 209.205  1.00 64.92           C
ATOM   3588  NH1 ARG A 538     164.785 124.528 209.096  1.00 64.92           N
ATOM   3589  NH2 ARG A 538     162.957 124.087 210.398  1.00 64.92           N
ATOM   3590  N   MET A 539     163.308 130.085 206.531  1.00 41.79           N
ATOM   3591  CA  MET A 539     163.532 131.331 207.244  1.00 41.79           C
ATOM   3592  C   MET A 539     162.694 132.389 206.536  1.00 41.79           C
ATOM   3593  O   MET A 539     163.074 132.906 205.491  1.00 41.79           O
ATOM   3594  CB  MET A 539     165.011 131.731 207.227  1.00 41.79           C
ATOM   3595  CG  MET A 539     165.341 132.786 208.251  1.00 41.79           C
ATOM   3596  SD  MET A 539     166.856 133.636 207.787  1.00 41.79           S
ATOM   3597  CE  MET A 539     167.183 134.565 209.283  1.00 41.79           C
ATOM   3598  N   PHE A 540     161.515 132.659 207.094  1.00 32.21           N
ATOM   3599  CA  PHE A 540     160.484 133.394 206.387  1.00 32.21           C
ATOM   3600  C   PHE A 540     160.573 134.888 206.664  1.00 32.21           C
ATOM   3601  O   PHE A 540     160.612 135.320 207.814  1.00 32.21           O
ATOM   3602  CB  PHE A 540     159.100 132.850 206.727  1.00 32.21           C
ATOM   3603  CG  PHE A 540     158.046 133.334 205.773  1.00 32.21           C
ATOM   3604  CD1 PHE A 540     158.163 133.101 204.409  1.00 32.21           C
ATOM   3605  CD2 PHE A 540     156.964 134.061 206.237  1.00 32.21           C
ATOM   3606  CE1 PHE A 540     157.195 133.560 203.527  1.00 32.21           C
ATOM   3607  CE2 PHE A 540     155.990 134.512 205.357  1.00 32.21           C
ATOM   3608  CZ  PHE A 540     156.106 134.259 204.006  1.00 32.21           C
ATOM   3609  N   TYR A 541     160.544 135.672 205.579  1.00 36.54           N
ATOM   3610  CA  TYR A 541     160.739 137.107 205.609  1.00 36.54           C
ATOM   3611  C   TYR A 541     159.445 137.801 205.193  1.00 36.54           C
ATOM   3612  O   TYR A 541     159.097 137.839 204.016  1.00 36.54           O
ATOM   3613  CB  TYR A 541     161.878 137.480 204.654  1.00 36.54           C
ATOM   3614  CG  TYR A 541     163.256 137.155 205.160  1.00 36.54           C
ATOM   3615  CD1 TYR A 541     163.959 138.079 205.914  1.00 36.54           C
ATOM   3616  CD2 TYR A 541     163.854 135.927 204.901  1.00 36.54           C
ATOM   3617  CE1 TYR A 541     165.242 137.812 206.363  1.00 36.54           C
ATOM   3618  CE2 TYR A 541     165.126 135.636 205.369  1.00 36.54           C
ATOM   3619  CZ  TYR A 541     165.803 136.570 206.129  1.00 36.54           C
ATOM   3620  OH  TYR A 541     167.052 136.281 206.578  1.00 36.54           O
ATOM   3621  N   ILE A 542     158.759 138.405 206.162  1.00 35.79           N
ATOM   3622  CA  ILE A 542     157.639 139.280 205.845  1.00 35.79           C
ATOM   3623  C   ILE A 542     158.154 140.710 205.717  1.00 35.79           C
ATOM   3624  O   ILE A 542     158.950 141.144 206.537  1.00 35.79           O
ATOM   3625  CB  ILE A 542     156.540 139.161 206.911  1.00 35.79           C
ATOM   3626  CG1 ILE A 542     156.088 137.708 207.056  1.00 35.79           C
ATOM   3627  CG2 ILE A 542     155.379 140.096 206.611  1.00 35.79           C
ATOM   3628  CD1 ILE A 542     155.047 137.497 208.116  1.00 35.79           C
ATOM   3629  N   PRO A 543     157.768 141.473 204.672  1.00 36.77           N
ATOM   3630  CA  PRO A 543     158.179 142.872 204.577  1.00 36.77           C
ATOM   3631  C   PRO A 543     157.163 143.826 205.203  1.00 36.77           C
ATOM   3632  O   PRO A 543     156.080 143.416 205.631  1.00 36.77           O
ATOM   3633  CB  PRO A 543     158.243 143.060 203.057  1.00 36.77           C
ATOM   3634  CG  PRO A 543     157.095 142.210 202.555  1.00 36.77           C
ATOM   3635  CD  PRO A 543     156.973 141.038 203.511  1.00 36.77           C
ATOM   3636  N   GLN A 544     157.510 145.121 205.189  1.00 37.86           N
ATOM   3637  CA  GLN A 544     156.678 146.164 205.775  1.00 37.86           C
ATOM   3638  C   GLN A 544     155.359 146.244 205.009  1.00 37.86           C
ATOM   3639  O   GLN A 544     154.298 146.015 205.584  1.00 37.86           O
ATOM   3640  CB  GLN A 544     157.352 147.534 205.698  1.00 37.86           C
ATOM   3641  CG  GLN A 544     158.467 147.761 206.713  1.00 37.86           C
ATOM   3642  CD  GLN A 544     158.902 149.204 206.845  1.00 37.86           C
ATOM   3643  OE1 GLN A 544     158.210 150.128 206.418  1.00 37.86           O
ATOM   3644  NE2 GLN A 544     160.075 149.419 207.422  1.00 37.86           N
ATOM   3645  N   ARG A 545     155.448 146.578 203.713  1.00 35.57           N
ATOM   3646  CA  ARG A 545     154.254 146.788 202.907  1.00 35.57           C
ATOM   3647  C   ARG A 545     153.706 145.428 202.496  1.00 35.57           C
ATOM   3648  O   ARG A 545     154.371 144.684 201.779  1.00 35.57           O
ATOM   3649  CB  ARG A 545     154.553 147.634 201.668  1.00 35.57           C
ATOM   3650  CG  ARG A 545     155.074 149.031 201.971  1.00 35.57           C
ATOM   3651  CD  ARG A 545     155.668 149.708 200.741  1.00 35.57           C
ATOM   3652  NE  ARG A 545     154.827 149.692 199.545  1.00 35.57           N
ATOM   3653  CZ  ARG A 545     155.201 149.274 198.335  1.00 35.57           C
ATOM   3654  NH1 ARG A 545     154.338 149.305 197.334  1.00 35.57           N
ATOM   3655  NH2 ARG A 545     156.433 148.847 198.120  1.00 35.57           N
ATOM   3656  N   PRO A 546     152.467 145.052 202.890  1.00 34.20           N
ATOM   3657  CA  PRO A 546     151.927 143.745 202.502  1.00 34.20           C
ATOM   3658  C   PRO A 546     151.843 143.620 200.984  1.00 34.20           C
ATOM   3659  O   PRO A 546     151.661 144.616 200.274  1.00 34.20           O
ATOM   3660  CB  PRO A 546     150.542 143.689 203.143  1.00 34.20           C
ATOM   3661  CG  PRO A 546     150.200 145.149 203.376  1.00 34.20           C
ATOM   3662  CD  PRO A 546     151.515 145.834 203.689  1.00 34.20           C
ATOM   3663  N   TYR A 547     152.094 142.399 200.499  1.00 22.67           N
ATOM   3664  CA  TYR A 547     152.153 142.148 199.067  1.00 22.67           C
ATOM   3665  C   TYR A 547     151.169 141.047 198.683  1.00 22.67           C
ATOM   3666  O   TYR A 547     151.243 139.947 199.215  1.00 22.67           O
ATOM   3667  CB  TYR A 547     153.587 141.860 198.607  1.00 22.67           C
ATOM   3668  CG  TYR A 547     153.683 141.497 197.146  1.00 22.67           C
ATOM   3669  CD1 TYR A 547     153.459 142.460 196.177  1.00 22.67           C
ATOM   3670  CD2 TYR A 547     153.959 140.202 196.725  1.00 22.67           C
ATOM   3671  CE1 TYR A 547     153.524 142.159 194.826  1.00 22.67           C
ATOM   3672  CE2 TYR A 547     154.001 139.882 195.378  1.00 22.67           C
ATOM   3673  CZ  TYR A 547     153.793 140.864 194.427  1.00 22.67           C
ATOM   3674  OH  TYR A 547     153.855 140.577 193.099  1.00 22.67           O
ATOM   3675  N   MET A 548     150.236 141.383 197.789  1.00 23.75           N
ATOM   3676  CA  MET A 548     149.254 140.429 197.299  1.00 23.75           C
ATOM   3677  C   MET A 548     149.484 140.298 195.792  1.00 23.75           C
ATOM   3678  O   MET A 548     149.454 141.309 195.081  1.00 23.75           O
ATOM   3679  CB  MET A 548     147.834 140.950 197.556  1.00 23.75           C
ATOM   3680  CG  MET A 548     147.541 141.308 199.003  1.00 23.75           C
ATOM   3681  SD  MET A 548     147.468 139.856 200.076  1.00 23.75           S
ATOM   3682  CE  MET A 548     146.068 138.993 199.370  1.00 23.75           C
ATOM   3683  N   SER A 549     149.771 139.074 195.308  1.00 25.51           N
ATOM   3684  CA  SER A 549     150.089 138.862 193.895  1.00 25.51           C
ATOM   3685  C   SER A 549     148.801 138.786 193.080  1.00 25.51           C
ATOM   3686  O   SER A 549     147.726 138.749 193.663  1.00 25.51           O
ATOM   3687  CB  SER A 549     150.926 137.633 193.683  1.00 25.51           C
ATOM   3688  OG  SER A 549     150.124 136.468 193.629  1.00 25.51           O
ATOM   3689  N   VAL A 550     148.931 138.756 191.745  1.00 35.68           N
ATOM   3690  CA  VAL A 550     147.785 138.708 190.850  1.00 35.68           C
ATOM   3691  C   VAL A 550     147.451 137.251 190.519  1.00 35.68           C
ATOM   3692  O   VAL A 550     147.701 136.766 189.421  1.00 35.68           O
ATOM   3693  CB  VAL A 550     147.958 139.626 189.616  1.00 35.68           C
ATOM   3694  CG1 VAL A 550     147.718 141.084 189.981  1.00 35.68           C
ATOM   3695  CG2 VAL A 550     149.323 139.480 188.960  1.00 35.68           C
ATOM   3696  N   GLY A 551     146.901 136.548 191.515  1.00 36.34           N
ATOM   3697  CA  GLY A 551     146.420 135.181 191.402  1.00 36.34           C
ATOM   3698  C   GLY A 551     145.060 135.051 192.086  1.00 36.34           C
ATOM   3699  O   GLY A 551     144.405 136.062 192.328  1.00 36.34           O
ATOM   3700  N   SER A 552     144.657 133.811 192.381  1.00 54.22           N
ATOM   3701  CA  SER A 552     143.453 133.512 193.145  1.00 54.22           C
ATOM   3702  C   SER A 552     143.771 133.547 194.635  1.00 54.22           C
ATOM   3703  O   SER A 552     144.932 133.603 194.996  1.00 54.22           O
ATOM   3704  CB  SER A 552     142.903 132.170 192.744  1.00 54.22           C
ATOM   3705  OG  SER A 552     143.956 131.245 192.557  1.00 54.22           O
ATOM   3706  N   LEU A 553     142.747 133.504 195.492  1.00 53.93           N
ATOM   3707  CA  LEU A 553     142.934 133.501 196.934  1.00 53.93           C
ATOM   3708  C   LEU A 553     143.823 132.335 197.356  1.00 53.93           C
ATOM   3709  O   LEU A 553     144.534 132.450 198.354  1.00 53.93           O
ATOM   3710  CB  LEU A 553     141.574 133.458 197.643  1.00 53.93           C
ATOM   3711  CG  LEU A 553     141.580 133.733 199.151  1.00 53.93           C
ATOM   3712  CD1 LEU A 553     141.823 135.202 199.485  1.00 53.93           C
ATOM   3713  CD2 LEU A 553     140.267 133.298 199.782  1.00 53.93           C
ATOM   3714  N   ARG A 554     143.780 131.216 196.612  1.00 46.84           N
ATOM   3715  CA  ARG A 554     144.712 130.122 196.846  1.00 46.84           C
ATOM   3716  C   ARG A 554     146.154 130.616 196.701  1.00 46.84           C
ATOM   3717  O   ARG A 554     147.019 130.202 197.473  1.00 46.84           O
ATOM   3718  CB  ARG A 554     144.413 128.909 195.960  1.00 46.84           C
ATOM   3719  CG  ARG A 554     145.524 127.869 195.905  1.00 46.84           C
ATOM   3720  CD  ARG A 554     145.080 126.554 195.292  1.00 46.84           C
ATOM   3721  NE  ARG A 554     144.409 126.654 194.002  1.00 46.84           N
ATOM   3722  CZ  ARG A 554     143.090 126.612 193.804  1.00 46.84           C
ATOM   3723  NH1 ARG A 554     142.261 126.513 194.832  1.00 46.84           N
ATOM   3724  NH2 ARG A 554     142.606 126.729 192.583  1.00 46.84           N
ATOM   3725  N   ASP A 555     146.421 131.415 195.659  1.00 37.97           N
ATOM   3726  CA  ASP A 555     147.782 131.820 195.330  1.00 37.97           C
ATOM   3727  C   ASP A 555     148.234 133.023 196.164  1.00 37.97           C
ATOM   3728  O   ASP A 555     149.345 133.517 195.964  1.00 37.97           O
ATOM   3729  CB  ASP A 555     147.962 132.053 193.824  1.00 37.97           C
ATOM   3730  CG  ASP A 555     149.414 132.127 193.376  1.00 37.97           C
ATOM   3731  OD1 ASP A 555     150.281 131.545 194.080  1.00 37.97           O
ATOM   3732  OD2 ASP A 555     149.677 132.818 192.364  1.00 37.97           O
ATOM   3733  N   GLN A 556     147.384 133.481 197.100  1.00 31.37           N
ATOM   3734  CA  GLN A 556     147.770 134.525 198.045  1.00 31.37           C
ATOM   3735  C   GLN A 556     148.284 133.910 199.344  1.00 31.37           C
ATOM   3736  O   GLN A 556     149.315 134.344 199.847  1.00 31.37           O
ATOM   3737  CB  GLN A 556     146.617 135.477 198.340  1.00 31.37           C
ATOM   3738  CG  GLN A 556     145.960 136.049 197.100  1.00 31.37           C
ATOM   3739  CD  GLN A 556     146.973 136.697 196.192  1.00 31.37           C
ATOM   3740  OE1 GLN A 556     147.533 137.744 196.497  1.00 31.37           O
ATOM   3741  NE2 GLN A 556     147.232 136.060 195.070  1.00 31.37           N
ATOM   3742  N   VAL A 557     147.597 132.865 199.832  1.00 21.39           N
ATOM   3743  CA  VAL A 557     147.960 132.197 201.069  1.00 21.39           C
ATOM   3744  C   VAL A 557     149.174 131.300 200.850  1.00 21.39           C
ATOM   3745  O   VAL A 557     149.663 130.726 201.814  1.00 21.39           O
ATOM   3746  CB  VAL A 557     146.766 131.430 201.679  1.00 21.39           C
ATOM   3747  CG1 VAL A 557     147.131 130.738 202.982  1.00 21.39           C
ATOM   3748  CG2 VAL A 557     145.558 132.325 201.891  1.00 21.39           C
ATOM   3749  N   ILE A 558     149.645 131.132 199.602  1.00 29.25           N
ATOM   3750  CA  ILE A 558     150.852 130.371 199.307  1.00 29.25           C
ATOM   3751  C   ILE A 558     151.682 131.143 198.278  1.00 29.25           C
ATOM   3752  O   ILE A 558     152.243 130.513 197.401  1.00 29.25           O
ATOM   3753  CB  ILE A 558     150.504 128.942 198.805  1.00 29.25           C
ATOM   3754  CG1 ILE A 558     149.860 128.946 197.412  1.00 29.25           C
ATOM   3755  CG2 ILE A 558     149.641 128.194 199.804  1.00 29.25           C
ATOM   3756  CD1 ILE A 558     148.969 127.773 197.079  1.00 29.25           C
ATOM   3757  N   TYR A 559     151.754 132.481 198.359  1.00 26.92           N
ATOM   3758  CA  TYR A 559     152.354 133.306 197.306  1.00 26.92           C
ATOM   3759  C   TYR A 559     153.767 132.874 196.902  1.00 26.92           C
ATOM   3760  O   TYR A 559     154.028 132.761 195.701  1.00 26.92           O
ATOM   3761  CB  TYR A 559     152.317 134.810 197.589  1.00 26.92           C
ATOM   3762  CG  TYR A 559     153.362 135.557 196.794  1.00 26.92           C
ATOM   3763  CD1 TYR A 559     153.288 135.594 195.409  1.00 26.92           C
ATOM   3764  CD2 TYR A 559     154.453 136.159 197.405  1.00 26.92           C
ATOM   3765  CE1 TYR A 559     154.270 136.200 194.646  1.00 26.92           C
ATOM   3766  CE2 TYR A 559     155.433 136.789 196.656  1.00 26.92           C
ATOM   3767  CZ  TYR A 559     155.332 136.824 195.273  1.00 26.92           C
ATOM   3768  OH  TYR A 559     156.283 137.444 194.517  1.00 26.92           O
ATOM   3769  N   PRO A 560     154.764 132.762 197.816  1.00 26.63           N
ATOM   3770  CA  PRO A 560     156.098 132.310 197.425  1.00 26.63           C
ATOM   3771  C   PRO A 560     156.110 131.034 196.591  1.00 26.63           C
ATOM   3772  O   PRO A 560     157.022 130.854 195.796  1.00 26.63           O
ATOM   3773  CB  PRO A 560     156.811 132.017 198.749  1.00 26.63           C
ATOM   3774  CG  PRO A 560     156.122 132.919 199.745  1.00 26.63           C
ATOM   3775  CD  PRO A 560     154.708 133.125 199.240  1.00 26.63           C
ATOM   3776  N   ASP A 561     155.083 130.181 196.744  1.00 33.69           N
ATOM   3777  CA  ASP A 561     154.961 128.897 196.061  1.00 33.69           C
ATOM   3778  C   ASP A 561     153.896 129.012 194.965  1.00 33.69           C
ATOM   3779  O   ASP A 561     153.418 130.107 194.690  1.00 33.69           O
ATOM   3780  CB  ASP A 561     154.633 127.787 197.067  1.00 33.69           C
ATOM   3781  CG  ASP A 561     155.839 127.020 197.591  1.00 33.69           C
ATOM   3782  OD1 ASP A 561     156.978 127.402 197.244  1.00 33.69           O
ATOM   3783  OD2 ASP A 561     155.622 126.040 198.324  1.00 33.69           O
ATOM   3784  N   SER A 562     153.525 127.879 194.356  1.00 55.88           N
ATOM   3785  CA  SER A 562     152.536 127.837 193.290  1.00 55.88           C
ATOM   3786  C   SER A 562     151.682 126.583 193.441  1.00 55.88           C
ATOM   3787  O   SER A 562     152.081 125.651 194.132  1.00 55.88           O
ATOM   3788  CB  SER A 562     153.211 127.915 191.944  1.00 55.88           C
ATOM   3789  OG  SER A 562     154.338 127.054 191.876  1.00 55.88           O
ATOM   3790  N   VAL A 563     150.542 126.552 192.751  1.00 55.66           N
ATOM   3791  CA  VAL A 563     149.649 125.403 192.797  1.00 55.66           C
ATOM   3792  C   VAL A 563     150.428 124.149 192.392  1.00 55.66           C
ATOM   3793  O   VAL A 563     150.271 123.108 193.023  1.00 55.66           O
ATOM   3794  CB  VAL A 563     148.362 125.615 191.977  1.00 55.66           C
ATOM   3795  CG1 VAL A 563     147.369 124.490 192.222  1.00 55.66           C
ATOM   3796  CG2 VAL A 563     147.711 126.955 192.287  1.00 55.66           C
ATOM   3797  N   GLU A 564     151.345 124.290 191.420  1.00 69.46           N
ATOM   3798  CA  GLU A 564     152.178 123.188 190.967  1.00 69.46           C
ATOM   3799  C   GLU A 564     152.834 122.496 192.157  1.00 69.46           C
ATOM   3800  O   GLU A 564     152.723 121.277 192.268  1.00 69.46           O
ATOM   3801  CB  GLU A 564     153.178 123.622 189.897  1.00 69.46           C
ATOM   3802  CG  GLU A 564     152.519 123.850 188.549  1.00 69.46           C
ATOM   3803  CD  GLU A 564     151.859 125.201 188.318  1.00 69.46           C
ATOM   3804  OE1 GLU A 564     152.368 126.206 188.850  1.00 69.46           O
ATOM   3805  OE2 GLU A 564     150.836 125.244 187.602  1.00 69.46           O
ATOM   3806  N   ASP A 565     153.537 123.267 193.015  1.00 59.93           N
ATOM   3807  CA  ASP A 565     154.347 122.719 194.099  1.00 59.93           C
ATOM   3808  C   ASP A 565     153.591 122.643 195.432  1.00 59.93           C
ATOM   3809  O   ASP A 565     154.113 122.078 196.398  1.00 59.93           O
ATOM   3810  CB  ASP A 565     155.701 123.429 194.232  1.00 59.93           C
ATOM   3811  CG  ASP A 565     155.608 124.860 194.725  1.00 59.93           C
ATOM   3812  OD1 ASP A 565     154.866 125.110 195.688  1.00 59.93           O
ATOM   3813  OD2 ASP A 565     156.284 125.718 194.131  1.00 59.93           O
ATOM   3814  N   MET A 566     152.386 123.230 195.500  1.00 61.90           N
ATOM   3815  CA  MET A 566     151.513 123.029 196.650  1.00 61.90           C
ATOM   3816  C   MET A 566     151.074 121.569 196.673  1.00 61.90           C
ATOM   3817  O   MET A 566     150.963 120.989 197.745  1.00 61.90           O
ATOM   3818  CB  MET A 566     150.287 123.944 196.631  1.00 61.90           C
ATOM   3819  CG  MET A 566     149.628 124.081 197.992  1.00 61.90           C
ATOM   3820  SD  MET A 566     147.969 123.362 198.050  1.00 61.90           S
ATOM   3821  CE  MET A 566     147.079 124.459 196.946  1.00 61.90           C
ATOM   3822  N   GLN A 567     150.818 120.996 195.485  1.00 68.30           N
ATOM   3823  CA  GLN A 567     150.454 119.593 195.323  1.00 68.30           C
ATOM   3824  C   GLN A 567     151.620 118.655 195.643  1.00 68.30           C
ATOM   3825  O   GLN A 567     151.385 117.576 196.192  1.00 68.30           O
ATOM   3826  CB  GLN A 567     149.924 119.299 193.914  1.00 68.30           C
ATOM   3827  CG  GLN A 567     148.758 120.164 193.446  1.00 68.30           C
ATOM   3828  CD  GLN A 567     147.713 120.415 194.505  1.00 68.30           C
ATOM   3829  OE1 GLN A 567     146.959 119.522 194.877  1.00 68.30           O
ATOM   3830  NE2 GLN A 567     147.714 121.629 195.034  1.00 68.30           N
ATOM   3831  N   ARG A 568     152.849 119.051 195.271  1.00 73.50           N
ATOM   3832  CA  ARG A 568     154.031 118.238 195.529  1.00 73.50           C
ATOM   3833  C   ARG A 568     154.230 118.089 197.038  1.00 73.50           C
ATOM   3834  O   ARG A 568     154.489 116.981 197.510  1.00 73.50           O
ATOM   3835  CB  ARG A 568     155.282 118.819 194.872  1.00 73.50           C
ATOM   3836  CG  ARG A 568     155.252 118.856 193.351  1.00 73.50           C
ATOM   3837  CD  ARG A 568     156.595 119.066 192.686  1.00 73.50           C
ATOM   3838  NE  ARG A 568     157.215 120.333 193.056  1.00 73.50           N
ATOM   3839  CZ  ARG A 568     158.136 120.486 194.004  1.00 73.50           C
ATOM   3840  NH1 ARG A 568     158.630 121.687 194.256  1.00 73.50           N
ATOM   3841  NH2 ARG A 568     158.572 119.445 194.694  1.00 73.50           N
ATOM   3842  N   LYS A 569     154.061 119.197 197.780  1.00 66.31           N
ATOM   3843  CA  LYS A 569     154.126 119.170 199.239  1.00 66.31           C
ATOM   3844  C   LYS A 569     152.943 118.362 199.769  1.00 66.31           C
ATOM   3845  O   LYS A 569     151.948 118.200 199.070  1.00 66.31           O
ATOM   3846  CB  LYS A 569     154.138 120.591 199.802  1.00 66.31           C
ATOM   3847  CG  LYS A 569     155.439 121.359 199.591  1.00 66.31           C
ATOM   3848  CD  LYS A 569     155.315 122.863 199.791  1.00 66.31           C
ATOM   3849  CE  LYS A 569     156.598 123.513 200.275  1.00 66.31           C
ATOM   3850  NZ  LYS A 569     156.817 123.304 201.726  1.00 66.31           N
ATOM   3851  N   GLY A 570     153.065 117.863 201.004  1.00 73.04           N
ATOM   3852  CA  GLY A 570     152.045 117.033 201.629  1.00 73.04           C
ATOM   3853  C   GLY A 570     150.703 117.744 201.804  1.00 73.04           C
ATOM   3854  O   GLY A 570     149.677 117.087 201.920  1.00 73.04           O
ATOM   3855  N   TYR A 571     150.736 119.085 201.786  1.00 72.24           N
ATOM   3856  CA  TYR A 571     149.570 119.931 202.036  1.00 72.24           C
ATOM   3857  C   TYR A 571     148.604 119.863 200.855  1.00 72.24           C
ATOM   3858  O   TYR A 571     148.974 119.420 199.770  1.00 72.24           O
ATOM   3859  CB  TYR A 571     149.965 121.393 202.294  1.00 72.24           C
ATOM   3860  CG  TYR A 571     151.225 121.596 203.097  1.00 72.24           C
ATOM   3861  CD1 TYR A 571     151.302 121.250 204.442  1.00 72.24           C
ATOM   3862  CD2 TYR A 571     152.364 122.108 202.495  1.00 72.24           C
ATOM   3863  CE1 TYR A 571     152.482 121.395 205.157  1.00 72.24           C
ATOM   3864  CE2 TYR A 571     153.546 122.278 203.201  1.00 72.24           C
ATOM   3865  CZ  TYR A 571     153.604 121.918 204.536  1.00 72.24           C
ATOM   3866  OH  TYR A 571     154.762 122.079 205.238  1.00 72.24           O
ATOM   3867  N   SER A 572     147.360 120.305 201.074  1.00 78.75           N
ATOM   3868  CA  SER A 572     146.294 120.346 200.086  1.00 78.75           C
ATOM   3869  C   SER A 572     145.434 121.566 200.403  1.00 78.75           C
ATOM   3870  O   SER A 572     145.675 122.202 201.420  1.00 78.75           O
ATOM   3871  CB  SER A 572     145.474 119.075 200.158  1.00 78.75           C
ATOM   3872  OG  SER A 572     144.646 119.068 201.320  1.00 78.75           O
ATOM   3873  N   GLU A 573     144.372 121.815 199.621  1.00 69.86           N
ATOM   3874  CA  GLU A 573     143.503 122.966 199.830  1.00 69.86           C
ATOM   3875  C   GLU A 573     142.874 122.943 201.225  1.00 69.86           C
ATOM   3876  O   GLU A 573     142.753 123.994 201.839  1.00 69.86           O
ATOM   3877  CB  GLU A 573     142.479 123.099 198.705  1.00 69.86           C
ATOM   3878  CG  GLU A 573     143.083 123.682 197.436  1.00 69.86           C
ATOM   3879  CD  GLU A 573     142.326 123.412 196.147  1.00 69.86           C
ATOM   3880  OE1 GLU A 573     141.124 123.082 196.218  1.00 69.86           O
ATOM   3881  OE2 GLU A 573     142.948 123.530 195.071  1.00 69.86           O
ATOM   3882  N   GLN A 574     142.566 121.740 201.731  1.00 77.08           N
ATOM   3883  CA  GLN A 574     141.979 121.571 203.049  1.00 77.08           C
ATOM   3884  C   GLN A 574     142.927 122.066 204.143  1.00 77.08           C
ATOM   3885  O   GLN A 574     142.473 122.701 205.093  1.00 77.08           O
ATOM   3886  CB  GLN A 574     141.528 120.127 203.288  1.00 77.08           C
ATOM   3887  CG  GLN A 574     141.037 119.849 204.707  1.00 77.08           C
ATOM   3888  CD  GLN A 574     139.997 120.821 205.212  1.00 77.08           C
ATOM   3889  OE1 GLN A 574     140.074 121.310 206.335  1.00 77.08           O
ATOM   3890  NE2 GLN A 574     139.012 121.112 204.379  1.00 77.08           N
ATOM   3891  N   ASP A 575     144.230 121.765 204.005  1.00 69.43           N
ATOM   3892  CA  ASP A 575     145.231 122.228 204.962  1.00 69.43           C
ATOM   3893  C   ASP A 575     145.316 123.754 204.944  1.00 69.43           C
ATOM   3894  O   ASP A 575     145.475 124.359 206.000  1.00 69.43           O
ATOM   3895  CB  ASP A 575     146.613 121.598 204.763  1.00 69.43           C
ATOM   3896  CG  ASP A 575     146.764 120.193 205.317  1.00 69.43           C
ATOM   3897  OD1 ASP A 575     146.942 120.054 206.549  1.00 69.43           O
ATOM   3898  OD2 ASP A 575     146.731 119.258 204.506  1.00 69.43           O
ATOM   3899  N   LEU A 576     145.220 124.362 203.750  1.00 59.49           N
ATOM   3900  CA  LEU A 576     145.232 125.810 203.595  1.00 59.49           C
ATOM   3901  C   LEU A 576     144.006 126.440 204.250  1.00 59.49           C
ATOM   3902  O   LEU A 576     144.076 127.617 204.559  1.00 59.49           O
ATOM   3903  CB  LEU A 576     145.291 126.216 202.115  1.00 59.49           C
ATOM   3904  CG  LEU A 576     146.487 125.724 201.300  1.00 59.49           C
ATOM   3905  CD1 LEU A 576     146.518 126.365 199.926  1.00 59.49           C
ATOM   3906  CD2 LEU A 576     147.796 125.949 202.033  1.00 59.49           C
ATOM   3907  N   GLU A 577     142.878 125.713 204.323  1.00 75.01           N
ATOM   3908  CA  GLU A 577     141.676 126.185 205.002  1.00 75.01           C
ATOM   3909  C   GLU A 577     141.922 126.318 206.509  1.00 75.01           C
ATOM   3910  O   GLU A 577     141.413 127.229 207.150  1.00 75.01           O
ATOM   3911  CB  GLU A 577     140.465 125.289 204.720  1.00 75.01           C
ATOM   3912  CG  GLU A 577     139.151 125.904 205.191  1.00 75.01           C
ATOM   3913  CD  GLU A 577     137.913 125.073 204.903  1.00 75.01           C
ATOM   3914  OE1 GLU A 577     137.973 124.223 203.994  1.00 75.01           O
ATOM   3915  OE2 GLU A 577     136.895 125.272 205.593  1.00 75.01           O
ATOM   3916  N   ALA A 578     142.678 125.375 207.077  1.00 65.68           N
ATOM   3917  CA  ALA A 578     143.055 125.400 208.483  1.00 65.68           C
ATOM   3918  C   ALA A 578     143.924 126.622 208.785  1.00 65.68           C
ATOM   3919  O   ALA A 578     143.668 127.337 209.754  1.00 65.68           O
ATOM   3920  CB  ALA A 578     143.732 124.102 208.861  1.00 65.68           C
ATOM   3921  N   ILE A 579     144.947 126.854 207.951  1.00 63.18           N
ATOM   3922  CA  ILE A 579     145.851 127.984 208.108  1.00 63.18           C
ATOM   3923  C   ILE A 579     145.050 129.285 208.120  1.00 63.18           C
ATOM   3924  O   ILE A 579     145.242 130.114 209.010  1.00 63.18           O
ATOM   3925  CB  ILE A 579     146.962 127.978 207.032  1.00 63.18           C
ATOM   3926  CG1 ILE A 579     147.918 126.784 207.155  1.00 63.18           C
ATOM   3927  CG2 ILE A 579     147.714 129.300 206.969  1.00 63.18           C
ATOM   3928  CD1 ILE A 579     148.515 126.562 208.532  1.00 63.18           C
ATOM   3929  N   LEU A 580     144.113 129.432 207.170  1.00 69.68           N
ATOM   3930  CA  LEU A 580     143.301 130.639 207.054  1.00 69.68           C
ATOM   3931  C   LEU A 580     142.440 130.830 208.307  1.00 69.68           C
ATOM   3932  O   LEU A 580     142.186 131.970 208.676  1.00 69.68           O
ATOM   3933  CB  LEU A 580     142.426 130.517 205.799  1.00 69.68           C
ATOM   3934  CG  LEU A 580     141.831 131.794 205.210  1.00 69.68           C
ATOM   3935  CD1 LEU A 580     142.790 132.386 204.201  1.00 69.68           C
ATOM   3936  CD2 LEU A 580     140.522 131.497 204.505  1.00 69.68           C
ATOM   3937  N   ASP A 581     142.053 129.721 208.963  1.00 73.55           N
ATOM   3938  CA  ASP A 581     141.230 129.734 210.166  1.00 73.55           C
ATOM   3939  C   ASP A 581     141.985 130.354 211.343  1.00 73.55           C
ATOM   3940  O   ASP A 581     141.378 131.123 212.096  1.00 73.55           O
ATOM   3941  CB  ASP A 581     140.688 128.339 210.511  1.00 73.55           C
ATOM   3942  CG  ASP A 581     139.468 128.344 211.423  1.00 73.55           C
ATOM   3943  OD1 ASP A 581     139.650 128.380 212.658  1.00 73.55           O
ATOM   3944  OD2 ASP A 581     138.345 128.320 210.889  1.00 73.55           O
ATOM   3945  N   VAL A 582     143.260 129.975 211.544  1.00 59.90           N
ATOM   3946  CA  VAL A 582     144.055 130.406 212.698  1.00 59.90           C
ATOM   3947  C   VAL A 582     144.273 131.918 212.635  1.00 59.90           C
ATOM   3948  O   VAL A 582     144.267 132.596 213.662  1.00 59.90           O
ATOM   3949  CB  VAL A 582     145.407 129.666 212.832  1.00 59.90           C
ATOM   3950  CG1 VAL A 582     146.163 130.047 214.099  1.00 59.90           C
ATOM   3951  CG2 VAL A 582     145.286 128.159 212.691  1.00 59.90           C
ATOM   3952  N   VAL A 583     144.458 132.443 211.417  1.00 58.64           N
ATOM   3953  CA  VAL A 583     144.639 133.863 211.158  1.00 58.64           C
ATOM   3954  C   VAL A 583     143.347 134.624 211.467  1.00 58.64           C
ATOM   3955  O   VAL A 583     143.421 135.824 211.738  1.00 58.64           O
ATOM   3956  CB  VAL A 583     145.183 134.065 209.727  1.00 58.64           C
ATOM   3957  CG1 VAL A 583     145.277 135.517 209.300  1.00 58.64           C
ATOM   3958  CG2 VAL A 583     146.553 133.417 209.606  1.00 58.64           C
ATOM   3959  N   HIS A 584     142.193 133.927 211.446  1.00 73.30           N
ATOM   3960  CA  HIS A 584     140.867 134.482 211.718  1.00 73.30           C
ATOM   3961  C   HIS A 584     140.355 135.391 210.589  1.00 73.30           C
ATOM   3962  O   HIS A 584     139.773 136.441 210.863  1.00 73.30           O
ATOM   3963  CB  HIS A 584     140.809 135.177 213.093  1.00 73.30           C
ATOM   3964  CG  HIS A 584     141.010 134.264 214.254  1.00 73.30           C
ATOM   3965  ND1 HIS A 584     142.107 134.354 215.087  1.00 73.30           N
ATOM   3966  CD2 HIS A 584     140.262 133.239 214.722  1.00 73.30           C
ATOM   3967  CE1 HIS A 584     142.041 133.416 216.007  1.00 73.30           C
ATOM   3968  NE2 HIS A 584     140.909 132.724 215.812  1.00 73.30           N
ATOM   3969  N   LEU A 585     140.660 135.034 209.333  1.00 73.81           N
ATOM   3970  CA  LEU A 585     140.013 135.627 208.163  1.00 73.81           C
ATOM   3971  C   LEU A 585     139.401 134.511 207.309  1.00 73.81           C
ATOM   3972  O   LEU A 585     139.772 134.342 206.143  1.00 73.81           O
ATOM   3973  CB  LEU A 585     140.927 136.564 207.350  1.00 73.81           C
ATOM   3974  CG  LEU A 585     142.425 136.284 207.231  1.00 73.81           C
ATOM   3975  CD1 LEU A 585     142.744 134.925 206.646  1.00 73.81           C
ATOM   3976  CD2 LEU A 585     143.067 137.350 206.371  1.00 73.81           C
ATOM   3977  N   HIS A 586     138.510 133.728 207.936  1.00 78.68           N
ATOM   3978  CA  HIS A 586     137.786 132.663 207.259  1.00 78.68           C
ATOM   3979  C   HIS A 586     136.616 133.236 206.468  1.00 78.68           C
ATOM   3980  O   HIS A 586     136.179 132.618 205.499  1.00 78.68           O
ATOM   3981  CB  HIS A 586     137.339 131.554 208.227  1.00 78.68           C
ATOM   3982  CG  HIS A 586     137.100 130.244 207.547  1.00 78.68           C
ATOM   3983  ND1 HIS A 586     135.894 129.929 206.955  1.00 78.68           N
ATOM   3984  CD2 HIS A 586     137.901 129.168 207.363  1.00 78.68           C
ATOM   3985  CE1 HIS A 586     135.963 128.722 206.428  1.00 78.68           C
ATOM   3986  NE2 HIS A 586     137.184 128.234 206.670  1.00 78.68           N
ATOM   3987  N   HIS A 587     136.106 134.401 206.897  1.00 88.05           N
ATOM   3988  CA  HIS A 587     135.066 135.112 206.175  1.00 88.05           C
ATOM   3989  C   HIS A 587     135.521 135.468 204.761  1.00 88.05           C
ATOM   3990  O   HIS A 587     134.676 135.634 203.895  1.00 88.05           O
ATOM   3991  CB  HIS A 587     134.651 136.345 206.984  1.00 88.05           C
ATOM   3992  CG  HIS A 587     135.671 137.430 206.967  1.00 88.05           C
ATOM   3993  ND1 HIS A 587     136.833 137.368 207.705  1.00 88.05           N
ATOM   3994  CD2 HIS A 587     135.691 138.618 206.326  1.00 88.05           C
ATOM   3995  CE1 HIS A 587     137.547 138.457 207.496  1.00 88.05           C
ATOM   3996  NE2 HIS A 587     136.863 139.243 206.653  1.00 88.05           N
ATOM   3997  N   ILE A 588     136.831 135.624 204.529  1.00 79.96           N
ATOM   3998  CA  ILE A 588     137.332 135.833 203.177  1.00 79.96           C
ATOM   3999  C   ILE A 588     137.025 134.634 202.280  1.00 79.96           C
ATOM   4000  O   ILE A 588     136.440 134.801 201.202  1.00 79.96           O
ATOM   4001  CB  ILE A 588     138.824 136.215 203.190  1.00 79.96           C
ATOM   4002  CG1 ILE A 588     139.051 137.461 204.047  1.00 79.96           C
ATOM   4003  CG2 ILE A 588     139.350 136.397 201.775  1.00 79.96           C
ATOM   4004  CD1 ILE A 588     138.347 138.711 203.565  1.00 79.96           C
ATOM   4005  N   LEU A 589     137.404 133.430 202.735  1.00 82.60           N
ATOM   4006  CA  LEU A 589     137.093 132.219 201.989  1.00 82.60           C
ATOM   4007  C   LEU A 589     135.592 132.142 201.721  1.00 82.60           C
ATOM   4008  O   LEU A 589     135.193 131.821 200.602  1.00 82.60           O
ATOM   4009  CB  LEU A 589     137.582 130.974 202.737  1.00 82.60           C
ATOM   4010  CG  LEU A 589     137.360 129.644 202.009  1.00 82.60           C
ATOM   4011  CD1 LEU A 589     138.440 128.619 202.332  1.00 82.60           C
ATOM   4012  CD2 LEU A 589     135.982 129.072 202.313  1.00 82.60           C
ATOM   4013  N   GLN A 590     134.784 132.440 202.749  1.00 87.79           N
ATOM   4014  CA  GLN A 590     133.336 132.400 202.612  1.00 87.79           C
ATOM   4015  C   GLN A 590     132.860 133.353 201.511  1.00 87.79           C
ATOM   4016  O   GLN A 590     132.250 132.918 200.537  1.00 87.79           O
ATOM   4017  CB  GLN A 590     132.646 132.683 203.949  1.00 87.79           C
ATOM   4018  CG  GLN A 590     132.895 131.628 205.014  1.00 87.79           C
ATOM   4019  CD  GLN A 590     132.236 131.889 206.349  1.00 87.79           C
ATOM   4020  OE1 GLN A 590     131.746 132.978 206.654  1.00 87.79           O
ATOM   4021  NE2 GLN A 590     132.242 130.865 207.182  1.00 87.79           N
ATOM   4022  N   ARG A 591     133.140 134.653 201.664  1.00 86.97           N
ATOM   4023  CA  ARG A 591     132.470 135.689 200.892  1.00 86.97           C
ATOM   4024  C   ARG A 591     133.199 135.901 199.567  1.00 86.97           C
ATOM   4025  O   ARG A 591     132.574 135.872 198.509  1.00 86.97           O
ATOM   4026  CB  ARG A 591     132.282 136.952 201.749  1.00 86.97           C
ATOM   4027  CG  ARG A 591     132.053 138.258 200.995  1.00 86.97           C
ATOM   4028  CD  ARG A 591     133.246 139.087 200.554  1.00 86.97           C
ATOM   4029  NE  ARG A 591     134.239 139.221 201.609  1.00 86.97           N
ATOM   4030  CZ  ARG A 591     134.272 140.213 202.501  1.00 86.97           C
ATOM   4031  NH1 ARG A 591     133.352 141.163 202.486  1.00 86.97           N
ATOM   4032  NH2 ARG A 591     135.220 140.240 203.420  1.00 86.97           N
ATOM   4033  N   GLU A 592     134.488 136.247 199.643  1.00 82.12           N
ATOM   4034  CA  GLU A 592     135.220 136.793 198.505  1.00 82.12           C
ATOM   4035  C   GLU A 592     135.620 135.687 197.528  1.00 82.12           C
ATOM   4036  O   GLU A 592     136.808 135.471 197.277  1.00 82.12           O
ATOM   4037  CB  GLU A 592     136.423 137.593 199.003  1.00 82.12           C
ATOM   4038  CG  GLU A 592     137.150 138.371 197.930  1.00 82.12           C
ATOM   4039  CD  GLU A 592     136.306 139.332 197.113  1.00 82.12           C
ATOM   4040  OE1 GLU A 592     135.383 139.976 197.669  1.00 82.12           O
ATOM   4041  OE2 GLU A 592     136.621 139.500 195.932  1.00 82.12           O
ATOM   4042  N   GLY A 593     134.618 134.999 196.969  1.00 88.50           N
ATOM   4043  CA  GLY A 593     134.834 133.948 195.979  1.00 88.50           C
ATOM   4044  C   GLY A 593     135.414 132.678 196.604  1.00 88.50           C
ATOM   4045  O   GLY A 593     135.957 132.712 197.707  1.00 88.50           O
ATOM   4046  N   GLY A 594     135.262 131.551 195.898  1.00 79.39           N
ATOM   4047  CA  GLY A 594     135.645 130.255 196.437  1.00 79.39           C
ATOM   4048  C   GLY A 594     137.048 129.826 196.013  1.00 79.39           C
ATOM   4049  O   GLY A 594     137.191 128.883 195.236  1.00 79.39           O
ATOM   4050  N   TRP A 595     138.085 130.486 196.552  1.00 71.77           N
ATOM   4051  CA  TRP A 595     139.483 130.107 196.384  1.00 71.77           C
ATOM   4052  C   TRP A 595     139.968 130.277 194.943  1.00 71.77           C
ATOM   4053  O   TRP A 595     141.125 129.934 194.694  1.00 71.77           O
ATOM   4054  CB  TRP A 595     139.750 128.665 196.852  1.00 71.77           C
ATOM   4055  CG  TRP A 595     140.324 128.457 198.222  1.00 71.77           C
ATOM   4056  CD1 TRP A 595     141.121 129.298 198.945  1.00 71.77           C
ATOM   4057  CD2 TRP A 595     140.182 127.264 199.009  1.00 71.77           C
ATOM   4058  NE1 TRP A 595     141.452 128.723 200.143  1.00 71.77           N
ATOM   4059  CE2 TRP A 595     140.903 127.470 200.205  1.00 71.77           C
ATOM   4060  CE3 TRP A 595     139.524 126.042 198.814  1.00 71.77           C
ATOM   4061  CZ2 TRP A 595     140.949 126.507 201.216  1.00 71.77           C
ATOM   4062  CZ3 TRP A 595     139.585 125.085 199.803  1.00 71.77           C
ATOM   4063  CH2 TRP A 595     140.304 125.311 200.978  1.00 71.77           C
ATOM   4064  N   GLU A 596     139.138 130.815 194.025  1.00 71.91           N
ATOM   4065  CA  GLU A 596     139.449 130.755 192.601  1.00 71.91           C
ATOM   4066  C   GLU A 596     139.311 132.094 191.874  1.00 71.91           C
ATOM   4067  O   GLU A 596     139.776 132.195 190.738  1.00 71.91           O
ATOM   4068  CB  GLU A 596     138.642 129.672 191.870  1.00 71.91           C
ATOM   4069  CG  GLU A 596     139.389 128.350 191.756  1.00 71.91           C
ATOM   4070  CD  GLU A 596     140.428 128.267 190.645  1.00 71.91           C
ATOM   4071  OE1 GLU A 596     141.088 129.291 190.367  1.00 71.91           O
ATOM   4072  OE2 GLU A 596     140.587 127.168 190.062  1.00 71.91           O
ATOM   4073  N   ALA A 597     138.647 133.087 192.480  1.00 65.28           N
ATOM   4074  CA  ALA A 597     138.335 134.325 191.774  1.00 65.28           C
ATOM   4075  C   ALA A 597     139.522 135.286 191.844  1.00 65.28           C
ATOM   4076  O   ALA A 597     139.692 135.945 192.866  1.00 65.28           O
ATOM   4077  CB  ALA A 597     137.073 134.939 192.354  1.00 65.28           C
ATOM   4078  N   MET A 598     140.308 135.424 190.766  1.00 63.45           N
ATOM   4079  CA  MET A 598     141.420 136.353 190.853  1.00 63.45           C
ATOM   4080  C   MET A 598     140.837 137.760 190.936  1.00 63.45           C
ATOM   4081  O   MET A 598     140.308 138.268 189.953  1.00 63.45           O
ATOM   4082  CB  MET A 598     142.381 136.237 189.669  1.00 63.45           C
ATOM   4083  CG  MET A 598     142.661 134.821 189.220  1.00 63.45           C
ATOM   4084  SD  MET A 598     143.851 134.747 187.859  1.00 63.45           S
ATOM   4085  CE  MET A 598     144.075 132.974 187.720  1.00 63.45           C
ATOM   4086  N   CYS A 599     140.926 138.380 192.118  1.00 62.22           N
ATOM   4087  CA  CYS A 599     140.379 139.707 192.346  1.00 62.22           C
ATOM   4088  C   CYS A 599     141.477 140.749 192.124  1.00 62.22           C
ATOM   4089  O   CYS A 599     142.507 140.406 191.547  1.00 62.22           O
ATOM   4090  CB  CYS A 599     139.811 139.808 193.753  1.00 62.22           C
ATOM   4091  SG  CYS A 599     138.530 141.076 193.898  1.00 62.22           S
ATOM   4092  N   ASP A 600     141.199 142.024 192.420  1.00 62.09           N
ATOM   4093  CA  ASP A 600     142.234 143.024 192.588  1.00 62.09           C
ATOM   4094  C   ASP A 600     142.394 143.137 194.098  1.00 62.09           C
ATOM   4095  O   ASP A 600     141.621 143.868 194.699  1.00 62.09           O
ATOM   4096  CB  ASP A 600     141.850 144.340 191.889  1.00 62.09           C
ATOM   4097  CG  ASP A 600     142.869 145.465 191.987  1.00 62.09           C
ATOM   4098  OD1 ASP A 600     143.930 145.253 192.605  1.00 62.09           O
ATOM   4099  OD2 ASP A 600     142.590 146.543 191.437  1.00 62.09           O
ATOM   4100  N   TRP A 601     143.288 142.318 194.685  1.00 52.02           N
ATOM   4101  CA  TRP A 601     143.449 142.213 196.131  1.00 52.02           C
ATOM   4102  C   TRP A 601     143.855 143.533 196.776  1.00 52.02           C
ATOM   4103  O   TRP A 601     143.443 143.816 197.895  1.00 52.02           O
ATOM   4104  CB  TRP A 601     144.414 141.097 196.529  1.00 52.02           C
ATOM   4105  CG  TRP A 601     144.062 139.739 196.021  1.00 52.02           C
ATOM   4106  CD1 TRP A 601     144.822 138.967 195.198  1.00 52.02           C
ATOM   4107  CD2 TRP A 601     142.872 138.982 196.299  1.00 52.02           C
ATOM   4108  NE1 TRP A 601     144.189 137.782 194.935  1.00 52.02           N
ATOM   4109  CE2 TRP A 601     142.997 137.756 195.608  1.00 52.02           C
ATOM   4110  CE3 TRP A 601     141.724 139.209 197.068  1.00 52.02           C
ATOM   4111  CZ2 TRP A 601     142.001 136.780 195.639  1.00 52.02           C
ATOM   4112  CZ3 TRP A 601     140.747 138.239 197.115  1.00 52.02           C
ATOM   4113  CH2 TRP A 601     140.884 137.049 196.402  1.00 52.02           C
ATOM   4114  N   LYS A 602     144.684 144.317 196.081  1.00 51.16           N
ATOM   4115  CA  LYS A 602     145.174 145.590 196.581  1.00 51.16           C
ATOM   4116  C   LYS A 602     144.050 146.586 196.874  1.00 51.16           C
ATOM   4117  O   LYS A 602     144.330 147.607 197.498  1.00 51.16           O
ATOM   4118  CB  LYS A 602     146.208 146.181 195.620  1.00 51.16           C
ATOM   4119  CG  LYS A 602     147.560 145.491 195.665  1.00 51.16           C
ATOM   4120  CD  LYS A 602     148.638 146.215 194.877  1.00 51.16           C
ATOM   4121  CE  LYS A 602     150.054 145.902 195.325  1.00 51.16           C
ATOM   4122  NZ  LYS A 602     150.300 144.444 195.438  1.00 51.16           N
ATOM   4123  N   ASP A 603     142.805 146.286 196.448  1.00 62.27           N
ATOM   4124  CA  ASP A 603     141.656 147.126 196.778  1.00 62.27           C
ATOM   4125  C   ASP A 603     140.693 146.396 197.714  1.00 62.27           C
ATOM   4126  O   ASP A 603     140.432 146.845 198.829  1.00 62.27           O
ATOM   4127  CB  ASP A 603     140.928 147.675 195.544  1.00 62.27           C
ATOM   4128  CG  ASP A 603     141.703 148.780 194.845  1.00 62.27           C
ATOM   4129  OD1 ASP A 603     141.943 148.640 193.638  1.00 62.27           O
ATOM   4130  OD2 ASP A 603     142.069 149.767 195.521  1.00 62.27           O
ATOM   4131  N   VAL A 604     140.181 145.247 197.259  1.00 55.35           N
ATOM   4132  CA  VAL A 604     139.042 144.574 197.873  1.00 55.35           C
ATOM   4133  C   VAL A 604     139.344 144.140 199.314  1.00 55.35           C
ATOM   4134  O   VAL A 604     138.444 144.111 200.155  1.00 55.35           O
ATOM   4135  CB  VAL A 604     138.530 143.449 196.950  1.00 55.35           C
ATOM   4136  CG1 VAL A 604     137.667 142.418 197.662  1.00 55.35           C
ATOM   4137  CG2 VAL A 604     137.773 144.063 195.782  1.00 55.35           C
ATOM   4138  N   LEU A 605     140.620 143.873 199.595  1.00 50.49           N
ATOM   4139  CA  LEU A 605     141.046 143.439 200.912  1.00 50.49           C
ATOM   4140  C   LEU A 605     141.533 144.636 201.729  1.00 50.49           C
ATOM   4141  O   LEU A 605     142.389 145.391 201.269  1.00 50.49           O
ATOM   4142  CB  LEU A 605     142.133 142.367 200.770  1.00 50.49           C
ATOM   4143  CG  LEU A 605     141.645 140.967 200.400  1.00 50.49           C
ATOM   4144  CD1 LEU A 605     142.834 140.043 200.200  1.00 50.49           C
ATOM   4145  CD2 LEU A 605     140.743 140.405 201.486  1.00 50.49           C
ATOM   4146  N   SER A 606     140.998 144.756 202.957  1.00 52.91           N
ATOM   4147  CA  SER A 606     141.288 145.860 203.857  1.00 52.91           C
ATOM   4148  C   SER A 606     142.711 145.750 204.401  1.00 52.91           C
ATOM   4149  O   SER A 606     143.218 144.652 204.650  1.00 52.91           O
ATOM   4150  CB  SER A 606     140.277 145.942 204.967  1.00 52.91           C
ATOM   4151  OG  SER A 606     140.576 145.007 205.991  1.00 52.91           O
ATOM   4152  N   GLY A 607     143.319 146.922 204.609  1.00 52.94           N
ATOM   4153  CA  GLY A 607     144.701 147.060 205.038  1.00 52.94           C
ATOM   4154  C   GLY A 607     145.117 146.071 206.123  1.00 52.94           C
ATOM   4155  O   GLY A 607     146.304 145.776 206.227  1.00 52.94           O
ATOM   4156  N   GLY A 608     144.168 145.660 206.975  1.00 51.04           N
ATOM   4157  CA  GLY A 608     144.439 144.740 208.060  1.00 51.04           C
ATOM   4158  C   GLY A 608     144.476 143.291 207.591  1.00 51.04           C
ATOM   4159  O   GLY A 608     145.337 142.525 208.020  1.00 51.04           O
ATOM   4160  N   GLU A 609     143.528 142.910 206.725  1.00 53.89           N
ATOM   4161  CA  GLU A 609     143.473 141.528 206.284  1.00 53.89           C
ATOM   4162  C   GLU A 609     144.563 141.188 205.267  1.00 53.89           C
ATOM   4163  O   GLU A 609     144.847 140.016 205.078  1.00 53.89           O
ATOM   4164  CB  GLU A 609     142.075 141.120 205.825  1.00 53.89           C
ATOM   4165  CG  GLU A 609     141.427 142.048 204.821  1.00 53.89           C
ATOM   4166  CD  GLU A 609     139.926 141.851 204.703  1.00 53.89           C
ATOM   4167  OE1 GLU A 609     139.353 141.084 205.512  1.00 53.89           O
ATOM   4168  OE2 GLU A 609     139.335 142.488 203.812  1.00 53.89           O
ATOM   4169  N   LYS A 610     145.167 142.187 204.621  1.00 44.91           N
ATOM   4170  CA  LYS A 610     146.378 141.900 203.865  1.00 44.91           C
ATOM   4171  C   LYS A 610     147.503 141.482 204.810  1.00 44.91           C
ATOM   4172  O   LYS A 610     148.255 140.548 204.511  1.00 44.91           O
ATOM   4173  CB  LYS A 610     146.784 143.069 202.975  1.00 44.91           C
ATOM   4174  CG  LYS A 610     145.737 143.445 201.942  1.00 44.91           C
ATOM   4175  CD  LYS A 610     146.294 144.242 200.787  1.00 44.91           C
ATOM   4176  CE  LYS A 610     146.818 145.607 201.185  1.00 44.91           C
ATOM   4177  NZ  LYS A 610     146.820 146.547 200.040  1.00 44.91           N
ATOM   4178  N   GLN A 611     147.612 142.172 205.957  1.00 48.26           N
ATOM   4179  CA  GLN A 611     148.583 141.821 206.989  1.00 48.26           C
ATOM   4180  C   GLN A 611     148.305 140.404 207.497  1.00 48.26           C
ATOM   4181  O   GLN A 611     149.233 139.616 207.692  1.00 48.26           O
ATOM   4182  CB  GLN A 611     148.537 142.789 208.171  1.00 48.26           C
ATOM   4183  CG  GLN A 611     148.751 144.254 207.834  1.00 48.26           C
ATOM   4184  CD  GLN A 611     150.204 144.650 207.817  1.00 48.26           C
ATOM   4185  OE1 GLN A 611     151.008 144.209 208.640  1.00 48.26           O
ATOM   4186  NE2 GLN A 611     150.546 145.521 206.883  1.00 48.26           N
ATOM   4187  N   ARG A 612     147.005 140.088 207.641  1.00 50.16           N
ATOM   4188  CA  ARG A 612     146.583 138.782 208.116  1.00 50.16           C
ATOM   4189  C   ARG A 612     146.891 137.691 207.086  1.00 50.16           C
ATOM   4190  O   ARG A 612     147.263 136.594 207.480  1.00 50.16           O
ATOM   4191  CB  ARG A 612     145.130 138.817 208.590  1.00 50.16           C
ATOM   4192  CG  ARG A 612     144.939 139.222 210.047  1.00 50.16           C
ATOM   4193  CD  ARG A 612     143.470 139.438 210.359  1.00 50.16           C
ATOM   4194  NE  ARG A 612     142.950 140.660 209.745  1.00 50.16           N
ATOM   4195  CZ  ARG A 612     141.677 141.032 209.703  1.00 50.16           C
ATOM   4196  NH1 ARG A 612     140.731 140.275 210.235  1.00 50.16           N
ATOM   4197  NH2 ARG A 612     141.359 142.164 209.099  1.00 50.16           N
ATOM   4198  N   ILE A 613     146.765 138.001 205.789  1.00 36.08           N
ATOM   4199  CA  ILE A 613     147.131 137.079 204.724  1.00 36.08           C
ATOM   4200  C   ILE A 613     148.638 136.849 204.738  1.00 36.08           C
ATOM   4201  O   ILE A 613     149.081 135.733 204.444  1.00 36.08           O
ATOM   4202  CB  ILE A 613     146.612 137.546 203.340  1.00 36.08           C
ATOM   4203  CG1 ILE A 613     145.105 137.325 203.192  1.00 36.08           C
ATOM   4204  CG2 ILE A 613     147.399 136.921 202.202  1.00 36.08           C
ATOM   4205  CD1 ILE A 613     144.681 135.877 203.178  1.00 36.08           C
ATOM   4206  N   GLY A 614     149.417 137.902 205.017  1.00 41.68           N
ATOM   4207  CA  GLY A 614     150.856 137.733 205.165  1.00 41.68           C
ATOM   4208  C   GLY A 614     151.198 136.724 206.265  1.00 41.68           C
ATOM   4209  O   GLY A 614     151.993 135.803 206.060  1.00 41.68           O
ATOM   4210  N   MET A 615     150.510 136.856 207.398  1.00 47.82           N
ATOM   4211  CA  MET A 615     150.720 135.940 208.505  1.00 47.82           C
ATOM   4212  C   MET A 615     150.342 134.521 208.074  1.00 47.82           C
ATOM   4213  O   MET A 615     151.052 133.574 208.397  1.00 47.82           O
ATOM   4214  CB  MET A 615     149.932 136.370 209.749  1.00 47.82           C
ATOM   4215  CG  MET A 615     150.363 137.730 210.307  1.00 47.82           C
ATOM   4216  SD  MET A 615     152.116 137.939 210.764  1.00 47.82           S
ATOM   4217  CE  MET A 615     152.390 136.489 211.778  1.00 47.82           C
ATOM   4218  N   ALA A 616     149.237 134.402 207.323  1.00 35.70           N
ATOM   4219  CA  ALA A 616     148.736 133.122 206.839  1.00 35.70           C
ATOM   4220  C   ALA A 616     149.785 132.423 205.984  1.00 35.70           C
ATOM   4221  O   ALA A 616     150.122 131.268 206.238  1.00 35.70           O
ATOM   4222  CB  ALA A 616     147.444 133.288 206.080  1.00 35.70           C
ATOM   4223  N   ARG A 617     150.347 133.173 205.028  1.00 24.72           N
ATOM   4224  CA  ARG A 617     151.358 132.607 204.147  1.00 24.72           C
ATOM   4225  C   ARG A 617     152.674 132.429 204.898  1.00 24.72           C
ATOM   4226  O   ARG A 617     153.632 131.959 204.298  1.00 24.72           O
ATOM   4227  CB  ARG A 617     151.512 133.419 202.856  1.00 24.72           C
ATOM   4228  CG  ARG A 617     152.364 134.671 202.980  1.00 24.72           C
ATOM   4229  CD  ARG A 617     152.547 135.284 201.608  1.00 24.72           C
ATOM   4230  NE  ARG A 617     151.327 135.932 201.150  1.00 24.72           N
ATOM   4231  CZ  ARG A 617     151.303 137.025 200.397  1.00 24.72           C
ATOM   4232  NH1 ARG A 617     152.436 137.608 200.039  1.00 24.72           N
ATOM   4233  NH2 ARG A 617     150.143 137.537 200.021  1.00 24.72           N
ATOM   4234  N   MET A 618     152.742 132.872 206.159  1.00 35.61           N
ATOM   4235  CA  MET A 618     153.845 132.483 207.025  1.00 35.61           C
ATOM   4236  C   MET A 618     153.599 131.093 207.596  1.00 35.61           C
ATOM   4237  O   MET A 618     154.460 130.221 207.461  1.00 35.61           O
ATOM   4238  CB  MET A 618     154.044 133.463 208.176  1.00 35.61           C
ATOM   4239  CG  MET A 618     155.100 132.990 209.147  1.00 35.61           C
ATOM   4240  SD  MET A 618     155.391 134.171 210.467  1.00 35.61           S
ATOM   4241  CE  MET A 618     154.228 133.622 211.710  1.00 35.61           C
ATOM   4242  N   PHE A 619     152.396 130.875 208.137  1.00 49.02           N
ATOM   4243  CA  PHE A 619     152.101 129.597 208.774  1.00 49.02           C
ATOM   4244  C   PHE A 619     152.237 128.429 207.794  1.00 49.02           C
ATOM   4245  O   PHE A 619     152.757 127.386 208.180  1.00 49.02           O
ATOM   4246  CB  PHE A 619     150.721 129.644 209.424  1.00 49.02           C
ATOM   4247  CG  PHE A 619     150.684 130.306 210.775  1.00 49.02           C
ATOM   4248  CD1 PHE A 619     151.712 131.135 211.212  1.00 49.02           C
ATOM   4249  CD2 PHE A 619     149.601 130.095 211.620  1.00 49.02           C
ATOM   4250  CE1 PHE A 619     151.663 131.717 212.474  1.00 49.02           C
ATOM   4251  CE2 PHE A 619     149.546 130.693 212.870  1.00 49.02           C
ATOM   4252  CZ  PHE A 619     150.569 131.517 213.288  1.00 49.02           C
ATOM   4253  N   TYR A 620     151.860 128.648 206.521  1.00 41.03           N
ATOM   4254  CA  TYR A 620     151.868 127.604 205.505  1.00 41.03           C
ATOM   4255  C   TYR A 620     153.285 127.166 205.133  1.00 41.03           C
ATOM   4256  O   TYR A 620     153.508 125.973 204.937  1.00 41.03           O
ATOM   4257  CB  TYR A 620     151.101 128.018 204.246  1.00 41.03           C
ATOM   4258  CG  TYR A 620     151.476 127.273 202.986  1.00 41.03           C
ATOM   4259  CD1 TYR A 620     151.048 125.972 202.767  1.00 41.03           C
ATOM   4260  CD2 TYR A 620     152.363 127.832 202.075  1.00 41.03           C
ATOM   4261  CE1 TYR A 620     151.394 125.280 201.621  1.00 41.03           C
ATOM   4262  CE2 TYR A 620     152.719 127.148 200.921  1.00 41.03           C
ATOM   4263  CZ  TYR A 620     152.240 125.870 200.696  1.00 41.03           C
ATOM   4264  OH  TYR A 620     152.623 125.203 199.570  1.00 41.03           O
ATOM   4265  N   HIS A 621     154.195 128.125 204.923  1.00 33.94           N
ATOM   4266  CA  HIS A 621     155.600 127.822 204.701  1.00 33.94           C
ATOM   4267  C   HIS A 621     156.265 127.618 206.059  1.00 33.94           C
ATOM   4268  O   HIS A 621     157.075 128.456 206.443  1.00 33.94           O
ATOM   4269  CB  HIS A 621     156.304 128.969 203.948  1.00 33.94           C
ATOM   4270  CG  HIS A 621     155.992 129.067 202.500  1.00 33.94           C
ATOM   4271  ND1 HIS A 621     155.025 129.922 202.016  1.00 33.94           N
ATOM   4272  CD2 HIS A 621     156.528 128.442 201.430  1.00 33.94           C
ATOM   4273  CE1 HIS A 621     154.955 129.803 200.706  1.00 33.94           C
ATOM   4274  NE2 HIS A 621     155.873 128.902 200.322  1.00 33.94           N
ATOM   4275  N   ARG A 622     155.895 126.543 206.778  1.00 54.98           N
ATOM   4276  CA  ARG A 622     156.319 126.345 208.159  1.00 54.98           C
ATOM   4277  C   ARG A 622     157.794 126.724 208.293  1.00 54.98           C
ATOM   4278  O   ARG A 622     158.636 126.055 207.706  1.00 54.98           O
ATOM   4279  CB  ARG A 622     156.137 124.883 208.579  1.00 54.98           C
ATOM   4280  CG  ARG A 622     154.733 124.500 209.031  1.00 54.98           C
ATOM   4281  CD  ARG A 622     153.728 124.264 207.917  1.00 54.98           C
ATOM   4282  NE  ARG A 622     152.440 123.737 208.351  1.00 54.98           N
ATOM   4283  CZ  ARG A 622     151.346 123.648 207.592  1.00 54.98           C
ATOM   4284  NH1 ARG A 622     150.236 123.144 208.104  1.00 54.98           N
ATOM   4285  NH2 ARG A 622     151.361 124.057 206.331  1.00 54.98           N
ATOM   4286  N   PRO A 623     158.139 127.868 208.935  1.00 45.53           N
ATOM   4287  CA  PRO A 623     159.531 128.312 209.031  1.00 45.53           C
ATOM   4288  C   PRO A 623     160.201 128.002 210.365  1.00 45.53           C
ATOM   4289  O   PRO A 623     159.563 127.461 211.257  1.00 45.53           O
ATOM   4290  CB  PRO A 623     159.320 129.831 208.917  1.00 45.53           C
ATOM   4291  CG  PRO A 623     158.067 130.094 209.719  1.00 45.53           C
ATOM   4292  CD  PRO A 623     157.206 128.868 209.493  1.00 45.53           C
ATOM   4293  N   LYS A 624     161.471 128.392 210.487  1.00 59.84           N
ATOM   4294  CA  LYS A 624     162.244 128.242 211.708  1.00 59.84           C
ATOM   4295  C   LYS A 624     162.577 129.605 212.316  1.00 59.84           C
ATOM   4296  O   LYS A 624     163.038 129.663 213.455  1.00 59.84           O
ATOM   4297  CB  LYS A 624     163.501 127.389 211.452  1.00 59.84           C
ATOM   4298  CG  LYS A 624     164.310 127.034 212.697  1.00 59.84           C
ATOM   4299  CD  LYS A 624     163.455 126.497 213.851  1.00 59.84           C
ATOM   4300  CE  LYS A 624     162.960 125.085 213.616  1.00 59.84           C
ATOM   4301  NZ  LYS A 624     164.090 124.130 213.489  1.00 59.84           N
ATOM   4302  N   TYR A 625     162.425 130.693 211.556  1.00 62.45           N
ATOM   4303  CA  TYR A 625     162.770 132.024 212.028  1.00 62.45           C
ATOM   4304  C   TYR A 625     161.954 133.019 211.220  1.00 62.45           C
ATOM   4305  O   TYR A 625     162.362 133.390 210.119  1.00 62.45           O
ATOM   4306  CB  TYR A 625     164.284 132.282 211.946  1.00 62.45           C
ATOM   4307  CG  TYR A 625     165.100 131.676 213.059  1.00 62.45           C
ATOM   4308  CD1 TYR A 625     165.112 132.239 214.326  1.00 62.45           C
ATOM   4309  CD2 TYR A 625     165.856 130.533 212.847  1.00 62.45           C
ATOM   4310  CE1 TYR A 625     165.851 131.677 215.356  1.00 62.45           C
ATOM   4311  CE2 TYR A 625     166.596 129.949 213.863  1.00 62.45           C
ATOM   4312  CZ  TYR A 625     166.602 130.535 215.121  1.00 62.45           C
ATOM   4313  OH  TYR A 625     167.324 130.010 216.153  1.00 62.45           O
ATOM   4314  N   ALA A 626     160.811 133.450 211.761  1.00 37.96           N
ATOM   4315  CA  ALA A 626     159.909 134.334 211.042  1.00 37.96           C
ATOM   4316  C   ALA A 626     160.280 135.788 211.314  1.00 37.96           C
ATOM   4317  O   ALA A 626     159.950 136.314 212.368  1.00 37.96           O
ATOM   4318  CB  ALA A 626     158.491 134.053 211.473  1.00 37.96           C
ATOM   4319  N   LEU A 627     160.926 136.440 210.346  1.00 38.43           N
ATOM   4320  CA  LEU A 627     161.425 137.796 210.527  1.00 38.43           C
ATOM   4321  C   LEU A 627     160.307 138.771 210.175  1.00 38.43           C
ATOM   4322  O   LEU A 627     160.352 139.403 209.119  1.00 38.43           O
ATOM   4323  CB  LEU A 627     162.702 137.985 209.690  1.00 38.43           C
ATOM   4324  CG  LEU A 627     163.984 137.527 210.398  1.00 38.43           C
ATOM   4325  CD1 LEU A 627     163.935 136.060 210.804  1.00 38.43           C
ATOM   4326  CD2 LEU A 627     165.216 137.786 209.559  1.00 38.43           C
ATOM   4327  N   LEU A 628     159.318 138.893 211.071  1.00 46.26           N
ATOM   4328  CA  LEU A 628     158.153 139.751 210.887  1.00 46.26           C
ATOM   4329  C   LEU A 628     158.606 141.207 210.973  1.00 46.26           C
ATOM   4330  O   LEU A 628     159.456 141.524 211.795  1.00 46.26           O
ATOM   4331  CB  LEU A 628     157.104 139.507 211.981  1.00 46.26           C
ATOM   4332  CG  LEU A 628     156.914 138.101 212.552  1.00 46.26           C
ATOM   4333  CD1 LEU A 628     155.878 138.143 213.658  1.00 46.26           C
ATOM   4334  CD2 LEU A 628     156.490 137.118 211.477  1.00 46.26           C
ATOM   4335  N   ASP A 629     157.992 142.094 210.177  1.00 41.62           N
ATOM   4336  CA  ASP A 629     158.389 143.492 210.096  1.00 41.62           C
ATOM   4337  C   ASP A 629     157.138 144.367 210.127  1.00 41.62           C
ATOM   4338  O   ASP A 629     156.511 144.579 209.089  1.00 41.62           O
ATOM   4339  CB  ASP A 629     159.221 143.733 208.831  1.00 41.62           C
ATOM   4340  CG  ASP A 629     159.755 145.137 208.638  1.00 41.62           C
ATOM   4341  OD1 ASP A 629     159.497 145.996 209.505  1.00 41.62           O
ATOM   4342  OD2 ASP A 629     160.415 145.352 207.609  1.00 41.62           O
ATOM   4343  N   GLU A 630     156.789 144.884 211.318  1.00 61.95           N
ATOM   4344  CA  GLU A 630     155.650 145.775 211.500  1.00 61.95           C
ATOM   4345  C   GLU A 630     154.377 145.144 210.937  1.00 61.95           C
ATOM   4346  O   GLU A 630     153.768 145.685 210.018  1.00 61.95           O
ATOM   4347  CB  GLU A 630     155.942 147.142 210.874  1.00 61.95           C
ATOM   4348  CG  GLU A 630     156.527 148.144 211.853  1.00 61.95           C
ATOM   4349  CD  GLU A 630     156.484 149.602 211.426  1.00 61.95           C
ATOM   4350  OE1 GLU A 630     156.468 149.857 210.205  1.00 61.95           O
ATOM   4351  OE2 GLU A 630     156.468 150.480 212.319  1.00 61.95           O
ATOM   4352  N   CYS A 631     154.017 143.980 211.478  1.00 59.38           N
ATOM   4353  CA  CYS A 631     152.791 143.301 211.090  1.00 59.38           C
ATOM   4354  C   CYS A 631     151.631 143.849 211.919  1.00 59.38           C
ATOM   4355  O   CYS A 631     150.952 143.108 212.636  1.00 59.38           O
ATOM   4356  CB  CYS A 631     152.922 141.791 211.229  1.00 59.38           C
ATOM   4357  SG  CYS A 631     153.780 141.020 209.832  1.00 59.38           S
ATOM   4358  N   THR A 632     151.428 145.168 211.808  1.00 72.68           N
ATOM   4359  CA  THR A 632     150.472 145.905 212.625  1.00 72.68           C
ATOM   4360  C   THR A 632     149.123 145.979 211.911  1.00 72.68           C
ATOM   4361  O   THR A 632     148.911 145.311 210.904  1.00 72.68           O
ATOM   4362  CB  THR A 632     151.031 147.289 212.981  1.00 72.68           C
ATOM   4363  OG1 THR A 632     150.115 147.918 213.879  1.00 72.68           O
ATOM   4364  CG2 THR A 632     151.246 148.181 211.774  1.00 72.68           C
ATOM   4365  N   SER A 633     148.221 146.806 212.456  1.00 62.20           N
ATOM   4366  CA  SER A 633     146.919 147.122 211.882  1.00 62.20           C
ATOM   4367  C   SER A 633     145.913 145.993 212.083  1.00 62.20           C
ATOM   4368  O   SER A 633     144.735 146.167 211.777  1.00 62.20           O
ATOM   4369  CB  SER A 633     147.003 147.537 210.430  1.00 62.20           C
ATOM   4370  OG  SER A 633     148.025 148.506 210.231  1.00 62.20           O
ATOM   4371  N   ALA A 634     146.354 144.876 212.677  1.00 68.40           N
ATOM   4372  CA  ALA A 634     145.456 143.815 213.106  1.00 68.40           C
ATOM   4373  C   ALA A 634     144.646 144.289 214.311  1.00 68.40           C
ATOM   4374  O   ALA A 634     145.000 145.287 214.949  1.00 68.40           O
ATOM   4375  CB  ALA A 634     146.248 142.565 213.407  1.00 68.40           C
ATOM   4376  N   VAL A 635     143.550 143.576 214.603  1.00 77.27           N
ATOM   4377  CA  VAL A 635     142.718 143.878 215.759  1.00 77.27           C
ATOM   4378  C   VAL A 635     143.626 144.096 216.969  1.00 77.27           C
ATOM   4379  O   VAL A 635     144.615 143.375 217.138  1.00 77.27           O
ATOM   4380  CB  VAL A 635     141.647 142.797 216.008  1.00 77.27           C
ATOM   4381  CG1 VAL A 635     140.809 143.077 217.246  1.00 77.27           C
ATOM   4382  CG2 VAL A 635     140.753 142.600 214.793  1.00 77.27           C
ATOM   4383  N   SER A 636     143.284 145.121 217.767  1.00 83.46           N
ATOM   4384  CA  SER A 636     144.198 145.769 218.696  1.00 83.46           C
ATOM   4385  C   SER A 636     145.103 144.754 219.390  1.00 83.46           C
ATOM   4386  O   SER A 636     146.318 144.775 219.193  1.00 83.46           O
ATOM   4387  CB  SER A 636     143.453 146.633 219.684  1.00 83.46           C
ATOM   4388  OG  SER A 636     142.794 147.704 219.025  1.00 83.46           O
ATOM   4389  N   ILE A 637     144.500 143.858 220.183  1.00 80.58           N
ATOM   4390  CA  ILE A 637     145.245 142.767 220.790  1.00 80.58           C
ATOM   4391  C   ILE A 637     144.450 141.464 220.713  1.00 80.58           C
ATOM   4392  O   ILE A 637     145.006 140.414 221.042  1.00 80.58           O
ATOM   4393  CB  ILE A 637     145.668 143.080 222.244  1.00 80.58           C
ATOM   4394  CG1 ILE A 637     144.468 143.271 223.174  1.00 80.58           C
ATOM   4395  CG2 ILE A 637     146.640 144.247 222.330  1.00 80.58           C
ATOM   4396  CD1 ILE A 637     144.727 142.921 224.630  1.00 80.58           C
ATOM   4397  N   ASP A 638     143.175 141.539 220.303  1.00 85.04           N
ATOM   4398  CA  ASP A 638     142.311 140.367 220.281  1.00 85.04           C
ATOM   4399  C   ASP A 638     142.897 139.276 219.387  1.00 85.04           C
ATOM   4400  O   ASP A 638     143.204 138.193 219.885  1.00 85.04           O
ATOM   4401  CB  ASP A 638     140.872 140.711 219.887  1.00 85.04           C
ATOM   4402  CG  ASP A 638     140.295 141.895 220.640  1.00 85.04           C
ATOM   4403  OD1 ASP A 638     140.808 142.205 221.724  1.00 85.04           O
ATOM   4404  OD2 ASP A 638     139.326 142.485 220.139  1.00 85.04           O
ATOM   4405  N   VAL A 639     143.084 139.592 218.095  1.00 77.05           N
ATOM   4406  CA  VAL A 639     143.475 138.595 217.111  1.00 77.05           C
ATOM   4407  C   VAL A 639     144.990 138.408 217.116  1.00 77.05           C
ATOM   4408  O   VAL A 639     145.431 137.270 217.094  1.00 77.05           O
ATOM   4409  CB  VAL A 639     142.926 138.877 215.694  1.00 77.05           C
ATOM   4410  CG1 VAL A 639     143.725 139.941 214.950  1.00 77.05           C
ATOM   4411  CG2 VAL A 639     142.860 137.600 214.870  1.00 77.05           C
ATOM   4412  N   GLU A 640     145.751 139.516 217.174  1.00 75.95           N
ATOM   4413  CA  GLU A 640     147.201 139.480 217.023  1.00 75.95           C
ATOM   4414  C   GLU A 640     147.845 138.628 218.115  1.00 75.95           C
ATOM   4415  O   GLU A 640     148.837 137.939 217.872  1.00 75.95           O
ATOM   4416  CB  GLU A 640     147.767 140.898 217.024  1.00 75.95           C
ATOM   4417  CG  GLU A 640     149.275 140.939 217.180  1.00 75.95           C
ATOM   4418  CD  GLU A 640     149.941 142.223 216.730  1.00 75.95           C
ATOM   4419  OE1 GLU A 640     150.199 143.078 217.592  1.00 75.95           O
ATOM   4420  OE2 GLU A 640     150.242 142.333 215.524  1.00 75.95           O
ATOM   4421  N   GLY A 641     147.287 138.719 219.332  1.00 71.25           N
ATOM   4422  CA  GLY A 641     147.659 137.841 220.430  1.00 71.25           C
ATOM   4423  C   GLY A 641     147.597 136.368 220.041  1.00 71.25           C
ATOM   4424  O   GLY A 641     148.570 135.645 220.223  1.00 71.25           O
ATOM   4425  N   LYS A 642     146.465 135.954 219.462  1.00 69.28           N
ATOM   4426  CA  LYS A 642     146.278 134.579 219.026  1.00 69.28           C
ATOM   4427  C   LYS A 642     147.317 134.216 217.962  1.00 69.28           C
ATOM   4428  O   LYS A 642     147.870 133.119 217.999  1.00 69.28           O
ATOM   4429  CB  LYS A 642     144.865 134.363 218.467  1.00 69.28           C
ATOM   4430  CG  LYS A 642     143.715 135.002 219.242  1.00 69.28           C
ATOM   4431  CD  LYS A 642     143.434 134.327 220.579  1.00 69.28           C
ATOM   4432  CE  LYS A 642     142.591 133.072 220.478  1.00 69.28           C
ATOM   4433  NZ  LYS A 642     141.186 133.375 220.116  1.00 69.28           N
ATOM   4434  N   ILE A 643     147.581 135.178 217.061  1.00 68.04           N
ATOM   4435  CA  ILE A 643     148.469 134.926 215.938  1.00 68.04           C
ATOM   4436  C   ILE A 643     149.868 134.615 216.453  1.00 68.04           C
ATOM   4437  O   ILE A 643     150.441 133.576 216.096  1.00 68.04           O
ATOM   4438  CB  ILE A 643     148.452 136.075 214.914  1.00 68.04           C
ATOM   4439  CG1 ILE A 643     147.028 136.404 214.455  1.00 68.04           C
ATOM   4440  CG2 ILE A 643     149.348 135.729 213.748  1.00 68.04           C
ATOM   4441  CD1 ILE A 643     146.243 135.231 213.922  1.00 68.04           C
ATOM   4442  N   PHE A 644     150.378 135.488 217.332  1.00 61.99           N
ATOM   4443  CA  PHE A 644     151.726 135.327 217.855  1.00 61.99           C
ATOM   4444  C   PHE A 644     151.811 134.112 218.771  1.00 61.99           C
ATOM   4445  O   PHE A 644     152.839 133.432 218.776  1.00 61.99           O
ATOM   4446  CB  PHE A 644     152.204 136.613 218.525  1.00 61.99           C
ATOM   4447  CG  PHE A 644     152.717 137.645 217.556  1.00 61.99           C
ATOM   4448  CD1 PHE A 644     151.894 138.211 216.587  1.00 61.99           C
ATOM   4449  CD2 PHE A 644     154.052 138.024 217.598  1.00 61.99           C
ATOM   4450  CE1 PHE A 644     152.400 139.143 215.689  1.00 61.99           C
ATOM   4451  CE2 PHE A 644     154.545 138.977 216.717  1.00 61.99           C
ATOM   4452  CZ  PHE A 644     153.720 139.527 215.759  1.00 61.99           C
ATOM   4453  N   GLN A 645     150.733 133.832 219.510  1.00 68.20           N
ATOM   4454  CA  GLN A 645     150.712 132.673 220.388  1.00 68.20           C
ATOM   4455  C   GLN A 645     150.841 131.391 219.572  1.00 68.20           C
ATOM   4456  O   GLN A 645     151.674 130.538 219.888  1.00 68.20           O
ATOM   4457  CB  GLN A 645     149.483 132.683 221.300  1.00 68.20           C
ATOM   4458  CG  GLN A 645     149.546 131.657 222.427  1.00 68.20           C
ATOM   4459  CD  GLN A 645     150.870 131.626 223.158  1.00 68.20           C
ATOM   4460  OE1 GLN A 645     151.341 132.648 223.656  1.00 68.20           O
ATOM   4461  NE2 GLN A 645     151.521 130.469 223.127  1.00 68.20           N
ATOM   4462  N   ALA A 646     150.026 131.289 218.514  1.00 63.14           N
ATOM   4463  CA  ALA A 646     150.055 130.122 217.644  1.00 63.14           C
ATOM   4464  C   ALA A 646     151.413 130.009 216.956  1.00 63.14           C
ATOM   4465  O   ALA A 646     151.895 128.894 216.772  1.00 63.14           O
ATOM   4466  CB  ALA A 646     148.916 130.163 216.645  1.00 63.14           C
ATOM   4467  N   ALA A 647     152.010 131.149 216.575  1.00 70.40           N
ATOM   4468  CA  ALA A 647     153.340 131.121 215.984  1.00 70.40           C
ATOM   4469  C   ALA A 647     154.351 130.527 216.964  1.00 70.40           C
ATOM   4470  O   ALA A 647     155.060 129.582 216.637  1.00 70.40           O
ATOM   4471  CB  ALA A 647     153.756 132.473 215.472  1.00 70.40           C
ATOM   4472  N   LYS A 648     154.387 131.055 218.185  1.00 65.13           N
ATOM   4473  CA  LYS A 648     155.284 130.595 219.231  1.00 65.13           C
ATOM   4474  C   LYS A 648     155.026 129.134 219.605  1.00 65.13           C
ATOM   4475  O   LYS A 648     155.920 128.487 220.138  1.00 65.13           O
ATOM   4476  CB  LYS A 648     155.170 131.512 220.452  1.00 65.13           C
ATOM   4477  CG  LYS A 648     156.366 131.477 221.390  1.00 65.13           C
ATOM   4478  CD  LYS A 648     156.346 132.574 222.413  1.00 65.13           C
ATOM   4479  CE  LYS A 648     157.522 132.483 223.359  1.00 65.13           C
ATOM   4480  NZ  LYS A 648     157.409 133.452 224.473  1.00 65.13           N
ATOM   4481  N   ASP A 649     153.819 128.619 219.327  1.00 76.08           N
ATOM   4482  CA  ASP A 649     153.506 127.224 219.598  1.00 76.08           C
ATOM   4483  C   ASP A 649     154.353 126.297 218.720  1.00 76.08           C
ATOM   4484  O   ASP A 649     154.889 125.301 219.205  1.00 76.08           O
ATOM   4485  CB  ASP A 649     152.004 126.953 219.465  1.00 76.08           C
ATOM   4486  CG  ASP A 649     151.187 127.466 220.634  1.00 76.08           C
ATOM   4487  OD1 ASP A 649     151.654 128.392 221.325  1.00 76.08           O
ATOM   4488  OD2 ASP A 649     150.103 126.900 220.867  1.00 76.08           O
ATOM   4489  N   ALA A 650     154.475 126.623 217.422  1.00 65.12           N
ATOM   4490  CA  ALA A 650     155.051 125.742 216.412  1.00 65.12           C
ATOM   4491  C   ALA A 650     156.548 125.989 216.185  1.00 65.12           C
ATOM   4492  O   ALA A 650     157.083 125.668 215.124  1.00 65.12           O
ATOM   4493  CB  ALA A 650     154.260 125.856 215.132  1.00 65.12           C
ATOM   4494  N   GLY A 651     157.226 126.541 217.198  1.00 67.18           N
ATOM   4495  CA  GLY A 651     158.659 126.810 217.160  1.00 67.18           C
ATOM   4496  C   GLY A 651     159.056 127.731 216.008  1.00 67.18           C
ATOM   4497  O   GLY A 651     160.116 127.537 215.410  1.00 67.18           O
ATOM   4498  N   ILE A 652     158.180 128.698 215.706  1.00 52.24           N
ATOM   4499  CA  ILE A 652     158.425 129.657 214.644  1.00 52.24           C
ATOM   4500  C   ILE A 652     159.686 130.459 214.961  1.00 52.24           C
ATOM   4501  O   ILE A 652     160.406 130.805 214.034  1.00 52.24           O
ATOM   4502  CB  ILE A 652     157.199 130.557 214.385  1.00 52.24           C
ATOM   4503  CG1 ILE A 652     155.959 129.771 213.940  1.00 52.24           C
ATOM   4504  CG2 ILE A 652     157.531 131.726 213.461  1.00 52.24           C
ATOM   4505  CD1 ILE A 652     155.976 129.126 212.571  1.00 52.24           C
ATOM   4506  N   ALA A 653     159.958 130.712 216.254  1.00 57.55           N
ATOM   4507  CA  ALA A 653     161.084 131.513 216.711  1.00 57.55           C
ATOM   4508  C   ALA A 653     161.015 132.912 216.100  1.00 57.55           C
ATOM   4509  O   ALA A 653     161.789 133.251 215.206  1.00 57.55           O
ATOM   4510  CB  ALA A 653     162.395 130.811 216.423  1.00 57.55           C
ATOM   4511  N   LEU A 654     160.100 133.736 216.629  1.00 52.75           N
ATOM   4512  CA  LEU A 654     159.811 135.053 216.073  1.00 52.75           C
ATOM   4513  C   LEU A 654     161.043 135.958 216.190  1.00 52.75           C
ATOM   4514  O   LEU A 654     161.938 135.675 216.977  1.00 52.75           O
ATOM   4515  CB  LEU A 654     158.603 135.633 216.817  1.00 52.75           C
ATOM   4516  CG  LEU A 654     157.341 134.772 216.780  1.00 52.75           C
ATOM   4517  CD1 LEU A 654     156.403 135.130 217.920  1.00 52.75           C
ATOM   4518  CD2 LEU A 654     156.638 134.898 215.438  1.00 52.75           C
ATOM   4519  N   LEU A 655     161.113 136.997 215.358  1.00 45.51           N
ATOM   4520  CA  LEU A 655     162.176 137.981 215.375  1.00 45.51           C
ATOM   4521  C   LEU A 655     161.519 139.206 214.765  1.00 45.51           C
ATOM   4522  O   LEU A 655     161.607 139.380 213.551  1.00 45.51           O
ATOM   4523  CB  LEU A 655     163.346 137.484 214.506  1.00 45.51           C
ATOM   4524  CG  LEU A 655     164.717 138.131 214.705  1.00 45.51           C
ATOM   4525  CD1 LEU A 655     165.788 137.217 214.125  1.00 45.51           C
ATOM   4526  CD2 LEU A 655     164.828 139.521 214.076  1.00 45.51           C
ATOM   4527  N   SER A 656     160.805 139.997 215.585  1.00 56.12           N
ATOM   4528  CA  SER A 656     159.835 140.957 215.075  1.00 56.12           C
ATOM   4529  C   SER A 656     160.218 142.396 215.412  1.00 56.12           C
ATOM   4530  O   SER A 656     160.598 142.684 216.536  1.00 56.12           O
ATOM   4531  CB  SER A 656     158.463 140.646 215.595  1.00 56.12           C
ATOM   4532  OG  SER A 656     158.441 140.798 217.007  1.00 56.12           O
ATOM   4533  N   ILE A 657     160.064 143.286 214.430  1.00 53.22           N
ATOM   4534  CA  ILE A 657     160.204 144.721 214.608  1.00 53.22           C
ATOM   4535  C   ILE A 657     158.807 145.289 214.842  1.00 53.22           C
ATOM   4536  O   ILE A 657     157.878 144.904 214.134  1.00 53.22           O
ATOM   4537  CB  ILE A 657     160.852 145.328 213.348  1.00 53.22           C
ATOM   4538  CG1 ILE A 657     162.322 144.924 213.205  1.00 53.22           C
ATOM   4539  CG2 ILE A 657     160.669 146.843 213.289  1.00 53.22           C
ATOM   4540  CD1 ILE A 657     162.817 144.942 211.781  1.00 53.22           C
ATOM   4541  N   THR A 658     158.671 146.196 215.820  1.00 62.83           N
ATOM   4542  CA  THR A 658     157.380 146.810 216.115  1.00 62.83           C
ATOM   4543  C   THR A 658     157.549 148.057 216.984  1.00 62.83           C
ATOM   4544  O   THR A 658     158.474 148.100 217.787  1.00 62.83           O
ATOM   4545  CB  THR A 658     156.451 145.792 216.792  1.00 62.83           C
ATOM   4546  OG1 THR A 658     155.146 146.371 216.856  1.00 62.83           O
ATOM   4547  CG2 THR A 658     156.902 145.409 218.186  1.00 62.83           C
ATOM   4548  N   HIS A 659     156.630 149.029 216.834  1.00 73.49           N
ATOM   4549  CA  HIS A 659     156.520 150.183 217.710  1.00 73.49           C
ATOM   4550  C   HIS A 659     155.259 150.057 218.557  1.00 73.49           C
ATOM   4551  O   HIS A 659     154.430 150.958 218.553  1.00 73.49           O
ATOM   4552  CB  HIS A 659     156.433 151.479 216.883  1.00 73.49           C
ATOM   4553  CG  HIS A 659     157.627 151.774 216.050  1.00 73.49           C
ATOM   4554  ND1 HIS A 659     157.555 152.627 214.964  1.00 73.49           N
ATOM   4555  CD2 HIS A 659     158.918 151.392 216.153  1.00 73.49           C
ATOM   4556  CE1 HIS A 659     158.746 152.740 214.422  1.00 73.49           C
ATOM   4557  NE2 HIS A 659     159.597 151.992 215.130  1.00 73.49           N
ATOM   4558  N   ARG A 660     155.083 148.926 219.250  1.00 73.52           N
ATOM   4559  CA  ARG A 660     153.843 148.667 219.972  1.00 73.52           C
ATOM   4560  C   ARG A 660     154.092 147.695 221.125  1.00 73.52           C
ATOM   4561  O   ARG A 660     154.654 146.624 220.908  1.00 73.52           O
ATOM   4562  CB  ARG A 660     152.765 148.135 219.017  1.00 73.52           C
ATOM   4563  CG  ARG A 660     151.369 148.150 219.618  1.00 73.52           C
ATOM   4564  CD  ARG A 660     150.265 147.932 218.601  1.00 73.52           C
ATOM   4565  NE  ARG A 660     150.500 146.747 217.788  1.00 73.52           N
ATOM   4566  CZ  ARG A 660     149.815 146.390 216.707  1.00 73.52           C
ATOM   4567  NH1 ARG A 660     148.824 147.140 216.257  1.00 73.52           N
ATOM   4568  NH2 ARG A 660     150.138 145.282 216.068  1.00 73.52           N
ATOM   4569  N   PRO A 661     153.645 147.997 222.375  1.00 68.57           N
ATOM   4570  CA  PRO A 661     153.973 147.159 223.529  1.00 68.57           C
ATOM   4571  C   PRO A 661     153.075 145.931 223.670  1.00 68.57           C
ATOM   4572  O   PRO A 661     153.198 145.216 224.657  1.00 68.57           O
ATOM   4573  CB  PRO A 661     153.733 148.086 224.742  1.00 68.57           C
ATOM   4574  CG  PRO A 661     153.255 149.418 224.178  1.00 68.57           C
ATOM   4575  CD  PRO A 661     152.793 149.134 222.764  1.00 68.57           C
ATOM   4576  N   SER A 662     152.123 145.742 222.751  1.00 80.43           N
ATOM   4577  CA  SER A 662     151.143 144.671 222.834  1.00 80.43           C
ATOM   4578  C   SER A 662     151.704 143.355 222.297  1.00 80.43           C
ATOM   4579  O   SER A 662     150.955 142.397 222.108  1.00 80.43           O
ATOM   4580  CB  SER A 662     149.928 145.084 222.067  1.00 80.43           C
ATOM   4581  OG  SER A 662     149.820 146.501 222.034  1.00 80.43           O
ATOM   4582  N   LEU A 663     153.003 143.339 221.954  1.00 66.86           N
ATOM   4583  CA  LEU A 663     153.741 142.139 221.569  1.00 66.86           C
ATOM   4584  C   LEU A 663     154.891 141.864 222.545  1.00 66.86           C
ATOM   4585  O   LEU A 663     155.544 140.835 222.403  1.00 66.86           O
ATOM   4586  CB  LEU A 663     154.274 142.301 220.133  1.00 66.86           C
ATOM   4587  CG  LEU A 663     153.208 142.304 219.042  1.00 66.86           C
ATOM   4588  CD1 LEU A 663     153.819 142.603 217.686  1.00 66.86           C
ATOM   4589  CD2 LEU A 663     152.469 140.976 218.996  1.00 66.86           C
ATOM   4590  N   TRP A 664     155.161 142.773 223.500  1.00 77.76           N
ATOM   4591  CA  TRP A 664     156.290 142.608 224.407  1.00 77.76           C
ATOM   4592  C   TRP A 664     156.243 141.268 225.139  1.00 77.76           C
ATOM   4593  O   TRP A 664     157.276 140.649 225.341  1.00 77.76           O
ATOM   4594  CB  TRP A 664     156.384 143.787 225.385  1.00 77.76           C
ATOM   4595  CG  TRP A 664     156.923 145.044 224.774  1.00 77.76           C
ATOM   4596  CD1 TRP A 664     157.346 145.225 223.490  1.00 77.76           C
ATOM   4597  CD2 TRP A 664     157.140 146.298 225.447  1.00 77.76           C
ATOM   4598  NE1 TRP A 664     157.794 146.505 223.315  1.00 77.76           N
ATOM   4599  CE2 TRP A 664     157.691 147.186 224.497  1.00 77.76           C
ATOM   4600  CE3 TRP A 664     156.927 146.757 226.754  1.00 77.76           C
ATOM   4601  CZ2 TRP A 664     158.013 148.508 224.808  1.00 77.76           C
ATOM   4602  CZ3 TRP A 664     157.252 148.061 227.065  1.00 77.76           C
ATOM   4603  CH2 TRP A 664     157.786 148.923 226.102  1.00 77.76           C
ATOM   4604  N   LYS A 665     155.035 140.833 225.503  1.00 67.50           N
ATOM   4605  CA  LYS A 665     154.834 139.702 226.396  1.00 67.50           C
ATOM   4606  C   LYS A 665     155.268 138.374 225.774  1.00 67.50           C
ATOM   4607  O   LYS A 665     155.462 137.412 226.509  1.00 67.50           O
ATOM   4608  CB  LYS A 665     153.391 139.665 226.909  1.00 67.50           C
ATOM   4609  CG  LYS A 665     152.291 139.567 225.858  1.00 67.50           C
ATOM   4610  CD  LYS A 665     150.929 139.974 226.400  1.00 67.50           C
ATOM   4611  CE  LYS A 665     150.071 140.755 225.423  1.00 67.50           C
ATOM   4612  NZ  LYS A 665     150.587 142.129 225.201  1.00 67.50           N
ATOM   4613  N   TYR A 666     155.476 138.340 224.451  1.00 68.90           N
ATOM   4614  CA  TYR A 666     155.829 137.108 223.759  1.00 68.90           C
ATOM   4615  C   TYR A 666     157.336 136.948 223.579  1.00 68.90           C
ATOM   4616  O   TYR A 666     157.794 135.841 223.307  1.00 68.90           O
ATOM   4617  CB  TYR A 666     155.118 136.972 222.407  1.00 68.90           C
ATOM   4618  CG  TYR A 666     153.620 137.119 222.469  1.00 68.90           C
ATOM   4619  CD1 TYR A 666     152.785 136.016 222.619  1.00 68.90           C
ATOM   4620  CD2 TYR A 666     153.043 138.380 222.419  1.00 68.90           C
ATOM   4621  CE1 TYR A 666     151.410 136.167 222.694  1.00 68.90           C
ATOM   4622  CE2 TYR A 666     151.666 138.541 222.480  1.00 68.90           C
ATOM   4623  CZ  TYR A 666     150.849 137.432 222.628  1.00 68.90           C
ATOM   4624  OH  TYR A 666     149.497 137.569 222.706  1.00 68.90           O
ATOM   4625  N   HIS A 667     158.100 138.041 223.692  1.00 69.89           N
ATOM   4626  CA  HIS A 667     159.517 138.037 223.349  1.00 69.89           C
ATOM   4627  C   HIS A 667     160.378 137.895 224.605  1.00 69.89           C
ATOM   4628  O   HIS A 667     159.854 137.793 225.716  1.00 69.89           O
ATOM   4629  CB  HIS A 667     159.841 139.331 222.585  1.00 69.89           C
ATOM   4630  CG  HIS A 667     159.145 139.447 221.270  1.00 69.89           C
ATOM   4631  ND1 HIS A 667     158.174 140.393 221.020  1.00 69.89           N
ATOM   4632  CD2 HIS A 667     159.218 138.689 220.158  1.00 69.89           C
ATOM   4633  CE1 HIS A 667     157.705 140.234 219.802  1.00 69.89           C
ATOM   4634  NE2 HIS A 667     158.332 139.195 219.248  1.00 69.89           N
ATOM   4635  N   THR A 668     161.708 137.870 224.421  1.00 76.43           N
ATOM   4636  CA  THR A 668     162.611 137.779 225.562  1.00 76.43           C
ATOM   4637  C   THR A 668     163.862 138.643 225.400  1.00 76.43           C
ATOM   4638  O   THR A 668     164.756 138.530 226.230  1.00 76.43           O
ATOM   4639  CB  THR A 668     162.980 136.337 225.964  1.00 76.43           C
ATOM   4640  OG1 THR A 668     163.898 135.819 225.006  1.00 76.43           O
ATOM   4641  CG2 THR A 668     161.830 135.364 226.079  1.00 76.43           C
ATOM   4642  N   HIS A 669     163.942 139.490 224.359  1.00 67.66           N
ATOM   4643  CA  HIS A 669     165.096 140.348 224.128  1.00 67.66           C
ATOM   4644  C   HIS A 669     164.666 141.628 223.409  1.00 67.66           C
ATOM   4645  O   HIS A 669     163.578 141.677 222.827  1.00 67.66           O
ATOM   4646  CB  HIS A 669     166.206 139.583 223.394  1.00 67.66           C
ATOM   4647  CG  HIS A 669     166.863 138.519 224.206  1.00 67.66           C
ATOM   4648  ND1 HIS A 669     166.261 137.300 224.426  1.00 67.66           N
ATOM   4649  CD2 HIS A 669     168.051 138.475 224.850  1.00 67.66           C
ATOM   4650  CE1 HIS A 669     167.028 136.562 225.202  1.00 67.66           C
ATOM   4651  NE2 HIS A 669     168.146 137.249 225.450  1.00 67.66           N
ATOM   4652  N   LEU A 670     165.527 142.659 223.439  1.00 77.03           N
ATOM   4653  CA  LEU A 670     165.092 144.001 223.076  1.00 77.03           C
ATOM   4654  C   LEU A 670     165.856 144.599 221.894  1.00 77.03           C
ATOM   4655  O   LEU A 670     165.251 145.302 221.078  1.00 77.03           O
ATOM   4656  CB  LEU A 670     165.148 144.911 224.309  1.00 77.03           C
ATOM   4657  CG  LEU A 670     164.567 146.313 224.117  1.00 77.03           C
ATOM   4658  CD1 LEU A 670     163.087 146.245 223.766  1.00 77.03           C
ATOM   4659  CD2 LEU A 670     164.804 147.202 225.324  1.00 77.03           C
ATOM   4660  N   LEU A 671     167.189 144.454 221.887  1.00 71.80           N
ATOM   4661  CA  LEU A 671     168.055 145.041 220.867  1.00 71.80           C
ATOM   4662  C   LEU A 671     167.572 146.447 220.497  1.00 71.80           C
ATOM   4663  O   LEU A 671     167.316 146.760 219.330  1.00 71.80           O
ATOM   4664  CB  LEU A 671     168.114 144.117 219.645  1.00 71.80           C
ATOM   4665  CG  LEU A 671     169.048 144.564 218.515  1.00 71.80           C
ATOM   4666  CD1 LEU A 671     170.504 144.665 218.964  1.00 71.80           C
ATOM   4667  CD2 LEU A 671     168.904 143.690 217.276  1.00 71.80           C
ATOM   4668  N   GLN A 672     167.411 147.278 221.530  1.00 89.60           N
ATOM   4669  CA  GLN A 672     166.858 148.612 221.389  1.00 89.60           C
ATOM   4670  C   GLN A 672     167.806 149.460 220.540  1.00 89.60           C
ATOM   4671  O   GLN A 672     168.965 149.647 220.892  1.00 89.60           O
ATOM   4672  CB  GLN A 672     166.651 149.230 222.775  1.00 89.60           C
ATOM   4673  CG  GLN A 672     165.818 150.504 222.778  1.00 89.60           C
ATOM   4674  CD  GLN A 672     164.333 150.265 222.659  1.00 89.60           C
ATOM   4675  OE1 GLN A 672     163.789 149.315 223.213  1.00 89.60           O
ATOM   4676  NE2 GLN A 672     163.662 151.125 221.915  1.00 89.60           N
ATOM   4677  N   PHE A 673     167.280 150.003 219.432  1.00 85.11           N
ATOM   4678  CA  PHE A 673     168.042 150.898 218.573  1.00 85.11           C
ATOM   4679  C   PHE A 673     167.876 152.363 218.976  1.00 85.11           C
ATOM   4680  O   PHE A 673     168.089 153.249 218.154  1.00 85.11           O
ATOM   4681  CB  PHE A 673     167.657 150.683 217.112  1.00 85.11           C
ATOM   4682  CG  PHE A 673     168.321 149.492 216.476  1.00 85.11           C
ATOM   4683  CD1 PHE A 673     169.685 149.494 216.216  1.00 85.11           C
ATOM   4684  CD2 PHE A 673     167.578 148.383 216.101  1.00 85.11           C
ATOM   4685  CE1 PHE A 673     170.295 148.395 215.625  1.00 85.11           C
ATOM   4686  CE2 PHE A 673     168.191 147.289 215.504  1.00 85.11           C
ATOM   4687  CZ  PHE A 673     169.549 147.293 215.271  1.00 85.11           C
ATOM   4688  N   ASP A 674     167.528 152.607 220.244  1.00 85.09           N
ATOM   4689  CA  ASP A 674     167.505 153.967 220.762  1.00 85.09           C
ATOM   4690  C   ASP A 674     168.844 154.639 220.470  1.00 85.09           C
ATOM   4691  O   ASP A 674     169.905 154.116 220.825  1.00 85.09           O
ATOM   4692  CB  ASP A 674     167.141 154.014 222.245  1.00 85.09           C
ATOM   4693  CG  ASP A 674     165.652 153.856 222.505  1.00 85.09           C
ATOM   4694  OD1 ASP A 674     164.870 154.067 221.558  1.00 85.09           O
ATOM   4695  OD2 ASP A 674     165.284 153.582 223.663  1.00 85.09           O
ATOM   4696  N   GLY A 675     168.772 155.797 219.797  1.00 83.01           N
ATOM   4697  CA  GLY A 675     169.947 156.481 219.297  1.00 83.01           C
ATOM   4698  C   GLY A 675     170.509 155.819 218.042  1.00 83.01           C
ATOM   4699  O   GLY A 675     169.974 154.853 217.505  1.00 83.01           O
ATOM   4700  N   GLU A 676     171.612 156.400 217.553  1.00 94.50           N
ATOM   4701  CA  GLU A 676     172.311 155.904 216.376  1.00 94.50           C
ATOM   4702  C   GLU A 676     173.698 155.421 216.796  1.00 94.50           C
ATOM   4703  O   GLU A 676     174.405 156.118 217.523  1.00 94.50           O
ATOM   4704  CB  GLU A 676     172.331 156.964 215.269  1.00 94.50           C
ATOM   4705  CG  GLU A 676     171.532 156.591 214.032  1.00 94.50           C
ATOM   4706  CD  GLU A 676     171.384 157.677 212.980  1.00 94.50           C
ATOM   4707  OE1 GLU A 676     171.997 158.757 213.131  1.00 94.50           O
ATOM   4708  OE2 GLU A 676     170.651 157.437 212.007  1.00 94.50           O
ATOM   4709  N   GLY A 677     174.038 154.189 216.391  1.00 80.55           N
ATOM   4710  CA  GLY A 677     175.287 153.548 216.772  1.00 80.55           C
ATOM   4711  C   GLY A 677     175.160 152.704 218.041  1.00 80.55           C
ATOM   4712  O   GLY A 677     175.993 151.826 218.283  1.00 80.55           O
ATOM   4713  N   GLY A 678     174.112 152.969 218.836  1.00 86.39           N
ATOM   4714  CA  GLY A 678     173.887 152.304 220.109  1.00 86.39           C
ATOM   4715  C   GLY A 678     172.725 151.326 219.994  1.00 86.39           C
ATOM   4716  O   GLY A 678     171.664 151.713 219.516  1.00 86.39           O
ATOM   4717  N   TRP A 679     172.977 150.057 220.376  1.00 91.28           N
ATOM   4718  CA  TRP A 679     172.039 148.953 220.192  1.00 91.28           C
ATOM   4719  C   TRP A 679     171.636 148.282 221.509  1.00 91.28           C
ATOM   4720  O   TRP A 679     170.570 147.675 221.574  1.00 91.28           O
ATOM   4721  CB  TRP A 679     172.524 147.928 219.152  1.00 91.28           C
ATOM   4722  CG  TRP A 679     173.987 147.626 219.216  1.00 91.28           C
ATOM   4723  CD1 TRP A 679     174.996 148.408 218.736  1.00 91.28           C
ATOM   4724  CD2 TRP A 679     174.615 146.456 219.767  1.00 91.28           C
ATOM   4725  NE1 TRP A 679     176.208 147.822 218.973  1.00 91.28           N
ATOM   4726  CE2 TRP A 679     176.008 146.615 219.584  1.00 91.28           C
ATOM   4727  CE3 TRP A 679     174.144 145.301 220.401  1.00 91.28           C
ATOM   4728  CZ2 TRP A 679     176.928 145.653 220.000  1.00 91.28           C
ATOM   4729  CZ3 TRP A 679     175.057 144.351 220.816  1.00 91.28           C
ATOM   4730  CH2 TRP A 679     176.430 144.531 220.628  1.00 91.28           C
ATOM   4731  N   LYS A 680     172.479 148.338 222.556  1.00 81.07           N
ATOM   4732  CA  LYS A 680     172.138 147.932 223.920  1.00 81.07           C
ATOM   4733  C   LYS A 680     171.310 146.636 223.966  1.00 81.07           C
ATOM   4734  O   LYS A 680     170.201 146.632 224.500  1.00 81.07           O
ATOM   4735  CB  LYS A 680     171.483 149.102 224.674  1.00 81.07           C
ATOM   4736  CG  LYS A 680     170.299 149.776 223.982  1.00 81.07           C
ATOM   4737  CD  LYS A 680     169.477 150.729 224.824  1.00 81.07           C
ATOM   4738  CE  LYS A 680     168.624 150.041 225.869  1.00 81.07           C
ATOM   4739  NZ  LYS A 680     167.553 150.923 226.387  1.00 81.07           N
ATOM   4740  N   PHE A 681     171.854 145.525 223.429  1.00 83.87           N
ATOM   4741  CA  PHE A 681     171.177 144.227 223.401  1.00 83.87           C
ATOM   4742  C   PHE A 681     170.853 143.779 224.831  1.00 83.87           C
ATOM   4743  O   PHE A 681     171.768 143.480 225.594  1.00 83.87           O
ATOM   4744  CB  PHE A 681     172.016 143.200 222.622  1.00 83.87           C
ATOM   4745  CG  PHE A 681     171.367 141.873 222.295  1.00 83.87           C
ATOM   4746  CD1 PHE A 681     170.049 141.803 221.855  1.00 83.87           C
ATOM   4747  CD2 PHE A 681     172.096 140.689 222.374  1.00 83.87           C
ATOM   4748  CE1 PHE A 681     169.467 140.579 221.546  1.00 83.87           C
ATOM   4749  CE2 PHE A 681     171.518 139.467 222.053  1.00 83.87           C
ATOM   4750  CZ  PHE A 681     170.205 139.414 221.639  1.00 83.87           C
ATOM   4751  N   GLU A 682     169.554 143.754 225.188  1.00 81.74           N
ATOM   4752  CA  GLU A 682     169.080 143.394 226.519  1.00 81.74           C
ATOM   4753  C   GLU A 682     169.053 141.869 226.690  1.00 81.74           C
ATOM   4754  O   GLU A 682     169.775 141.143 226.017  1.00 81.74           O
ATOM   4755  CB  GLU A 682     167.691 143.983 226.768  1.00 81.74           C
ATOM   4756  CG  GLU A 682     167.656 145.501 226.741  1.00 81.74           C
ATOM   4757  CD  GLU A 682     168.481 146.208 227.804  1.00 81.74           C
ATOM   4758  OE1 GLU A 682     168.764 145.594 228.854  1.00 81.74           O
ATOM   4759  OE2 GLU A 682     168.838 147.374 227.579  1.00 81.74           O
ATOM   4760  OXT GLU A 682     168.315 141.312 227.511  1.00 81.74           O
TER
ATOM   4761  N   ASN B  68     135.074 163.819 163.358  1.00 92.57           N
ATOM   4762  CA  ASN B  68     134.376 164.655 164.371  1.00 92.57           C
ATOM   4763  C   ASN B  68     133.874 165.921 163.688  1.00 92.57           C
ATOM   4764  O   ASN B  68     134.238 166.188 162.545  1.00 92.57           O
ATOM   4765  CB  ASN B  68     135.277 164.975 165.570  1.00 92.57           C
ATOM   4766  CG  ASN B  68     135.492 163.807 166.513  1.00 92.57           C
ATOM   4767  OD1 ASN B  68     135.290 162.651 166.147  1.00 92.57           O
ATOM   4768  ND2 ASN B  68     135.917 164.099 167.733  1.00 92.57           N
ATOM   4769  N   ARG B  69     133.039 166.690 164.411  1.00 95.31           N
ATOM   4770  CA  ARG B  69     132.383 167.901 163.923  1.00 95.31           C
ATOM   4771  C   ARG B  69     132.760 169.119 164.772  1.00 95.31           C
ATOM   4772  O   ARG B  69     132.881 170.225 164.254  1.00 95.31           O
ATOM   4773  CB  ARG B  69     130.856 167.729 163.908  1.00 95.31           C
ATOM   4774  CG  ARG B  69     130.328 166.814 162.810  1.00 95.31           C
ATOM   4775  CD  ARG B  69     130.170 167.465 161.446  1.00 95.31           C
ATOM   4776  NE  ARG B  69     129.063 168.413 161.395  1.00 95.31           N
ATOM   4777  CZ  ARG B  69     128.679 169.096 160.318  1.00 95.31           C
ATOM   4778  NH1 ARG B  69     127.656 169.929 160.400  1.00 95.31           N
ATOM   4779  NH2 ARG B  69     129.311 168.949 159.165  1.00 95.31           N
ATOM   4780  N   VAL B  70     132.941 168.898 166.081  1.00 90.57           N
ATOM   4781  CA  VAL B  70     133.467 169.899 167.001  1.00 90.57           C
ATOM   4782  C   VAL B  70     134.927 170.185 166.650  1.00 90.57           C
ATOM   4783  O   VAL B  70     135.404 171.286 166.868  1.00 90.57           O
ATOM   4784  CB  VAL B  70     133.288 169.500 168.480  1.00 90.57           C
ATOM   4785  CG1 VAL B  70     131.821 169.313 168.833  1.00 90.57           C
ATOM   4786  CG2 VAL B  70     134.102 168.273 168.872  1.00 90.57           C
ATOM   4787  N   PHE B  71     135.628 169.188 166.100  1.00 95.16           N
ATOM   4788  CA  PHE B  71     136.998 169.334 165.627  1.00 95.16           C
ATOM   4789  C   PHE B  71     137.044 170.260 164.410  1.00 95.16           C
ATOM   4790  O   PHE B  71     138.045 170.931 164.216  1.00 95.16           O
ATOM   4791  CB  PHE B  71     137.666 167.966 165.438  1.00 95.16           C
ATOM   4792  CG  PHE B  71     138.495 167.802 164.188  1.00 95.16           C
ATOM   4793  CD1 PHE B  71     139.739 168.399 164.059  1.00 95.16           C
ATOM   4794  CD2 PHE B  71     137.999 167.075 163.120  1.00 95.16           C
ATOM   4795  CE1 PHE B  71     140.480 168.258 162.898  1.00 95.16           C
ATOM   4796  CE2 PHE B  71     138.742 166.923 161.956  1.00 95.16           C
ATOM   4797  CZ  PHE B  71     139.984 167.514 161.848  1.00 95.16           C
ATOM   4798  N   LEU B  72     135.997 170.242 163.583  1.00 89.11           N
ATOM   4799  CA  LEU B  72     135.866 171.181 162.480  1.00 89.11           C
ATOM   4800  C   LEU B  72     135.615 172.598 163.000  1.00 89.11           C
ATOM   4801  O   LEU B  72     136.203 173.551 162.499  1.00 89.11           O
ATOM   4802  CB  LEU B  72     134.739 170.724 161.542  1.00 89.11           C
ATOM   4803  CG  LEU B  72     135.145 169.853 160.351  1.00 89.11           C
ATOM   4804  CD1 LEU B  72     136.085 170.589 159.407  1.00 89.11           C
ATOM   4805  CD2 LEU B  72     135.770 168.546 160.808  1.00 89.11           C
ATOM   4806  N   GLN B  73     134.750 172.733 164.011  1.00 94.60           N
ATOM   4807  CA  GLN B  73     134.443 174.034 164.585  1.00 94.60           C
ATOM   4808  C   GLN B  73     135.651 174.595 165.334  1.00 94.60           C
ATOM   4809  O   GLN B  73     135.718 175.804 165.538  1.00 94.60           O
ATOM   4810  CB  GLN B  73     133.208 173.979 165.492  1.00 94.60           C
ATOM   4811  CG  GLN B  73     131.924 173.486 164.830  1.00 94.60           C
ATOM   4812  CD  GLN B  73     131.777 173.830 163.366  1.00 94.60           C
ATOM   4813  OE1 GLN B  73     131.811 172.957 162.503  1.00 94.60           O
ATOM   4814  NE2 GLN B  73     131.617 175.111 163.072  1.00 94.60           N
ATOM   4815  N   ARG B  74     136.540 173.722 165.818  1.00 95.28           N
ATOM   4816  CA  ARG B  74     137.779 174.116 166.471  1.00 95.28           C
ATOM   4817  C   ARG B  74     138.759 174.672 165.441  1.00 95.28           C
ATOM   4818  O   ARG B  74     139.377 175.705 165.675  1.00 95.28           O
ATOM   4819  CB  ARG B  74     138.373 172.930 167.235  1.00 95.28           C
ATOM   4820  CG  ARG B  74     137.667 172.625 168.544  1.00 95.28           C
ATOM   4821  CD  ARG B  74     137.875 171.197 169.011  1.00 95.28           C
ATOM   4822  NE  ARG B  74     137.894 171.127 170.469  1.00 95.28           N
ATOM   4823  CZ  ARG B  74     137.544 170.061 171.186  1.00 95.28           C
ATOM   4824  NH1 ARG B  74     137.621 170.103 172.504  1.00 95.28           N
ATOM   4825  NH2 ARG B  74     137.132 168.955 170.590  1.00 95.28           N
ATOM   4826  N   LEU B  75     138.932 173.959 164.322  1.00 84.41           N
ATOM   4827  CA  LEU B  75     139.784 174.446 163.246  1.00 84.41           C
ATOM   4828  C   LEU B  75     139.262 175.793 162.755  1.00 84.41           C
ATOM   4829  O   LEU B  75     140.051 176.706 162.526  1.00 84.41           O
ATOM   4830  CB  LEU B  75     139.851 173.436 162.095  1.00 84.41           C
ATOM   4831  CG  LEU B  75     140.730 172.203 162.303  1.00 84.41           C
ATOM   4832  CD1 LEU B  75     140.665 171.304 161.083  1.00 84.41           C
ATOM   4833  CD2 LEU B  75     142.170 172.587 162.597  1.00 84.41           C
ATOM   4834  N   LEU B  76     137.934 175.917 162.623  1.00 88.77           N
ATOM   4835  CA  LEU B  76     137.321 177.144 162.132  1.00 88.77           C
ATOM   4836  C   LEU B  76     137.669 178.317 163.045  1.00 88.77           C
ATOM   4837  O   LEU B  76     137.974 179.397 162.538  1.00 88.77           O
ATOM   4838  CB  LEU B  76     135.804 176.960 162.007  1.00 88.77           C
ATOM   4839  CG  LEU B  76     135.094 177.776 160.925  1.00 88.77           C
ATOM   4840  CD1 LEU B  76     133.698 177.222 160.665  1.00 88.77           C
ATOM   4841  CD2 LEU B  76     135.016 179.249 161.300  1.00 88.77           C
ATOM   4842  N   TRP B  77     137.588 178.116 164.374  1.00 90.75           N
ATOM   4843  CA  TRP B  77     137.902 179.142 165.361  1.00 90.75           C
ATOM   4844  C   TRP B  77     139.392 179.483 165.363  1.00 90.75           C
ATOM   4845  O   TRP B  77     139.757 180.659 165.372  1.00 90.75           O
ATOM   4846  CB  TRP B  77     137.436 178.732 166.763  1.00 90.75           C
ATOM   4847  CG  TRP B  77     137.550 179.833 167.772  1.00 90.75           C
ATOM   4848  CD1 TRP B  77     136.645 180.827 167.995  1.00 90.75           C
ATOM   4849  CD2 TRP B  77     138.640 180.075 168.680  1.00 90.75           C
ATOM   4850  NE1 TRP B  77     137.087 181.665 168.983  1.00 90.75           N
ATOM   4851  CE2 TRP B  77     138.311 181.233 169.419  1.00 90.75           C
ATOM   4852  CE3 TRP B  77     139.858 179.433 168.939  1.00 90.75           C
ATOM   4853  CZ2 TRP B  77     139.156 181.755 170.400  1.00 90.75           C
ATOM   4854  CZ3 TRP B  77     140.696 179.958 169.894  1.00 90.75           C
ATOM   4855  CH2 TRP B  77     140.345 181.093 170.626  1.00 90.75           C
ATOM   4856  N   LEU B  78     140.246 178.454 165.318  1.00 82.74           N
ATOM   4857  CA  LEU B  78     141.691 178.656 165.353  1.00 82.74           C
ATOM   4858  C   LEU B  78     142.216 179.201 164.020  1.00 82.74           C
ATOM   4859  O   LEU B  78     143.370 179.628 163.959  1.00 82.74           O
ATOM   4860  CB  LEU B  78     142.402 177.348 165.709  1.00 82.74           C
ATOM   4861  CG  LEU B  78     142.273 176.908 167.165  1.00 82.74           C
ATOM   4862  CD1 LEU B  78     142.696 175.461 167.361  1.00 82.74           C
ATOM   4863  CD2 LEU B  78     143.012 177.857 168.099  1.00 82.74           C
ATOM   4864  N   LEU B  79     141.387 179.205 162.962  1.00 83.98           N
ATOM   4865  CA  LEU B  79     141.732 179.844 161.699  1.00 83.98           C
ATOM   4866  C   LEU B  79     141.332 181.324 161.662  1.00 83.98           C
ATOM   4867  O   LEU B  79     142.090 182.138 161.141  1.00 83.98           O
ATOM   4868  CB  LEU B  79     141.122 179.072 160.526  1.00 83.98           C
ATOM   4869  CG  LEU B  79     141.815 177.765 160.128  1.00 83.98           C
ATOM   4870  CD1 LEU B  79     141.115 177.162 158.918  1.00 83.98           C
ATOM   4871  CD2 LEU B  79     143.297 177.951 159.796  1.00 83.98           C
ATOM   4872  N   ARG B  80     140.176 181.679 162.235  1.00 90.14           N
ATOM   4873  CA  ARG B  80     139.699 183.051 162.204  1.00 90.14           C
ATOM   4874  C   ARG B  80     140.759 184.018 162.727  1.00 90.14           C
ATOM   4875  O   ARG B  80     140.745 185.186 162.357  1.00 90.14           O
ATOM   4876  CB  ARG B  80     138.376 183.189 162.956  1.00 90.14           C
ATOM   4877  CG  ARG B  80     137.181 182.620 162.198  1.00 90.14           C
ATOM   4878  CD  ARG B  80     136.682 183.515 161.073  1.00 90.14           C
ATOM   4879  NE  ARG B  80     136.295 182.796 159.865  1.00 90.14           N
ATOM   4880  CZ  ARG B  80     136.190 183.329 158.650  1.00 90.14           C
ATOM   4881  NH1 ARG B  80     135.831 182.568 157.631  1.00 90.14           N
ATOM   4882  NH2 ARG B  80     136.446 184.611 158.450  1.00 90.14           N
ATOM   4883  N   LEU B  81     141.694 183.513 163.542  1.00 79.19           N
ATOM   4884  CA  LEU B  81     142.727 184.356 164.114  1.00 79.19           C
ATOM   4885  C   LEU B  81     144.006 184.338 163.279  1.00 79.19           C
ATOM   4886  O   LEU B  81     144.780 185.287 163.385  1.00 79.19           O
ATOM   4887  CB  LEU B  81     143.003 183.958 165.567  1.00 79.19           C
ATOM   4888  CG  LEU B  81     143.469 182.521 165.809  1.00 79.19           C
ATOM   4889  CD1 LEU B  81     144.979 182.375 165.637  1.00 79.19           C
ATOM   4890  CD2 LEU B  81     143.080 182.056 167.206  1.00 79.19           C
ATOM   4891  N   LEU B  82     144.248 183.254 162.517  1.00 68.38           N
ATOM   4892  CA  LEU B  82     145.496 183.113 161.775  1.00 68.38           C
ATOM   4893  C   LEU B  82     145.559 184.059 160.571  1.00 68.38           C
ATOM   4894  O   LEU B  82     146.646 184.560 160.268  1.00 68.38           O
ATOM   4895  CB  LEU B  82     145.737 181.652 161.387  1.00 68.38           C
ATOM   4896  CG  LEU B  82     146.263 180.740 162.496  1.00 68.38           C
ATOM   4897  CD1 LEU B  82     146.329 179.297 162.020  1.00 68.38           C
ATOM   4898  CD2 LEU B  82     147.632 181.190 162.993  1.00 68.38           C
ATOM   4899  N   PHE B  83     144.404 184.340 159.935  1.00 75.55           N
ATOM   4900  CA  PHE B  83     144.297 185.255 158.802  1.00 75.55           C
ATOM   4901  C   PHE B  83     143.391 186.435 159.175  1.00 75.55           C
ATOM   4902  O   PHE B  83     142.264 186.534 158.686  1.00 75.55           O
ATOM   4903  CB  PHE B  83     143.734 184.558 157.556  1.00 75.55           C
ATOM   4904  CG  PHE B  83     144.220 183.169 157.233  1.00 75.55           C
ATOM   4905  CD1 PHE B  83     145.430 182.974 156.598  1.00 75.55           C
ATOM   4906  CD2 PHE B  83     143.446 182.061 157.526  1.00 75.55           C
ATOM   4907  CE1 PHE B  83     145.879 181.700 156.280  1.00 75.55           C
ATOM   4908  CE2 PHE B  83     143.886 180.782 157.211  1.00 75.55           C
ATOM   4909  CZ  PHE B  83     145.104 180.603 156.588  1.00 75.55           C
ATOM   4910  N   PRO B  84     143.828 187.378 160.043  1.00 75.70           N
ATOM   4911  CA  PRO B  84     142.914 188.411 160.534  1.00 75.70           C
ATOM   4912  C   PRO B  84     142.528 189.393 159.430  1.00 75.70           C
ATOM   4913  O   PRO B  84     141.344 189.624 159.200  1.00 75.70           O
ATOM   4914  CB  PRO B  84     143.691 189.085 161.671  1.00 75.70           C
ATOM   4915  CG  PRO B  84     145.144 188.848 161.314  1.00 75.70           C
ATOM   4916  CD  PRO B  84     145.193 187.524 160.580  1.00 75.70           C
ATOM   4917  N   ARG B  85     143.541 189.952 158.759  1.00 75.30           N
ATOM   4918  CA  ARG B  85     143.341 190.883 157.661  1.00 75.30           C
ATOM   4919  C   ARG B  85     143.704 190.194 156.351  1.00 75.30           C
ATOM   4920  O   ARG B  85     144.606 189.358 156.318  1.00 75.30           O
ATOM   4921  CB  ARG B  85     144.212 192.127 157.846  1.00 75.30           C
ATOM   4922  CG  ARG B  85     143.952 192.892 159.136  1.00 75.30           C
ATOM   4923  CD  ARG B  85     144.963 192.611 160.232  1.00 75.30           C
ATOM   4924  NE  ARG B  85     146.302 193.034 159.839  1.00 75.30           N
ATOM   4925  CZ  ARG B  85     147.438 192.517 160.292  1.00 75.30           C
ATOM   4926  NH1 ARG B  85     148.593 192.990 159.852  1.00 75.30           N
ATOM   4927  NH2 ARG B  85     147.432 191.551 161.197  1.00 75.30           N
ATOM   4928  N   VAL B  86     143.029 190.605 155.272  1.00 69.00           N
ATOM   4929  CA  VAL B  86     143.277 190.035 153.960  1.00 69.00           C
ATOM   4930  C   VAL B  86     144.693 190.409 153.536  1.00 69.00           C
ATOM   4931  O   VAL B  86     145.337 189.651 152.828  1.00 69.00           O
ATOM   4932  CB  VAL B  86     142.238 190.525 152.939  1.00 69.00           C
ATOM   4933  CG1 VAL B  86     140.818 190.241 153.404  1.00 69.00           C
ATOM   4934  CG2 VAL B  86     142.420 192.005 152.640  1.00 69.00           C
ATOM   4935  N   LEU B  87     145.190 191.546 154.043  1.00 64.58           N
ATOM   4936  CA  LEU B  87     146.492 192.059 153.663  1.00 64.58           C
ATOM   4937  C   LEU B  87     147.566 191.658 154.676  1.00 64.58           C
ATOM   4938  O   LEU B  87     148.614 192.297 154.738  1.00 64.58           O
ATOM   4939  CB  LEU B  87     146.400 193.579 153.516  1.00 64.58           C
ATOM   4940  CG  LEU B  87     146.028 194.090 152.125  1.00 64.58           C
ATOM   4941  CD1 LEU B  87     145.755 195.587 152.156  1.00 64.58           C
ATOM   4942  CD2 LEU B  87     147.119 193.772 151.111  1.00 64.58           C
ATOM   4943  N   CYS B  88     147.324 190.570 155.425  1.00 69.26           N
ATOM   4944  CA  CYS B  88     148.287 190.066 156.391  1.00 69.26           C
ATOM   4945  C   CYS B  88     149.381 189.272 155.674  1.00 69.26           C
ATOM   4946  O   CYS B  88     149.441 189.270 154.445  1.00 69.26           O
ATOM   4947  CB  CYS B  88     147.591 189.271 157.489  1.00 69.26           C
ATOM   4948  SG  CYS B  88     146.944 187.660 156.969  1.00 69.26           S
ATOM   4949  N   ARG B  89     150.234 188.590 156.453  1.00 64.36           N
ATOM   4950  CA  ARG B  89     151.387 187.858 155.943  1.00 64.36           C
ATOM   4951  C   ARG B  89     151.018 186.424 155.553  1.00 64.36           C
ATOM   4952  O   ARG B  89     151.851 185.690 155.025  1.00 64.36           O
ATOM   4953  CB  ARG B  89     152.526 187.893 156.965  1.00 64.36           C
ATOM   4954  CG  ARG B  89     153.843 187.377 156.409  1.00 64.36           C
ATOM   4955  CD  ARG B  89     154.938 187.452 157.449  1.00 64.36           C
ATOM   4956  NE  ARG B  89     156.276 187.365 156.876  1.00 64.36           N
ATOM   4957  CZ  ARG B  89     156.920 186.230 156.603  1.00 64.36           C
ATOM   4958  NH1 ARG B  89     158.140 186.252 156.091  1.00 64.36           N
ATOM   4959  NH2 ARG B  89     156.336 185.069 156.841  1.00 64.36           N
ATOM   4960  N   GLU B  90     149.763 186.022 155.802  1.00 65.04           N
ATOM   4961  CA  GLU B  90     149.307 184.683 155.445  1.00 65.04           C
ATOM   4962  C   GLU B  90     148.270 184.722 154.326  1.00 65.04           C
ATOM   4963  O   GLU B  90     147.620 183.711 154.062  1.00 65.04           O
ATOM   4964  CB  GLU B  90     148.812 183.895 156.662  1.00 65.04           C
ATOM   4965  CG  GLU B  90     149.906 183.608 157.675  1.00 65.04           C
ATOM   4966  CD  GLU B  90     150.228 184.780 158.590  1.00 65.04           C
ATOM   4967  OE1 GLU B  90     149.540 185.802 158.491  1.00 65.04           O
ATOM   4968  OE2 GLU B  90     151.153 184.677 159.386  1.00 65.04           O
ATOM   4969  N   THR B  91     148.102 185.883 153.689  1.00 57.81           N
ATOM   4970  CA  THR B  91     147.479 185.952 152.373  1.00 57.81           C
ATOM   4971  C   THR B  91     148.568 186.250 151.343  1.00 57.81           C
ATOM   4972  O   THR B  91     148.287 186.483 150.170  1.00 57.81           O
ATOM   4973  CB  THR B  91     146.326 186.966 152.332  1.00 57.81           C
ATOM   4974  OG1 THR B  91     145.519 186.832 153.498  1.00 57.81           O
ATOM   4975  CG2 THR B  91     145.442 186.826 151.111  1.00 57.81           C
ATOM   4976  N   GLY B  92     149.818 186.253 151.822  1.00 56.75           N
ATOM   4977  CA  GLY B  92     150.997 186.537 151.024  1.00 56.75           C
ATOM   4978  C   GLY B  92     151.868 185.297 150.859  1.00 56.75           C
ATOM   4979  O   GLY B  92     152.590 185.193 149.869  1.00 56.75           O
ATOM   4980  N   LEU B  93     151.786 184.380 151.832  1.00 44.75           N
ATOM   4981  CA  LEU B  93     152.413 183.076 151.694  1.00 44.75           C
ATOM   4982  C   LEU B  93     151.391 182.049 151.218  1.00 44.75           C
ATOM   4983  O   LEU B  93     151.748 180.880 151.079  1.00 44.75           O
ATOM   4984  CB  LEU B  93     153.007 182.624 153.028  1.00 44.75           C
ATOM   4985  CG  LEU B  93     154.067 183.516 153.655  1.00 44.75           C
ATOM   4986  CD1 LEU B  93     154.464 182.897 154.976  1.00 44.75           C
ATOM   4987  CD2 LEU B  93     155.296 183.670 152.765  1.00 44.75           C
ATOM   4988  N   LEU B  94     150.137 182.483 151.008  1.00 44.64           N
ATOM   4989  CA  LEU B  94     149.076 181.544 150.670  1.00 44.64           C
ATOM   4990  C   LEU B  94     148.547 181.778 149.261  1.00 44.64           C
ATOM   4991  O   LEU B  94     147.922 180.882 148.697  1.00 44.64           O
ATOM   4992  CB  LEU B  94     147.951 181.630 151.700  1.00 44.64           C
ATOM   4993  CG  LEU B  94     147.037 180.414 151.785  1.00 44.64           C
ATOM   4994  CD1 LEU B  94     147.758 179.202 152.359  1.00 44.64           C
ATOM   4995  CD2 LEU B  94     145.817 180.739 152.621  1.00 44.64           C
ATOM   4996  N   ALA B  95     148.785 182.988 148.738  1.00 48.91           N
ATOM   4997  CA  ALA B  95     148.567 183.276 147.326  1.00 48.91           C
ATOM   4998  C   ALA B  95     149.916 183.437 146.623  1.00 48.91           C
ATOM   4999  O   ALA B  95     150.003 184.045 145.552  1.00 48.91           O
ATOM   5000  CB  ALA B  95     147.669 184.479 147.137  1.00 48.91           C
ATOM   5001  N   LEU B  96     150.966 182.884 147.243  1.00 45.93           N
ATOM   5002  CA  LEU B  96     152.264 182.741 146.604  1.00 45.93           C
ATOM   5003  C   LEU B  96     152.696 181.275 146.659  1.00 45.93           C
ATOM   5004  O   LEU B  96     153.503 180.853 145.838  1.00 45.93           O
ATOM   5005  CB  LEU B  96     153.254 183.681 147.298  1.00 45.93           C
ATOM   5006  CG  LEU B  96     154.711 183.633 146.848  1.00 45.93           C
ATOM   5007  CD1 LEU B  96     154.870 184.333 145.508  1.00 45.93           C
ATOM   5008  CD2 LEU B  96     155.605 184.267 147.903  1.00 45.93           C
ATOM   5009  N   HIS B  97     152.176 180.523 147.641  1.00 36.28           N
ATOM   5010  CA  HIS B  97     152.301 179.073 147.659  1.00 36.28           C
ATOM   5011  C   HIS B  97     151.391 178.467 146.600  1.00 36.28           C
ATOM   5012  O   HIS B  97     151.803 177.549 145.897  1.00 36.28           O
ATOM   5013  CB  HIS B  97     152.061 178.514 149.064  1.00 36.28           C
ATOM   5014  CG  HIS B  97     152.035 177.027 149.150  1.00 36.28           C
ATOM   5015  ND1 HIS B  97     150.856 176.321 149.064  1.00 36.28           N
ATOM   5016  CD2 HIS B  97     153.028 176.119 149.293  1.00 36.28           C
ATOM   5017  CE1 HIS B  97     151.119 175.033 149.184  1.00 36.28           C
ATOM   5018  NE2 HIS B  97     152.447 174.881 149.296  1.00 36.28           N
ATOM   5019  N   SER B  98     150.170 179.012 146.485  1.00 38.69           N
ATOM   5020  CA  SER B  98     149.164 178.587 145.519  1.00 38.69           C
ATOM   5021  C   SER B  98     149.602 178.835 144.072  1.00 38.69           C
ATOM   5022  O   SER B  98     149.216 178.088 143.178  1.00 38.69           O
ATOM   5023  CB  SER B  98     147.825 179.228 145.790  1.00 38.69           C
ATOM   5024  OG  SER B  98     147.236 178.710 146.975  1.00 38.69           O
ATOM   5025  N   ALA B  99     150.398 179.887 143.855  1.00 37.49           N
ATOM   5026  CA  ALA B  99     150.979 180.199 142.559  1.00 37.49           C
ATOM   5027  C   ALA B  99     152.028 179.161 142.158  1.00 37.49           C
ATOM   5028  O   ALA B  99     152.189 178.905 140.971  1.00 37.49           O
ATOM   5029  CB  ALA B  99     151.545 181.597 142.563  1.00 37.49           C
ATOM   5030  N   ALA B 100     152.730 178.589 143.150  1.00 29.44           N
ATOM   5031  CA  ALA B 100     153.739 177.553 142.967  1.00 29.44           C
ATOM   5032  C   ALA B 100     153.119 176.166 143.165  1.00 29.44           C
ATOM   5033  O   ALA B 100     153.825 175.213 143.513  1.00 29.44           O
ATOM   5034  CB  ALA B 100     154.893 177.765 143.928  1.00 29.44           C
ATOM   5035  N   LEU B 101     151.788 176.078 142.992  1.00 32.90           N
ATOM   5036  CA  LEU B 101     151.102 174.809 142.769  1.00 32.90           C
ATOM   5037  C   LEU B 101     150.589 174.727 141.340  1.00 32.90           C
ATOM   5038  O   LEU B 101     150.729 173.683 140.713  1.00 32.90           O
ATOM   5039  CB  LEU B 101     149.950 174.646 143.764  1.00 32.90           C
ATOM   5040  CG  LEU B 101     150.257 173.756 144.961  1.00 32.90           C
ATOM   5041  CD1 LEU B 101     151.328 174.371 145.833  1.00 32.90           C
ATOM   5042  CD2 LEU B 101     148.998 173.541 145.768  1.00 32.90           C
ATOM   5043  N   VAL B 102     149.973 175.812 140.857  1.00 32.70           N
ATOM   5044  CA  VAL B 102     149.565 175.906 139.466  1.00 32.70           C
ATOM   5045  C   VAL B 102     150.805 175.825 138.571  1.00 32.70           C
ATOM   5046  O   VAL B 102     150.796 175.112 137.570  1.00 32.70           O
ATOM   5047  CB  VAL B 102     148.732 177.174 139.210  1.00 32.70           C
ATOM   5048  CG1 VAL B 102     148.667 177.546 137.734  1.00 32.70           C
ATOM   5049  CG2 VAL B 102     147.335 177.031 139.782  1.00 32.70           C
ATOM   5050  N   SER B 103     151.902 176.444 139.026  1.00 25.60           N
ATOM   5051  CA  SER B 103     153.156 176.462 138.289  1.00 25.60           C
ATOM   5052  C   SER B 103     154.047 175.256 138.600  1.00 25.60           C
ATOM   5053  O   SER B 103     155.228 175.277 138.268  1.00 25.60           O
ATOM   5054  CB  SER B 103     153.870 177.745 138.537  1.00 25.60           C
ATOM   5055  OG  SER B 103     155.226 177.690 138.113  1.00 25.60           O
ATOM   5056  N   ARG B 104     153.484 174.216 139.231  1.00 29.98           N
ATOM   5057  CA  ARG B 104     154.127 172.907 139.258  1.00 29.98           C
ATOM   5058  C   ARG B 104     153.288 171.887 138.491  1.00 29.98           C
ATOM   5059  O   ARG B 104     153.861 170.980 137.898  1.00 29.98           O
ATOM   5060  CB  ARG B 104     154.423 172.389 140.669  1.00 29.98           C
[truncated: 349,663 more chars]
