# Supplementary material for: Structural insights into substrate recognition and translocation of human peroxisomal ABC transporter ALDP
Source: Signal Transduct Target Ther. 2023 Feb 22;8:74. doi: 10.1038/s41392-022-01280-9 (PMC9944889; doi:10.1038/s41392-022-01280-9)
Supplement: Supplementary file 13 — Dataset 4A [file 41392_2022_1280_MOESM13_ESM.txt]

CRYST1  332.000  332.000  332.000  90.00  90.00  90.00 P 1
SCALE1      0.003012  0.000000  0.000000        0.00000
SCALE2      0.000000  0.003012  0.000000        0.00000
SCALE3      0.000000  0.000000  0.003012        0.00000
ATOM      1  N   LYS A  64     143.930 161.694 175.452  1.00 57.02           N
ATOM      2  CA  LYS A  64     142.841 162.231 174.648  1.00 57.02           C
ATOM      3  C   LYS A  64     143.400 163.297 173.701  1.00 57.02           C
ATOM      4  O   LYS A  64     142.674 163.897 172.910  1.00 57.02           O
ATOM      5  CB  LYS A  64     141.740 162.799 175.556  1.00 57.02           C
ATOM      6  CG  LYS A  64     140.497 163.311 174.838  1.00 57.02           C
ATOM      7  CD  LYS A  64     139.447 163.801 175.819  1.00 57.02           C
ATOM      8  CE  LYS A  64     138.178 164.223 175.096  1.00 57.02           C
ATOM      9  NZ  LYS A  64     138.394 165.438 174.261  1.00 57.02           N
ATOM     10  N   ALA A  65     144.712 163.505 173.773  1.00 49.78           N
ATOM     11  CA  ALA A  65     145.357 164.507 172.937  1.00 49.78           C
ATOM     12  C   ALA A  65     145.270 164.119 171.467  1.00 49.78           C
ATOM     13  O   ALA A  65     145.421 162.949 171.104  1.00 49.78           O
ATOM     14  CB  ALA A  65     146.817 164.680 173.350  1.00 49.78           C
ATOM     15  N   GLY A  66     145.023 165.114 170.620  1.00 50.62           N
ATOM     16  CA  GLY A  66     144.877 164.894 169.194  1.00 50.62           C
ATOM     17  C   GLY A  66     144.581 166.185 168.462  1.00 50.62           C
ATOM     18  O   GLY A  66     145.058 167.246 168.864  1.00 50.62           O
ATOM     19  N   MET A  67     143.780 166.125 167.401  1.00 54.45           N
ATOM     20  CA  MET A  67     143.431 167.346 166.687  1.00 54.45           C
ATOM     21  C   MET A  67     141.950 167.661 166.829  1.00 54.45           C
ATOM     22  O   MET A  67     141.285 168.040 165.861  1.00 54.45           O
ATOM     23  CB  MET A  67     143.828 167.255 165.215  1.00 54.45           C
ATOM     24  CG  MET A  67     145.324 167.207 165.003  1.00 54.45           C
ATOM     25  SD  MET A  67     145.753 167.020 163.271  1.00 54.45           S
ATOM     26  CE  MET A  67     145.288 168.626 162.631  1.00 54.45           C
ATOM     27  N   ASN A  68     141.435 167.502 168.042  1.00 49.97           N
ATOM     28  CA  ASN A  68     140.098 167.956 168.388  1.00 49.97           C
ATOM     29  C   ASN A  68     140.128 169.460 168.663  1.00 49.97           C
ATOM     30  O   ASN A  68     141.147 170.130 168.479  1.00 49.97           O
ATOM     31  CB  ASN A  68     139.564 167.122 169.552  1.00 49.97           C
ATOM     32  CG  ASN A  68     140.382 167.286 170.825  1.00 49.97           C
ATOM     33  OD1 ASN A  68     141.290 168.113 170.901  1.00 49.97           O
ATOM     34  ND2 ASN A  68     140.070 166.476 171.829  1.00 49.97           N
ATOM     35  N   ARG A  69     138.997 170.015 169.104  1.00 46.15           N
ATOM     36  CA  ARG A  69     138.912 171.459 169.303  1.00 46.15           C
ATOM     37  C   ARG A  69     139.667 171.894 170.555  1.00 46.15           C
ATOM     38  O   ARG A  69     140.146 173.033 170.637  1.00 46.15           O
ATOM     39  CB  ARG A  69     137.445 171.884 169.373  1.00 46.15           C
ATOM     40  CG  ARG A  69     137.223 173.367 169.606  1.00 46.15           C
ATOM     41  CD  ARG A  69     135.992 173.852 168.859  1.00 46.15           C
ATOM     42  NE  ARG A  69     136.270 174.078 167.444  1.00 46.15           N
ATOM     43  CZ  ARG A  69     135.656 174.991 166.699  1.00 46.15           C
ATOM     44  NH1 ARG A  69     135.973 175.127 165.419  1.00 46.15           N
ATOM     45  NH2 ARG A  69     134.722 175.767 167.232  1.00 46.15           N
ATOM     46  N   VAL A  70     139.785 170.999 171.538  1.00 41.64           N
ATOM     47  CA  VAL A  70     140.530 171.316 172.753  1.00 41.64           C
ATOM     48  C   VAL A  70     141.981 171.627 172.419  1.00 41.64           C
ATOM     49  O   VAL A  70     142.581 172.550 172.983  1.00 41.64           O
ATOM     50  CB  VAL A  70     140.418 170.162 173.764  1.00 41.64           C
ATOM     51  CG1 VAL A  70     140.964 170.587 175.116  1.00 41.64           C
ATOM     52  CG2 VAL A  70     138.977 169.701 173.883  1.00 41.64           C
ATOM     53  N   PHE A  71     142.571 170.855 171.503  1.00 37.37           N
ATOM     54  CA  PHE A  71     143.939 171.126 171.076  1.00 37.37           C
ATOM     55  C   PHE A  71     144.049 172.504 170.445  1.00 37.37           C
ATOM     56  O   PHE A  71     145.013 173.234 170.696  1.00 37.37           O
ATOM     57  CB  PHE A  71     144.404 170.048 170.097  1.00 37.37           C
ATOM     58  CG  PHE A  71     145.579 170.455 169.249  1.00 37.37           C
ATOM     59  CD1 PHE A  71     146.771 170.853 169.829  1.00 37.37           C
ATOM     60  CD2 PHE A  71     145.490 170.432 167.870  1.00 37.37           C
ATOM     61  CE1 PHE A  71     147.845 171.224 169.048  1.00 37.37           C
ATOM     62  CE2 PHE A  71     146.564 170.802 167.087  1.00 37.37           C
ATOM     63  CZ  PHE A  71     147.741 171.197 167.678  1.00 37.37           C
ATOM     64  N   LEU A  72     143.067 172.880 169.625  1.00 38.10           N
ATOM     65  CA  LEU A  72     143.088 174.200 169.005  1.00 38.10           C
ATOM     66  C   LEU A  72     143.022 175.302 170.053  1.00 38.10           C
ATOM     67  O   LEU A  72     143.757 176.293 169.968  1.00 38.10           O
ATOM     68  CB  LEU A  72     141.933 174.326 168.014  1.00 38.10           C
ATOM     69  CG  LEU A  72     141.839 175.627 167.222  1.00 38.10           C
ATOM     70  CD1 LEU A  72     143.065 175.802 166.344  1.00 38.10           C
ATOM     71  CD2 LEU A  72     140.571 175.646 166.388  1.00 38.10           C
ATOM     72  N   GLN A  73     142.155 175.145 171.057  1.00 37.62           N
ATOM     73  CA  GLN A  73     142.047 176.164 172.099  1.00 37.62           C
ATOM     74  C   GLN A  73     143.334 176.276 172.910  1.00 37.62           C
ATOM     75  O   GLN A  73     143.796 177.386 173.202  1.00 37.62           O
ATOM     76  CB  GLN A  73     140.865 175.855 173.013  1.00 37.62           C
ATOM     77  CG  GLN A  73     139.518 175.970 172.332  1.00 37.62           C
ATOM     78  CD  GLN A  73     138.374 175.638 173.262  1.00 37.62           C
ATOM     79  OE1 GLN A  73     138.586 175.254 174.412  1.00 37.62           O
ATOM     80  NE2 GLN A  73     137.149 175.781 172.769  1.00 37.62           N
ATOM     81  N   ARG A  74     143.927 175.138 173.279  1.00 32.88           N
ATOM     82  CA  ARG A  74     145.184 175.164 174.022  1.00 32.88           C
ATOM     83  C   ARG A  74     146.297 175.804 173.201  1.00 32.88           C
ATOM     84  O   ARG A  74     147.100 176.591 173.725  1.00 32.88           O
ATOM     85  CB  ARG A  74     145.576 173.746 174.431  1.00 32.88           C
ATOM     86  CG  ARG A  74     144.554 173.026 175.282  1.00 32.88           C
ATOM     87  CD  ARG A  74     144.821 171.535 175.284  1.00 32.88           C
ATOM     88  NE  ARG A  74     144.240 170.874 176.446  1.00 32.88           N
ATOM     89  CZ  ARG A  74     144.064 169.562 176.546  1.00 32.88           C
ATOM     90  NH1 ARG A  74     143.528 169.046 177.642  1.00 32.88           N
ATOM     91  NH2 ARG A  74     144.421 168.765 175.550  1.00 32.88           N
ATOM     92  N   LEU A  75     146.365 175.471 171.910  1.00 31.47           N
ATOM     93  CA  LEU A  75     147.382 176.053 171.046  1.00 31.47           C
ATOM     94  C   LEU A  75     147.200 177.557 170.920  1.00 31.47           C
ATOM     95  O   LEU A  75     148.180 178.305 170.935  1.00 31.47           O
ATOM     96  CB  LEU A  75     147.346 175.391 169.671  1.00 31.47           C
ATOM     97  CG  LEU A  75     148.517 175.716 168.744  1.00 31.47           C
ATOM     98  CD1 LEU A  75     149.821 175.213 169.336  1.00 31.47           C
ATOM     99  CD2 LEU A  75     148.285 175.125 167.367  1.00 31.47           C
ATOM    100  N   LEU A  76     145.954 178.020 170.786  1.00 33.36           N
ATOM    101  CA  LEU A  76     145.711 179.458 170.729  1.00 33.36           C
ATOM    102  C   LEU A  76     146.132 180.136 172.025  1.00 33.36           C
ATOM    103  O   LEU A  76     146.729 181.221 172.004  1.00 33.36           O
ATOM    104  CB  LEU A  76     144.237 179.735 170.437  1.00 33.36           C
ATOM    105  CG  LEU A  76     143.721 179.372 169.045  1.00 33.36           C
ATOM    106  CD1 LEU A  76     142.372 180.024 168.798  1.00 33.36           C
ATOM    107  CD2 LEU A  76     144.719 179.771 167.972  1.00 33.36           C
ATOM    108  N   TRP A  77     145.841 179.505 173.164  1.00 30.94           N
ATOM    109  CA  TRP A  77     146.239 180.074 174.447  1.00 30.94           C
ATOM    110  C   TRP A  77     147.755 180.208 174.544  1.00 30.94           C
ATOM    111  O   TRP A  77     148.269 181.211 175.050  1.00 30.94           O
ATOM    112  CB  TRP A  77     145.700 179.220 175.594  1.00 30.94           C
ATOM    113  CG  TRP A  77     145.770 179.911 176.916  1.00 30.94           C
ATOM    114  CD1 TRP A  77     144.856 180.777 177.435  1.00 30.94           C
ATOM    115  CD2 TRP A  77     146.818 179.807 177.885  1.00 30.94           C
ATOM    116  NE1 TRP A  77     145.267 181.216 178.669  1.00 30.94           N
ATOM    117  CE2 TRP A  77     146.470 180.634 178.968  1.00 30.94           C
ATOM    118  CE3 TRP A  77     148.017 179.092 177.943  1.00 30.94           C
ATOM    119  CZ2 TRP A  77     147.275 180.766 180.093  1.00 30.94           C
ATOM    120  CZ3 TRP A  77     148.814 179.224 179.061  1.00 30.94           C
ATOM    121  CH2 TRP A  77     148.441 180.055 180.120  1.00 30.94           C
ATOM    122  N   LEU A  78     148.489 179.200 174.069  1.00 28.82           N
ATOM    123  CA  LEU A  78     149.947 179.263 174.162  1.00 28.82           C
ATOM    124  C   LEU A  78     150.535 180.239 173.146  1.00 28.82           C
ATOM    125  O   LEU A  78     151.532 180.918 173.430  1.00 28.82           O
ATOM    126  CB  LEU A  78     150.546 177.870 173.985  1.00 28.82           C
ATOM    127  CG  LEU A  78     150.368 176.944 175.189  1.00 28.82           C
ATOM    128  CD1 LEU A  78     150.305 175.497 174.748  1.00 28.82           C
ATOM    129  CD2 LEU A  78     151.483 177.155 176.195  1.00 28.82           C
ATOM    130  N   LEU A  79     149.938 180.323 171.955  1.00 31.27           N
ATOM    131  CA  LEU A  79     150.414 181.276 170.959  1.00 31.27           C
ATOM    132  C   LEU A  79     150.163 182.711 171.399  1.00 31.27           C
ATOM    133  O   LEU A  79     150.918 183.612 171.021  1.00 31.27           O
ATOM    134  CB  LEU A  79     149.753 181.009 169.607  1.00 31.27           C
ATOM    135  CG  LEU A  79     150.088 179.686 168.915  1.00 31.27           C
ATOM    136  CD1 LEU A  79     149.635 179.703 167.467  1.00 31.27           C
ATOM    137  CD2 LEU A  79     151.568 179.380 169.008  1.00 31.27           C
ATOM    138  N   ARG A  80     149.114 182.944 172.191  1.00 32.90           N
ATOM    139  CA  ARG A  80     148.925 184.262 172.784  1.00 32.90           C
ATOM    140  C   ARG A  80     150.021 184.605 173.786  1.00 32.90           C
ATOM    141  O   ARG A  80     150.190 185.781 174.122  1.00 32.90           O
ATOM    142  CB  ARG A  80     147.557 184.348 173.457  1.00 32.90           C
ATOM    143  CG  ARG A  80     146.496 185.025 172.612  1.00 32.90           C
ATOM    144  CD  ARG A  80     145.262 185.354 173.435  1.00 32.90           C
ATOM    145  NE  ARG A  80     144.320 184.241 173.477  1.00 32.90           N
ATOM    146  CZ  ARG A  80     143.436 183.973 172.521  1.00 32.90           C
ATOM    147  NH1 ARG A  80     142.616 182.939 172.644  1.00 32.90           N
ATOM    148  NH2 ARG A  80     143.369 184.742 171.443  1.00 32.90           N
ATOM    149  N   LEU A  81     150.757 183.608 174.276  1.00 29.92           N
ATOM    150  CA  LEU A  81     151.911 183.842 175.136  1.00 29.92           C
ATOM    151  C   LEU A  81     153.191 184.018 174.335  1.00 29.92           C
ATOM    152  O   LEU A  81     154.052 184.819 174.712  1.00 29.92           O
ATOM    153  CB  LEU A  81     152.089 182.682 176.118  1.00 29.92           C
ATOM    154  CG  LEU A  81     151.007 182.432 177.162  1.00 29.92           C
ATOM    155  CD1 LEU A  81     151.506 181.410 178.158  1.00 29.92           C
ATOM    156  CD2 LEU A  81     150.623 183.722 177.859  1.00 29.92           C
ATOM    157  N   LEU A  82     153.338 183.263 173.243  1.00 31.15           N
ATOM    158  CA  LEU A  82     154.540 183.385 172.421  1.00 31.15           C
ATOM    159  C   LEU A  82     154.642 184.764 171.782  1.00 31.15           C
ATOM    160  O   LEU A  82     155.730 185.345 171.716  1.00 31.15           O
ATOM    161  CB  LEU A  82     154.563 182.295 171.351  1.00 31.15           C
ATOM    162  CG  LEU A  82     154.527 180.866 171.885  1.00 31.15           C
ATOM    163  CD1 LEU A  82     154.704 179.867 170.761  1.00 31.15           C
ATOM    164  CD2 LEU A  82     155.599 180.687 172.938  1.00 31.15           C
ATOM    165  N   PHE A  83     153.523 185.302 171.306  1.00 35.02           N
ATOM    166  CA  PHE A  83     153.507 186.619 170.683  1.00 35.02           C
ATOM    167  C   PHE A  83     152.717 187.589 171.551  1.00 35.02           C
ATOM    168  O   PHE A  83     151.516 187.784 171.330  1.00 35.02           O
ATOM    169  CB  PHE A  83     152.904 186.547 169.280  1.00 35.02           C
ATOM    170  CG  PHE A  83     153.590 185.566 168.377  1.00 35.02           C
ATOM    171  CD1 PHE A  83     154.741 185.920 167.698  1.00 35.02           C
ATOM    172  CD2 PHE A  83     153.086 184.290 168.209  1.00 35.02           C
ATOM    173  CE1 PHE A  83     155.375 185.021 166.869  1.00 35.02           C
ATOM    174  CE2 PHE A  83     153.717 183.387 167.380  1.00 35.02           C
ATOM    175  CZ  PHE A  83     154.863 183.754 166.710  1.00 35.02           C
ATOM    176  N   PRO A  84     153.353 188.214 172.544  1.00 40.17           N
ATOM    177  CA  PRO A  84     152.610 189.109 173.444  1.00 40.17           C
ATOM    178  C   PRO A  84     152.024 190.323 172.753  1.00 40.17           C
ATOM    179  O   PRO A  84     151.062 190.905 173.269  1.00 40.17           O
ATOM    180  CB  PRO A  84     153.665 189.514 174.481  1.00 40.17           C
ATOM    181  CG  PRO A  84     154.959 189.372 173.765  1.00 40.17           C
ATOM    182  CD  PRO A  84     154.793 188.195 172.851  1.00 40.17           C
ATOM    183  N   ARG A  85     152.562 190.719 171.606  1.00 47.14           N
ATOM    184  CA  ARG A  85     152.134 191.928 170.912  1.00 47.14           C
ATOM    185  C   ARG A  85     152.741 191.904 169.516  1.00 47.14           C
ATOM    186  O   ARG A  85     153.441 190.960 169.137  1.00 47.14           O
ATOM    187  CB  ARG A  85     152.564 193.185 171.668  1.00 47.14           C
ATOM    188  CG  ARG A  85     154.069 193.303 171.817  1.00 47.14           C
ATOM    189  CD  ARG A  85     154.461 194.298 172.888  1.00 47.14           C
ATOM    190  NE  ARG A  85     155.905 194.310 173.098  1.00 47.14           N
ATOM    191  CZ  ARG A  85     156.551 193.478 173.908  1.00 47.14           C
ATOM    192  NH1 ARG A  85     157.868 193.561 174.036  1.00 47.14           N
ATOM    193  NH2 ARG A  85     155.881 192.562 174.592  1.00 47.14           N
ATOM    194  N   VAL A  86     152.462 192.950 168.753  1.00 52.34           N
ATOM    195  CA  VAL A  86     153.169 193.206 167.510  1.00 52.34           C
ATOM    196  C   VAL A  86     154.376 194.081 167.841  1.00 52.34           C
ATOM    197  O   VAL A  86     154.392 194.788 168.851  1.00 52.34           O
ATOM    198  CB  VAL A  86     152.232 193.859 166.467  1.00 52.34           C
ATOM    199  CG1 VAL A  86     152.962 194.195 165.179  1.00 52.34           C
ATOM    200  CG2 VAL A  86     151.050 192.949 166.180  1.00 52.34           C
ATOM    201  N   LEU A  87     155.407 194.014 166.996  1.00 50.52           N
ATOM    202  CA  LEU A  87     156.708 194.624 167.265  1.00 50.52           C
ATOM    203  C   LEU A  87     157.374 193.992 168.481  1.00 50.52           C
ATOM    204  O   LEU A  87     157.715 194.685 169.444  1.00 50.52           O
ATOM    205  CB  LEU A  87     156.603 196.143 167.464  1.00 50.52           C
ATOM    206  CG  LEU A  87     156.450 197.080 166.262  1.00 50.52           C
ATOM    207  CD1 LEU A  87     155.078 196.980 165.627  1.00 50.52           C
ATOM    208  CD2 LEU A  87     156.742 198.513 166.682  1.00 50.52           C
ATOM    209  N   CYS A  88     157.557 192.675 168.442  1.00 45.70           N
ATOM    210  CA  CYS A  88     158.361 191.949 169.411  1.00 45.70           C
ATOM    211  C   CYS A  88     159.445 191.182 168.665  1.00 45.70           C
ATOM    212  O   CYS A  88     159.454 191.116 167.434  1.00 45.70           O
ATOM    213  CB  CYS A  88     157.507 190.995 170.258  1.00 45.70           C
ATOM    214  SG  CYS A  88     156.496 189.840 169.311  1.00 45.70           S
ATOM    215  N   ARG A  89     160.378 190.606 169.425  1.00 42.24           N
ATOM    216  CA  ARG A  89     161.449 189.830 168.808  1.00 42.24           C
ATOM    217  C   ARG A  89     160.897 188.620 168.065  1.00 42.24           C
ATOM    218  O   ARG A  89     161.406 188.248 167.001  1.00 42.24           O
ATOM    219  CB  ARG A  89     162.460 189.397 169.870  1.00 42.24           C
ATOM    220  CG  ARG A  89     163.492 188.399 169.380  1.00 42.24           C
ATOM    221  CD  ARG A  89     164.307 187.830 170.530  1.00 42.24           C
ATOM    222  NE  ARG A  89     165.294 188.784 171.027  1.00 42.24           N
ATOM    223  CZ  ARG A  89     166.477 189.000 170.460  1.00 42.24           C
ATOM    224  NH1 ARG A  89     167.311 189.888 170.982  1.00 42.24           N
ATOM    225  NH2 ARG A  89     166.828 188.326 169.373  1.00 42.24           N
ATOM    226  N   GLU A  90     159.849 187.996 168.607  1.00 37.65           N
ATOM    227  CA  GLU A  90     159.288 186.799 167.987  1.00 37.65           C
ATOM    228  C   GLU A  90     158.708 187.107 166.612  1.00 37.65           C
ATOM    229  O   GLU A  90     158.970 186.386 165.644  1.00 37.65           O
ATOM    230  CB  GLU A  90     158.220 186.184 168.893  1.00 37.65           C
ATOM    231  CG  GLU A  90     158.761 185.469 170.119  1.00 37.65           C
ATOM    232  CD  GLU A  90     159.433 186.408 171.098  1.00 37.65           C
ATOM    233  OE1 GLU A  90     160.541 186.085 171.569  1.00 37.65           O
ATOM    234  OE2 GLU A  90     158.854 187.473 171.395  1.00 37.65           O
ATOM    235  N   THR A  91     157.929 188.186 166.498  1.00 39.68           N
ATOM    236  CA  THR A  91     157.352 188.517 165.200  1.00 39.68           C
ATOM    237  C   THR A  91     158.409 189.047 164.239  1.00 39.68           C
ATOM    238  O   THR A  91     158.291 188.850 163.024  1.00 39.68           O
ATOM    239  CB  THR A  91     156.205 189.520 165.359  1.00 39.68           C
ATOM    240  OG1 THR A  91     155.524 189.671 164.107  1.00 39.68           O
ATOM    241  CG2 THR A  91     156.717 190.874 165.806  1.00 39.68           C
ATOM    242  N   GLY A  92     159.458 189.687 164.757  1.00 38.44           N
ATOM    243  CA  GLY A  92     160.557 190.090 163.895  1.00 38.44           C
ATOM    244  C   GLY A  92     161.273 188.901 163.287  1.00 38.44           C
ATOM    245  O   GLY A  92     161.541 188.868 162.084  1.00 38.44           O
ATOM    246  N   LEU A  93     161.580 187.897 164.113  1.00 36.17           N
ATOM    247  CA  LEU A  93     162.192 186.676 163.599  1.00 36.17           C
ATOM    248  C   LEU A  93     161.247 185.944 162.656  1.00 36.17           C
ATOM    249  O   LEU A  93     161.687 185.345 161.671  1.00 36.17           O
ATOM    250  CB  LEU A  93     162.603 185.761 164.750  1.00 36.17           C
ATOM    251  CG  LEU A  93     163.781 186.201 165.614  1.00 36.17           C
ATOM    252  CD1 LEU A  93     163.618 185.667 167.023  1.00 36.17           C
ATOM    253  CD2 LEU A  93     165.091 185.732 165.014  1.00 36.17           C
ATOM    254  N   LEU A  94     159.945 185.983 162.942  1.00 38.39           N
ATOM    255  CA  LEU A  94     158.968 185.336 162.075  1.00 38.39           C
ATOM    256  C   LEU A  94     158.960 185.976 160.690  1.00 38.39           C
ATOM    257  O   LEU A  94     159.001 185.278 159.665  1.00 38.39           O
ATOM    258  CB  LEU A  94     157.589 185.436 162.727  1.00 38.39           C
ATOM    259  CG  LEU A  94     156.391 184.667 162.185  1.00 38.39           C
ATOM    260  CD1 LEU A  94     156.613 183.193 162.402  1.00 38.39           C
ATOM    261  CD2 LEU A  94     155.115 185.124 162.865  1.00 38.39           C
ATOM    262  N   ALA A  95     158.929 187.311 160.644  1.00 39.40           N
ATOM    263  CA  ALA A  95     158.958 188.020 159.370  1.00 39.40           C
ATOM    264  C   ALA A  95     160.276 187.796 158.642  1.00 39.40           C
ATOM    265  O   ALA A  95     160.294 187.625 157.418  1.00 39.40           O
ATOM    266  CB  ALA A  95     158.718 189.512 159.595  1.00 39.40           C
ATOM    267  N   LEU A  96     161.391 187.801 159.377  1.00 39.30           N
ATOM    268  CA  LEU A  96     162.686 187.551 158.753  1.00 39.30           C
ATOM    269  C   LEU A  96     162.743 186.154 158.151  1.00 39.30           C
ATOM    270  O   LEU A  96     163.277 185.966 157.055  1.00 39.30           O
ATOM    271  CB  LEU A  96     163.807 187.738 159.773  1.00 39.30           C
ATOM    272  CG  LEU A  96     164.345 189.157 159.937  1.00 39.30           C
ATOM    273  CD1 LEU A  96     165.470 189.185 160.958  1.00 39.30           C
ATOM    274  CD2 LEU A  96     164.810 189.701 158.601  1.00 39.30           C
ATOM    275  N   HIS A  97     162.199 185.162 158.856  1.00 40.56           N
ATOM    276  CA  HIS A  97     162.190 183.797 158.345  1.00 40.56           C
ATOM    277  C   HIS A  97     161.337 183.685 157.086  1.00 40.56           C
ATOM    278  O   HIS A  97     161.733 183.030 156.113  1.00 40.56           O
ATOM    279  CB  HIS A  97     161.692 182.851 159.437  1.00 40.56           C
ATOM    280  CG  HIS A  97     161.819 181.401 159.095  1.00 40.56           C
ATOM    281  ND1 HIS A  97     160.980 180.773 158.201  1.00 40.56           N
ATOM    282  CD2 HIS A  97     162.699 180.460 159.508  1.00 40.56           C
ATOM    283  CE1 HIS A  97     161.329 179.504 158.088  1.00 40.56           C
ATOM    284  NE2 HIS A  97     162.370 179.288 158.872  1.00 40.56           N
ATOM    285  N   SER A  98     160.166 184.329 157.079  1.00 43.31           N
ATOM    286  CA  SER A  98     159.327 184.306 155.882  1.00 43.31           C
ATOM    287  C   SER A  98     160.013 184.993 154.702  1.00 43.31           C
ATOM    288  O   SER A  98     159.976 184.491 153.568  1.00 43.31           O
ATOM    289  CB  SER A  98     157.979 184.962 156.176  1.00 43.31           C
ATOM    290  OG  SER A  98     157.433 184.473 157.388  1.00 43.31           O
ATOM    291  N   ALA A  99     160.646 186.142 154.950  1.00 45.72           N
ATOM    292  CA  ALA A  99     161.351 186.846 153.883  1.00 45.72           C
ATOM    293  C   ALA A  99     162.526 186.027 153.367  1.00 45.72           C
ATOM    294  O   ALA A  99     162.805 186.016 152.161  1.00 45.72           O
ATOM    295  CB  ALA A  99     161.824 188.212 154.378  1.00 45.72           C
ATOM    296  N   ALA A 100     163.231 185.340 154.266  1.00 46.15           N
ATOM    297  CA  ALA A 100     164.328 184.480 153.848  1.00 46.15           C
ATOM    298  C   ALA A 100     163.824 183.324 152.998  1.00 46.15           C
ATOM    299  O   ALA A 100     164.478 182.933 152.029  1.00 46.15           O
ATOM    300  CB  ALA A 100     165.089 183.967 155.068  1.00 46.15           C
ATOM    301  N   LEU A 101     162.658 182.767 153.337  1.00 48.75           N
ATOM    302  CA  LEU A 101     162.071 181.722 152.498  1.00 48.75           C
ATOM    303  C   LEU A 101     161.752 182.247 151.103  1.00 48.75           C
ATOM    304  O   LEU A 101     162.035 181.588 150.089  1.00 48.75           O
ATOM    305  CB  LEU A 101     160.802 181.176 153.144  1.00 48.75           C
ATOM    306  CG  LEU A 101     160.976 180.164 154.265  1.00 48.75           C
ATOM    307  CD1 LEU A 101     159.832 180.281 155.253  1.00 48.75           C
ATOM    308  CD2 LEU A 101     161.052 178.789 153.670  1.00 48.75           C
ATOM    309  N   VAL A 102     161.139 183.431 151.039  1.00 52.45           N
ATOM    310  CA  VAL A 102     160.777 184.012 149.749  1.00 52.45           C
ATOM    311  C   VAL A 102     162.026 184.239 148.906  1.00 52.45           C
ATOM    312  O   VAL A 102     162.077 183.878 147.722  1.00 52.45           O
ATOM    313  CB  VAL A 102     159.985 185.316 149.953  1.00 52.45           C
ATOM    314  CG1 VAL A 102     160.022 186.168 148.698  1.00 52.45           C
ATOM    315  CG2 VAL A 102     158.553 185.006 150.348  1.00 52.45           C
ATOM    316  N   SER A 103     163.064 184.818 149.515  1.00 54.82           N
ATOM    317  CA  SER A 103     164.307 185.052 148.791  1.00 54.82           C
ATOM    318  C   SER A 103     164.990 183.745 148.410  1.00 54.82           C
ATOM    319  O   SER A 103     165.654 183.681 147.373  1.00 54.82           O
ATOM    320  CB  SER A 103     165.248 185.919 149.623  1.00 54.82           C
ATOM    321  OG  SER A 103     165.467 185.347 150.898  1.00 54.82           O
ATOM    322  N   ARG A 104     164.834 182.697 149.221  1.00 56.96           N
ATOM    323  CA  ARG A 104     165.408 181.401 148.880  1.00 56.96           C
ATOM    324  C   ARG A 104     164.789 180.853 147.605  1.00 56.96           C
ATOM    325  O   ARG A 104     165.501 180.428 146.690  1.00 56.96           O
ATOM    326  CB  ARG A 104     165.212 180.419 150.035  1.00 56.96           C
ATOM    327  CG  ARG A 104     165.959 179.108 149.871  1.00 56.96           C
ATOM    328  CD  ARG A 104     165.252 177.982 150.607  1.00 56.96           C
ATOM    329  NE  ARG A 104     163.861 177.850 150.186  1.00 56.96           N
ATOM    330  CZ  ARG A 104     163.107 176.781 150.419  1.00 56.96           C
ATOM    331  NH1 ARG A 104     161.851 176.750 149.997  1.00 56.96           N
ATOM    332  NH2 ARG A 104     163.609 175.743 151.072  1.00 56.96           N
ATOM    333  N   THR A 105     163.458 180.866 147.524  1.00 63.20           N
ATOM    334  CA  THR A 105     162.799 180.388 146.308  1.00 63.20           C
ATOM    335  C   THR A 105     163.155 181.262 145.108  1.00 63.20           C
ATOM    336  O   THR A 105     163.403 180.759 144.002  1.00 63.20           O
ATOM    337  CB  THR A 105     161.286 180.337 146.513  1.00 63.20           C
ATOM    338  OG1 THR A 105     160.984 179.410 147.561  1.00 63.20           O
ATOM    339  CG2 THR A 105     160.591 179.890 145.242  1.00 63.20           C
ATOM    340  N   PHE A 106     163.188 182.580 145.316  1.00 70.63           N
ATOM    341  CA  PHE A 106     163.527 183.519 144.251  1.00 70.63           C
ATOM    342  C   PHE A 106     164.916 183.225 143.686  1.00 70.63           C
ATOM    343  O   PHE A 106     165.096 183.058 142.467  1.00 70.63           O
ATOM    344  CB  PHE A 106     163.447 184.932 144.835  1.00 70.63           C
ATOM    345  CG  PHE A 106     163.312 186.028 143.826  1.00 70.63           C
ATOM    346  CD1 PHE A 106     162.116 186.223 143.156  1.00 70.63           C
ATOM    347  CD2 PHE A 106     164.349 186.920 143.611  1.00 70.63           C
ATOM    348  CE1 PHE A 106     161.973 187.252 142.247  1.00 70.63           C
ATOM    349  CE2 PHE A 106     164.211 187.955 142.709  1.00 70.63           C
ATOM    350  CZ  PHE A 106     163.018 188.122 142.027  1.00 70.63           C
ATOM    351  N   LEU A 107     165.909 183.127 144.571  1.00 69.86           N
ATOM    352  CA  LEU A 107     167.273 182.856 144.143  1.00 69.86           C
ATOM    353  C   LEU A 107     167.390 181.474 143.519  1.00 69.86           C
ATOM    354  O   LEU A 107     168.140 181.289 142.558  1.00 69.86           O
ATOM    355  CB  LEU A 107     168.228 182.996 145.327  1.00 69.86           C
ATOM    356  CG  LEU A 107     168.476 184.427 145.804  1.00 69.86           C
ATOM    357  CD1 LEU A 107     169.316 184.441 147.068  1.00 69.86           C
ATOM    358  CD2 LEU A 107     169.133 185.251 144.716  1.00 69.86           C
ATOM    359  N   SER A 108     166.662 180.488 144.049  1.00 72.95           N
ATOM    360  CA  SER A 108     166.735 179.139 143.496  1.00 72.95           C
ATOM    361  C   SER A 108     166.237 179.104 142.056  1.00 72.95           C
ATOM    362  O   SER A 108     166.886 178.524 141.176  1.00 72.95           O
ATOM    363  CB  SER A 108     165.935 178.172 144.368  1.00 72.95           C
ATOM    364  OG  SER A 108     164.555 178.224 144.050  1.00 72.95           O
ATOM    365  N   VAL A 109     165.087 179.729 141.790  1.00 77.75           N
ATOM    366  CA  VAL A 109     164.560 179.687 140.428  1.00 77.75           C
ATOM    367  C   VAL A 109     165.463 180.473 139.482  1.00 77.75           C
ATOM    368  O   VAL A 109     165.711 180.048 138.343  1.00 77.75           O
ATOM    369  CB  VAL A 109     163.097 180.174 140.378  1.00 77.75           C
ATOM    370  CG1 VAL A 109     162.198 179.232 141.168  1.00 77.75           C
ATOM    371  CG2 VAL A 109     162.958 181.595 140.880  1.00 77.75           C
ATOM    372  N   TYR A 110     166.002 181.612 139.937  1.00 81.35           N
ATOM    373  CA  TYR A 110     166.887 182.351 139.040  1.00 81.35           C
ATOM    374  C   TYR A 110     168.207 181.627 138.795  1.00 81.35           C
ATOM    375  O   TYR A 110     168.736 181.681 137.681  1.00 81.35           O
ATOM    376  CB  TYR A 110     167.129 183.774 139.535  1.00 81.35           C
ATOM    377  CG  TYR A 110     165.923 184.663 139.364  1.00 81.35           C
ATOM    378  CD1 TYR A 110     164.847 184.254 138.587  1.00 81.35           C
ATOM    379  CD2 TYR A 110     165.895 185.939 139.898  1.00 81.35           C
ATOM    380  CE1 TYR A 110     163.749 185.067 138.401  1.00 81.35           C
ATOM    381  CE2 TYR A 110     164.808 186.762 139.705  1.00 81.35           C
ATOM    382  CZ  TYR A 110     163.735 186.321 138.962  1.00 81.35           C
ATOM    383  OH  TYR A 110     162.646 187.141 138.775  1.00 81.35           O
ATOM    384  N   VAL A 111     168.762 180.941 139.797  1.00 84.07           N
ATOM    385  CA  VAL A 111     170.001 180.212 139.531  1.00 84.07           C
ATOM    386  C   VAL A 111     169.733 179.004 138.644  1.00 84.07           C
ATOM    387  O   VAL A 111     170.596 178.615 137.851  1.00 84.07           O
ATOM    388  CB  VAL A 111     170.732 179.810 140.828  1.00 84.07           C
ATOM    389  CG1 VAL A 111     171.112 181.044 141.634  1.00 84.07           C
ATOM    390  CG2 VAL A 111     169.912 178.836 141.650  1.00 84.07           C
ATOM    391  N   ALA A 112     168.548 178.396 138.739  1.00 88.40           N
ATOM    392  CA  ALA A 112     168.205 177.328 137.802  1.00 88.40           C
ATOM    393  C   ALA A 112     168.150 177.855 136.371  1.00 88.40           C
ATOM    394  O   ALA A 112     168.719 177.253 135.445  1.00 88.40           O
ATOM    395  CB  ALA A 112     166.873 176.691 138.196  1.00 88.40           C
ATOM    396  N   ARG A 113     167.479 178.993 136.173  1.00 94.83           N
ATOM    397  CA  ARG A 113     167.424 179.585 134.838  1.00 94.83           C
ATOM    398  C   ARG A 113     168.815 179.970 134.347  1.00 94.83           C
ATOM    399  O   ARG A 113     169.138 179.794 133.166  1.00 94.83           O
ATOM    400  CB  ARG A 113     166.498 180.800 134.834  1.00 94.83           C
ATOM    401  CG  ARG A 113     165.024 180.460 134.962  1.00 94.83           C
ATOM    402  CD  ARG A 113     164.160 181.579 134.411  1.00 94.83           C
ATOM    403  NE  ARG A 113     163.048 181.902 135.298  1.00 94.83           N
ATOM    404  CZ  ARG A 113     162.429 183.078 135.318  1.00 94.83           C
ATOM    405  NH1 ARG A 113     161.425 183.287 136.159  1.00 94.83           N
ATOM    406  NH2 ARG A 113     162.814 184.046 134.498  1.00 94.83           N
ATOM    407  N   LEU A 114     169.652 180.499 135.241  1.00 96.99           N
ATOM    408  CA  LEU A 114     171.000 180.893 134.851  1.00 96.99           C
ATOM    409  C   LEU A 114     171.856 179.682 134.507  1.00 96.99           C
ATOM    410  O   LEU A 114     172.713 179.761 133.625  1.00 96.99           O
ATOM    411  CB  LEU A 114     171.651 181.717 135.959  1.00 96.99           C
ATOM    412  CG  LEU A 114     171.117 183.141 136.118  1.00 96.99           C
ATOM    413  CD1 LEU A 114     172.094 183.989 136.909  1.00 96.99           C
ATOM    414  CD2 LEU A 114     170.818 183.770 134.767  1.00 96.99           C
ATOM    415  N   ASP A 115     171.652 178.558 135.197  1.00 99.31           N
ATOM    416  CA  ASP A 115     172.353 177.332 134.829  1.00 99.31           C
ATOM    417  C   ASP A 115     171.933 176.861 133.444  1.00 99.31           C
ATOM    418  O   ASP A 115     172.775 176.445 132.635  1.00 99.31           O
ATOM    419  CB  ASP A 115     172.091 176.243 135.869  1.00 99.31           C
ATOM    420  CG  ASP A 115     173.165 176.186 136.936  1.00 99.31           C
ATOM    421  OD1 ASP A 115     174.257 176.748 136.712  1.00 99.31           O
ATOM    422  OD2 ASP A 115     172.917 175.578 137.999  1.00 99.31           O
ATOM    423  N   GLY A 116     170.632 176.922 133.151  1.00103.90           N
ATOM    424  CA  GLY A 116     170.179 176.585 131.808  1.00103.90           C
ATOM    425  C   GLY A 116     170.806 177.475 130.748  1.00103.90           C
ATOM    426  O   GLY A 116     171.269 177.000 129.705  1.00103.90           O
ATOM    427  N   ARG A 117     170.844 178.782 131.013  1.00105.19           N
ATOM    428  CA  ARG A 117     171.435 179.712 130.054  1.00105.19           C
ATOM    429  C   ARG A 117     172.943 179.522 129.933  1.00105.19           C
ATOM    430  O   ARG A 117     173.500 179.703 128.846  1.00105.19           O
ATOM    431  CB  ARG A 117     171.098 181.151 130.443  1.00105.19           C
ATOM    432  CG  ARG A 117     169.615 181.470 130.348  1.00105.19           C
ATOM    433  CD  ARG A 117     169.301 182.849 130.896  1.00105.19           C
ATOM    434  NE  ARG A 117     167.950 182.917 131.445  1.00105.19           N
ATOM    435  CZ  ARG A 117     167.438 183.989 132.042  1.00105.19           C
ATOM    436  NH1 ARG A 117     166.199 183.960 132.510  1.00105.19           N
ATOM    437  NH2 ARG A 117     168.166 185.089 132.171  1.00105.19           N
ATOM    438  N   LEU A 118     173.619 179.160 131.027  1.00106.80           N
ATOM    439  CA  LEU A 118     175.038 178.832 130.952  1.00106.80           C
ATOM    440  C   LEU A 118     175.273 177.618 130.068  1.00106.80           C
ATOM    441  O   LEU A 118     176.210 177.602 129.262  1.00106.80           O
ATOM    442  CB  LEU A 118     175.601 178.583 132.352  1.00106.80           C
ATOM    443  CG  LEU A 118     175.953 179.791 133.217  1.00106.80           C
ATOM    444  CD1 LEU A 118     176.193 179.357 134.652  1.00106.80           C
ATOM    445  CD2 LEU A 118     177.187 180.481 132.663  1.00106.80           C
ATOM    446  N   ALA A 119     174.437 176.588 130.209  1.00110.11           N
ATOM    447  CA  ALA A 119     174.562 175.424 129.338  1.00110.11           C
ATOM    448  C   ALA A 119     174.347 175.808 127.879  1.00110.11           C
ATOM    449  O   ALA A 119     175.102 175.378 126.995  1.00110.11           O
ATOM    450  CB  ALA A 119     173.572 174.341 129.762  1.00110.11           C
ATOM    451  N   ARG A 120     173.332 176.635 127.613  1.00112.49           N
ATOM    452  CA  ARG A 120     173.062 177.062 126.242  1.00112.49           C
ATOM    453  C   ARG A 120     174.231 177.859 125.669  1.00112.49           C
ATOM    454  O   ARG A 120     174.592 177.699 124.498  1.00112.49           O
ATOM    455  CB  ARG A 120     171.775 177.887 126.188  1.00112.49           C
ATOM    456  CG  ARG A 120     170.501 177.127 126.548  1.00112.49           C
ATOM    457  CD  ARG A 120     170.377 175.806 125.797  1.00112.49           C
ATOM    458  NE  ARG A 120     170.917 174.681 126.559  1.00112.49           N
ATOM    459  CZ  ARG A 120     170.302 174.111 127.591  1.00112.49           C
ATOM    460  NH1 ARG A 120     170.871 173.095 128.224  1.00112.49           N
ATOM    461  NH2 ARG A 120     169.116 174.552 127.989  1.00112.49           N
ATOM    462  N   CYS A 121     174.825 178.737 126.479  1.00113.26           N
ATOM    463  CA  CYS A 121     175.952 179.534 126.005  1.00113.26           C
ATOM    464  C   CYS A 121     177.186 178.671 125.775  1.00113.26           C
ATOM    465  O   CYS A 121     177.930 178.883 124.810  1.00113.26           O
ATOM    466  CB  CYS A 121     176.259 180.653 127.000  1.00113.26           C
ATOM    467  SG  CYS A 121     175.236 182.129 126.802  1.00113.26           S
ATOM    468  N   ILE A 122     177.424 177.695 126.653  1.00112.12           N
ATOM    469  CA  ILE A 122     178.622 176.868 126.542  1.00112.12           C
ATOM    470  C   ILE A 122     178.530 175.949 125.331  1.00112.12           C
ATOM    471  O   ILE A 122     179.515 175.752 124.608  1.00112.12           O
ATOM    472  CB  ILE A 122     178.850 176.077 127.843  1.00112.12           C
ATOM    473  CG1 ILE A 122     179.328 177.014 128.953  1.00112.12           C
ATOM    474  CG2 ILE A 122     179.858 174.958 127.629  1.00112.12           C
ATOM    475  CD1 ILE A 122     179.120 176.465 130.338  1.00112.12           C
ATOM    476  N   VAL A 123     177.348 175.377 125.082  1.00113.68           N
ATOM    477  CA  VAL A 123     177.217 174.474 123.940  1.00113.68           C
ATOM    478  C   VAL A 123     177.432 175.224 122.629  1.00113.68           C
ATOM    479  O   VAL A 123     177.788 174.619 121.611  1.00113.68           O
ATOM    480  CB  VAL A 123     175.855 173.750 123.968  1.00113.68           C
ATOM    481  CG1 VAL A 123     174.729 174.690 123.573  1.00113.68           C
ATOM    482  CG2 VAL A 123     175.886 172.525 123.064  1.00113.68           C
ATOM    483  N   ARG A 124     177.234 176.541 122.630  1.00116.70           N
ATOM    484  CA  ARG A 124     177.496 177.369 121.460  1.00116.70           C
ATOM    485  C   ARG A 124     178.886 177.994 121.474  1.00116.70           C
ATOM    486  O   ARG A 124     179.191 178.804 120.593  1.00116.70           O
ATOM    487  CB  ARG A 124     176.430 178.460 121.335  1.00116.70           C
ATOM    488  CG  ARG A 124     175.089 177.936 120.856  1.00116.70           C
ATOM    489  CD  ARG A 124     174.009 178.996 120.942  1.00116.70           C
ATOM    490  NE  ARG A 124     172.680 178.394 120.949  1.00116.70           N
ATOM    491  CZ  ARG A 124     171.573 179.030 121.316  1.00116.70           C
ATOM    492  NH1 ARG A 124     170.407 178.401 121.289  1.00116.70           N
ATOM    493  NH2 ARG A 124     171.632 180.294 121.711  1.00116.70           N
ATOM    494  N   LYS A 125     179.720 177.641 122.458  1.00115.96           N
ATOM    495  CA  LYS A 125     181.136 178.029 122.518  1.00115.96           C
ATOM    496  C   LYS A 125     181.346 179.522 122.248  1.00115.96           C
ATOM    497  O   LYS A 125     182.269 179.934 121.545  1.00115.96           O
ATOM    498  CB  LYS A 125     181.987 177.126 121.601  1.00115.96           C
ATOM    499  CG  LYS A 125     181.744 177.148 120.075  1.00115.96           C
ATOM    500  CD  LYS A 125     182.578 178.161 119.298  1.00115.96           C
ATOM    501  CE  LYS A 125     182.342 178.027 117.804  1.00115.96           C
ATOM    502  NZ  LYS A 125     183.124 179.016 117.015  1.00115.96           N
ATOM    503  N   ASP A 126     180.516 180.344 122.880  1.00116.45           N
ATOM    504  CA  ASP A 126     180.664 181.787 122.763  1.00116.45           C
ATOM    505  C   ASP A 126     182.031 182.212 123.301  1.00116.45           C
ATOM    506  O   ASP A 126     182.569 181.563 124.201  1.00116.45           O
ATOM    507  CB  ASP A 126     179.548 182.500 123.529  1.00116.45           C
ATOM    508  CG  ASP A 126     178.203 182.395 122.832  1.00116.45           C
ATOM    509  OD1 ASP A 126     177.988 181.402 122.100  1.00116.45           O
ATOM    510  OD2 ASP A 126     177.366 183.301 123.021  1.00116.45           O
ATOM    511  N   PRO A 127     182.640 183.271 122.752  1.00117.14           N
ATOM    512  CA  PRO A 127     183.995 183.643 123.190  1.00117.14           C
ATOM    513  C   PRO A 127     184.051 184.163 124.619  1.00117.14           C
ATOM    514  O   PRO A 127     184.842 183.669 125.427  1.00117.14           O
ATOM    515  CB  PRO A 127     184.411 184.724 122.183  1.00117.14           C
ATOM    516  CG  PRO A 127     183.141 185.274 121.638  1.00117.14           C
ATOM    517  CD  PRO A 127     182.061 184.242 121.805  1.00117.14           C
ATOM    518  N   ARG A 128     183.225 185.158 124.940  1.00115.10           N
ATOM    519  CA  ARG A 128     183.169 185.722 126.287  1.00115.10           C
ATOM    520  C   ARG A 128     181.764 185.862 126.854  1.00115.10           C
ATOM    521  O   ARG A 128     181.633 186.292 128.006  1.00115.10           O
ATOM    522  CB  ARG A 128     183.851 187.101 126.336  1.00115.10           C
ATOM    523  CG  ARG A 128     185.336 187.069 126.703  1.00115.10           C
ATOM    524  CD  ARG A 128     186.217 186.643 125.539  1.00115.10           C
ATOM    525  NE  ARG A 128     187.636 186.656 125.890  1.00115.10           N
ATOM    526  CZ  ARG A 128     188.455 187.678 125.663  1.00115.10           C
ATOM    527  NH1 ARG A 128     189.730 187.598 126.017  1.00115.10           N
ATOM    528  NH2 ARG A 128     187.998 188.783 125.088  1.00115.10           N
ATOM    529  N   ALA A 129     180.715 185.528 126.097  1.00114.16           N
ATOM    530  CA  ALA A 129     179.356 185.671 126.611  1.00114.16           C
ATOM    531  C   ALA A 129     179.121 184.770 127.817  1.00114.16           C
ATOM    532  O   ALA A 129     178.447 185.168 128.780  1.00114.16           O
ATOM    533  CB  ALA A 129     178.343 185.371 125.507  1.00114.16           C
ATOM    534  N   PHE A 130     179.666 183.548 127.788  1.00113.70           N
ATOM    535  CA  PHE A 130     179.538 182.689 128.957  1.00113.70           C
ATOM    536  C   PHE A 130     180.228 183.318 130.155  1.00113.70           C
ATOM    537  O   PHE A 130     179.848 183.050 131.293  1.00113.70           O
ATOM    538  CB  PHE A 130     180.122 181.295 128.710  1.00113.70           C
ATOM    539  CG  PHE A 130     181.606 181.283 128.469  1.00113.70           C
ATOM    540  CD1 PHE A 130     182.127 181.410 127.197  1.00113.70           C
ATOM    541  CD2 PHE A 130     182.484 181.117 129.531  1.00113.70           C
ATOM    542  CE1 PHE A 130     183.499 181.392 126.993  1.00113.70           C
ATOM    543  CE2 PHE A 130     183.851 181.097 129.330  1.00113.70           C
ATOM    544  CZ  PHE A 130     184.358 181.234 128.059  1.00113.70           C
ATOM    545  N   GLY A 131     181.245 184.150 129.919  1.00110.17           N
ATOM    546  CA  GLY A 131     181.894 184.842 131.021  1.00110.17           C
ATOM    547  C   GLY A 131     180.954 185.784 131.748  1.00110.17           C
ATOM    548  O   GLY A 131     180.891 185.792 132.978  1.00110.17           O
ATOM    549  N   TRP A 132     180.192 186.580 130.993  1.00109.93           N
ATOM    550  CA  TRP A 132     179.231 187.485 131.620  1.00109.93           C
ATOM    551  C   TRP A 132     178.077 186.716 132.253  1.00109.93           C
ATOM    552  O   TRP A 132     177.602 187.076 133.341  1.00109.93           O
ATOM    553  CB  TRP A 132     178.713 188.493 130.594  1.00109.93           C
ATOM    554  CG  TRP A 132     179.727 189.537 130.221  1.00109.93           C
ATOM    555  CD1 TRP A 132     180.785 189.386 129.375  1.00109.93           C
ATOM    556  CD2 TRP A 132     179.779 190.891 130.690  1.00109.93           C
ATOM    557  NE1 TRP A 132     181.491 190.561 129.284  1.00109.93           N
ATOM    558  CE2 TRP A 132     180.894 191.501 130.082  1.00109.93           C
ATOM    559  CE3 TRP A 132     178.990 191.646 131.562  1.00109.93           C
ATOM    560  CZ2 TRP A 132     181.240 192.831 130.320  1.00109.93           C
ATOM    561  CZ3 TRP A 132     179.334 192.965 131.797  1.00109.93           C
ATOM    562  CH2 TRP A 132     180.449 193.544 131.178  1.00109.93           C
ATOM    563  N   GLN A 133     177.612 185.652 131.591  1.00105.38           N
ATOM    564  CA  GLN A 133     176.560 184.833 132.186  1.00105.38           C
ATOM    565  C   GLN A 133     177.037 184.202 133.489  1.00105.38           C
ATOM    566  O   GLN A 133     176.295 184.150 134.477  1.00105.38           O
ATOM    567  CB  GLN A 133     176.110 183.759 131.196  1.00105.38           C
ATOM    568  CG  GLN A 133     174.861 183.006 131.617  1.00105.38           C
ATOM    569  CD  GLN A 133     173.632 183.890 131.628  1.00105.38           C
ATOM    570  OE1 GLN A 133     173.196 184.352 132.681  1.00105.38           O
ATOM    571  NE2 GLN A 133     173.066 184.129 130.452  1.00105.38           N
ATOM    572  N   LEU A 134     178.285 183.730 133.512  1.00100.50           N
ATOM    573  CA  LEU A 134     178.877 183.180 134.723  1.00100.50           C
ATOM    574  C   LEU A 134     179.040 184.247 135.794  1.00100.50           C
ATOM    575  O   LEU A 134     178.897 183.959 136.984  1.00100.50           O
ATOM    576  CB  LEU A 134     180.227 182.547 134.394  1.00100.50           C
ATOM    577  CG  LEU A 134     180.972 181.859 135.536  1.00100.50           C
ATOM    578  CD1 LEU A 134     180.207 180.642 136.034  1.00100.50           C
ATOM    579  CD2 LEU A 134     182.371 181.484 135.094  1.00100.50           C
ATOM    580  N   LEU A 135     179.372 185.476 135.394  1.00 98.26           N
ATOM    581  CA  LEU A 135     179.457 186.569 136.356  1.00 98.26           C
ATOM    582  C   LEU A 135     178.112 186.795 137.032  1.00 98.26           C
ATOM    583  O   LEU A 135     178.031 186.936 138.259  1.00 98.26           O
ATOM    584  CB  LEU A 135     179.938 187.843 135.659  1.00 98.26           C
ATOM    585  CG  LEU A 135     179.972 189.136 136.477  1.00 98.26           C
ATOM    586  CD1 LEU A 135     181.235 189.921 136.167  1.00 98.26           C
ATOM    587  CD2 LEU A 135     178.740 189.988 136.207  1.00 98.26           C
ATOM    588  N   GLN A 136     177.038 186.809 136.241  1.00 94.98           N
ATOM    589  CA  GLN A 136     175.701 186.941 136.815  1.00 94.98           C
ATOM    590  C   GLN A 136     175.385 185.767 137.738  1.00 94.98           C
ATOM    591  O   GLN A 136     174.847 185.949 138.839  1.00 94.98           O
ATOM    592  CB  GLN A 136     174.661 187.048 135.700  1.00 94.98           C
ATOM    593  CG  GLN A 136     173.302 187.543 136.167  1.00 94.98           C
ATOM    594  CD  GLN A 136     172.239 187.434 135.091  1.00 94.98           C
ATOM    595  OE1 GLN A 136     172.394 186.691 134.122  1.00 94.98           O
ATOM    596  NE2 GLN A 136     171.151 188.177 135.257  1.00 94.98           N
ATOM    597  N   TRP A 137     175.730 184.551 137.306  1.00 88.47           N
ATOM    598  CA  TRP A 137     175.445 183.361 138.103  1.00 88.47           C
ATOM    599  C   TRP A 137     176.179 183.399 139.439  1.00 88.47           C
ATOM    600  O   TRP A 137     175.602 183.083 140.485  1.00 88.47           O
ATOM    601  CB  TRP A 137     175.818 182.108 137.308  1.00 88.47           C
ATOM    602  CG  TRP A 137     175.644 180.818 138.057  1.00 88.47           C
ATOM    603  CD1 TRP A 137     174.555 179.998 138.030  1.00 88.47           C
ATOM    604  CD2 TRP A 137     176.600 180.186 138.919  1.00 88.47           C
ATOM    605  NE1 TRP A 137     174.766 178.904 138.833  1.00 88.47           N
ATOM    606  CE2 TRP A 137     176.014 178.995 139.390  1.00 88.47           C
ATOM    607  CE3 TRP A 137     177.891 180.516 139.344  1.00 88.47           C
ATOM    608  CZ2 TRP A 137     176.673 178.134 140.262  1.00 88.47           C
ATOM    609  CZ3 TRP A 137     178.542 179.660 140.210  1.00 88.47           C
ATOM    610  CH2 TRP A 137     177.933 178.484 140.660  1.00 88.47           C
ATOM    611  N   LEU A 138     177.456 183.784 139.422  1.00 87.12           N
ATOM    612  CA  LEU A 138     178.231 183.821 140.657  1.00 87.12           C
ATOM    613  C   LEU A 138     177.794 184.970 141.554  1.00 87.12           C
ATOM    614  O   LEU A 138     177.877 184.857 142.782  1.00 87.12           O
ATOM    615  CB  LEU A 138     179.729 183.910 140.349  1.00 87.12           C
ATOM    616  CG  LEU A 138     180.321 185.089 139.573  1.00 87.12           C
ATOM    617  CD1 LEU A 138     180.715 186.233 140.495  1.00 87.12           C
ATOM    618  CD2 LEU A 138     181.522 184.629 138.758  1.00 87.12           C
ATOM    619  N   LEU A 139     177.337 186.080 140.969  1.00 88.81           N
ATOM    620  CA  LEU A 139     176.773 187.153 141.780  1.00 88.81           C
ATOM    621  C   LEU A 139     175.509 186.691 142.492  1.00 88.81           C
ATOM    622  O   LEU A 139     175.299 186.999 143.671  1.00 88.81           O
ATOM    623  CB  LEU A 139     176.483 188.375 140.908  1.00 88.81           C
ATOM    624  CG  LEU A 139     177.644 189.338 140.657  1.00 88.81           C
ATOM    625  CD1 LEU A 139     177.167 190.554 139.879  1.00 88.81           C
ATOM    626  CD2 LEU A 139     178.293 189.755 141.967  1.00 88.81           C
ATOM    627  N   ILE A 140     174.651 185.943 141.789  1.00 81.67           N
ATOM    628  CA  ILE A 140     173.369 185.531 142.359  1.00 81.67           C
ATOM    629  C   ILE A 140     173.475 184.344 143.305  1.00 81.67           C
ATOM    630  O   ILE A 140     172.669 184.239 144.239  1.00 81.67           O
ATOM    631  CB  ILE A 140     172.380 185.244 141.209  1.00 81.67           C
ATOM    632  CG1 ILE A 140     172.154 186.513 140.384  1.00 81.67           C
ATOM    633  CG2 ILE A 140     171.051 184.727 141.727  1.00 81.67           C
ATOM    634  CD1 ILE A 140     171.030 186.403 139.378  1.00 81.67           C
ATOM    635  N   ALA A 141     174.459 183.461 143.124  1.00 74.34           N
ATOM    636  CA  ALA A 141     174.446 182.184 143.835  1.00 74.34           C
ATOM    637  C   ALA A 141     174.804 182.319 145.316  1.00 74.34           C
ATOM    638  O   ALA A 141     174.188 181.673 146.168  1.00 74.34           O
ATOM    639  CB  ALA A 141     175.389 181.196 143.144  1.00 74.34           C
ATOM    640  N   LEU A 142     175.808 183.133 145.643  1.00 66.79           N
ATOM    641  CA  LEU A 142     176.283 183.229 147.026  1.00 66.79           C
ATOM    642  C   LEU A 142     175.197 183.639 148.020  1.00 66.79           C
ATOM    643  O   LEU A 142     175.105 183.015 149.096  1.00 66.79           O
ATOM    644  CB  LEU A 142     177.483 184.188 147.071  1.00 66.79           C
ATOM    645  CG  LEU A 142     178.458 184.117 148.251  1.00 66.79           C
ATOM    646  CD1 LEU A 142     179.812 184.659 147.832  1.00 66.79           C
ATOM    647  CD2 LEU A 142     177.940 184.877 149.463  1.00 66.79           C
ATOM    648  N   PRO A 143     174.361 184.649 147.750  1.00 64.98           N
ATOM    649  CA  PRO A 143     173.268 184.936 148.686  1.00 64.98           C
ATOM    650  C   PRO A 143     172.325 183.767 148.886  1.00 64.98           C
ATOM    651  O   PRO A 143     171.682 183.699 149.933  1.00 64.98           O
ATOM    652  CB  PRO A 143     172.555 186.139 148.049  1.00 64.98           C
ATOM    653  CG  PRO A 143     173.083 186.242 146.668  1.00 64.98           C
ATOM    654  CD  PRO A 143     174.461 185.690 146.713  1.00 64.98           C
ATOM    655  N   ALA A 144     172.224 182.836 147.934  1.00 58.76           N
ATOM    656  CA  ALA A 144     171.394 181.655 148.162  1.00 58.76           C
ATOM    657  C   ALA A 144     171.950 180.798 149.294  1.00 58.76           C
ATOM    658  O   ALA A 144     171.195 180.317 150.151  1.00 58.76           O
ATOM    659  CB  ALA A 144     171.269 180.836 146.878  1.00 58.76           C
ATOM    660  N   THR A 145     173.269 180.597 149.317  1.00 53.56           N
ATOM    661  CA  THR A 145     173.885 179.859 150.415  1.00 53.56           C
ATOM    662  C   THR A 145     173.717 180.607 151.731  1.00 53.56           C
ATOM    663  O   THR A 145     173.389 180.008 152.771  1.00 53.56           O
ATOM    664  CB  THR A 145     175.364 179.617 150.119  1.00 53.56           C
ATOM    665  OG1 THR A 145     176.112 180.804 150.410  1.00 53.56           O
ATOM    666  CG2 THR A 145     175.560 179.244 148.656  1.00 53.56           C
ATOM    667  N   PHE A 146     173.934 181.927 151.704  1.00 50.44           N
ATOM    668  CA  PHE A 146     173.713 182.715 152.914  1.00 50.44           C
ATOM    669  C   PHE A 146     172.278 182.577 153.403  1.00 50.44           C
ATOM    670  O   PHE A 146     172.029 182.488 154.609  1.00 50.44           O
ATOM    671  CB  PHE A 146     174.047 184.186 152.673  1.00 50.44           C
ATOM    672  CG  PHE A 146     173.572 185.098 153.771  1.00 50.44           C
ATOM    673  CD1 PHE A 146     174.155 185.054 155.026  1.00 50.44           C
ATOM    674  CD2 PHE A 146     172.536 185.989 153.553  1.00 50.44           C
ATOM    675  CE1 PHE A 146     173.719 185.886 156.041  1.00 50.44           C
ATOM    676  CE2 PHE A 146     172.096 186.823 154.565  1.00 50.44           C
ATOM    677  CZ  PHE A 146     172.689 186.770 155.809  1.00 50.44           C
ATOM    678  N   VAL A 147     171.322 182.541 152.475  1.00 49.57           N
ATOM    679  CA  VAL A 147     169.912 182.472 152.835  1.00 49.57           C
ATOM    680  C   VAL A 147     169.568 181.111 153.425  1.00 49.57           C
ATOM    681  O   VAL A 147     168.773 181.017 154.363  1.00 49.57           O
ATOM    682  CB  VAL A 147     169.040 182.812 151.612  1.00 49.57           C
ATOM    683  CG1 VAL A 147     167.644 182.263 151.781  1.00 49.57           C
ATOM    684  CG2 VAL A 147     168.983 184.317 151.411  1.00 49.57           C
ATOM    685  N   ASN A 148     170.146 180.034 152.890  1.00 45.87           N
ATOM    686  CA  ASN A 148     169.910 178.715 153.478  1.00 45.87           C
ATOM    687  C   ASN A 148     170.433 178.651 154.911  1.00 45.87           C
ATOM    688  O   ASN A 148     169.735 178.188 155.834  1.00 45.87           O
ATOM    689  CB  ASN A 148     170.566 177.634 152.619  1.00 45.87           C
ATOM    690  CG  ASN A 148     169.736 177.268 151.407  1.00 45.87           C
ATOM    691  OD1 ASN A 148     170.061 177.643 150.281  1.00 45.87           O
ATOM    692  ND2 ASN A 148     168.656 176.529 151.632  1.00 45.87           N
ATOM    693  N   SER A 149     171.663 179.129 155.120  1.00 40.10           N
ATOM    694  CA  SER A 149     172.217 179.136 156.470  1.00 40.10           C
ATOM    695  C   SER A 149     171.376 180.005 157.398  1.00 40.10           C
ATOM    696  O   SER A 149     171.126 179.640 158.555  1.00 40.10           O
ATOM    697  CB  SER A 149     173.667 179.614 156.440  1.00 40.10           C
ATOM    698  OG  SER A 149     174.247 179.560 157.729  1.00 40.10           O
ATOM    699  N   ALA A 150     170.912 181.153 156.898  1.00 37.53           N
ATOM    700  CA  ALA A 150     170.069 182.033 157.696  1.00 37.53           C
ATOM    701  C   ALA A 150     168.720 181.403 158.002  1.00 37.53           C
ATOM    702  O   ALA A 150     168.161 181.655 159.066  1.00 37.53           O
ATOM    703  CB  ALA A 150     169.878 183.368 156.980  1.00 37.53           C
ATOM    704  N   ILE A 151     168.174 180.600 157.089  1.00 37.07           N
ATOM    705  CA  ILE A 151     166.917 179.908 157.363  1.00 37.07           C
ATOM    706  C   ILE A 151     167.089 178.960 158.539  1.00 37.07           C
ATOM    707  O   ILE A 151     166.275 178.937 159.474  1.00 37.07           O
ATOM    708  CB  ILE A 151     166.427 179.159 156.110  1.00 37.07           C
ATOM    709  CG1 ILE A 151     165.794 180.124 155.114  1.00 37.07           C
ATOM    710  CG2 ILE A 151     165.440 178.070 156.491  1.00 37.07           C
ATOM    711  CD1 ILE A 151     164.400 180.535 155.492  1.00 37.07           C
ATOM    712  N   ARG A 152     168.164 178.169 158.513  1.00 34.60           N
ATOM    713  CA  ARG A 152     168.420 177.270 159.638  1.00 34.60           C
ATOM    714  C   ARG A 152     168.593 178.054 160.937  1.00 34.60           C
ATOM    715  O   ARG A 152     168.007 177.705 161.977  1.00 34.60           O
ATOM    716  CB  ARG A 152     169.652 176.415 159.349  1.00 34.60           C
ATOM    717  CG  ARG A 152     169.961 175.379 160.410  1.00 34.60           C
ATOM    718  CD  ARG A 152     171.147 174.516 160.008  1.00 34.60           C
ATOM    719  NE  ARG A 152     171.481 173.536 161.037  1.00 34.60           N
ATOM    720  CZ  ARG A 152     172.465 172.648 160.933  1.00 34.60           C
ATOM    721  NH1 ARG A 152     172.698 171.796 161.920  1.00 34.60           N
ATOM    722  NH2 ARG A 152     173.213 172.611 159.840  1.00 34.60           N
ATOM    723  N   TYR A 153     169.370 179.139 160.884  1.00 29.34           N
ATOM    724  CA  TYR A 153     169.628 179.943 162.075  1.00 29.34           C
ATOM    725  C   TYR A 153     168.353 180.580 162.613  1.00 29.34           C
ATOM    726  O   TYR A 153     168.154 180.649 163.829  1.00 29.34           O
ATOM    727  CB  TYR A 153     170.672 181.009 161.754  1.00 29.34           C
ATOM    728  CG  TYR A 153     170.858 182.067 162.813  1.00 29.34           C
ATOM    729  CD1 TYR A 153     171.709 181.858 163.886  1.00 29.34           C
ATOM    730  CD2 TYR A 153     170.208 183.288 162.723  1.00 29.34           C
ATOM    731  CE1 TYR A 153     171.891 182.825 164.849  1.00 29.34           C
ATOM    732  CE2 TYR A 153     170.384 184.260 163.682  1.00 29.34           C
ATOM    733  CZ  TYR A 153     171.227 184.024 164.743  1.00 29.34           C
ATOM    734  OH  TYR A 153     171.407 184.991 165.702  1.00 29.34           O
ATOM    735  N   LEU A 154     167.480 181.057 161.725  1.00 30.85           N
ATOM    736  CA  LEU A 154     166.257 181.720 162.159  1.00 30.85           C
ATOM    737  C   LEU A 154     165.266 180.726 162.741  1.00 30.85           C
ATOM    738  O   LEU A 154     164.545 181.052 163.687  1.00 30.85           O
ATOM    739  CB  LEU A 154     165.627 182.486 160.997  1.00 30.85           C
ATOM    740  CG  LEU A 154     166.357 183.751 160.547  1.00 30.85           C
ATOM    741  CD1 LEU A 154     165.928 184.143 159.146  1.00 30.85           C
ATOM    742  CD2 LEU A 154     166.112 184.885 161.522  1.00 30.85           C
ATOM    743  N   GLU A 155     165.207 179.513 162.191  1.00 31.53           N
ATOM    744  CA  GLU A 155     164.406 178.467 162.822  1.00 31.53           C
ATOM    745  C   GLU A 155     164.890 178.197 164.244  1.00 31.53           C
ATOM    746  O   GLU A 155     164.089 178.140 165.191  1.00 31.53           O
ATOM    747  CB  GLU A 155     164.458 177.197 161.975  1.00 31.53           C
ATOM    748  CG  GLU A 155     163.601 176.059 162.483  1.00 31.53           C
ATOM    749  CD  GLU A 155     163.658 174.850 161.573  1.00 31.53           C
ATOM    750  OE1 GLU A 155     164.385 174.902 160.558  1.00 31.53           O
ATOM    751  OE2 GLU A 155     162.983 173.846 161.872  1.00 31.53           O
ATOM    752  N   GLY A 156     166.207 178.045 164.414  1.00 26.97           N
ATOM    753  CA  GLY A 156     166.743 177.831 165.751  1.00 26.97           C
ATOM    754  C   GLY A 156     166.460 178.986 166.696  1.00 26.97           C
ATOM    755  O   GLY A 156     166.095 178.778 167.858  1.00 26.97           O
ATOM    756  N   GLN A 157     166.620 180.219 166.210  1.00 27.08           N
ATOM    757  CA  GLN A 157     166.378 181.392 167.043  1.00 27.08           C
ATOM    758  C   GLN A 157     164.908 181.516 167.416  1.00 27.08           C
ATOM    759  O   GLN A 157     164.579 181.938 168.528  1.00 27.08           O
ATOM    760  CB  GLN A 157     166.851 182.655 166.325  1.00 27.08           C
ATOM    761  CG  GLN A 157     168.345 182.907 166.411  1.00 27.08           C
ATOM    762  CD  GLN A 157     168.835 183.077 167.835  1.00 27.08           C
ATOM    763  OE1 GLN A 157     168.091 183.513 168.713  1.00 27.08           O
ATOM    764  NE2 GLN A 157     170.096 182.736 168.069  1.00 27.08           N
ATOM    765  N   LEU A 158     164.008 181.175 166.493  1.00 25.76           N
ATOM    766  CA  LEU A 158     162.584 181.194 166.802  1.00 25.76           C
ATOM    767  C   LEU A 158     162.250 180.187 167.891  1.00 25.76           C
ATOM    768  O   LEU A 158     161.499 180.498 168.824  1.00 25.76           O
ATOM    769  CB  LEU A 158     161.775 180.909 165.538  1.00 25.76           C
ATOM    770  CG  LEU A 158     160.352 181.460 165.477  1.00 25.76           C
ATOM    771  CD1 LEU A 158     160.357 182.972 165.595  1.00 25.76           C
ATOM    772  CD2 LEU A 158     159.674 181.022 164.192  1.00 25.76           C
ATOM    773  N   ALA A 159     162.807 178.977 167.797  1.00 23.76           N
ATOM    774  CA  ALA A 159     162.587 177.995 168.856  1.00 23.76           C
ATOM    775  C   ALA A 159     163.116 178.499 170.193  1.00 23.76           C
ATOM    776  O   ALA A 159     162.443 178.377 171.226  1.00 23.76           O
ATOM    777  CB  ALA A 159     163.242 176.666 168.487  1.00 23.76           C
ATOM    778  N   LEU A 160     164.314 179.088 170.190  1.00 24.87           N
ATOM    779  CA  LEU A 160     164.901 179.583 171.432  1.00 24.87           C
ATOM    780  C   LEU A 160     164.074 180.714 172.034  1.00 24.87           C
ATOM    781  O   LEU A 160     163.868 180.756 173.251  1.00 24.87           O
ATOM    782  CB  LEU A 160     166.337 180.040 171.183  1.00 24.87           C
ATOM    783  CG  LEU A 160     167.158 180.442 172.409  1.00 24.87           C
ATOM    784  CD1 LEU A 160     167.194 179.319 173.426  1.00 24.87           C
ATOM    785  CD2 LEU A 160     168.562 180.836 171.998  1.00 24.87           C
ATOM    786  N   SER A 161     163.590 181.639 171.203  1.00 25.85           N
ATOM    787  CA  SER A 161     162.788 182.750 171.707  1.00 25.85           C
ATOM    788  C   SER A 161     161.448 182.269 172.251  1.00 25.85           C
ATOM    789  O   SER A 161     160.979 182.761 173.287  1.00 25.85           O
ATOM    790  CB  SER A 161     162.578 183.784 170.603  1.00 25.85           C
ATOM    791  OG  SER A 161     163.778 184.482 170.324  1.00 25.85           O
ATOM    792  N   PHE A 162     160.811 181.321 171.558  1.00 25.73           N
ATOM    793  CA  PHE A 162     159.574 180.740 172.066  1.00 25.73           C
ATOM    794  C   PHE A 162     159.797 180.116 173.436  1.00 25.73           C
ATOM    795  O   PHE A 162     159.013 180.335 174.372  1.00 25.73           O
ATOM    796  CB  PHE A 162     159.046 179.695 171.084  1.00 25.73           C
ATOM    797  CG  PHE A 162     158.440 180.275 169.841  1.00 25.73           C
ATOM    798  CD1 PHE A 162     158.274 181.641 169.703  1.00 25.73           C
ATOM    799  CD2 PHE A 162     158.032 179.449 168.810  1.00 25.73           C
ATOM    800  CE1 PHE A 162     157.715 182.171 168.560  1.00 25.73           C
ATOM    801  CE2 PHE A 162     157.473 179.974 167.665  1.00 25.73           C
ATOM    802  CZ  PHE A 162     157.314 181.337 167.540  1.00 25.73           C
ATOM    803  N   ARG A 163     160.877 179.342 173.575  1.00 23.76           N
ATOM    804  CA  ARG A 163     161.156 178.728 174.865  1.00 23.76           C
ATOM    805  C   ARG A 163     161.435 179.781 175.925  1.00 23.76           C
ATOM    806  O   ARG A 163     161.025 179.626 177.075  1.00 23.76           O
ATOM    807  CB  ARG A 163     162.333 177.762 174.777  1.00 23.76           C
ATOM    808  CG  ARG A 163     162.541 177.041 176.094  1.00 23.76           C
ATOM    809  CD  ARG A 163     163.682 176.066 176.071  1.00 23.76           C
ATOM    810  NE  ARG A 163     164.960 176.743 175.932  1.00 23.76           N
ATOM    811  CZ  ARG A 163     166.111 176.122 175.716  1.00 23.76           C
ATOM    812  NH1 ARG A 163     166.148 174.800 175.621  1.00 23.76           N
ATOM    813  NH2 ARG A 163     167.226 176.827 175.608  1.00 23.76           N
ATOM    814  N   SER A 164     162.142 180.853 175.564  1.00 23.96           N
ATOM    815  CA  SER A 164     162.456 181.888 176.544  1.00 23.96           C
ATOM    816  C   SER A 164     161.193 182.567 177.057  1.00 23.96           C
ATOM    817  O   SER A 164     161.057 182.811 178.262  1.00 23.96           O
ATOM    818  CB  SER A 164     163.411 182.914 175.938  1.00 23.96           C
ATOM    819  OG  SER A 164     164.632 182.308 175.555  1.00 23.96           O
ATOM    820  N   ARG A 165     160.251 182.868 176.162  1.00 27.56           N
ATOM    821  CA  ARG A 165     158.995 183.479 176.592  1.00 27.56           C
ATOM    822  C   ARG A 165     158.199 182.533 177.487  1.00 27.56           C
ATOM    823  O   ARG A 165     157.686 182.937 178.544  1.00 27.56           O
ATOM    824  CB  ARG A 165     158.168 183.888 175.375  1.00 27.56           C
ATOM    825  CG  ARG A 165     158.661 185.148 174.697  1.00 27.56           C
ATOM    826  CD  ARG A 165     157.540 186.147 174.496  1.00 27.56           C
ATOM    827  NE  ARG A 165     158.017 187.356 173.835  1.00 27.56           N
ATOM    828  CZ  ARG A 165     158.515 188.408 174.474  1.00 27.56           C
ATOM    829  NH1 ARG A 165     158.930 189.465 173.792  1.00 27.56           N
ATOM    830  NH2 ARG A 165     158.595 188.402 175.797  1.00 27.56           N
ATOM    831  N   LEU A 166     158.089 181.264 177.081  1.00 23.04           N
ATOM    832  CA  LEU A 166     157.351 180.302 177.893  1.00 23.04           C
ATOM    833  C   LEU A 166     158.005 180.111 179.254  1.00 23.04           C
ATOM    834  O   LEU A 166     157.313 179.990 180.268  1.00 23.04           O
ATOM    835  CB  LEU A 166     157.243 178.967 177.166  1.00 23.04           C
ATOM    836  CG  LEU A 166     156.284 178.908 175.985  1.00 23.04           C
ATOM    837  CD1 LEU A 166     156.383 177.552 175.328  1.00 23.04           C
ATOM    838  CD2 LEU A 166     154.863 179.192 176.429  1.00 23.04           C
ATOM    839  N   VAL A 167     159.336 180.074 179.294  1.00 21.04           N
ATOM    840  CA  VAL A 167     160.049 179.905 180.553  1.00 21.04           C
ATOM    841  C   VAL A 167     159.860 181.121 181.447  1.00 21.04           C
ATOM    842  O   VAL A 167     159.715 180.985 182.662  1.00 21.04           O
ATOM    843  CB  VAL A 167     161.536 179.610 180.290  1.00 21.04           C
ATOM    844  CG1 VAL A 167     162.326 179.707 181.565  1.00 21.04           C
ATOM    845  CG2 VAL A 167     161.692 178.217 179.724  1.00 21.04           C
ATOM    846  N   ALA A 168     159.852 182.324 180.872  1.00 22.23           N
ATOM    847  CA  ALA A 168     159.590 183.509 181.682  1.00 22.23           C
ATOM    848  C   ALA A 168     158.215 183.427 182.330  1.00 22.23           C
ATOM    849  O   ALA A 168     158.075 183.605 183.548  1.00 22.23           O
ATOM    850  CB  ALA A 168     159.712 184.769 180.827  1.00 22.23           C
ATOM    851  N   HIS A 169     157.189 183.118 181.532  1.00 25.71           N
ATOM    852  CA  HIS A 169     155.835 183.024 182.077  1.00 25.71           C
ATOM    853  C   HIS A 169     155.736 181.925 183.132  1.00 25.71           C
ATOM    854  O   HIS A 169     155.156 182.126 184.207  1.00 25.71           O
ATOM    855  CB  HIS A 169     154.833 182.774 180.949  1.00 25.71           C
ATOM    856  CG  HIS A 169     153.414 183.077 181.320  1.00 25.71           C
ATOM    857  ND1 HIS A 169     152.412 182.132 181.273  1.00 25.71           N
ATOM    858  CD2 HIS A 169     152.828 184.224 181.738  1.00 25.71           C
ATOM    859  CE1 HIS A 169     151.273 182.682 181.654  1.00 25.71           C
ATOM    860  NE2 HIS A 169     151.497 183.951 181.939  1.00 25.71           N
ATOM    861  N   ALA A 170     156.315 180.757 182.846  1.00 22.01           N
ATOM    862  CA  ALA A 170     156.186 179.613 183.739  1.00 22.01           C
ATOM    863  C   ALA A 170     156.990 179.792 185.015  1.00 22.01           C
ATOM    864  O   ALA A 170     156.575 179.310 186.070  1.00 22.01           O
ATOM    865  CB  ALA A 170     156.617 178.337 183.020  1.00 22.01           C
ATOM    866  N   TYR A 171     158.146 180.455 184.947  1.00 20.44           N
ATOM    867  CA  TYR A 171     158.910 180.737 186.154  1.00 20.44           C
ATOM    868  C   TYR A 171     158.232 181.800 186.999  1.00 20.44           C
ATOM    869  O   TYR A 171     158.316 181.754 188.230  1.00 20.44           O
ATOM    870  CB  TYR A 171     160.328 181.185 185.802  1.00 20.44           C
ATOM    871  CG  TYR A 171     161.262 180.083 185.356  1.00 20.44           C
ATOM    872  CD1 TYR A 171     160.782 178.826 185.020  1.00 20.44           C
ATOM    873  CD2 TYR A 171     162.629 180.303 185.273  1.00 20.44           C
ATOM    874  CE1 TYR A 171     161.636 177.825 184.610  1.00 20.44           C
ATOM    875  CE2 TYR A 171     163.489 179.307 184.867  1.00 20.44           C
ATOM    876  CZ  TYR A 171     162.988 178.071 184.536  1.00 20.44           C
ATOM    877  OH  TYR A 171     163.841 177.073 184.130  1.00 20.44           O
ATOM    878  N   ARG A 172     157.571 182.773 186.366  1.00 23.91           N
ATOM    879  CA  ARG A 172     156.831 183.757 187.145  1.00 23.91           C
ATOM    880  C   ARG A 172     155.634 183.121 187.840  1.00 23.91           C
ATOM    881  O   ARG A 172     155.350 183.428 189.002  1.00 23.91           O
ATOM    882  CB  ARG A 172     156.384 184.909 186.251  1.00 23.91           C
ATOM    883  CG  ARG A 172     155.967 186.144 187.017  1.00 23.91           C
ATOM    884  CD  ARG A 172     155.539 187.251 186.077  1.00 23.91           C
ATOM    885  NE  ARG A 172     154.625 186.764 185.050  1.00 23.91           N
ATOM    886  CZ  ARG A 172     153.344 186.485 185.261  1.00 23.91           C
ATOM    887  NH1 ARG A 172     152.814 186.647 186.466  1.00 23.91           N
ATOM    888  NH2 ARG A 172     152.591 186.047 184.267  1.00 23.91           N
ATOM    889  N   LEU A 173     154.918 182.232 187.145  1.00 23.79           N
ATOM    890  CA  LEU A 173     153.758 181.580 187.745  1.00 23.79           C
ATOM    891  C   LEU A 173     154.146 180.484 188.731  1.00 23.79           C
ATOM    892  O   LEU A 173     153.374 180.182 189.646  1.00 23.79           O
ATOM    893  CB  LEU A 173     152.862 180.993 186.657  1.00 23.79           C
ATOM    894  CG  LEU A 173     152.052 181.979 185.819  1.00 23.79           C
ATOM    895  CD1 LEU A 173     151.226 181.233 184.790  1.00 23.79           C
ATOM    896  CD2 LEU A 173     151.169 182.830 186.705  1.00 23.79           C
ATOM    897  N   TYR A 174     155.319 179.876 188.557  1.00 22.70           N
ATOM    898  CA  TYR A 174     155.731 178.759 189.400  1.00 22.70           C
ATOM    899  C   TYR A 174     156.122 179.221 190.793  1.00 22.70           C
ATOM    900  O   TYR A 174     155.886 178.507 191.772  1.00 22.70           O
ATOM    901  CB  TYR A 174     156.890 178.020 188.734  1.00 22.70           C
ATOM    902  CG  TYR A 174     157.322 176.746 189.423  1.00 22.70           C
ATOM    903  CD1 TYR A 174     156.458 175.671 189.545  1.00 22.70           C
ATOM    904  CD2 TYR A 174     158.606 176.612 189.929  1.00 22.70           C
ATOM    905  CE1 TYR A 174     156.854 174.506 190.161  1.00 22.70           C
ATOM    906  CE2 TYR A 174     159.009 175.451 190.549  1.00 22.70           C
ATOM    907  CZ  TYR A 174     158.130 174.401 190.662  1.00 22.70           C
ATOM    908  OH  TYR A 174     158.529 173.240 191.281  1.00 22.70           O
ATOM    909  N   PHE A 175     156.731 180.398 190.902  1.00 21.24           N
ATOM    910  CA  PHE A 175     157.086 180.988 192.183  1.00 21.24           C
ATOM    911  C   PHE A 175     156.110 182.083 192.594  1.00 21.24           C
ATOM    912  O   PHE A 175     156.458 182.937 193.415  1.00 21.24           O
ATOM    913  CB  PHE A 175     158.512 181.536 192.127  1.00 21.24           C
ATOM    914  CG  PHE A 175     159.563 180.477 191.950  1.00 21.24           C
ATOM    915  CD1 PHE A 175     160.062 179.788 193.040  1.00 21.24           C
ATOM    916  CD2 PHE A 175     160.047 180.168 190.693  1.00 21.24           C
ATOM    917  CE1 PHE A 175     161.025 178.814 192.878  1.00 21.24           C
ATOM    918  CE2 PHE A 175     161.010 179.194 190.527  1.00 21.24           C
ATOM    919  CZ  PHE A 175     161.498 178.518 191.620  1.00 21.24           C
ATOM    920  N   SER A 176     154.898 182.071 192.036  1.00 27.27           N
ATOM    921  CA  SER A 176     153.970 183.187 192.160  1.00 27.27           C
ATOM    922  C   SER A 176     153.586 183.453 193.607  1.00 27.27           C
ATOM    923  O   SER A 176     153.952 184.495 194.161  1.00 27.27           O
ATOM    924  CB  SER A 176     152.715 182.930 191.328  1.00 27.27           C
ATOM    925  OG  SER A 176     151.914 184.095 191.244  1.00 27.27           O
ATOM    926  N   GLN A 177     152.849 182.538 194.233  1.00 30.89           N
ATOM    927  CA  GLN A 177     152.522 182.666 195.649  1.00 30.89           C
ATOM    928  C   GLN A 177     153.145 181.534 196.455  1.00 30.89           C
ATOM    929  O   GLN A 177     154.031 181.777 197.277  1.00 30.89           O
ATOM    930  CB  GLN A 177     151.003 182.696 195.820  1.00 30.89           C
ATOM    931  CG  GLN A 177     150.360 183.982 195.340  1.00 30.89           C
ATOM    932  CD  GLN A 177     148.966 183.765 194.793  1.00 30.89           C
ATOM    933  OE1 GLN A 177     148.157 183.053 195.386  1.00 30.89           O
ATOM    934  NE2 GLN A 177     148.680 184.376 193.650  1.00 30.89           N
ATOM    935  N   GLN A 178     152.719 180.294 196.228  1.00 25.03           N
ATOM    936  CA  GLN A 178     153.398 179.102 196.717  1.00 25.03           C
ATOM    937  C   GLN A 178     153.231 177.970 195.720  1.00 25.03           C
ATOM    938  O   GLN A 178     153.165 176.795 196.094  1.00 25.03           O
ATOM    939  CB  GLN A 178     152.891 178.699 198.099  1.00 25.03           C
ATOM    940  CG  GLN A 178     153.721 179.258 199.237  1.00 25.03           C
ATOM    941  CD  GLN A 178     152.927 179.419 200.508  1.00 25.03           C
ATOM    942  OE1 GLN A 178     151.720 179.190 200.531  1.00 25.03           O
ATOM    943  NE2 GLN A 178     153.599 179.819 201.578  1.00 25.03           N
ATOM    944  N   THR A 179     153.136 178.315 194.435  1.00 23.12           N
ATOM    945  CA  THR A 179     152.771 177.335 193.417  1.00 23.12           C
ATOM    946  C   THR A 179     153.750 176.170 193.381  1.00 23.12           C
ATOM    947  O   THR A 179     153.350 175.017 193.186  1.00 23.12           O
ATOM    948  CB  THR A 179     152.693 178.016 192.051  1.00 23.12           C
ATOM    949  OG1 THR A 179     151.734 179.078 192.102  1.00 23.12           O
ATOM    950  CG2 THR A 179     152.275 177.028 190.987  1.00 23.12           C
ATOM    951  N   TYR A 180     155.039 176.450 193.582  1.00 23.58           N
ATOM    952  CA  TYR A 180     156.036 175.386 193.600  1.00 23.58           C
ATOM    953  C   TYR A 180     155.741 174.361 194.684  1.00 23.58           C
ATOM    954  O   TYR A 180     155.947 173.161 194.476  1.00 23.58           O
ATOM    955  CB  TYR A 180     157.437 175.973 193.795  1.00 23.58           C
ATOM    956  CG  TYR A 180     157.551 176.956 194.935  1.00 23.58           C
ATOM    957  CD1 TYR A 180     157.165 178.278 194.780  1.00 23.58           C
ATOM    958  CD2 TYR A 180     158.045 176.563 196.168  1.00 23.58           C
ATOM    959  CE1 TYR A 180     157.264 179.176 195.818  1.00 23.58           C
ATOM    960  CE2 TYR A 180     158.148 177.457 197.213  1.00 23.58           C
ATOM    961  CZ  TYR A 180     157.756 178.763 197.031  1.00 23.58           C
ATOM    962  OH  TYR A 180     157.855 179.663 198.065  1.00 23.58           O
ATOM    963  N   TYR A 181     155.262 174.811 195.845  1.00 23.35           N
ATOM    964  CA  TYR A 181     154.903 173.884 196.911  1.00 23.35           C
ATOM    965  C   TYR A 181     153.595 173.167 196.617  1.00 23.35           C
ATOM    966  O   TYR A 181     153.464 171.973 196.897  1.00 23.35           O
ATOM    967  CB  TYR A 181     154.792 174.619 198.246  1.00 23.35           C
ATOM    968  CG  TYR A 181     154.156 173.781 199.334  1.00 23.35           C
ATOM    969  CD1 TYR A 181     154.895 172.838 200.029  1.00 23.35           C
ATOM    970  CD2 TYR A 181     152.814 173.925 199.658  1.00 23.35           C
ATOM    971  CE1 TYR A 181     154.322 172.069 201.017  1.00 23.35           C
ATOM    972  CE2 TYR A 181     152.231 173.155 200.643  1.00 23.35           C
ATOM    973  CZ  TYR A 181     152.992 172.230 201.319  1.00 23.35           C
ATOM    974  OH  TYR A 181     152.421 171.461 202.305  1.00 23.35           O
ATOM    975  N   ARG A 182     152.614 173.881 196.071  1.00 26.06           N
ATOM    976  CA  ARG A 182     151.273 173.327 195.948  1.00 26.06           C
ATOM    977  C   ARG A 182     151.145 172.341 194.798  1.00 26.06           C
ATOM    978  O   ARG A 182     150.367 171.388 194.898  1.00 26.06           O
ATOM    979  CB  ARG A 182     150.257 174.452 195.786  1.00 26.06           C
ATOM    980  CG  ARG A 182     150.144 175.373 196.977  1.00 26.06           C
ATOM    981  CD  ARG A 182     149.044 176.389 196.757  1.00 26.06           C
ATOM    982  NE  ARG A 182     149.196 177.551 197.621  1.00 26.06           N
ATOM    983  CZ  ARG A 182     148.434 178.634 197.548  1.00 26.06           C
ATOM    984  NH1 ARG A 182     148.640 179.649 198.374  1.00 26.06           N
ATOM    985  NH2 ARG A 182     147.464 178.701 196.649  1.00 26.06           N
ATOM    986  N   VAL A 183     151.876 172.543 193.699  1.00 26.05           N
ATOM    987  CA  VAL A 183     151.787 171.591 192.599  1.00 26.05           C
ATOM    988  C   VAL A 183     152.398 170.250 192.973  1.00 26.05           C
ATOM    989  O   VAL A 183     152.116 169.241 192.316  1.00 26.05           O
ATOM    990  CB  VAL A 183     152.451 172.140 191.323  1.00 26.05           C
ATOM    991  CG1 VAL A 183     151.769 173.417 190.877  1.00 26.05           C
ATOM    992  CG2 VAL A 183     153.933 172.361 191.545  1.00 26.05           C
ATOM    993  N   SER A 184     153.227 170.210 194.015  1.00 26.34           N
ATOM    994  CA  SER A 184     153.881 168.982 194.449  1.00 26.34           C
ATOM    995  C   SER A 184     153.196 168.361 195.662  1.00 26.34           C
ATOM    996  O   SER A 184     152.767 167.205 195.613  1.00 26.34           O
ATOM    997  CB  SER A 184     155.357 169.260 194.759  1.00 26.34           C
ATOM    998  OG  SER A 184     156.018 169.812 193.636  1.00 26.34           O
ATOM    999  N   ASN A 185     153.075 169.115 196.751  1.00 27.58           N
ATOM   1000  CA  ASN A 185     152.624 168.572 198.025  1.00 27.58           C
ATOM   1001  C   ASN A 185     151.121 168.673 198.239  1.00 27.58           C
ATOM   1002  O   ASN A 185     150.622 168.148 199.238  1.00 27.58           O
ATOM   1003  CB  ASN A 185     153.344 169.276 199.177  1.00 27.58           C
ATOM   1004  CG  ASN A 185     154.844 169.094 199.125  1.00 27.58           C
ATOM   1005  OD1 ASN A 185     155.520 169.666 198.273  1.00 27.58           O
ATOM   1006  ND2 ASN A 185     155.374 168.296 200.041  1.00 27.58           N
ATOM   1007  N   MET A 186     150.384 169.329 197.344  1.00 34.25           N
ATOM   1008  CA  MET A 186     148.942 169.443 197.528  1.00 34.25           C
ATOM   1009  C   MET A 186     148.122 169.154 196.283  1.00 34.25           C
ATOM   1010  O   MET A 186     146.898 169.050 196.397  1.00 34.25           O
ATOM   1011  CB  MET A 186     148.574 170.836 198.050  1.00 34.25           C
ATOM   1012  CG  MET A 186     149.085 171.104 199.446  1.00 34.25           C
ATOM   1013  SD  MET A 186     148.707 172.763 200.002  1.00 34.25           S
ATOM   1014  CE  MET A 186     146.944 172.604 200.213  1.00 34.25           C
ATOM   1015  N   ASP A 187     148.731 169.033 195.111  1.00 38.05           N
ATOM   1016  CA  ASP A 187     148.043 168.603 193.906  1.00 38.05           C
ATOM   1017  C   ASP A 187     148.656 167.293 193.428  1.00 38.05           C
ATOM   1018  O   ASP A 187     149.655 166.814 193.969  1.00 38.05           O
ATOM   1019  CB  ASP A 187     148.122 169.675 192.813  1.00 38.05           C
ATOM   1020  CG  ASP A 187     146.922 169.655 191.891  1.00 38.05           C
ATOM   1021  OD1 ASP A 187     145.983 168.879 192.157  1.00 38.05           O
ATOM   1022  OD2 ASP A 187     146.914 170.417 190.905  1.00 38.05           O
ATOM   1023  N   GLY A 188     148.044 166.705 192.406  1.00 42.47           N
ATOM   1024  CA  GLY A 188     148.540 165.454 191.870  1.00 42.47           C
ATOM   1025  C   GLY A 188     148.532 165.401 190.359  1.00 42.47           C
ATOM   1026  O   GLY A 188     148.922 164.393 189.763  1.00 42.47           O
ATOM   1027  N   ARG A 189     148.090 166.488 189.724  1.00 37.49           N
ATOM   1028  CA  ARG A 189     147.993 166.506 188.270  1.00 37.49           C
ATOM   1029  C   ARG A 189     149.361 166.600 187.610  1.00 37.49           C
ATOM   1030  O   ARG A 189     149.526 166.163 186.465  1.00 37.49           O
ATOM   1031  CB  ARG A 189     147.117 167.671 187.819  1.00 37.49           C
ATOM   1032  CG  ARG A 189     145.641 167.484 188.083  1.00 37.49           C
ATOM   1033  CD  ARG A 189     144.859 168.703 187.634  1.00 37.49           C
ATOM   1034  NE  ARG A 189     144.810 169.722 188.676  1.00 37.49           N
ATOM   1035  CZ  ARG A 189     144.314 170.941 188.506  1.00 37.49           C
ATOM   1036  NH1 ARG A 189     144.310 171.803 189.512  1.00 37.49           N
ATOM   1037  NH2 ARG A 189     143.823 171.299 187.329  1.00 37.49           N
ATOM   1038  N   LEU A 190     150.346 167.160 188.304  1.00 33.71           N
ATOM   1039  CA  LEU A 190     151.657 167.464 187.736  1.00 33.71           C
ATOM   1040  C   LEU A 190     152.699 166.735 188.578  1.00 33.71           C
ATOM   1041  O   LEU A 190     153.231 167.289 189.542  1.00 33.71           O
ATOM   1042  CB  LEU A 190     151.881 168.974 187.714  1.00 33.71           C
ATOM   1043  CG  LEU A 190     153.127 169.547 187.052  1.00 33.71           C
ATOM   1044  CD1 LEU A 190     153.110 169.215 185.576  1.00 33.71           C
ATOM   1045  CD2 LEU A 190     153.173 171.045 187.257  1.00 33.71           C
ATOM   1046  N   ARG A 191     152.988 165.484 188.206  1.00 33.30           N
ATOM   1047  CA  ARG A 191     153.824 164.631 189.046  1.00 33.30           C
ATOM   1048  C   ARG A 191     155.281 165.075 189.033  1.00 33.30           C
ATOM   1049  O   ARG A 191     155.951 165.047 190.071  1.00 33.30           O
ATOM   1050  CB  ARG A 191     153.707 163.177 188.599  1.00 33.30           C
ATOM   1051  CG  ARG A 191     152.334 162.577 188.816  1.00 33.30           C
ATOM   1052  CD  ARG A 191     152.272 161.150 188.305  1.00 33.30           C
ATOM   1053  NE  ARG A 191     153.160 160.269 189.058  1.00 33.30           N
ATOM   1054  CZ  ARG A 191     152.814 159.637 190.174  1.00 33.30           C
ATOM   1055  NH1 ARG A 191     153.687 158.856 190.794  1.00 33.30           N
ATOM   1056  NH2 ARG A 191     151.596 159.789 190.675  1.00 33.30           N
ATOM   1057  N   ASN A 192     155.791 165.483 187.874  1.00 27.59           N
ATOM   1058  CA  ASN A 192     157.177 165.924 187.728  1.00 27.59           C
ATOM   1059  C   ASN A 192     157.166 167.355 187.214  1.00 27.59           C
ATOM   1060  O   ASN A 192     157.229 167.593 186.001  1.00 27.59           O
ATOM   1061  CB  ASN A 192     157.962 165.006 186.789  1.00 27.59           C
ATOM   1062  CG  ASN A 192     157.683 163.538 187.037  1.00 27.59           C
ATOM   1063  OD1 ASN A 192     156.966 162.894 186.272  1.00 27.59           O
ATOM   1064  ND2 ASN A 192     158.252 162.999 188.106  1.00 27.59           N
ATOM   1065  N   PRO A 193     157.061 168.337 188.111  1.00 26.59           N
ATOM   1066  CA  PRO A 193     157.129 169.736 187.664  1.00 26.59           C
ATOM   1067  C   PRO A 193     158.461 170.104 187.036  1.00 26.59           C
ATOM   1068  O   PRO A 193     158.501 170.991 186.176  1.00 26.59           O
ATOM   1069  CB  PRO A 193     156.865 170.537 188.948  1.00 26.59           C
ATOM   1070  CG  PRO A 193     156.999 169.571 190.070  1.00 26.59           C
ATOM   1071  CD  PRO A 193     156.713 168.216 189.535  1.00 26.59           C
ATOM   1072  N   ASP A 194     159.555 169.451 187.436  1.00 24.28           N
ATOM   1073  CA  ASP A 194     160.846 169.742 186.822  1.00 24.28           C
ATOM   1074  C   ASP A 194     160.865 169.339 185.354  1.00 24.28           C
ATOM   1075  O   ASP A 194     161.390 170.075 184.513  1.00 24.28           O
ATOM   1076  CB  ASP A 194     161.968 169.044 187.588  1.00 24.28           C
ATOM   1077  CG  ASP A 194     161.633 167.611 187.934  1.00 24.28           C
ATOM   1078  OD1 ASP A 194     160.483 167.196 187.696  1.00 24.28           O
ATOM   1079  OD2 ASP A 194     162.520 166.898 188.444  1.00 24.28           O
ATOM   1080  N   GLN A 195     160.288 168.182 185.024  1.00 23.29           N
ATOM   1081  CA  GLN A 195     160.210 167.763 183.628  1.00 23.29           C
ATOM   1082  C   GLN A 195     159.387 168.746 182.808  1.00 23.29           C
ATOM   1083  O   GLN A 195     159.808 169.179 181.731  1.00 23.29           O
ATOM   1084  CB  GLN A 195     159.617 166.357 183.536  1.00 23.29           C
ATOM   1085  CG  GLN A 195     159.160 165.957 182.141  1.00 23.29           C
ATOM   1086  CD  GLN A 195     160.288 165.424 181.280  1.00 23.29           C
ATOM   1087  OE1 GLN A 195     161.396 165.189 181.761  1.00 23.29           O
ATOM   1088  NE2 GLN A 195     160.010 165.228 179.999  1.00 23.29           N
ATOM   1089  N   SER A 196     158.217 169.132 183.319  1.00 22.62           N
ATOM   1090  CA  SER A 196     157.340 170.026 182.572  1.00 22.62           C
ATOM   1091  C   SER A 196     157.928 171.424 182.449  1.00 22.62           C
ATOM   1092  O   SER A 196     157.650 172.126 181.470  1.00 22.62           O
ATOM   1093  CB  SER A 196     155.964 170.083 183.233  1.00 22.62           C
ATOM   1094  OG  SER A 196     156.079 170.349 184.617  1.00 22.62           O
ATOM   1095  N   LEU A 197     158.735 171.848 183.420  1.00 21.65           N
ATOM   1096  CA  LEU A 197     159.334 173.174 183.354  1.00 21.65           C
ATOM   1097  C   LEU A 197     160.604 173.190 182.518  1.00 21.65           C
ATOM   1098  O   LEU A 197     160.961 174.236 181.968  1.00 21.65           O
ATOM   1099  CB  LEU A 197     159.635 173.690 184.760  1.00 21.65           C
ATOM   1100  CG  LEU A 197     158.467 174.298 185.535  1.00 21.65           C
ATOM   1101  CD1 LEU A 197     158.696 174.147 187.019  1.00 21.65           C
ATOM   1102  CD2 LEU A 197     158.281 175.754 185.171  1.00 21.65           C
ATOM   1103  N   THR A 198     161.300 172.058 182.409  1.00 22.75           N
ATOM   1104  CA  THR A 198     162.547 172.022 181.655  1.00 22.75           C
ATOM   1105  C   THR A 198     162.345 171.554 180.216  1.00 22.75           C
ATOM   1106  O   THR A 198     162.609 172.308 179.277  1.00 22.75           O
ATOM   1107  CB  THR A 198     163.566 171.128 182.371  1.00 22.75           C
ATOM   1108  OG1 THR A 198     163.876 171.688 183.652  1.00 22.75           O
ATOM   1109  CG2 THR A 198     164.841 171.029 181.560  1.00 22.75           C
ATOM   1110  N   GLU A 199     161.853 170.329 180.025  1.00 24.27           N
ATOM   1111  CA  GLU A 199     161.898 169.709 178.705  1.00 24.27           C
ATOM   1112  C   GLU A 199     160.575 169.729 177.956  1.00 24.27           C
ATOM   1113  O   GLU A 199     160.581 169.645 176.725  1.00 24.27           O
ATOM   1114  CB  GLU A 199     162.390 168.263 178.815  1.00 24.27           C
ATOM   1115  CG  GLU A 199     163.833 168.151 179.271  1.00 24.27           C
ATOM   1116  CD  GLU A 199     164.808 168.708 178.250  1.00 24.27           C
ATOM   1117  OE1 GLU A 199     164.518 168.623 177.038  1.00 24.27           O
ATOM   1118  OE2 GLU A 199     165.862 169.240 178.656  1.00 24.27           O
ATOM   1119  N   ASP A 200     159.441 169.842 178.647  1.00 23.29           N
ATOM   1120  CA  ASP A 200     158.176 169.978 177.933  1.00 23.29           C
ATOM   1121  C   ASP A 200     158.113 171.304 177.187  1.00 23.29           C
ATOM   1122  O   ASP A 200     157.588 171.374 176.068  1.00 23.29           O
ATOM   1123  CB  ASP A 200     157.006 169.842 178.904  1.00 23.29           C
ATOM   1124  CG  ASP A 200     156.797 168.415 179.364  1.00 23.29           C
ATOM   1125  OD1 ASP A 200     157.621 167.549 179.010  1.00 23.29           O
ATOM   1126  OD2 ASP A 200     155.808 168.157 180.079  1.00 23.29           O
ATOM   1127  N   VAL A 201     158.658 172.363 177.789  1.00 21.80           N
ATOM   1128  CA  VAL A 201     158.745 173.652 177.112  1.00 21.80           C
ATOM   1129  C   VAL A 201     159.634 173.548 175.880  1.00 21.80           C
ATOM   1130  O   VAL A 201     159.310 174.092 174.818  1.00 21.80           O
ATOM   1131  CB  VAL A 201     159.248 174.731 178.088  1.00 21.80           C
ATOM   1132  CG1 VAL A 201     159.342 176.067 177.390  1.00 21.80           C
ATOM   1133  CG2 VAL A 201     158.327 174.828 179.289  1.00 21.80           C
ATOM   1134  N   VAL A 202     160.769 172.853 176.001  1.00 21.86           N
ATOM   1135  CA  VAL A 202     161.652 172.658 174.852  1.00 21.86           C
ATOM   1136  C   VAL A 202     160.921 171.916 173.746  1.00 21.86           C
ATOM   1137  O   VAL A 202     160.984 172.298 172.572  1.00 21.86           O
ATOM   1138  CB  VAL A 202     162.929 171.907 175.266  1.00 21.86           C
ATOM   1139  CG1 VAL A 202     163.878 171.811 174.092  1.00 21.86           C
ATOM   1140  CG2 VAL A 202     163.605 172.601 176.411  1.00 21.86           C
ATOM   1141  N   ALA A 203     160.219 170.840 174.103  1.00 21.47           N
ATOM   1142  CA  ALA A 203     159.512 170.052 173.102  1.00 21.47           C
ATOM   1143  C   ALA A 203     158.468 170.892 172.382  1.00 21.47           C
ATOM   1144  O   ALA A 203     158.401 170.891 171.148  1.00 21.47           O
ATOM   1145  CB  ALA A 203     158.870 168.831 173.757  1.00 21.47           C
ATOM   1146  N   PHE A 204     157.660 171.643 173.134  1.00 22.98           N
ATOM   1147  CA  PHE A 204     156.612 172.447 172.511  1.00 22.98           C
ATOM   1148  C   PHE A 204     157.199 173.542 171.628  1.00 22.98           C
ATOM   1149  O   PHE A 204     156.747 173.749 170.496  1.00 22.98           O
ATOM   1150  CB  PHE A 204     155.702 173.053 173.577  1.00 22.98           C
ATOM   1151  CG  PHE A 204     154.709 174.040 173.033  1.00 22.98           C
ATOM   1152  CD1 PHE A 204     153.575 173.611 172.371  1.00 22.98           C
ATOM   1153  CD2 PHE A 204     154.913 175.398 173.181  1.00 22.98           C
ATOM   1154  CE1 PHE A 204     152.667 174.519 171.870  1.00 22.98           C
ATOM   1155  CE2 PHE A 204     154.009 176.308 172.681  1.00 22.98           C
ATOM   1156  CZ  PHE A 204     152.884 175.868 172.026  1.00 22.98           C
ATOM   1157  N   ALA A 205     158.200 174.268 172.133  1.00 23.47           N
ATOM   1158  CA  ALA A 205     158.776 175.368 171.368  1.00 23.47           C
ATOM   1159  C   ALA A 205     159.441 174.864 170.096  1.00 23.47           C
ATOM   1160  O   ALA A 205     159.262 175.440 169.015  1.00 23.47           O
ATOM   1161  CB  ALA A 205     159.775 176.136 172.232  1.00 23.47           C
ATOM   1162  N   ALA A 206     160.216 173.781 170.207  1.00 24.29           N
ATOM   1163  CA  ALA A 206     160.862 173.211 169.034  1.00 24.29           C
ATOM   1164  C   ALA A 206     159.834 172.712 168.032  1.00 24.29           C
ATOM   1165  O   ALA A 206     159.984 172.927 166.826  1.00 24.29           O
ATOM   1166  CB  ALA A 206     161.801 172.082 169.451  1.00 24.29           C
ATOM   1167  N   SER A 207     158.768 172.064 168.509  1.00 25.76           N
ATOM   1168  CA  SER A 207     157.754 171.556 167.595  1.00 25.76           C
ATOM   1169  C   SER A 207     157.043 172.691 166.869  1.00 25.76           C
ATOM   1170  O   SER A 207     156.800 172.602 165.663  1.00 25.76           O
ATOM   1171  CB  SER A 207     156.754 170.687 168.353  1.00 25.76           C
ATOM   1172  OG  SER A 207     156.006 169.884 167.458  1.00 25.76           O
ATOM   1173  N   VAL A 208     156.713 173.771 167.578  1.00 25.83           N
ATOM   1174  CA  VAL A 208     156.029 174.892 166.936  1.00 25.83           C
ATOM   1175  C   VAL A 208     156.938 175.553 165.906  1.00 25.83           C
ATOM   1176  O   VAL A 208     156.544 175.770 164.749  1.00 25.83           O
ATOM   1177  CB  VAL A 208     155.549 175.904 167.992  1.00 25.83           C
ATOM   1178  CG1 VAL A 208     155.106 177.193 167.325  1.00 25.83           C
ATOM   1179  CG2 VAL A 208     154.419 175.322 168.803  1.00 25.83           C
ATOM   1180  N   ALA A 209     158.172 175.874 166.306  1.00 27.95           N
ATOM   1181  CA  ALA A 209     159.096 176.541 165.399  1.00 27.95           C
ATOM   1182  C   ALA A 209     159.501 175.653 164.237  1.00 27.95           C
ATOM   1183  O   ALA A 209     159.923 176.167 163.197  1.00 27.95           O
ATOM   1184  CB  ALA A 209     160.338 176.998 166.158  1.00 27.95           C
ATOM   1185  N   HIS A 210     159.385 174.335 164.385  1.00 33.65           N
ATOM   1186  CA  HIS A 210     159.747 173.417 163.319  1.00 33.65           C
ATOM   1187  C   HIS A 210     158.584 173.182 162.364  1.00 33.65           C
ATOM   1188  O   HIS A 210     158.793 173.067 161.152  1.00 33.65           O
ATOM   1189  CB  HIS A 210     160.224 172.096 163.928  1.00 33.65           C
ATOM   1190  CG  HIS A 210     161.145 171.317 163.045  1.00 33.65           C
ATOM   1191  ND1 HIS A 210     160.757 170.831 161.815  1.00 33.65           N
ATOM   1192  CD2 HIS A 210     162.432 170.935 163.211  1.00 33.65           C
ATOM   1193  CE1 HIS A 210     161.767 170.185 161.260  1.00 33.65           C
ATOM   1194  NE2 HIS A 210     162.796 170.233 162.087  1.00 33.65           N
ATOM   1195  N   LEU A 211     157.356 173.119 162.887  1.00 34.47           N
ATOM   1196  CA  LEU A 211     156.186 173.031 162.023  1.00 34.47           C
ATOM   1197  C   LEU A 211     155.997 174.297 161.208  1.00 34.47           C
ATOM   1198  O   LEU A 211     155.537 174.233 160.064  1.00 34.47           O
ATOM   1199  CB  LEU A 211     154.928 172.739 162.835  1.00 34.47           C
ATOM   1200  CG  LEU A 211     154.886 171.376 163.505  1.00 34.47           C
ATOM   1201  CD1 LEU A 211     153.665 171.262 164.384  1.00 34.47           C
ATOM   1202  CD2 LEU A 211     154.861 170.332 162.418  1.00 34.47           C
ATOM   1203  N   TYR A 212     156.326 175.461 161.774  1.00 36.52           N
ATOM   1204  CA  TYR A 212     156.217 176.681 160.981  1.00 36.52           C
ATOM   1205  C   TYR A 212     157.033 176.560 159.699  1.00 36.52           C
ATOM   1206  O   TYR A 212     156.543 176.857 158.604  1.00 36.52           O
ATOM   1207  CB  TYR A 212     156.673 177.898 161.781  1.00 36.52           C
ATOM   1208  CG  TYR A 212     156.563 179.171 160.977  1.00 36.52           C
ATOM   1209  CD1 TYR A 212     155.345 179.570 160.447  1.00 36.52           C
ATOM   1210  CD2 TYR A 212     157.680 179.942 160.698  1.00 36.52           C
ATOM   1211  CE1 TYR A 212     155.234 180.721 159.699  1.00 36.52           C
ATOM   1212  CE2 TYR A 212     157.581 181.091 159.940  1.00 36.52           C
ATOM   1213  CZ  TYR A 212     156.354 181.476 159.445  1.00 36.52           C
ATOM   1214  OH  TYR A 212     156.245 182.623 158.694  1.00 36.52           O
ATOM   1215  N   SER A 213     158.276 176.089 159.817  1.00 38.96           N
ATOM   1216  CA  SER A 213     159.134 175.936 158.646  1.00 38.96           C
ATOM   1217  C   SER A 213     158.656 174.800 157.748  1.00 38.96           C
ATOM   1218  O   SER A 213     158.553 174.965 156.526  1.00 38.96           O
ATOM   1219  CB  SER A 213     160.576 175.699 159.089  1.00 38.96           C
ATOM   1220  OG  SER A 213     161.013 176.724 159.962  1.00 38.96           O
ATOM   1221  N   ASN A 214     158.352 173.638 158.335  1.00 40.40           N
ATOM   1222  CA  ASN A 214     157.919 172.490 157.544  1.00 40.40           C
ATOM   1223  C   ASN A 214     156.579 172.710 156.869  1.00 40.40           C
ATOM   1224  O   ASN A 214     156.184 171.887 156.039  1.00 40.40           O
ATOM   1225  CB  ASN A 214     157.825 171.224 158.398  1.00 40.40           C
ATOM   1226  CG  ASN A 214     159.157 170.788 158.959  1.00 40.40           C
ATOM   1227  OD1 ASN A 214     159.221 169.851 159.753  1.00 40.40           O
ATOM   1228  ND2 ASN A 214     160.230 171.453 158.545  1.00 40.40           N
ATOM   1229  N   LEU A 215     155.849 173.756 157.238  1.00 42.76           N
ATOM   1230  CA  LEU A 215     154.644 174.129 156.517  1.00 42.76           C
ATOM   1231  C   LEU A 215     154.888 175.247 155.516  1.00 42.76           C
ATOM   1232  O   LEU A 215     154.434 175.151 154.376  1.00 42.76           O
ATOM   1233  CB  LEU A 215     153.545 174.542 157.499  1.00 42.76           C
ATOM   1234  CG  LEU A 215     152.890 173.377 158.243  1.00 42.76           C
ATOM   1235  CD1 LEU A 215     151.921 173.879 159.297  1.00 42.76           C
ATOM   1236  CD2 LEU A 215     152.191 172.451 157.265  1.00 42.76           C
ATOM   1237  N   THR A 216     155.631 176.291 155.897  1.00 45.28           N
ATOM   1238  CA  THR A 216     155.836 177.411 154.986  1.00 45.28           C
ATOM   1239  C   THR A 216     156.709 177.035 153.795  1.00 45.28           C
ATOM   1240  O   THR A 216     156.518 177.581 152.704  1.00 45.28           O
ATOM   1241  CB  THR A 216     156.441 178.596 155.731  1.00 45.28           C
ATOM   1242  OG1 THR A 216     157.481 178.135 156.601  1.00 45.28           O
ATOM   1243  CG2 THR A 216     155.375 179.296 156.544  1.00 45.28           C
ATOM   1244  N   LYS A 217     157.675 176.125 153.971  1.00 47.97           N
ATOM   1245  CA  LYS A 217     158.459 175.676 152.822  1.00 47.97           C
ATOM   1246  C   LYS A 217     157.583 174.999 151.773  1.00 47.97           C
ATOM   1247  O   LYS A 217     157.602 175.427 150.604  1.00 47.97           O
ATOM   1248  CB  LYS A 217     159.596 174.762 153.295  1.00 47.97           C
ATOM   1249  CG  LYS A 217     160.675 175.438 154.108  1.00 47.97           C
ATOM   1250  CD  LYS A 217     161.590 174.422 154.764  1.00 47.97           C
ATOM   1251  CE  LYS A 217     162.680 175.105 155.569  1.00 47.97           C
ATOM   1252  NZ  LYS A 217     163.543 174.119 156.274  1.00 47.97           N
ATOM   1253  N   PRO A 218     156.780 173.981 152.107  1.00 53.73           N
ATOM   1254  CA  PRO A 218     155.954 173.353 151.067  1.00 53.73           C
ATOM   1255  C   PRO A 218     154.829 174.231 150.557  1.00 53.73           C
ATOM   1256  O   PRO A 218     154.495 174.127 149.376  1.00 53.73           O
ATOM   1257  CB  PRO A 218     155.414 172.097 151.762  1.00 53.73           C
ATOM   1258  CG  PRO A 218     156.353 171.841 152.866  1.00 53.73           C
ATOM   1259  CD  PRO A 218     156.729 173.196 153.350  1.00 53.73           C
ATOM   1260  N   LEU A 219     154.217 175.079 151.391  1.00 54.67           N
ATOM   1261  CA  LEU A 219     153.168 175.954 150.869  1.00 54.67           C
ATOM   1262  C   LEU A 219     153.720 176.919 149.830  1.00 54.67           C
ATOM   1263  O   LEU A 219     153.108 177.118 148.777  1.00 54.67           O
ATOM   1264  CB  LEU A 219     152.473 176.726 151.992  1.00 54.67           C
ATOM   1265  CG  LEU A 219     151.756 175.962 153.105  1.00 54.67           C
ATOM   1266  CD1 LEU A 219     151.766 176.765 154.395  1.00 54.67           C
ATOM   1267  CD2 LEU A 219     150.334 175.641 152.691  1.00 54.67           C
ATOM   1268  N   LEU A 220     154.880 177.515 150.095  1.00 57.99           N
ATOM   1269  CA  LEU A 220     155.471 178.417 149.113  1.00 57.99           C
ATOM   1270  C   LEU A 220     155.927 177.657 147.871  1.00 57.99           C
ATOM   1271  O   LEU A 220     155.755 178.139 146.742  1.00 57.99           O
ATOM   1272  CB  LEU A 220     156.623 179.190 149.749  1.00 57.99           C
ATOM   1273  CG  LEU A 220     157.488 180.060 148.845  1.00 57.99           C
ATOM   1274  CD1 LEU A 220     156.770 181.356 148.527  1.00 57.99           C
ATOM   1275  CD2 LEU A 220     158.796 180.347 149.545  1.00 57.99           C
ATOM   1276  N   ASP A 221     156.489 176.458 148.056  1.00 60.70           N
ATOM   1277  CA  ASP A 221     156.909 175.660 146.907  1.00 60.70           C
ATOM   1278  C   ASP A 221     155.720 175.289 146.025  1.00 60.70           C
ATOM   1279  O   ASP A 221     155.787 175.399 144.794  1.00 60.70           O
ATOM   1280  CB  ASP A 221     157.644 174.407 147.381  1.00 60.70           C
ATOM   1281  CG  ASP A 221     159.042 174.707 147.888  1.00 60.70           C
ATOM   1282  OD1 ASP A 221     159.279 175.843 148.351  1.00 60.70           O
ATOM   1283  OD2 ASP A 221     159.906 173.808 147.824  1.00 60.70           O
ATOM   1284  N   VAL A 222     154.616 174.854 146.638  1.00 61.59           N
ATOM   1285  CA  VAL A 222     153.451 174.460 145.855  1.00 61.59           C
ATOM   1286  C   VAL A 222     152.790 175.685 145.244  1.00 61.59           C
ATOM   1287  O   VAL A 222     152.223 175.608 144.155  1.00 61.59           O
ATOM   1288  CB  VAL A 222     152.454 173.637 146.696  1.00 61.59           C
ATOM   1289  CG1 VAL A 222     151.851 174.459 147.815  1.00 61.59           C
ATOM   1290  CG2 VAL A 222     151.363 173.054 145.812  1.00 61.59           C
ATOM   1291  N   ALA A 223     152.863 176.837 145.914  1.00 64.64           N
ATOM   1292  CA  ALA A 223     152.340 178.060 145.315  1.00 64.64           C
ATOM   1293  C   ALA A 223     153.099 178.406 144.042  1.00 64.64           C
ATOM   1294  O   ALA A 223     152.494 178.689 143.001  1.00 64.64           O
ATOM   1295  CB  ALA A 223     152.412 179.210 146.318  1.00 64.64           C
ATOM   1296  N   VAL A 224     154.432 178.355 144.099  1.00 67.61           N
ATOM   1297  CA  VAL A 224     155.237 178.670 142.919  1.00 67.61           C
ATOM   1298  C   VAL A 224     154.957 177.671 141.800  1.00 67.61           C
ATOM   1299  O   VAL A 224     154.693 178.053 140.650  1.00 67.61           O
ATOM   1300  CB  VAL A 224     156.731 178.704 143.285  1.00 67.61           C
ATOM   1301  CG1 VAL A 224     157.588 178.560 142.039  1.00 67.61           C
ATOM   1302  CG2 VAL A 224     157.067 179.988 144.024  1.00 67.61           C
ATOM   1303  N   THR A 225     154.998 176.375 142.124  1.00 70.42           N
ATOM   1304  CA  THR A 225     154.797 175.351 141.103  1.00 70.42           C
ATOM   1305  C   THR A 225     153.388 175.408 140.525  1.00 70.42           C
ATOM   1306  O   THR A 225     153.202 175.239 139.315  1.00 70.42           O
ATOM   1307  CB  THR A 225     155.079 173.966 141.682  1.00 70.42           C
ATOM   1308  OG1 THR A 225     156.253 174.018 142.501  1.00 70.42           O
ATOM   1309  CG2 THR A 225     155.294 172.961 140.563  1.00 70.42           C
ATOM   1310  N   SER A 226     152.385 175.638 141.374  1.00 73.90           N
ATOM   1311  CA  SER A 226     151.007 175.717 140.914  1.00 73.90           C
ATOM   1312  C   SER A 226     150.792 176.927 140.024  1.00 73.90           C
ATOM   1313  O   SER A 226     150.078 176.840 139.024  1.00 73.90           O
ATOM   1314  CB  SER A 226     150.059 175.760 142.111  1.00 73.90           C
ATOM   1315  OG  SER A 226     148.788 176.257 141.733  1.00 73.90           O
ATOM   1316  N   TYR A 227     151.389 178.071 140.369  1.00 79.98           N
ATOM   1317  CA  TYR A 227     151.258 179.233 139.499  1.00 79.98           C
ATOM   1318  C   TYR A 227     151.912 178.972 138.149  1.00 79.98           C
ATOM   1319  O   TYR A 227     151.350 179.317 137.103  1.00 79.98           O
ATOM   1320  CB  TYR A 227     151.851 180.473 140.174  1.00 79.98           C
ATOM   1321  CG  TYR A 227     151.870 181.722 139.309  1.00 79.98           C
ATOM   1322  CD1 TYR A 227     150.942 182.735 139.511  1.00 79.98           C
ATOM   1323  CD2 TYR A 227     152.841 181.913 138.332  1.00 79.98           C
ATOM   1324  CE1 TYR A 227     150.953 183.880 138.738  1.00 79.98           C
ATOM   1325  CE2 TYR A 227     152.859 183.055 137.556  1.00 79.98           C
ATOM   1326  CZ  TYR A 227     151.915 184.035 137.765  1.00 79.98           C
ATOM   1327  OH  TYR A 227     151.932 185.177 136.997  1.00 79.98           O
ATOM   1328  N   THR A 228     153.096 178.354 138.150  1.00 81.38           N
ATOM   1329  CA  THR A 228     153.764 178.050 136.888  1.00 81.38           C
ATOM   1330  C   THR A 228     152.922 177.107 136.033  1.00 81.38           C
ATOM   1331  O   THR A 228     152.709 177.350 134.837  1.00 81.38           O
ATOM   1332  CB  THR A 228     155.142 177.445 137.158  1.00 81.38           C
ATOM   1333  OG1 THR A 228     155.983 178.427 137.776  1.00 81.38           O
ATOM   1334  CG2 THR A 228     155.785 176.988 135.860  1.00 81.38           C
ATOM   1335  N   LEU A 229     152.419 176.029 136.640  1.00 85.49           N
ATOM   1336  CA  LEU A 229     151.617 175.058 135.904  1.00 85.49           C
ATOM   1337  C   LEU A 229     150.306 175.666 135.422  1.00 85.49           C
ATOM   1338  O   LEU A 229     149.852 175.372 134.312  1.00 85.49           O
ATOM   1339  CB  LEU A 229     151.353 173.834 136.781  1.00 85.49           C
ATOM   1340  CG  LEU A 229     150.632 172.657 136.128  1.00 85.49           C
ATOM   1341  CD1 LEU A 229     151.469 172.079 134.999  1.00 85.49           C
ATOM   1342  CD2 LEU A 229     150.312 171.593 137.166  1.00 85.49           C
ATOM   1343  N   LEU A 230     149.678 176.507 136.247  1.00 87.83           N
ATOM   1344  CA  LEU A 230     148.432 177.153 135.855  1.00 87.83           C
ATOM   1345  C   LEU A 230     148.650 178.104 134.689  1.00 87.83           C
ATOM   1346  O   LEU A 230     147.830 178.160 133.768  1.00 87.83           O
ATOM   1347  CB  LEU A 230     147.832 177.893 137.050  1.00 87.83           C
ATOM   1348  CG  LEU A 230     146.516 178.634 136.814  1.00 87.83           C
ATOM   1349  CD1 LEU A 230     145.377 177.647 136.621  1.00 87.83           C
ATOM   1350  CD2 LEU A 230     146.222 179.581 137.967  1.00 87.83           C
ATOM   1351  N   ARG A 231     149.749 178.863 134.710  1.00 91.33           N
ATOM   1352  CA  ARG A 231     150.060 179.730 133.579  1.00 91.33           C
ATOM   1353  C   ARG A 231     150.312 178.914 132.318  1.00 91.33           C
ATOM   1354  O   ARG A 231     149.835 179.270 131.232  1.00 91.33           O
ATOM   1355  CB  ARG A 231     151.267 180.608 133.907  1.00 91.33           C
ATOM   1356  CG  ARG A 231     151.726 181.492 132.760  1.00 91.33           C
ATOM   1357  CD  ARG A 231     152.947 182.309 133.149  1.00 91.33           C
ATOM   1358  NE  ARG A 231     152.586 183.488 133.931  1.00 91.33           N
ATOM   1359  CZ  ARG A 231     153.391 184.526 134.134  1.00 91.33           C
ATOM   1360  NH1 ARG A 231     152.977 185.556 134.859  1.00 91.33           N
ATOM   1361  NH2 ARG A 231     154.609 184.535 133.611  1.00 91.33           N
ATOM   1362  N   ALA A 232     151.050 177.807 132.445  1.00 94.96           N
ATOM   1363  CA  ALA A 232     151.308 176.958 131.285  1.00 94.96           C
ATOM   1364  C   ALA A 232     150.014 176.390 130.713  1.00 94.96           C
ATOM   1365  O   ALA A 232     149.827 176.360 129.492  1.00 94.96           O
ATOM   1366  CB  ALA A 232     152.268 175.830 131.662  1.00 94.96           C
ATOM   1367  N   ALA A 233     149.110 175.934 131.583  1.00 96.50           N
ATOM   1368  CA  ALA A 233     147.847 175.370 131.116  1.00 96.50           C
ATOM   1369  C   ALA A 233     146.949 176.440 130.509  1.00 96.50           C
ATOM   1370  O   ALA A 233     146.277 176.194 129.501  1.00 96.50           O
ATOM   1371  CB  ALA A 233     147.135 174.657 132.265  1.00 96.50           C
ATOM   1372  N   ARG A 234     146.918 177.632 131.110  1.00100.03           N
ATOM   1373  CA  ARG A 234     146.094 178.716 130.595  1.00100.03           C
ATOM   1374  C   ARG A 234     146.648 179.290 129.300  1.00100.03           C
ATOM   1375  O   ARG A 234     145.906 179.944 128.559  1.00100.03           O
ATOM   1376  CB  ARG A 234     145.968 179.818 131.649  1.00100.03           C
ATOM   1377  CG  ARG A 234     144.800 180.764 131.436  1.00100.03           C
ATOM   1378  CD  ARG A 234     144.399 181.436 132.739  1.00100.03           C
ATOM   1379  NE  ARG A 234     143.079 182.054 132.657  1.00100.03           N
ATOM   1380  CZ  ARG A 234     141.934 181.391 132.786  1.00100.03           C
ATOM   1381  NH1 ARG A 234     141.942 180.084 133.007  1.00100.03           N
ATOM   1382  NH2 ARG A 234     140.780 182.037 132.695  1.00100.03           N
ATOM   1383  N   SER A 235     147.933 179.067 129.014  1.00 99.97           N
ATOM   1384  CA  SER A 235     148.474 179.467 127.719  1.00 99.97           C
ATOM   1385  C   SER A 235     147.770 178.735 126.584  1.00 99.97           C
ATOM   1386  O   SER A 235     147.461 179.332 125.546  1.00 99.97           O
ATOM   1387  CB  SER A 235     149.980 179.208 127.675  1.00 99.97           C
ATOM   1388  OG  SER A 235     150.494 179.419 126.371  1.00 99.97           O
ATOM   1389  N   ARG A 236     147.505 177.446 126.765  1.00101.41           N
ATOM   1390  CA  ARG A 236     146.777 176.644 125.793  1.00101.41           C
ATOM   1391  C   ARG A 236     145.307 176.536 126.184  1.00101.41           C
ATOM   1392  O   ARG A 236     144.868 177.043 127.219  1.00101.41           O
ATOM   1393  CB  ARG A 236     147.402 175.252 125.667  1.00101.41           C
ATOM   1394  CG  ARG A 236     148.716 175.229 124.905  1.00101.41           C
ATOM   1395  CD  ARG A 236     149.348 173.848 124.934  1.00101.41           C
ATOM   1396  NE  ARG A 236     150.422 173.720 123.952  1.00101.41           N
ATOM   1397  CZ  ARG A 236     151.139 172.617 123.768  1.00101.41           C
ATOM   1398  NH1 ARG A 236     152.096 172.592 122.851  1.00101.41           N
ATOM   1399  NH2 ARG A 236     150.900 171.537 124.500  1.00101.41           N
ATOM   1400  N   GLY A 237     144.539 175.868 125.327  1.00100.28           N
ATOM   1401  CA  GLY A 237     143.125 175.670 125.573  1.00100.28           C
ATOM   1402  C   GLY A 237     142.718 174.212 125.620  1.00100.28           C
ATOM   1403  O   GLY A 237     141.557 173.878 125.360  1.00100.28           O
ATOM   1404  N   ALA A 238     143.669 173.331 125.942  1.00 97.15           N
ATOM   1405  CA  ALA A 238     143.373 171.902 125.983  1.00 97.15           C
ATOM   1406  C   ALA A 238     142.339 171.576 127.054  1.00 97.15           C
ATOM   1407  O   ALA A 238     141.420 170.782 126.819  1.00 97.15           O
ATOM   1408  CB  ALA A 238     144.658 171.107 126.217  1.00 97.15           C
ATOM   1409  N   GLY A 239     142.471 172.176 128.232  1.00 98.41           N
ATOM   1410  CA  GLY A 239     141.526 171.943 129.307  1.00 98.41           C
ATOM   1411  C   GLY A 239     141.682 172.986 130.386  1.00 98.41           C
ATOM   1412  O   GLY A 239     142.709 173.668 130.469  1.00 98.41           O
ATOM   1413  N   THR A 240     140.653 173.111 131.223  1.00101.14           N
ATOM   1414  CA  THR A 240     140.677 174.083 132.309  1.00101.14           C
ATOM   1415  C   THR A 240     139.664 173.686 133.374  1.00101.14           C
ATOM   1416  O   THR A 240     138.555 173.246 133.050  1.00101.14           O
ATOM   1417  CB  THR A 240     140.395 175.504 131.789  1.00101.14           C
ATOM   1418  OG1 THR A 240     140.527 176.446 132.861  1.00101.14           O
ATOM   1419  CG2 THR A 240     139.004 175.610 131.173  1.00101.14           C
ATOM   1420  N   ALA A 241     140.080 173.785 134.639  1.00 99.73           N
ATOM   1421  CA  ALA A 241     139.212 173.657 135.807  1.00 99.73           C
ATOM   1422  C   ALA A 241     138.663 172.247 136.000  1.00 99.73           C
ATOM   1423  O   ALA A 241     137.991 171.977 137.000  1.00 99.73           O
ATOM   1424  CB  ALA A 241     138.054 174.657 135.724  1.00 99.73           C
ATOM   1425  N   TRP A 242     138.930 171.344 135.060  1.00 99.76           N
ATOM   1426  CA  TRP A 242     138.514 169.957 135.237  1.00 99.76           C
ATOM   1427  C   TRP A 242     139.513 169.172 136.088  1.00 99.76           C
ATOM   1428  O   TRP A 242     139.095 168.494 137.036  1.00 99.76           O
ATOM   1429  CB  TRP A 242     138.302 169.273 133.883  1.00 99.76           C
ATOM   1430  CG  TRP A 242     138.038 167.803 134.000  1.00 99.76           C
ATOM   1431  CD1 TRP A 242     138.841 166.789 133.568  1.00 99.76           C
ATOM   1432  CD2 TRP A 242     136.894 167.183 134.598  1.00 99.76           C
ATOM   1433  NE1 TRP A 242     138.265 165.575 133.854  1.00 99.76           N
ATOM   1434  CE2 TRP A 242     137.069 165.789 134.487  1.00 99.76           C
ATOM   1435  CE3 TRP A 242     135.737 167.670 135.214  1.00 99.76           C
ATOM   1436  CZ2 TRP A 242     136.132 164.879 134.969  1.00 99.76           C
ATOM   1437  CZ3 TRP A 242     134.807 166.765 135.691  1.00 99.76           C
ATOM   1438  CH2 TRP A 242     135.010 165.385 135.567  1.00 99.76           C
ATOM   1439  N   PRO A 243     140.823 169.216 135.800  1.00 98.57           N
ATOM   1440  CA  PRO A 243     141.763 168.473 136.656  1.00 98.57           C
ATOM   1441  C   PRO A 243     141.808 168.976 138.086  1.00 98.57           C
ATOM   1442  O   PRO A 243     142.175 168.213 138.989  1.00 98.57           O
ATOM   1443  CB  PRO A 243     143.113 168.666 135.949  1.00 98.57           C
ATOM   1444  CG  PRO A 243     142.766 169.017 134.548  1.00 98.57           C
ATOM   1445  CD  PRO A 243     141.527 169.841 134.664  1.00 98.57           C
ATOM   1446  N   SER A 244     141.456 170.242 138.319  1.00 94.01           N
ATOM   1447  CA  SER A 244     141.497 170.780 139.674  1.00 94.01           C
ATOM   1448  C   SER A 244     140.524 170.045 140.587  1.00 94.01           C
ATOM   1449  O   SER A 244     140.854 169.733 141.737  1.00 94.01           O
ATOM   1450  CB  SER A 244     141.189 172.277 139.651  1.00 94.01           C
ATOM   1451  OG  SER A 244     141.357 172.853 140.934  1.00 94.01           O
ATOM   1452  N   ALA A 245     139.321 169.752 140.087  1.00 91.81           N
ATOM   1453  CA  ALA A 245     138.325 169.062 140.899  1.00 91.81           C
ATOM   1454  C   ALA A 245     138.792 167.663 141.282  1.00 91.81           C
ATOM   1455  O   ALA A 245     138.663 167.251 142.441  1.00 91.81           O
ATOM   1456  CB  ALA A 245     136.993 169.001 140.152  1.00 91.81           C
ATOM   1457  N   ILE A 246     139.342 166.916 140.323  1.00 90.83           N
ATOM   1458  CA  ILE A 246     139.778 165.555 140.621  1.00 90.83           C
ATOM   1459  C   ILE A 246     140.997 165.568 141.538  1.00 90.83           C
ATOM   1460  O   ILE A 246     141.135 164.707 142.416  1.00 90.83           O
ATOM   1461  CB  ILE A 246     140.030 164.762 139.322  1.00 90.83           C
ATOM   1462  CG1 ILE A 246     140.162 163.269 139.629  1.00 90.83           C
ATOM   1463  CG2 ILE A 246     141.259 165.262 138.582  1.00 90.83           C
ATOM   1464  CD1 ILE A 246     138.855 162.605 139.998  1.00 90.83           C
ATOM   1465  N   ALA A 247     141.894 166.545 141.369  1.00 87.47           N
ATOM   1466  CA  ALA A 247     143.035 166.657 142.273  1.00 87.47           C
ATOM   1467  C   ALA A 247     142.575 166.956 143.693  1.00 87.47           C
ATOM   1468  O   ALA A 247     143.074 166.365 144.660  1.00 87.47           O
ATOM   1469  CB  ALA A 247     143.995 167.738 141.776  1.00 87.47           C
ATOM   1470  N   GLY A 248     141.613 167.869 143.837  1.00 83.36           N
ATOM   1471  CA  GLY A 248     141.074 168.158 145.154  1.00 83.36           C
ATOM   1472  C   GLY A 248     140.385 166.959 145.773  1.00 83.36           C
ATOM   1473  O   GLY A 248     140.516 166.708 146.972  1.00 83.36           O
ATOM   1474  N   LEU A 249     139.644 166.199 144.963  1.00 83.60           N
ATOM   1475  CA  LEU A 249     138.991 164.995 145.469  1.00 83.60           C
ATOM   1476  C   LEU A 249     140.014 163.966 145.937  1.00 83.60           C
ATOM   1477  O   LEU A 249     139.843 163.345 146.993  1.00 83.60           O
ATOM   1478  CB  LEU A 249     138.085 164.400 144.391  1.00 83.60           C
ATOM   1479  CG  LEU A 249     137.175 163.248 144.818  1.00 83.60           C
ATOM   1480  CD1 LEU A 249     135.860 163.778 145.368  1.00 83.60           C
ATOM   1481  CD2 LEU A 249     136.930 162.299 143.656  1.00 83.60           C
ATOM   1482  N   VAL A 250     141.083 163.769 145.162  1.00 80.07           N
ATOM   1483  CA  VAL A 250     142.122 162.820 145.554  1.00 80.07           C
ATOM   1484  C   VAL A 250     142.780 163.260 146.854  1.00 80.07           C
ATOM   1485  O   VAL A 250     142.998 162.449 147.763  1.00 80.07           O
ATOM   1486  CB  VAL A 250     143.154 162.658 144.423  1.00 80.07           C
ATOM   1487  CG1 VAL A 250     144.390 161.940 144.932  1.00 80.07           C
ATOM   1488  CG2 VAL A 250     142.542 161.898 143.259  1.00 80.07           C
ATOM   1489  N   VAL A 251     143.098 164.552 146.968  1.00 76.35           N
ATOM   1490  CA  VAL A 251     143.714 165.059 148.191  1.00 76.35           C
ATOM   1491  C   VAL A 251     142.768 164.892 149.375  1.00 76.35           C
ATOM   1492  O   VAL A 251     143.192 164.543 150.483  1.00 76.35           O
ATOM   1493  CB  VAL A 251     144.142 166.527 148.002  1.00 76.35           C
ATOM   1494  CG1 VAL A 251     144.421 167.184 149.340  1.00 76.35           C
ATOM   1495  CG2 VAL A 251     145.366 166.605 147.106  1.00 76.35           C
ATOM   1496  N   PHE A 252     141.471 165.117 149.158  1.00 73.29           N
ATOM   1497  CA  PHE A 252     140.496 165.014 150.240  1.00 73.29           C
ATOM   1498  C   PHE A 252     140.363 163.574 150.729  1.00 73.29           C
ATOM   1499  O   PHE A 252     140.360 163.314 151.938  1.00 73.29           O
ATOM   1500  CB  PHE A 252     139.153 165.569 149.760  1.00 73.29           C
ATOM   1501  CG  PHE A 252     137.999 165.281 150.676  1.00 73.29           C
ATOM   1502  CD1 PHE A 252     137.908 165.895 151.914  1.00 73.29           C
ATOM   1503  CD2 PHE A 252     136.983 164.426 150.283  1.00 73.29           C
ATOM   1504  CE1 PHE A 252     136.839 165.643 152.752  1.00 73.29           C
ATOM   1505  CE2 PHE A 252     135.910 164.171 151.115  1.00 73.29           C
ATOM   1506  CZ  PHE A 252     135.837 164.782 152.351  1.00 73.29           C
ATOM   1507  N   LEU A 253     140.265 162.619 149.799  1.00 70.73           N
ATOM   1508  CA  LEU A 253     140.207 161.212 150.192  1.00 70.73           C
ATOM   1509  C   LEU A 253     141.493 160.767 150.881  1.00 70.73           C
ATOM   1510  O   LEU A 253     141.450 160.016 151.864  1.00 70.73           O
ATOM   1511  CB  LEU A 253     139.911 160.323 148.981  1.00 70.73           C
ATOM   1512  CG  LEU A 253     138.460 160.124 148.521  1.00 70.73           C
ATOM   1513  CD1 LEU A 253     137.667 159.409 149.602  1.00 70.73           C
ATOM   1514  CD2 LEU A 253     137.767 161.418 148.138  1.00 70.73           C
ATOM   1515  N   THR A 254     142.648 161.208 150.376  1.00 66.43           N
ATOM   1516  CA  THR A 254     143.911 160.854 151.015  1.00 66.43           C
ATOM   1517  C   THR A 254     143.983 161.406 152.434  1.00 66.43           C
ATOM   1518  O   THR A 254     144.411 160.707 153.362  1.00 66.43           O
ATOM   1519  CB  THR A 254     145.080 161.369 150.175  1.00 66.43           C
ATOM   1520  OG1 THR A 254     145.207 160.573 148.991  1.00 66.43           O
ATOM   1521  CG2 THR A 254     146.376 161.310 150.961  1.00 66.43           C
ATOM   1522  N   ALA A 255     143.555 162.656 152.623  1.00 63.03           N
ATOM   1523  CA  ALA A 255     143.543 163.248 153.954  1.00 63.03           C
ATOM   1524  C   ALA A 255     142.600 162.495 154.880  1.00 63.03           C
ATOM   1525  O   ALA A 255     142.918 162.273 156.052  1.00 63.03           O
ATOM   1526  CB  ALA A 255     143.152 164.721 153.869  1.00 63.03           C
ATOM   1527  N   ASN A 256     141.432 162.094 154.371  1.00 63.28           N
ATOM   1528  CA  ASN A 256     140.500 161.329 155.194  1.00 63.28           C
ATOM   1529  C   ASN A 256     141.102 159.999 155.620  1.00 63.28           C
ATOM   1530  O   ASN A 256     140.980 159.600 156.783  1.00 63.28           O
ATOM   1531  CB  ASN A 256     139.193 161.097 154.442  1.00 63.28           C
ATOM   1532  CG  ASN A 256     138.393 162.361 154.268  1.00 63.28           C
ATOM   1533  OD1 ASN A 256     138.284 163.175 155.184  1.00 63.28           O
ATOM   1534  ND2 ASN A 256     137.822 162.534 153.086  1.00 63.28           N
ATOM   1535  N   VAL A 257     141.755 159.296 154.692  1.00 58.02           N
ATOM   1536  CA  VAL A 257     142.341 158.000 155.029  1.00 58.02           C
ATOM   1537  C   VAL A 257     143.452 158.169 156.058  1.00 58.02           C
ATOM   1538  O   VAL A 257     143.523 157.425 157.046  1.00 58.02           O
ATOM   1539  CB  VAL A 257     142.844 157.291 153.759  1.00 58.02           C
ATOM   1540  CG1 VAL A 257     143.690 156.087 154.126  1.00 58.02           C
ATOM   1541  CG2 VAL A 257     141.670 156.869 152.894  1.00 58.02           C
ATOM   1542  N   LEU A 258     144.328 159.156 155.852  1.00 53.92           N
ATOM   1543  CA  LEU A 258     145.413 159.382 156.801  1.00 53.92           C
ATOM   1544  C   LEU A 258     144.878 159.769 158.174  1.00 53.92           C
ATOM   1545  O   LEU A 258     145.394 159.306 159.196  1.00 53.92           O
ATOM   1546  CB  LEU A 258     146.364 160.455 156.275  1.00 53.92           C
ATOM   1547  CG  LEU A 258     147.133 160.120 154.996  1.00 53.92           C
ATOM   1548  CD1 LEU A 258     148.205 161.162 154.732  1.00 53.92           C
ATOM   1549  CD2 LEU A 258     147.740 158.731 155.079  1.00 53.92           C
ATOM   1550  N   ARG A 259     143.848 160.616 158.220  1.00 55.26           N
ATOM   1551  CA  ARG A 259     143.274 161.020 159.498  1.00 55.26           C
ATOM   1552  C   ARG A 259     142.609 159.846 160.205  1.00 55.26           C
ATOM   1553  O   ARG A 259     142.734 159.699 161.426  1.00 55.26           O
ATOM   1554  CB  ARG A 259     142.279 162.160 159.278  1.00 55.26           C
ATOM   1555  CG  ARG A 259     141.093 162.165 160.225  1.00 55.26           C
ATOM   1556  CD  ARG A 259     140.269 163.430 160.060  1.00 55.26           C
ATOM   1557  NE  ARG A 259     139.218 163.535 161.067  1.00 55.26           N
ATOM   1558  CZ  ARG A 259     139.348 164.187 162.218  1.00 55.26           C
ATOM   1559  NH1 ARG A 259     138.338 164.230 163.075  1.00 55.26           N
ATOM   1560  NH2 ARG A 259     140.489 164.794 162.514  1.00 55.26           N
ATOM   1561  N   ALA A 260     141.903 158.997 159.456  1.00 53.92           N
ATOM   1562  CA  ALA A 260     141.203 157.876 160.069  1.00 53.92           C
ATOM   1563  C   ALA A 260     142.175 156.823 160.583  1.00 53.92           C
ATOM   1564  O   ALA A 260     141.949 156.231 161.644  1.00 53.92           O
ATOM   1565  CB  ALA A 260     140.225 157.260 159.070  1.00 53.92           C
ATOM   1566  N   PHE A 261     143.257 156.571 159.850  1.00 49.49           N
ATOM   1567  CA  PHE A 261     144.196 155.518 160.211  1.00 49.49           C
ATOM   1568  C   PHE A 261     145.406 156.020 160.988  1.00 49.49           C
ATOM   1569  O   PHE A 261     146.302 155.225 161.281  1.00 49.49           O
ATOM   1570  CB  PHE A 261     144.662 154.779 158.955  1.00 49.49           C
ATOM   1571  CG  PHE A 261     143.719 153.704 158.505  1.00 49.49           C
ATOM   1572  CD1 PHE A 261     143.898 152.394 158.911  1.00 49.49           C
ATOM   1573  CD2 PHE A 261     142.650 154.005 157.681  1.00 49.49           C
ATOM   1574  CE1 PHE A 261     143.029 151.404 158.501  1.00 49.49           C
ATOM   1575  CE2 PHE A 261     141.777 153.019 157.268  1.00 49.49           C
ATOM   1576  CZ  PHE A 261     141.967 151.717 157.678  1.00 49.49           C
ATOM   1577  N   SER A 262     145.459 157.300 161.331  1.00 45.27           N
ATOM   1578  CA  SER A 262     146.637 157.836 161.999  1.00 45.27           C
ATOM   1579  C   SER A 262     146.750 157.279 163.414  1.00 45.27           C
ATOM   1580  O   SER A 262     145.745 157.225 164.135  1.00 45.27           O
ATOM   1581  CB  SER A 262     146.585 159.360 162.052  1.00 45.27           C
ATOM   1582  OG  SER A 262     147.596 159.871 162.902  1.00 45.27           O
ATOM   1583  N   PRO A 263     147.935 156.852 163.843  1.00 39.21           N
ATOM   1584  CA  PRO A 263     148.124 156.511 165.255  1.00 39.21           C
ATOM   1585  C   PRO A 263     148.011 157.749 166.130  1.00 39.21           C
ATOM   1586  O   PRO A 263     148.243 158.875 165.686  1.00 39.21           O
ATOM   1587  CB  PRO A 263     149.540 155.928 165.293  1.00 39.21           C
ATOM   1588  CG  PRO A 263     149.790 155.461 163.907  1.00 39.21           C
ATOM   1589  CD  PRO A 263     149.082 156.438 163.021  1.00 39.21           C
ATOM   1590  N   LYS A 264     147.644 157.528 167.391  1.00 38.26           N
ATOM   1591  CA  LYS A 264     147.493 158.615 168.355  1.00 38.26           C
ATOM   1592  C   LYS A 264     148.886 159.064 168.788  1.00 38.26           C
ATOM   1593  O   LYS A 264     149.390 158.712 169.856  1.00 38.26           O
ATOM   1594  CB  LYS A 264     146.650 158.167 169.539  1.00 38.26           C
ATOM   1595  CG  LYS A 264     145.284 157.626 169.153  1.00 38.26           C
ATOM   1596  CD  LYS A 264     144.403 158.715 168.571  1.00 38.26           C
ATOM   1597  CE  LYS A 264     143.052 158.163 168.156  1.00 38.26           C
ATOM   1598  NZ  LYS A 264     142.259 157.700 169.326  1.00 38.26           N
ATOM   1599  N   PHE A 265     149.518 159.866 167.927  1.00 33.46           N
ATOM   1600  CA  PHE A 265     150.891 160.289 168.183  1.00 33.46           C
ATOM   1601  C   PHE A 265     150.986 161.233 169.374  1.00 33.46           C
ATOM   1602  O   PHE A 265     151.998 161.224 170.083  1.00 33.46           O
ATOM   1603  CB  PHE A 265     151.480 160.950 166.939  1.00 33.46           C
ATOM   1604  CG  PHE A 265     151.907 159.975 165.883  1.00 33.46           C
ATOM   1605  CD1 PHE A 265     152.927 159.074 166.130  1.00 33.46           C
ATOM   1606  CD2 PHE A 265     151.288 159.956 164.647  1.00 33.46           C
ATOM   1607  CE1 PHE A 265     153.321 158.175 165.167  1.00 33.46           C
ATOM   1608  CE2 PHE A 265     151.680 159.059 163.679  1.00 33.46           C
ATOM   1609  CZ  PHE A 265     152.697 158.168 163.938  1.00 33.46           C
ATOM   1610  N   GLY A 266     149.961 162.054 169.606  1.00 32.91           N
ATOM   1611  CA  GLY A 266     149.998 162.955 170.746  1.00 32.91           C
ATOM   1612  C   GLY A 266     150.047 162.213 172.066  1.00 32.91           C
ATOM   1613  O   GLY A 266     150.853 162.530 172.944  1.00 32.91           O
ATOM   1614  N   GLU A 267     149.192 161.201 172.214  1.00 35.77           N
ATOM   1615  CA  GLU A 267     149.208 160.391 173.426  1.00 35.77           C
ATOM   1616  C   GLU A 267     150.526 159.646 173.570  1.00 35.77           C
ATOM   1617  O   GLU A 267     151.063 159.528 174.676  1.00 35.77           O
ATOM   1618  CB  GLU A 267     148.037 159.413 173.413  1.00 35.77           C
ATOM   1619  CG  GLU A 267     146.690 160.071 173.200  1.00 35.77           C
ATOM   1620  CD  GLU A 267     145.558 159.068 173.183  1.00 35.77           C
ATOM   1621  OE1 GLU A 267     145.817 157.878 173.458  1.00 35.77           O
ATOM   1622  OE2 GLU A 267     144.411 159.467 172.892  1.00 35.77           O
ATOM   1623  N   LEU A 268     151.069 159.146 172.459  1.00 28.94           N
ATOM   1624  CA  LEU A 268     152.326 158.407 172.510  1.00 28.94           C
ATOM   1625  C   LEU A 268     153.476 159.295 172.970  1.00 28.94           C
ATOM   1626  O   LEU A 268     154.273 158.902 173.828  1.00 28.94           O
ATOM   1627  CB  LEU A 268     152.626 157.797 171.142  1.00 28.94           C
ATOM   1628  CG  LEU A 268     151.742 156.635 170.687  1.00 28.94           C
ATOM   1629  CD1 LEU A 268     151.968 156.334 169.221  1.00 28.94           C
ATOM   1630  CD2 LEU A 268     152.003 155.404 171.527  1.00 28.94           C
ATOM   1631  N   VAL A 269     153.579 160.504 172.414  1.00 29.14           N
ATOM   1632  CA  VAL A 269     154.681 161.384 172.793  1.00 29.14           C
ATOM   1633  C   VAL A 269     154.479 161.923 174.205  1.00 29.14           C
ATOM   1634  O   VAL A 269     155.448 162.118 174.949  1.00 29.14           O
ATOM   1635  CB  VAL A 269     154.863 162.515 171.763  1.00 29.14           C
ATOM   1636  CG1 VAL A 269     155.177 161.932 170.397  1.00 29.14           C
ATOM   1637  CG2 VAL A 269     153.640 163.408 171.703  1.00 29.14           C
ATOM   1638  N   ALA A 270     153.227 162.158 174.607  1.00 29.10           N
ATOM   1639  CA  ALA A 270     152.969 162.563 175.984  1.00 29.10           C
ATOM   1640  C   ALA A 270     153.381 161.470 176.961  1.00 29.10           C
ATOM   1641  O   ALA A 270     153.974 161.752 178.009  1.00 29.10           O
ATOM   1642  CB  ALA A 270     151.493 162.916 176.157  1.00 29.10           C
ATOM   1643  N   GLU A 271     153.083 160.212 176.630  1.00 28.96           N
ATOM   1644  CA  GLU A 271     153.483 159.108 177.492  1.00 28.96           C
ATOM   1645  C   GLU A 271     154.998 158.941 177.515  1.00 28.96           C
ATOM   1646  O   GLU A 271     155.572 158.640 178.566  1.00 28.96           O
ATOM   1647  CB  GLU A 271     152.799 157.819 177.044  1.00 28.96           C
ATOM   1648  CG  GLU A 271     152.949 156.671 178.023  1.00 28.96           C
ATOM   1649  CD  GLU A 271     151.990 156.771 179.192  1.00 28.96           C
ATOM   1650  OE1 GLU A 271     151.134 157.678 179.185  1.00 28.96           O
ATOM   1651  OE2 GLU A 271     152.090 155.940 180.118  1.00 28.96           O
ATOM   1652  N   GLU A 272     155.668 159.131 176.372  1.00 28.82           N
ATOM   1653  CA  GLU A 272     157.129 159.111 176.382  1.00 28.82           C
ATOM   1654  C   GLU A 272     157.689 160.186 177.299  1.00 28.82           C
ATOM   1655  O   GLU A 272     158.628 159.934 178.063  1.00 28.82           O
ATOM   1656  CB  GLU A 272     157.706 159.310 174.983  1.00 28.82           C
ATOM   1657  CG  GLU A 272     159.090 158.689 174.842  1.00 28.82           C
ATOM   1658  CD  GLU A 272     159.639 158.744 173.435  1.00 28.82           C
ATOM   1659  OE1 GLU A 272     160.878 158.799 173.288  1.00 28.82           O
ATOM   1660  OE2 GLU A 272     158.846 158.769 172.479  1.00 28.82           O
ATOM   1661  N   ALA A 273     157.143 161.400 177.214  1.00 26.32           N
ATOM   1662  CA  ALA A 273     157.607 162.476 178.079  1.00 26.32           C
ATOM   1663  C   ALA A 273     157.383 162.133 179.542  1.00 26.32           C
ATOM   1664  O   ALA A 273     158.261 162.359 180.379  1.00 26.32           O
ATOM   1665  CB  ALA A 273     156.904 163.782 177.717  1.00 26.32           C
ATOM   1666  N   ARG A 274     156.223 161.560 179.866  1.00 27.05           N
ATOM   1667  CA  ARG A 274     155.932 161.195 181.250  1.00 27.05           C
ATOM   1668  C   ARG A 274     156.898 160.130 181.761  1.00 27.05           C
ATOM   1669  O   ARG A 274     157.410 160.223 182.884  1.00 27.05           O
ATOM   1670  CB  ARG A 274     154.486 160.712 181.365  1.00 27.05           C
ATOM   1671  CG  ARG A 274     154.024 160.472 182.788  1.00 27.05           C
ATOM   1672  CD  ARG A 274     152.745 159.656 182.827  1.00 27.05           C
ATOM   1673  NE  ARG A 274     152.954 158.280 182.387  1.00 27.05           N
ATOM   1674  CZ  ARG A 274     153.557 157.343 183.111  1.00 27.05           C
ATOM   1675  NH1 ARG A 274     153.698 156.119 182.624  1.00 27.05           N
ATOM   1676  NH2 ARG A 274     154.015 157.623 184.323  1.00 27.05           N
ATOM   1677  N   ARG A 275     157.168 159.110 180.943  1.00 25.74           N
ATOM   1678  CA  ARG A 275     158.024 158.016 181.391  1.00 25.74           C
ATOM   1679  C   ARG A 275     159.479 158.453 181.506  1.00 25.74           C
ATOM   1680  O   ARG A 275     160.178 158.057 182.446  1.00 25.74           O
ATOM   1681  CB  ARG A 275     157.882 156.821 180.450  1.00 25.74           C
ATOM   1682  CG  ARG A 275     156.455 156.326 180.322  1.00 25.74           C
ATOM   1683  CD  ARG A 275     156.378 154.832 180.117  1.00 25.74           C
ATOM   1684  NE  ARG A 275     155.088 154.440 179.562  1.00 25.74           N
ATOM   1685  CZ  ARG A 275     154.792 153.213 179.150  1.00 25.74           C
ATOM   1686  NH1 ARG A 275     153.592 152.950 178.657  1.00 25.74           N
ATOM   1687  NH2 ARG A 275     155.696 152.249 179.233  1.00 25.74           N
ATOM   1688  N   LYS A 276     159.957 159.285 180.579  1.00 24.32           N
ATOM   1689  CA  LYS A 276     161.323 159.778 180.711  1.00 24.32           C
ATOM   1690  C   LYS A 276     161.434 160.765 181.865  1.00 24.32           C
ATOM   1691  O   LYS A 276     162.474 160.834 182.530  1.00 24.32           O
ATOM   1692  CB  LYS A 276     161.800 160.398 179.397  1.00 24.32           C
ATOM   1693  CG  LYS A 276     161.224 161.755 179.069  1.00 24.32           C
ATOM   1694  CD  LYS A 276     161.850 162.307 177.802  1.00 24.32           C
ATOM   1695  CE  LYS A 276     161.612 161.379 176.625  1.00 24.32           C
ATOM   1696  NZ  LYS A 276     161.829 162.060 175.321  1.00 24.32           N
ATOM   1697  N   GLY A 277     160.359 161.502 182.150  1.00 24.16           N
ATOM   1698  CA  GLY A 277     160.356 162.360 183.318  1.00 24.16           C
ATOM   1699  C   GLY A 277     160.442 161.579 184.611  1.00 24.16           C
ATOM   1700  O   GLY A 277     161.186 161.951 185.518  1.00 24.16           O
ATOM   1701  N   GLU A 278     159.695 160.476 184.712  1.00 26.33           N
ATOM   1702  CA  GLU A 278     159.766 159.685 185.938  1.00 26.33           C
ATOM   1703  C   GLU A 278     161.107 158.968 186.052  1.00 26.33           C
ATOM   1704  O   GLU A 278     161.638 158.818 187.157  1.00 26.33           O
ATOM   1705  CB  GLU A 278     158.607 158.689 186.027  1.00 26.33           C
ATOM   1706  CG  GLU A 278     158.625 157.564 185.020  1.00 26.33           C
ATOM   1707  CD  GLU A 278     157.418 156.654 185.137  1.00 26.33           C
ATOM   1708  OE1 GLU A 278     156.544 156.933 185.983  1.00 26.33           O
ATOM   1709  OE2 GLU A 278     157.351 155.652 184.392  1.00 26.33           O
ATOM   1710  N   LEU A 279     161.686 158.540 184.925  1.00 22.78           N
ATOM   1711  CA  LEU A 279     163.016 157.937 184.969  1.00 22.78           C
ATOM   1712  C   LEU A 279     164.061 158.938 185.454  1.00 22.78           C
ATOM   1713  O   LEU A 279     164.895 158.620 186.311  1.00 22.78           O
ATOM   1714  CB  LEU A 279     163.394 157.391 183.594  1.00 22.78           C
ATOM   1715  CG  LEU A 279     164.859 156.980 183.426  1.00 22.78           C
ATOM   1716  CD1 LEU A 279     165.208 155.828 184.349  1.00 22.78           C
ATOM   1717  CD2 LEU A 279     165.159 156.619 181.986  1.00 22.78           C
ATOM   1718  N   ARG A 280     164.030 160.159 184.916  1.00 23.11           N
ATOM   1719  CA  ARG A 280     164.975 161.178 185.359  1.00 23.11           C
ATOM   1720  C   ARG A 280     164.726 161.562 186.811  1.00 23.11           C
ATOM   1721  O   ARG A 280     165.671 161.848 187.556  1.00 23.11           O
ATOM   1722  CB  ARG A 280     164.888 162.403 184.449  1.00 23.11           C
ATOM   1723  CG  ARG A 280     165.729 163.578 184.906  1.00 23.11           C
ATOM   1724  CD  ARG A 280     167.195 163.200 185.001  1.00 23.11           C
ATOM   1725  NE  ARG A 280     168.077 164.348 184.824  1.00 23.11           N
ATOM   1726  CZ  ARG A 280     168.355 164.904 183.650  1.00 23.11           C
ATOM   1727  NH1 ARG A 280     167.821 164.416 182.539  1.00 23.11           N
ATOM   1728  NH2 ARG A 280     169.171 165.945 183.587  1.00 23.11           N
ATOM   1729  N   TYR A 281     163.460 161.574 187.234  1.00 22.82           N
ATOM   1730  CA  TYR A 281     163.148 161.838 188.633  1.00 22.82           C
ATOM   1731  C   TYR A 281     163.756 160.779 189.538  1.00 22.82           C
ATOM   1732  O   TYR A 281     164.336 161.102 190.578  1.00 22.82           O
ATOM   1733  CB  TYR A 281     161.635 161.904 188.829  1.00 22.82           C
ATOM   1734  CG  TYR A 281     161.190 161.679 190.257  1.00 22.82           C
ATOM   1735  CD1 TYR A 281     161.509 162.586 191.257  1.00 22.82           C
ATOM   1736  CD2 TYR A 281     160.451 160.557 190.604  1.00 22.82           C
ATOM   1737  CE1 TYR A 281     161.106 162.382 192.559  1.00 22.82           C
ATOM   1738  CE2 TYR A 281     160.044 160.346 191.903  1.00 22.82           C
ATOM   1739  CZ  TYR A 281     160.374 161.262 192.877  1.00 22.82           C
ATOM   1740  OH  TYR A 281     159.970 161.057 194.175  1.00 22.82           O
ATOM   1741  N   MET A 282     163.642 159.507 189.155  1.00 22.75           N
ATOM   1742  CA  MET A 282     164.223 158.442 189.966  1.00 22.75           C
ATOM   1743  C   MET A 282     165.743 158.534 189.992  1.00 22.75           C
ATOM   1744  O   MET A 282     166.370 158.288 191.029  1.00 22.75           O
ATOM   1745  CB  MET A 282     163.770 157.079 189.448  1.00 22.75           C
ATOM   1746  CG  MET A 282     162.267 156.890 189.474  1.00 22.75           C
ATOM   1747  SD  MET A 282     161.679 156.150 191.002  1.00 22.75           S
ATOM   1748  CE  MET A 282     162.627 154.640 191.012  1.00 22.75           C
ATOM   1749  N   HIS A 283     166.356 158.890 188.862  1.00 21.19           N
ATOM   1750  CA  HIS A 283     167.808 159.042 188.827  1.00 21.19           C
ATOM   1751  C   HIS A 283     168.270 160.172 189.741  1.00 21.19           C
ATOM   1752  O   HIS A 283     169.223 160.014 190.513  1.00 21.19           O
ATOM   1753  CB  HIS A 283     168.273 159.283 187.394  1.00 21.19           C
ATOM   1754  CG  HIS A 283     168.760 158.048 186.706  1.00 21.19           C
ATOM   1755  ND1 HIS A 283     169.922 157.405 187.071  1.00 21.19           N
ATOM   1756  CD2 HIS A 283     168.240 157.333 185.683  1.00 21.19           C
ATOM   1757  CE1 HIS A 283     170.098 156.348 186.300  1.00 21.19           C
ATOM   1758  NE2 HIS A 283     169.092 156.282 185.448  1.00 21.19           N
ATOM   1759  N   SER A 284     167.600 161.325 189.670  1.00 20.66           N
ATOM   1760  CA  SER A 284     167.950 162.437 190.546  1.00 20.66           C
ATOM   1761  C   SER A 284     167.671 162.108 192.005  1.00 20.66           C
ATOM   1762  O   SER A 284     168.375 162.592 192.897  1.00 20.66           O
ATOM   1763  CB  SER A 284     167.187 163.691 190.128  1.00 20.66           C
ATOM   1764  OG  SER A 284     165.790 163.481 190.202  1.00 20.66           O
ATOM   1765  N   ARG A 285     166.649 161.292 192.265  1.00 21.81           N
ATOM   1766  CA  ARG A 285     166.354 160.860 193.625  1.00 21.81           C
ATOM   1767  C   ARG A 285     167.453 159.957 194.167  1.00 21.81           C
ATOM   1768  O   ARG A 285     167.804 160.036 195.349  1.00 21.81           O
ATOM   1769  CB  ARG A 285     165.005 160.145 193.643  1.00 21.81           C
ATOM   1770  CG  ARG A 285     164.324 160.112 194.984  1.00 21.81           C
ATOM   1771  CD  ARG A 285     163.036 159.320 194.912  1.00 21.81           C
ATOM   1772  NE  ARG A 285     162.260 159.456 196.138  1.00 21.81           N
ATOM   1773  CZ  ARG A 285     162.455 158.724 197.227  1.00 21.81           C
ATOM   1774  NH1 ARG A 285     161.705 158.923 198.300  1.00 21.81           N
ATOM   1775  NH2 ARG A 285     163.397 157.794 197.244  1.00 21.81           N
ATOM   1776  N   VAL A 286     167.992 159.078 193.320  1.00 16.84           N
ATOM   1777  CA  VAL A 286     169.120 158.244 193.724  1.00 16.84           C
ATOM   1778  C   VAL A 286     170.354 159.102 193.970  1.00 16.84           C
ATOM   1779  O   VAL A 286     171.120 158.859 194.909  1.00 16.84           O
ATOM   1780  CB  VAL A 286     169.386 157.157 192.667  1.00 16.84           C
ATOM   1781  CG1 VAL A 286     170.678 156.423 192.970  1.00 16.84           C
ATOM   1782  CG2 VAL A 286     168.228 156.181 192.609  1.00 16.84           C
ATOM   1783  N   VAL A 287     170.568 160.115 193.129  1.00 21.40           N
ATOM   1784  CA  VAL A 287     171.713 161.003 193.316  1.00 21.40           C
ATOM   1785  C   VAL A 287     171.595 161.763 194.632  1.00 21.40           C
ATOM   1786  O   VAL A 287     172.575 161.905 195.374  1.00 21.40           O
ATOM   1787  CB  VAL A 287     171.847 161.961 192.118  1.00 21.40           C
ATOM   1788  CG1 VAL A 287     172.935 162.981 192.376  1.00 21.40           C
ATOM   1789  CG2 VAL A 287     172.153 161.183 190.856  1.00 21.40           C
ATOM   1790  N   ALA A 288     170.397 162.263 194.942  1.00 18.19           N
ATOM   1791  CA  ALA A 288     170.207 163.047 196.158  1.00 18.19           C
ATOM   1792  C   ALA A 288     170.383 162.199 197.412  1.00 18.19           C
ATOM   1793  O   ALA A 288     171.038 162.627 198.369  1.00 18.19           O
ATOM   1794  CB  ALA A 288     168.828 163.700 196.146  1.00 18.19           C
ATOM   1795  N   ASN A 289     169.808 160.999 197.429  1.00 22.55           N
ATOM   1796  CA  ASN A 289     169.823 160.127 198.603  1.00 22.55           C
ATOM   1797  C   ASN A 289     170.870 159.030 198.491  1.00 22.55           C
ATOM   1798  O   ASN A 289     170.648 157.912 198.956  1.00 22.55           O
ATOM   1799  CB  ASN A 289     168.445 159.513 198.822  1.00 22.55           C
ATOM   1800  CG  ASN A 289     167.324 160.504 198.614  1.00 22.55           C
ATOM   1801  OD1 ASN A 289     167.052 161.340 199.473  1.00 22.55           O
ATOM   1802  ND2 ASN A 289     166.661 160.412 197.471  1.00 22.55           N
ATOM   1803  N   SER A 290     172.022 159.317 197.882  1.00 19.72           N
ATOM   1804  CA  SER A 290     173.010 158.269 197.646  1.00 19.72           C
ATOM   1805  C   SER A 290     173.606 157.745 198.945  1.00 19.72           C
ATOM   1806  O   SER A 290     173.875 156.546 199.058  1.00 19.72           O
ATOM   1807  CB  SER A 290     174.114 158.783 196.723  1.00 19.72           C
ATOM   1808  OG  SER A 290     174.600 160.042 197.152  1.00 19.72           O
ATOM   1809  N   GLU A 291     173.809 158.615 199.936  1.00 24.05           N
ATOM   1810  CA  GLU A 291     174.398 158.168 201.194  1.00 24.05           C
ATOM   1811  C   GLU A 291     173.430 157.295 201.983  1.00 24.05           C
ATOM   1812  O   GLU A 291     173.838 156.305 202.599  1.00 24.05           O
ATOM   1813  CB  GLU A 291     174.837 159.371 202.024  1.00 24.05           C
ATOM   1814  CG  GLU A 291     175.397 159.006 203.383  1.00 24.05           C
ATOM   1815  CD  GLU A 291     175.952 160.201 204.123  1.00 24.05           C
ATOM   1816  OE1 GLU A 291     177.076 160.634 203.798  1.00 24.05           O
ATOM   1817  OE2 GLU A 291     175.262 160.710 205.029  1.00 24.05           O
ATOM   1818  N   GLU A 292     172.142 157.639 201.972  1.00 20.96           N
ATOM   1819  CA  GLU A 292     171.152 156.812 202.654  1.00 20.96           C
ATOM   1820  C   GLU A 292     171.007 155.453 201.982  1.00 20.96           C
ATOM   1821  O   GLU A 292     170.897 154.426 202.662  1.00 20.96           O
ATOM   1822  CB  GLU A 292     169.806 157.533 202.701  1.00 20.96           C
ATOM   1823  CG  GLU A 292     169.702 158.601 203.774  1.00 20.96           C
ATOM   1824  CD  GLU A 292     170.670 159.745 203.566  1.00 20.96           C
ATOM   1825  OE1 GLU A 292     170.586 160.411 202.514  1.00 20.96           O
ATOM   1826  OE2 GLU A 292     171.519 159.974 204.453  1.00 20.96           O
ATOM   1827  N   ILE A 293     171.005 155.428 200.647  1.00 22.72           N
ATOM   1828  CA  ILE A 293     170.930 154.163 199.922  1.00 22.72           C
ATOM   1829  C   ILE A 293     172.174 153.325 200.185  1.00 22.72           C
ATOM   1830  O   ILE A 293     172.101 152.096 200.299  1.00 22.72           O
ATOM   1831  CB  ILE A 293     170.730 154.425 198.418  1.00 22.72           C
ATOM   1832  CG1 ILE A 293     169.394 155.118 198.168  1.00 22.72           C
ATOM   1833  CG2 ILE A 293     170.806 153.133 197.628  1.00 22.72           C
ATOM   1834  CD1 ILE A 293     169.319 155.808 196.835  1.00 22.72           C
ATOM   1835  N   ALA A 294     173.334 153.974 200.289  1.00 18.03           N
ATOM   1836  CA  ALA A 294     174.567 153.245 200.561  1.00 18.03           C
ATOM   1837  C   ALA A 294     174.584 152.689 201.978  1.00 18.03           C
ATOM   1838  O   ALA A 294     175.090 151.585 202.210  1.00 18.03           O
ATOM   1839  CB  ALA A 294     175.772 154.150 200.325  1.00 18.03           C
ATOM   1840  N   PHE A 295     174.049 153.441 202.941  1.00 22.17           N
ATOM   1841  CA  PHE A 295     173.992 152.951 204.314  1.00 22.17           C
ATOM   1842  C   PHE A 295     173.007 151.800 204.450  1.00 22.17           C
ATOM   1843  O   PHE A 295     173.310 150.790 205.094  1.00 22.17           O
ATOM   1844  CB  PHE A 295     173.617 154.086 205.262  1.00 22.17           C
ATOM   1845  CG  PHE A 295     174.796 154.791 205.858  1.00 22.17           C
ATOM   1846  CD1 PHE A 295     175.787 154.081 206.505  1.00 22.17           C
ATOM   1847  CD2 PHE A 295     174.908 156.165 205.777  1.00 22.17           C
ATOM   1848  CE1 PHE A 295     176.868 154.726 207.056  1.00 22.17           C
ATOM   1849  CE2 PHE A 295     175.987 156.815 206.327  1.00 22.17           C
ATOM   1850  CZ  PHE A 295     176.967 156.095 206.968  1.00 22.17           C
ATOM   1851  N   TYR A 296     171.823 151.930 203.851  1.00 19.77           N
ATOM   1852  CA  TYR A 296     170.855 150.843 203.871  1.00 19.77           C
ATOM   1853  C   TYR A 296     171.281 149.659 203.017  1.00 19.77           C
ATOM   1854  O   TYR A 296     170.678 148.588 203.134  1.00 19.77           O
ATOM   1855  CB  TYR A 296     169.492 151.342 203.399  1.00 19.77           C
ATOM   1856  CG  TYR A 296     168.665 152.001 204.476  1.00 19.77           C
ATOM   1857  CD1 TYR A 296     168.304 151.310 205.623  1.00 19.77           C
ATOM   1858  CD2 TYR A 296     168.242 153.314 204.344  1.00 19.77           C
ATOM   1859  CE1 TYR A 296     167.549 151.909 206.608  1.00 19.77           C
ATOM   1860  CE2 TYR A 296     167.487 153.920 205.322  1.00 19.77           C
ATOM   1861  CZ  TYR A 296     167.143 153.214 206.451  1.00 19.77           C
ATOM   1862  OH  TYR A 296     166.389 153.823 207.425  1.00 19.77           O
ATOM   1863  N   GLY A 297     172.295 149.820 202.173  1.00 23.27           N
ATOM   1864  CA  GLY A 297     172.706 148.745 201.286  1.00 23.27           C
ATOM   1865  C   GLY A 297     171.627 148.349 200.305  1.00 23.27           C
ATOM   1866  O   GLY A 297     171.467 147.159 200.006  1.00 23.27           O
ATOM   1867  N   GLY A 298     170.881 149.323 199.796  1.00 23.65           N
ATOM   1868  CA  GLY A 298     169.765 149.037 198.919  1.00 23.65           C
ATOM   1869  C   GLY A 298     170.075 149.274 197.459  1.00 23.65           C
ATOM   1870  O   GLY A 298     169.220 149.749 196.709  1.00 23.65           O
ATOM   1871  N   HIS A 299     171.298 148.945 197.042  1.00 24.81           N
ATOM   1872  CA  HIS A 299     171.671 149.119 195.644  1.00 24.81           C
ATOM   1873  C   HIS A 299     170.860 148.213 194.727  1.00 24.81           C
ATOM   1874  O   HIS A 299     170.556 148.598 193.594  1.00 24.81           O
ATOM   1875  CB  HIS A 299     173.165 148.860 195.462  1.00 24.81           C
ATOM   1876  CG  HIS A 299     173.634 147.574 196.063  1.00 24.81           C
ATOM   1877  ND1 HIS A 299     173.906 147.436 197.406  1.00 24.81           N
ATOM   1878  CD2 HIS A 299     173.889 146.368 195.503  1.00 24.81           C
ATOM   1879  CE1 HIS A 299     174.301 146.200 197.649  1.00 24.81           C
ATOM   1880  NE2 HIS A 299     174.300 145.531 196.511  1.00 24.81           N
ATOM   1881  N   GLU A 300     170.495 147.018 195.194  1.00 26.94           N
ATOM   1882  CA  GLU A 300     169.739 146.095 194.354  1.00 26.94           C
ATOM   1883  C   GLU A 300     168.321 146.595 194.109  1.00 26.94           C
ATOM   1884  O   GLU A 300     167.817 146.518 192.982  1.00 26.94           O
ATOM   1885  CB  GLU A 300     169.721 144.710 194.995  1.00 26.94           C
ATOM   1886  CG  GLU A 300     171.056 144.292 195.581  1.00 26.94           C
ATOM   1887  CD  GLU A 300     171.154 142.798 195.810  1.00 26.94           C
ATOM   1888  OE1 GLU A 300     171.644 142.389 196.884  1.00 26.94           O
ATOM   1889  OE2 GLU A 300     170.742 142.031 194.915  1.00 26.94           O
ATOM   1890  N   VAL A 301     167.666 147.123 195.143  1.00 24.63           N
ATOM   1891  CA  VAL A 301     166.298 147.611 194.994  1.00 24.63           C
ATOM   1892  C   VAL A 301     166.253 148.842 194.097  1.00 24.63           C
ATOM   1893  O   VAL A 301     165.387 148.955 193.222  1.00 24.63           O
ATOM   1894  CB  VAL A 301     165.685 147.894 196.375  1.00 24.63           C
ATOM   1895  CG1 VAL A 301     164.183 148.063 196.259  1.00 24.63           C
ATOM   1896  CG2 VAL A 301     166.023 146.778 197.336  1.00 24.63           C
ATOM   1897  N   GLU A 302     167.182 149.780 194.295  1.00 23.41           N
ATOM   1898  CA  GLU A 302     167.222 150.962 193.442  1.00 23.41           C
ATOM   1899  C   GLU A 302     167.612 150.601 192.016  1.00 23.41           C
ATOM   1900  O   GLU A 302     167.104 151.199 191.063  1.00 23.41           O
ATOM   1901  CB  GLU A 302     168.183 152.001 194.017  1.00 23.41           C
ATOM   1902  CG  GLU A 302     167.941 152.348 195.477  1.00 23.41           C
ATOM   1903  CD  GLU A 302     166.537 152.852 195.752  1.00 23.41           C
ATOM   1904  OE1 GLU A 302     165.890 153.383 194.825  1.00 23.41           O
ATOM   1905  OE2 GLU A 302     166.077 152.720 196.903  1.00 23.41           O
ATOM   1906  N   LEU A 303     168.506 149.625 191.847  1.00 22.90           N
ATOM   1907  CA  LEU A 303     168.847 149.169 190.505  1.00 22.90           C
ATOM   1908  C   LEU A 303     167.636 148.569 189.807  1.00 22.90           C
ATOM   1909  O   LEU A 303     167.389 148.852 188.630  1.00 22.90           O
ATOM   1910  CB  LEU A 303     169.985 148.152 190.566  1.00 22.90           C
ATOM   1911  CG  LEU A 303     170.409 147.522 189.238  1.00 22.90           C
ATOM   1912  CD1 LEU A 303     170.738 148.589 188.217  1.00 22.90           C
ATOM   1913  CD2 LEU A 303     171.592 146.598 189.434  1.00 22.90           C
ATOM   1914  N   ALA A 304     166.865 147.742 190.518  1.00 22.89           N
ATOM   1915  CA  ALA A 304     165.661 147.167 189.933  1.00 22.89           C
ATOM   1916  C   ALA A 304     164.640 148.239 189.581  1.00 22.89           C
ATOM   1917  O   ALA A 304     164.031 148.183 188.509  1.00 22.89           O
ATOM   1918  CB  ALA A 304     165.050 146.145 190.890  1.00 22.89           C
ATOM   1919  N   LEU A 305     164.453 149.227 190.457  1.00 25.14           N
ATOM   1920  CA  LEU A 305     163.527 150.316 190.161  1.00 25.14           C
ATOM   1921  C   LEU A 305     163.973 151.102 188.933  1.00 25.14           C
ATOM   1922  O   LEU A 305     163.159 151.423 188.057  1.00 25.14           O
ATOM   1923  CB  LEU A 305     163.412 151.241 191.370  1.00 25.14           C
ATOM   1924  CG  LEU A 305     162.611 150.763 192.578  1.00 25.14           C
ATOM   1925  CD1 LEU A 305     162.760 151.746 193.723  1.00 25.14           C
ATOM   1926  CD2 LEU A 305     161.153 150.593 192.212  1.00 25.14           C
ATOM   1927  N   LEU A 306     165.266 151.423 188.853  1.00 23.69           N
ATOM   1928  CA  LEU A 306     165.771 152.212 187.737  1.00 23.69           C
ATOM   1929  C   LEU A 306     165.673 151.446 186.427  1.00 23.69           C
ATOM   1930  O   LEU A 306     165.285 152.011 185.400  1.00 23.69           O
ATOM   1931  CB  LEU A 306     167.214 152.635 188.003  1.00 23.69           C
ATOM   1932  CG  LEU A 306     167.370 153.890 188.858  1.00 23.69           C
ATOM   1933  CD1 LEU A 306     168.829 154.277 188.988  1.00 23.69           C
ATOM   1934  CD2 LEU A 306     166.563 155.024 188.264  1.00 23.69           C
ATOM   1935  N   GLN A 307     166.002 150.158 186.441  1.00 23.16           N
ATOM   1936  CA  GLN A 307     165.937 149.379 185.214  1.00 23.16           C
ATOM   1937  C   GLN A 307     164.541 148.846 184.930  1.00 23.16           C
ATOM   1938  O   GLN A 307     164.354 148.166 183.920  1.00 23.16           O
ATOM   1939  CB  GLN A 307     166.949 148.232 185.254  1.00 23.16           C
ATOM   1940  CG  GLN A 307     166.600 147.085 186.168  1.00 23.16           C
ATOM   1941  CD  GLN A 307     167.772 146.148 186.364  1.00 23.16           C
ATOM   1942  OE1 GLN A 307     168.830 146.332 185.766  1.00 23.16           O
ATOM   1943  NE2 GLN A 307     167.592 145.139 187.208  1.00 23.16           N
ATOM   1944  N   ARG A 308     163.570 149.115 185.799  1.00 25.36           N
ATOM   1945  CA  ARG A 308     162.167 148.975 185.432  1.00 25.36           C
ATOM   1946  C   ARG A 308     161.613 150.251 184.814  1.00 25.36           C
ATOM   1947  O   ARG A 308     160.865 150.187 183.829  1.00 25.36           O
ATOM   1948  CB  ARG A 308     161.341 148.590 186.660  1.00 25.36           C
ATOM   1949  CG  ARG A 308     159.876 148.325 186.380  1.00 25.36           C
ATOM   1950  CD  ARG A 308     159.068 148.381 187.665  1.00 25.36           C
ATOM   1951  NE  ARG A 308     159.835 147.882 188.803  1.00 25.36           N
ATOM   1952  CZ  ARG A 308     159.512 148.090 190.074  1.00 25.36           C
ATOM   1953  NH1 ARG A 308     158.431 148.793 190.380  1.00 25.36           N
ATOM   1954  NH2 ARG A 308     160.271 147.595 191.042  1.00 25.36           N
ATOM   1955  N   SER A 309     161.990 151.411 185.359  1.00 24.11           N
ATOM   1956  CA  SER A 309     161.626 152.679 184.735  1.00 24.11           C
ATOM   1957  C   SER A 309     162.214 152.787 183.334  1.00 24.11           C
ATOM   1958  O   SER A 309     161.541 153.248 182.400  1.00 24.11           O
ATOM   1959  CB  SER A 309     162.097 153.845 185.601  1.00 24.11           C
ATOM   1960  OG  SER A 309     161.252 154.030 186.721  1.00 24.11           O
ATOM   1961  N   TYR A 310     163.470 152.367 183.169  1.00 23.22           N
ATOM   1962  CA  TYR A 310     164.092 152.424 181.854  1.00 23.22           C
ATOM   1963  C   TYR A 310     163.398 151.490 180.874  1.00 23.22           C
ATOM   1964  O   TYR A 310     163.226 151.834 179.703  1.00 23.22           O
ATOM   1965  CB  TYR A 310     165.578 152.090 181.931  1.00 23.22           C
ATOM   1966  CG  TYR A 310     166.181 152.023 180.551  1.00 23.22           C
ATOM   1967  CD1 TYR A 310     166.395 153.179 179.817  1.00 23.22           C
ATOM   1968  CD2 TYR A 310     166.494 150.808 179.961  1.00 23.22           C
ATOM   1969  CE1 TYR A 310     166.923 153.129 178.551  1.00 23.22           C
ATOM   1970  CE2 TYR A 310     167.022 150.751 178.692  1.00 23.22           C
ATOM   1971  CZ  TYR A 310     167.234 151.915 177.994  1.00 23.22           C
ATOM   1972  OH  TYR A 310     167.761 151.871 176.729  1.00 23.22           O
ATOM   1973  N   GLN A 311     163.019 150.290 181.318  1.00 25.68           N
ATOM   1974  CA  GLN A 311     162.307 149.393 180.413  1.00 25.68           C
ATOM   1975  C   GLN A 311     160.934 149.934 180.049  1.00 25.68           C
ATOM   1976  O   GLN A 311     160.480 149.739 178.919  1.00 25.68           O
ATOM   1977  CB  GLN A 311     162.189 147.990 181.004  1.00 25.68           C
ATOM   1978  CG  GLN A 311     163.515 147.274 181.169  1.00 25.68           C
ATOM   1979  CD  GLN A 311     164.218 147.042 179.844  1.00 25.68           C
ATOM   1980  OE1 GLN A 311     165.238 147.665 179.550  1.00 25.68           O
ATOM   1981  NE2 GLN A 311     163.668 146.149 179.030  1.00 25.68           N
ATOM   1982  N   ASP A 312     160.264 150.623 180.973  1.00 25.98           N
ATOM   1983  CA  ASP A 312     159.005 151.273 180.617  1.00 25.98           C
ATOM   1984  C   ASP A 312     159.218 152.330 179.538  1.00 25.98           C
ATOM   1985  O   ASP A 312     158.492 152.366 178.531  1.00 25.98           O
ATOM   1986  CB  ASP A 312     158.370 151.897 181.857  1.00 25.98           C
ATOM   1987  CG  ASP A 312     157.577 150.898 182.670  1.00 25.98           C
ATOM   1988  OD1 ASP A 312     157.861 149.687 182.569  1.00 25.98           O
ATOM   1989  OD2 ASP A 312     156.668 151.325 183.412  1.00 25.98           O
ATOM   1990  N   LEU A 313     160.226 153.186 179.722  1.00 23.53           N
ATOM   1991  CA  LEU A 313     160.501 154.227 178.735  1.00 23.53           C
ATOM   1992  C   LEU A 313     160.892 153.621 177.391  1.00 23.53           C
ATOM   1993  O   LEU A 313     160.453 154.088 176.334  1.00 23.53           O
ATOM   1994  CB  LEU A 313     161.595 155.160 179.251  1.00 23.53           C
ATOM   1995  CG  LEU A 313     162.191 156.144 178.246  1.00 23.53           C
ATOM   1996  CD1 LEU A 313     161.117 157.042 177.663  1.00 23.53           C
ATOM   1997  CD2 LEU A 313     163.276 156.967 178.900  1.00 23.53           C
ATOM   1998  N   ALA A 314     161.719 152.574 177.413  1.00 23.99           N
ATOM   1999  CA  ALA A 314     162.153 151.929 176.181  1.00 23.99           C
ATOM   2000  C   ALA A 314     161.002 151.233 175.473  1.00 23.99           C
ATOM   2001  O   ALA A 314     160.951 151.221 174.239  1.00 23.99           O
ATOM   2002  CB  ALA A 314     163.273 150.936 176.479  1.00 23.99           C
ATOM   2003  N   SER A 315     160.077 150.637 176.228  1.00 24.63           N
ATOM   2004  CA  SER A 315     158.892 150.049 175.619  1.00 24.63           C
ATOM   2005  C   SER A 315     158.046 151.112 174.938  1.00 24.63           C
ATOM   2006  O   SER A 315     157.547 150.898 173.828  1.00 24.63           O
ATOM   2007  CB  SER A 315     158.076 149.306 176.674  1.00 24.63           C
ATOM   2008  OG  SER A 315     158.894 148.424 177.420  1.00 24.63           O
ATOM   2009  N   GLN A 316     157.885 152.273 175.579  1.00 25.77           N
ATOM   2010  CA  GLN A 316     157.162 153.362 174.925  1.00 25.77           C
ATOM   2011  C   GLN A 316     157.872 153.817 173.652  1.00 25.77           C
ATOM   2012  O   GLN A 316     157.227 154.056 172.622  1.00 25.77           O
ATOM   2013  CB  GLN A 316     156.986 154.533 175.890  1.00 25.77           C
ATOM   2014  CG  GLN A 316     156.107 155.646 175.351  1.00 25.77           C
ATOM   2015  CD  GLN A 316     154.663 155.225 175.183  1.00 25.77           C
ATOM   2016  OE1 GLN A 316     154.198 154.288 175.827  1.00 25.77           O
ATOM   2017  NE2 GLN A 316     153.945 155.919 174.312  1.00 25.77           N
ATOM   2018  N   ILE A 317     159.201 153.937 173.706  1.00 25.34           N
ATOM   2019  CA  ILE A 317     159.967 154.380 172.543  1.00 25.34           C
ATOM   2020  C   ILE A 317     159.811 153.395 171.391  1.00 25.34           C
ATOM   2021  O   ILE A 317     159.587 153.791 170.240  1.00 25.34           O
ATOM   2022  CB  ILE A 317     161.446 154.571 172.922  1.00 25.34           C
ATOM   2023  CG1 ILE A 317     161.607 155.759 173.867  1.00 25.34           C
ATOM   2024  CG2 ILE A 317     162.291 154.776 171.684  1.00 25.34           C
ATOM   2025  CD1 ILE A 317     163.037 156.044 174.242  1.00 25.34           C
ATOM   2026  N   ASN A 318     159.922 152.098 171.680  1.00 27.80           N
ATOM   2027  CA  ASN A 318     159.781 151.088 170.637  1.00 27.80           C
ATOM   2028  C   ASN A 318     158.360 151.050 170.089  1.00 27.80           C
ATOM   2029  O   ASN A 318     158.159 150.834 168.888  1.00 27.80           O
ATOM   2030  CB  ASN A 318     160.187 149.719 171.179  1.00 27.80           C
ATOM   2031  CG  ASN A 318     160.074 148.627 170.141  1.00 27.80           C
ATOM   2032  OD1 ASN A 318     160.342 148.847 168.961  1.00 27.80           O
ATOM   2033  ND2 ASN A 318     159.673 147.440 170.574  1.00 27.80           N
ATOM   2034  N   LEU A 319     157.361 151.256 170.950  1.00 29.44           N
ATOM   2035  CA  LEU A 319     155.983 151.314 170.478  1.00 29.44           C
ATOM   2036  C   LEU A 319     155.790 152.461 169.499  1.00 29.44           C
ATOM   2037  O   LEU A 319     155.163 152.292 168.448  1.00 29.44           O
ATOM   2038  CB  LEU A 319     155.031 151.462 171.663  1.00 29.44           C
ATOM   2039  CG  LEU A 319     153.550 151.631 171.336  1.00 29.44           C
ATOM   2040  CD1 LEU A 319     153.026 150.421 170.586  1.00 29.44           C
ATOM   2041  CD2 LEU A 319     152.757 151.864 172.603  1.00 29.44           C
ATOM   2042  N   ILE A 320     156.327 153.636 169.827  1.00 28.48           N
ATOM   2043  CA  ILE A 320     156.214 154.779 168.924  1.00 28.48           C
ATOM   2044  C   ILE A 320     156.955 154.506 167.622  1.00 28.48           C
ATOM   2045  O   ILE A 320     156.478 154.851 166.531  1.00 28.48           O
ATOM   2046  CB  ILE A 320     156.721 156.053 169.620  1.00 28.48           C
ATOM   2047  CG1 ILE A 320     155.824 156.366 170.810  1.00 28.48           C
ATOM   2048  CG2 ILE A 320     156.746 157.220 168.656  1.00 28.48           C
ATOM   2049  CD1 ILE A 320     156.284 157.510 171.635  1.00 28.48           C
ATOM   2050  N   LEU A 321     158.131 153.879 167.715  1.00 29.28           N
ATOM   2051  CA  LEU A 321     158.882 153.528 166.515  1.00 29.28           C
ATOM   2052  C   LEU A 321     158.071 152.619 165.605  1.00 29.28           C
ATOM   2053  O   LEU A 321     158.032 152.828 164.392  1.00 29.28           O
ATOM   2054  CB  LEU A 321     160.203 152.858 166.891  1.00 29.28           C
ATOM   2055  CG  LEU A 321     161.350 153.757 167.346  1.00 29.28           C
ATOM   2056  CD1 LEU A 321     162.463 152.924 167.946  1.00 29.28           C
ATOM   2057  CD2 LEU A 321     161.866 154.578 166.184  1.00 29.28           C
ATOM   2058  N   LEU A 322     157.402 151.614 166.172  1.00 30.75           N
ATOM   2059  CA  LEU A 322     156.593 150.709 165.358  1.00 30.75           C
ATOM   2060  C   LEU A 322     155.380 151.410 164.754  1.00 30.75           C
ATOM   2061  O   LEU A 322     155.063 151.209 163.569  1.00 30.75           O
ATOM   2062  CB  LEU A 322     156.143 149.515 166.197  1.00 30.75           C
ATOM   2063  CG  LEU A 322     157.194 148.445 166.480  1.00 30.75           C
ATOM   2064  CD1 LEU A 322     156.696 147.494 167.551  1.00 30.75           C
ATOM   2065  CD2 LEU A 322     157.545 147.692 165.209  1.00 30.75           C
ATOM   2066  N   GLU A 323     154.684 152.223 165.556  1.00 35.14           N
ATOM   2067  CA  GLU A 323     153.507 152.918 165.047  1.00 35.14           C
ATOM   2068  C   GLU A 323     153.867 153.815 163.874  1.00 35.14           C
ATOM   2069  O   GLU A 323     153.202 153.781 162.832  1.00 35.14           O
ATOM   2070  CB  GLU A 323     152.835 153.733 166.153  1.00 35.14           C
ATOM   2071  CG  GLU A 323     152.432 152.935 167.379  1.00 35.14           C
ATOM   2072  CD  GLU A 323     151.194 152.095 167.155  1.00 35.14           C
ATOM   2073  OE1 GLU A 323     150.105 152.676 166.967  1.00 35.14           O
ATOM   2074  OE2 GLU A 323     151.309 150.852 167.173  1.00 35.14           O
ATOM   2075  N   ARG A 324     154.934 154.600 164.001  1.00 34.91           N
ATOM   2076  CA  ARG A 324     155.300 155.431 162.865  1.00 34.91           C
ATOM   2077  C   ARG A 324     155.991 154.649 161.758  1.00 34.91           C
ATOM   2078  O   ARG A 324     155.938 155.083 160.608  1.00 34.91           O
ATOM   2079  CB  ARG A 324     156.170 156.618 163.292  1.00 34.91           C
ATOM   2080  CG  ARG A 324     157.507 156.293 163.892  1.00 34.91           C
ATOM   2081  CD  ARG A 324     158.383 157.531 163.840  1.00 34.91           C
ATOM   2082  NE  ARG A 324     158.052 158.482 164.894  1.00 34.91           N
ATOM   2083  CZ  ARG A 324     158.837 158.758 165.929  1.00 34.91           C
ATOM   2084  NH1 ARG A 324     158.449 159.640 166.839  1.00 34.91           N
ATOM   2085  NH2 ARG A 324     160.012 158.157 166.050  1.00 34.91           N
ATOM   2086  N   LEU A 325     156.569 153.482 162.051  1.00 35.29           N
ATOM   2087  CA  LEU A 325     157.088 152.630 160.988  1.00 35.29           C
ATOM   2088  C   LEU A 325     155.977 152.204 160.047  1.00 35.29           C
ATOM   2089  O   LEU A 325     156.129 152.261 158.823  1.00 35.29           O
ATOM   2090  CB  LEU A 325     157.780 151.403 161.581  1.00 35.29           C
ATOM   2091  CG  LEU A 325     157.892 150.191 160.647  1.00 35.29           C
ATOM   2092  CD1 LEU A 325     158.933 150.415 159.569  1.00 35.29           C
ATOM   2093  CD2 LEU A 325     158.198 148.924 161.426  1.00 35.29           C
ATOM   2094  N   TRP A 326     154.845 151.772 160.598  1.00 39.39           N
ATOM   2095  CA  TRP A 326     153.753 151.389 159.708  1.00 39.39           C
ATOM   2096  C   TRP A 326     153.008 152.597 159.145  1.00 39.39           C
ATOM   2097  O   TRP A 326     152.548 152.554 157.992  1.00 39.39           O
ATOM   2098  CB  TRP A 326     152.787 150.427 160.412  1.00 39.39           C
ATOM   2099  CG  TRP A 326     151.743 151.050 161.278  1.00 39.39           C
ATOM   2100  CD1 TRP A 326     151.767 151.165 162.635  1.00 39.39           C
ATOM   2101  CD2 TRP A 326     150.491 151.599 160.851  1.00 39.39           C
ATOM   2102  NE1 TRP A 326     150.620 151.777 163.078  1.00 39.39           N
ATOM   2103  CE2 TRP A 326     149.820 152.052 162.001  1.00 39.39           C
ATOM   2104  CE3 TRP A 326     149.880 151.763 159.605  1.00 39.39           C
ATOM   2105  CZ2 TRP A 326     148.570 152.657 161.942  1.00 39.39           C
ATOM   2106  CZ3 TRP A 326     148.642 152.365 159.549  1.00 39.39           C
ATOM   2107  CH2 TRP A 326     147.999 152.802 160.710  1.00 39.39           C
ATOM   2108  N   TYR A 327     152.900 153.689 159.909  1.00 41.45           N
ATOM   2109  CA  TYR A 327     152.193 154.859 159.400  1.00 41.45           C
ATOM   2110  C   TYR A 327     152.948 155.520 158.255  1.00 41.45           C
ATOM   2111  O   TYR A 327     152.330 156.022 157.314  1.00 41.45           O
ATOM   2112  CB  TYR A 327     151.939 155.864 160.521  1.00 41.45           C
ATOM   2113  CG  TYR A 327     151.030 156.994 160.099  1.00 41.45           C
ATOM   2114  CD1 TYR A 327     149.772 156.736 159.575  1.00 41.45           C
ATOM   2115  CD2 TYR A 327     151.428 158.316 160.220  1.00 41.45           C
ATOM   2116  CE1 TYR A 327     148.938 157.760 159.185  1.00 41.45           C
ATOM   2117  CE2 TYR A 327     150.599 159.346 159.833  1.00 41.45           C
ATOM   2118  CZ  TYR A 327     149.356 159.062 159.317  1.00 41.45           C
ATOM   2119  OH  TYR A 327     148.522 160.085 158.928  1.00 41.45           O
ATOM   2120  N   VAL A 328     154.281 155.548 158.316  1.00 43.23           N
ATOM   2121  CA  VAL A 328     155.055 156.110 157.216  1.00 43.23           C
ATOM   2122  C   VAL A 328     154.964 155.225 155.984  1.00 43.23           C
ATOM   2123  O   VAL A 328     154.924 155.728 154.856  1.00 43.23           O
ATOM   2124  CB  VAL A 328     156.509 156.338 157.659  1.00 43.23           C
ATOM   2125  CG1 VAL A 328     157.404 156.617 156.465  1.00 43.23           C
ATOM   2126  CG2 VAL A 328     156.556 157.498 158.611  1.00 43.23           C
ATOM   2127  N   MET A 329     154.937 153.903 156.166  1.00 47.44           N
ATOM   2128  CA  MET A 329     154.634 153.023 155.044  1.00 47.44           C
ATOM   2129  C   MET A 329     153.325 153.425 154.385  1.00 47.44           C
ATOM   2130  O   MET A 329     153.275 153.650 153.172  1.00 47.44           O
ATOM   2131  CB  MET A 329     154.563 151.569 155.505  1.00 47.44           C
ATOM   2132  CG  MET A 329     155.865 150.975 155.971  1.00 47.44           C
ATOM   2133  SD  MET A 329     155.581 149.299 156.555  1.00 47.44           S
ATOM   2134  CE  MET A 329     155.233 148.482 155.002  1.00 47.44           C
ATOM   2135  N   LEU A 330     152.259 153.553 155.179  1.00 47.72           N
ATOM   2136  CA  LEU A 330     150.963 153.911 154.605  1.00 47.72           C
ATOM   2137  C   LEU A 330     151.013 155.275 153.920  1.00 47.72           C
ATOM   2138  O   LEU A 330     150.504 155.436 152.805  1.00 47.72           O
ATOM   2139  CB  LEU A 330     149.885 153.894 155.689  1.00 47.72           C
ATOM   2140  CG  LEU A 330     148.538 154.529 155.340  1.00 47.72           C
ATOM   2141  CD1 LEU A 330     147.909 153.852 154.136  1.00 47.72           C
ATOM   2142  CD2 LEU A 330     147.604 154.481 156.533  1.00 47.72           C
ATOM   2143  N   GLU A 331     151.640 156.260 154.562  1.00 50.39           N
ATOM   2144  CA  GLU A 331     151.725 157.616 154.035  1.00 50.39           C
ATOM   2145  C   GLU A 331     152.482 157.662 152.716  1.00 50.39           C
ATOM   2146  O   GLU A 331     151.903 157.982 151.675  1.00 50.39           O
ATOM   2147  CB  GLU A 331     152.404 158.537 155.049  1.00 50.39           C
ATOM   2148  CG  GLU A 331     151.448 159.353 155.891  1.00 50.39           C
ATOM   2149  CD  GLU A 331     152.171 160.324 156.799  1.00 50.39           C
ATOM   2150  OE1 GLU A 331     153.416 160.261 156.857  1.00 50.39           O
ATOM   2151  OE2 GLU A 331     151.497 161.148 157.452  1.00 50.39           O
ATOM   2152  N   GLN A 332     153.771 157.328 152.743  1.00 55.71           N
ATOM   2153  CA  GLN A 332     154.582 157.389 151.537  1.00 55.71           C
ATOM   2154  C   GLN A 332     154.271 156.265 150.558  1.00 55.71           C
ATOM   2155  O   GLN A 332     154.922 156.181 149.514  1.00 55.71           O
ATOM   2156  CB  GLN A 332     156.070 157.386 151.899  1.00 55.71           C
ATOM   2157  CG  GLN A 332     156.656 156.023 152.200  1.00 55.71           C
ATOM   2158  CD  GLN A 332     158.065 156.113 152.753  1.00 55.71           C
ATOM   2159  OE1 GLN A 332     158.565 157.203 153.033  1.00 55.71           O
ATOM   2160  NE2 GLN A 332     158.713 154.966 152.915  1.00 55.71           N
ATOM   2161  N   PHE A 333     153.303 155.402 150.866  1.00 58.46           N
ATOM   2162  CA  PHE A 333     152.716 154.561 149.834  1.00 58.46           C
ATOM   2163  C   PHE A 333     151.543 155.265 149.170  1.00 58.46           C
ATOM   2164  O   PHE A 333     151.348 155.149 147.957  1.00 58.46           O
ATOM   2165  CB  PHE A 333     152.277 153.228 150.443  1.00 58.46           C
ATOM   2166  CG  PHE A 333     151.259 152.480 149.625  1.00 58.46           C
ATOM   2167  CD1 PHE A 333     151.654 151.639 148.601  1.00 58.46           C
ATOM   2168  CD2 PHE A 333     149.906 152.599 149.900  1.00 58.46           C
ATOM   2169  CE1 PHE A 333     150.721 150.944 147.859  1.00 58.46           C
ATOM   2170  CE2 PHE A 333     148.970 151.911 149.158  1.00 58.46           C
ATOM   2171  CZ  PHE A 333     149.377 151.083 148.136  1.00 58.46           C
ATOM   2172  N   LEU A 334     150.758 156.005 149.951  1.00 61.38           N
ATOM   2173  CA  LEU A 334     149.564 156.633 149.404  1.00 61.38           C
ATOM   2174  C   LEU A 334     149.898 157.890 148.604  1.00 61.38           C
ATOM   2175  O   LEU A 334     149.248 158.167 147.591  1.00 61.38           O
ATOM   2176  CB  LEU A 334     148.581 156.930 150.535  1.00 61.38           C
ATOM   2177  CG  LEU A 334     147.227 157.529 150.177  1.00 61.38           C
ATOM   2178  CD1 LEU A 334     146.460 156.560 149.306  1.00 61.38           C
ATOM   2179  CD2 LEU A 334     146.452 157.799 151.449  1.00 61.38           C
ATOM   2180  N   MET A 335     150.903 158.662 149.028  1.00 65.58           N
ATOM   2181  CA  MET A 335     151.301 159.852 148.282  1.00 65.58           C
ATOM   2182  C   MET A 335     152.373 159.597 147.228  1.00 65.58           C
ATOM   2183  O   MET A 335     152.688 160.514 146.463  1.00 65.58           O
ATOM   2184  CB  MET A 335     151.797 160.967 149.216  1.00 65.58           C
ATOM   2185  CG  MET A 335     150.704 161.737 149.954  1.00 65.58           C
ATOM   2186  SD  MET A 335     149.900 160.866 151.304  1.00 65.58           S
ATOM   2187  CE  MET A 335     151.195 160.945 152.536  1.00 65.58           C
ATOM   2188  N   LYS A 336     152.946 158.397 147.160  1.00 66.65           N
ATOM   2189  CA  LYS A 336     153.933 158.094 146.130  1.00 66.65           C
ATOM   2190  C   LYS A 336     153.492 156.980 145.195  1.00 66.65           C
ATOM   2191  O   LYS A 336     153.575 157.136 143.972  1.00 66.65           O
ATOM   2192  CB  LYS A 336     155.285 157.732 146.763  1.00 66.65           C
ATOM   2193  CG  LYS A 336     155.853 158.782 147.698  1.00 66.65           C
ATOM   2194  CD  LYS A 336     157.086 158.253 148.412  1.00 66.65           C
ATOM   2195  CE  LYS A 336     157.903 159.374 149.026  1.00 66.65           C
ATOM   2196  NZ  LYS A 336     159.316 158.966 149.253  1.00 66.65           N
ATOM   2197  N   TYR A 337     153.023 155.853 145.731  1.00 72.19           N
ATOM   2198  CA  TYR A 337     152.618 154.753 144.865  1.00 72.19           C
ATOM   2199  C   TYR A 337     151.289 155.035 144.179  1.00 72.19           C
ATOM   2200  O   TYR A 337     151.054 154.549 143.068  1.00 72.19           O
ATOM   2201  CB  TYR A 337     152.542 153.452 145.667  1.00 72.19           C
ATOM   2202  CG  TYR A 337     152.116 152.234 144.873  1.00 72.19           C
ATOM   2203  CD1 TYR A 337     150.773 151.927 144.693  1.00 72.19           C
ATOM   2204  CD2 TYR A 337     153.059 151.385 144.318  1.00 72.19           C
ATOM   2205  CE1 TYR A 337     150.385 150.815 143.974  1.00 72.19           C
ATOM   2206  CE2 TYR A 337     152.681 150.270 143.598  1.00 72.19           C
ATOM   2207  CZ  TYR A 337     151.343 149.990 143.429  1.00 72.19           C
ATOM   2208  OH  TYR A 337     150.959 148.880 142.713  1.00 72.19           O
ATOM   2209  N   VAL A 338     150.412 155.813 144.811  1.00 69.41           N
ATOM   2210  CA  VAL A 338     149.074 156.029 144.291  1.00 69.41           C
ATOM   2211  C   VAL A 338     148.920 157.382 143.603  1.00 69.41           C
ATOM   2212  O   VAL A 338     148.241 157.461 142.572  1.00 69.41           O
ATOM   2213  CB  VAL A 338     148.025 155.866 145.411  1.00 69.41           C
ATOM   2214  CG1 VAL A 338     146.621 156.014 144.854  1.00 69.41           C
ATOM   2215  CG2 VAL A 338     148.189 154.519 146.088  1.00 69.41           C
ATOM   2216  N   TRP A 339     149.528 158.446 144.130  1.00 70.21           N
ATOM   2217  CA  TRP A 339     149.415 159.746 143.477  1.00 70.21           C
ATOM   2218  C   TRP A 339     150.147 159.756 142.141  1.00 70.21           C
ATOM   2219  O   TRP A 339     149.634 160.288 141.149  1.00 70.21           O
ATOM   2220  CB  TRP A 339     149.942 160.844 144.400  1.00 70.21           C
ATOM   2221  CG  TRP A 339     148.971 161.223 145.475  1.00 70.21           C
ATOM   2222  CD1 TRP A 339     147.815 160.575 145.797  1.00 70.21           C
ATOM   2223  CD2 TRP A 339     149.066 162.339 146.367  1.00 70.21           C
ATOM   2224  NE1 TRP A 339     147.187 161.216 146.835  1.00 70.21           N
ATOM   2225  CE2 TRP A 339     147.935 162.302 147.203  1.00 70.21           C
ATOM   2226  CE3 TRP A 339     150.000 163.364 146.541  1.00 70.21           C
ATOM   2227  CZ2 TRP A 339     147.712 163.250 148.196  1.00 70.21           C
ATOM   2228  CZ3 TRP A 339     149.776 164.303 147.527  1.00 70.21           C
ATOM   2229  CH2 TRP A 339     148.642 164.240 148.342  1.00 70.21           C
ATOM   2230  N   SER A 340     151.343 159.163 142.090  1.00 76.88           N
ATOM   2231  CA  SER A 340     152.034 159.008 140.815  1.00 76.88           C
ATOM   2232  C   SER A 340     151.248 158.102 139.875  1.00 76.88           C
ATOM   2233  O   SER A 340     151.158 158.369 138.671  1.00 76.88           O
ATOM   2234  CB  SER A 340     153.441 158.458 141.041  1.00 76.88           C
ATOM   2235  OG  SER A 340     154.157 159.257 141.966  1.00 76.88           O
ATOM   2236  N   ALA A 341     150.670 157.024 140.410  1.00 80.23           N
ATOM   2237  CA  ALA A 341     149.853 156.143 139.584  1.00 80.23           C
ATOM   2238  C   ALA A 341     148.638 156.876 139.031  1.00 80.23           C
ATOM   2239  O   ALA A 341     148.285 156.705 137.861  1.00 80.23           O
ATOM   2240  CB  ALA A 341     149.420 154.916 140.386  1.00 80.23           C
ATOM   2241  N   SER A 342     147.982 157.693 139.858  1.00 83.19           N
ATOM   2242  CA  SER A 342     146.848 158.471 139.370  1.00 83.19           C
ATOM   2243  C   SER A 342     147.283 159.463 138.298  1.00 83.19           C
ATOM   2244  O   SER A 342     146.593 159.639 137.285  1.00 83.19           O
ATOM   2245  CB  SER A 342     146.169 159.197 140.530  1.00 83.19           C
ATOM   2246  OG  SER A 342     146.814 160.426 140.809  1.00 83.19           O
ATOM   2247  N   GLY A 343     148.427 160.119 138.504  1.00 87.42           N
ATOM   2248  CA  GLY A 343     148.924 161.053 137.507  1.00 87.42           C
ATOM   2249  C   GLY A 343     149.264 160.381 136.191  1.00 87.42           C
ATOM   2250  O   GLY A 343     149.146 160.987 135.124  1.00 87.42           O
ATOM   2251  N   LEU A 344     149.716 159.128 136.249  1.00 93.17           N
ATOM   2252  CA  LEU A 344     149.995 158.400 135.014  1.00 93.17           C
ATOM   2253  C   LEU A 344     148.713 157.903 134.351  1.00 93.17           C
ATOM   2254  O   LEU A 344     148.613 157.892 133.119  1.00 93.17           O
ATOM   2255  CB  LEU A 344     150.951 157.239 135.286  1.00 93.17           C
ATOM   2256  CG  LEU A 344     152.439 157.541 135.088  1.00 93.17           C
ATOM   2257  CD1 LEU A 344     152.701 157.916 133.639  1.00 93.17           C
ATOM   2258  CD2 LEU A 344     152.932 158.638 136.019  1.00 93.17           C
ATOM   2259  N   LEU A 345     147.724 157.486 135.145  1.00 95.87           N
ATOM   2260  CA  LEU A 345     146.482 156.978 134.566  1.00 95.87           C
ATOM   2261  C   LEU A 345     145.640 158.093 133.959  1.00 95.87           C
ATOM   2262  O   LEU A 345     144.913 157.862 132.986  1.00 95.87           O
ATOM   2263  CB  LEU A 345     145.668 156.211 135.610  1.00 95.87           C
ATOM   2264  CG  LEU A 345     145.898 154.702 135.748  1.00 95.87           C
ATOM   2265  CD1 LEU A 345     145.505 153.995 134.458  1.00 95.87           C
ATOM   2266  CD2 LEU A 345     147.322 154.361 136.124  1.00 95.87           C
ATOM   2267  N   MET A 346     145.708 159.305 134.518  1.00 98.52           N
ATOM   2268  CA  MET A 346     144.895 160.390 133.974  1.00 98.52           C
ATOM   2269  C   MET A 346     145.324 160.755 132.558  1.00 98.52           C
ATOM   2270  O   MET A 346     144.535 161.330 131.799  1.00 98.52           O
ATOM   2271  CB  MET A 346     144.953 161.618 134.884  1.00 98.52           C
ATOM   2272  CG  MET A 346     146.319 162.265 134.989  1.00 98.52           C
ATOM   2273  SD  MET A 346     146.317 163.715 136.061  1.00 98.52           S
ATOM   2274  CE  MET A 346     145.430 164.889 135.040  1.00 98.52           C
ATOM   2275  N   VAL A 347     146.558 160.431 132.185  1.00100.79           N
ATOM   2276  CA  VAL A 347     147.044 160.641 130.828  1.00100.79           C
ATOM   2277  C   VAL A 347     147.226 159.314 130.087  1.00100.79           C
ATOM   2278  O   VAL A 347     148.004 159.237 129.137  1.00100.79           O
ATOM   2279  CB  VAL A 347     148.340 161.466 130.818  1.00100.79           C
ATOM   2280  CG1 VAL A 347     148.101 162.834 131.435  1.00100.79           C
ATOM   2281  CG2 VAL A 347     149.443 160.731 131.564  1.00100.79           C
ATOM   2282  N   ALA A 348     146.513 158.268 130.504  1.00108.03           N
ATOM   2283  CA  ALA A 348     146.670 156.933 129.941  1.00108.03           C
ATOM   2284  C   ALA A 348     145.549 156.556 128.982  1.00108.03           C
ATOM   2285  O   ALA A 348     145.364 155.367 128.698  1.00108.03           O
ATOM   2286  CB  ALA A 348     146.766 155.896 131.062  1.00108.03           C
ATOM   2287  N   VAL A 349     144.794 157.530 128.483  1.00115.37           N
ATOM   2288  CA  VAL A 349     143.732 157.271 127.513  1.00115.37           C
ATOM   2289  C   VAL A 349     144.367 156.799 126.209  1.00115.37           C
ATOM   2290  O   VAL A 349     145.518 157.158 125.920  1.00115.37           O
ATOM   2291  CB  VAL A 349     142.859 158.517 127.297  1.00115.37           C
ATOM   2292  CG1 VAL A 349     142.138 158.886 128.584  1.00115.37           C
ATOM   2293  CG2 VAL A 349     143.705 159.682 126.805  1.00115.37           C
ATOM   2294  N   PRO A 350     143.673 155.979 125.406  1.00118.47           N
ATOM   2295  CA  PRO A 350     144.260 155.505 124.144  1.00118.47           C
ATOM   2296  C   PRO A 350     144.644 156.639 123.205  1.00118.47           C
ATOM   2297  O   PRO A 350     145.794 156.723 122.761  1.00118.47           O
ATOM   2298  CB  PRO A 350     143.150 154.631 123.542  1.00118.47           C
ATOM   2299  CG  PRO A 350     141.900 155.003 124.287  1.00118.47           C
ATOM   2300  CD  PRO A 350     142.351 155.384 125.656  1.00118.47           C
ATOM   2301  N   ILE A 351     143.693 157.514 122.896  1.00119.17           N
ATOM   2302  CA  ILE A 351     143.959 158.657 122.032  1.00119.17           C
ATOM   2303  C   ILE A 351     143.399 159.929 122.657  1.00119.17           C
ATOM   2304  O   ILE A 351     143.949 161.015 122.478  1.00119.17           O
ATOM   2305  CB  ILE A 351     143.380 158.443 120.621  1.00119.17           C
ATOM   2306  CG1 ILE A 351     141.919 157.997 120.704  1.00119.17           C
ATOM   2307  CG2 ILE A 351     144.213 157.431 119.846  1.00119.17           C
ATOM   2308  CD1 ILE A 351     141.105 158.348 119.478  1.00119.17           C
ATOM   2309  N   SER A 379     161.179 163.955 119.256  1.00117.24           N
ATOM   2310  CA  SER A 379     161.645 163.663 120.606  1.00117.24           C
ATOM   2311  C   SER A 379     161.392 164.839 121.543  1.00117.24           C
ATOM   2312  O   SER A 379     161.445 164.694 122.764  1.00117.24           O
ATOM   2313  CB  SER A 379     163.134 163.311 120.597  1.00117.24           C
ATOM   2314  OG  SER A 379     163.689 163.409 121.897  1.00117.24           O
ATOM   2315  N   GLU A 380     161.121 166.010 120.961  1.00115.46           N
ATOM   2316  CA  GLU A 380     160.871 167.195 121.775  1.00115.46           C
ATOM   2317  C   GLU A 380     159.540 167.090 122.511  1.00115.46           C
ATOM   2318  O   GLU A 380     159.377 167.657 123.599  1.00115.46           O
ATOM   2319  CB  GLU A 380     160.918 168.451 120.902  1.00115.46           C
ATOM   2320  CG  GLU A 380     159.665 168.707 120.080  1.00115.46           C
ATOM   2321  CD  GLU A 380     159.612 170.116 119.525  1.00115.46           C
ATOM   2322  OE1 GLU A 380     160.118 171.041 120.196  1.00115.46           O
ATOM   2323  OE2 GLU A 380     159.065 170.300 118.418  1.00115.46           O
ATOM   2324  N   ARG A 381     158.575 166.365 121.938  1.00115.39           N
ATOM   2325  CA  ARG A 381     157.295 166.185 122.614  1.00115.39           C
ATOM   2326  C   ARG A 381     157.453 165.332 123.867  1.00115.39           C
ATOM   2327  O   ARG A 381     156.779 165.568 124.876  1.00115.39           O
ATOM   2328  CB  ARG A 381     156.271 165.573 121.655  1.00115.39           C
ATOM   2329  CG  ARG A 381     156.596 164.167 121.176  1.00115.39           C
ATOM   2330  CD  ARG A 381     155.637 163.720 120.081  1.00115.39           C
ATOM   2331  NE  ARG A 381     154.276 164.207 120.298  1.00115.39           N
ATOM   2332  CZ  ARG A 381     153.426 163.698 121.184  1.00115.39           C
ATOM   2333  NH1 ARG A 381     153.787 162.677 121.948  1.00115.39           N
ATOM   2334  NH2 ARG A 381     152.209 164.211 121.306  1.00115.39           N
ATOM   2335  N   THR A 382     158.353 164.346 123.828  1.00112.75           N
ATOM   2336  CA  THR A 382     158.642 163.566 125.027  1.00112.75           C
ATOM   2337  C   THR A 382     159.294 164.433 126.097  1.00112.75           C
ATOM   2338  O   THR A 382     159.005 164.285 127.290  1.00112.75           O
ATOM   2339  CB  THR A 382     159.535 162.374 124.678  1.00112.75           C
ATOM   2340  OG1 THR A 382     158.873 161.548 123.712  1.00112.75           O
ATOM   2341  CG2 THR A 382     159.833 161.544 125.918  1.00112.75           C
ATOM   2342  N   GLU A 383     160.175 165.350 125.688  1.00110.82           N
ATOM   2343  CA  GLU A 383     160.776 166.280 126.639  1.00110.82           C
ATOM   2344  C   GLU A 383     159.719 167.184 127.264  1.00110.82           C
ATOM   2345  O   GLU A 383     159.738 167.440 128.473  1.00110.82           O
ATOM   2346  CB  GLU A 383     161.857 167.110 125.946  1.00110.82           C
ATOM   2347  CG  GLU A 383     163.155 166.358 125.702  1.00110.82           C
ATOM   2348  CD  GLU A 383     163.993 166.220 126.958  1.00110.82           C
ATOM   2349  OE1 GLU A 383     163.975 167.151 127.790  1.00110.82           O
ATOM   2350  OE2 GLU A 383     164.669 165.182 127.112  1.00110.82           O
ATOM   2351  N   ALA A 384     158.784 167.679 126.450  1.00108.11           N
ATOM   2352  CA  ALA A 384     157.704 168.500 126.988  1.00108.11           C
ATOM   2353  C   ALA A 384     156.842 167.707 127.963  1.00108.11           C
ATOM   2354  O   ALA A 384     156.461 168.215 129.026  1.00108.11           O
ATOM   2355  CB  ALA A 384     156.852 169.060 125.850  1.00108.11           C
ATOM   2356  N   PHE A 385     156.528 166.456 127.618  1.00107.45           N
ATOM   2357  CA  PHE A 385     155.727 165.622 128.508  1.00107.45           C
ATOM   2358  C   PHE A 385     156.448 165.366 129.824  1.00107.45           C
ATOM   2359  O   PHE A 385     155.832 165.418 130.894  1.00107.45           O
ATOM   2360  CB  PHE A 385     155.378 164.300 127.825  1.00107.45           C
ATOM   2361  CG  PHE A 385     154.534 163.387 128.671  1.00107.45           C
ATOM   2362  CD1 PHE A 385     153.153 163.486 128.654  1.00107.45           C
ATOM   2363  CD2 PHE A 385     155.121 162.431 129.483  1.00107.45           C
ATOM   2364  CE1 PHE A 385     152.374 162.650 129.431  1.00107.45           C
ATOM   2365  CE2 PHE A 385     154.348 161.596 130.263  1.00107.45           C
ATOM   2366  CZ  PHE A 385     152.973 161.704 130.236  1.00107.45           C
ATOM   2367  N   THR A 386     157.751 165.080 129.770  1.00103.86           N
ATOM   2368  CA  THR A 386     158.472 164.795 131.006  1.00103.86           C
ATOM   2369  C   THR A 386     158.657 166.059 131.839  1.00103.86           C
ATOM   2370  O   THR A 386     158.687 165.991 133.070  1.00103.86           O
ATOM   2371  CB  THR A 386     159.817 164.121 130.713  1.00103.86           C
ATOM   2372  OG1 THR A 386     160.332 163.545 131.920  1.00103.86           O
ATOM   2373  CG2 THR A 386     160.835 165.109 130.175  1.00103.86           C
ATOM   2374  N   ILE A 387     158.733 167.228 131.195  1.00100.49           N
ATOM   2375  CA  ILE A 387     158.784 168.475 131.954  1.00100.49           C
ATOM   2376  C   ILE A 387     157.450 168.735 132.648  1.00100.49           C
ATOM   2377  O   ILE A 387     157.409 169.126 133.823  1.00100.49           O
ATOM   2378  CB  ILE A 387     159.189 169.643 131.036  1.00100.49           C
ATOM   2379  CG1 ILE A 387     160.699 169.624 130.791  1.00100.49           C
ATOM   2380  CG2 ILE A 387     158.762 170.976 131.633  1.00100.49           C
ATOM   2381  CD1 ILE A 387     161.159 170.590 129.723  1.00100.49           C
ATOM   2382  N   ALA A 388     156.339 168.517 131.939  1.00 96.85           N
ATOM   2383  CA  ALA A 388     155.030 168.680 132.562  1.00 96.85           C
ATOM   2384  C   ALA A 388     154.847 167.700 133.714  1.00 96.85           C
ATOM   2385  O   ALA A 388     154.310 168.059 134.771  1.00 96.85           O
ATOM   2386  CB  ALA A 388     153.925 168.503 131.522  1.00 96.85           C
ATOM   2387  N   ARG A 389     155.297 166.457 133.530  1.00 94.73           N
ATOM   2388  CA  ARG A 389     155.228 165.478 134.607  1.00 94.73           C
ATOM   2389  C   ARG A 389     156.112 165.885 135.778  1.00 94.73           C
ATOM   2390  O   ARG A 389     155.755 165.657 136.936  1.00 94.73           O
ATOM   2391  CB  ARG A 389     155.623 164.094 134.093  1.00 94.73           C
ATOM   2392  CG  ARG A 389     155.387 162.981 135.099  1.00 94.73           C
ATOM   2393  CD  ARG A 389     156.016 161.676 134.648  1.00 94.73           C
ATOM   2394  NE  ARG A 389     155.702 160.580 135.560  1.00 94.73           N
ATOM   2395  CZ  ARG A 389     156.407 160.287 136.647  1.00 94.73           C
ATOM   2396  NH1 ARG A 389     156.046 159.271 137.420  1.00 94.73           N
ATOM   2397  NH2 ARG A 389     157.473 161.009 136.964  1.00 94.73           N
ATOM   2398  N   ASN A 390     157.274 166.480 135.497  1.00 93.36           N
ATOM   2399  CA  ASN A 390     158.142 166.951 136.571  1.00 93.36           C
ATOM   2400  C   ASN A 390     157.472 168.053 137.380  1.00 93.36           C
ATOM   2401  O   ASN A 390     157.540 168.051 138.613  1.00 93.36           O
ATOM   2402  CB  ASN A 390     159.472 167.438 135.997  1.00 93.36           C
ATOM   2403  CG  ASN A 390     160.404 166.298 135.642  1.00 93.36           C
ATOM   2404  OD1 ASN A 390     160.541 165.335 136.396  1.00 93.36           O
ATOM   2405  ND2 ASN A 390     161.052 166.401 134.487  1.00 93.36           N
ATOM   2406  N   LEU A 391     156.820 169.003 136.707  1.00 89.07           N
ATOM   2407  CA  LEU A 391     156.090 170.042 137.435  1.00 89.07           C
ATOM   2408  C   LEU A 391     154.944 169.454 138.254  1.00 89.07           C
ATOM   2409  O   LEU A 391     154.742 169.830 139.418  1.00 89.07           O
ATOM   2410  CB  LEU A 391     155.568 171.108 136.471  1.00 89.07           C
ATOM   2411  CG  LEU A 391     156.496 172.272 136.108  1.00 89.07           C
ATOM   2412  CD1 LEU A 391     157.666 171.847 135.244  1.00 89.07           C
ATOM   2413  CD2 LEU A 391     155.696 173.363 135.417  1.00 89.07           C
ATOM   2414  N   LEU A 392     154.181 168.530 137.663  1.00 85.29           N
ATOM   2415  CA  LEU A 392     153.068 167.927 138.389  1.00 85.29           C
ATOM   2416  C   LEU A 392     153.564 167.150 139.602  1.00 85.29           C
ATOM   2417  O   LEU A 392     152.969 167.222 140.683  1.00 85.29           O
ATOM   2418  CB  LEU A 392     152.261 167.025 137.454  1.00 85.29           C
ATOM   2419  CG  LEU A 392     150.896 166.525 137.937  1.00 85.29           C
ATOM   2420  CD1 LEU A 392     149.962 166.346 136.752  1.00 85.29           C
ATOM   2421  CD2 LEU A 392     151.017 165.220 138.713  1.00 85.29           C
ATOM   2422  N   THR A 393     154.666 166.414 139.449  1.00 83.09           N
ATOM   2423  CA  THR A 393     155.207 165.653 140.565  1.00 83.09           C
ATOM   2424  C   THR A 393     155.859 166.558 141.599  1.00 83.09           C
ATOM   2425  O   THR A 393     155.903 166.204 142.775  1.00 83.09           O
ATOM   2426  CB  THR A 393     156.208 164.612 140.065  1.00 83.09           C
ATOM   2427  OG1 THR A 393     157.125 165.225 139.151  1.00 83.09           O
ATOM   2428  CG2 THR A 393     155.483 163.472 139.364  1.00 83.09           C
ATOM   2429  N   ALA A 394     156.356 167.728 141.195  1.00 78.99           N
ATOM   2430  CA  ALA A 394     156.849 168.686 142.178  1.00 78.99           C
ATOM   2431  C   ALA A 394     155.706 169.244 143.015  1.00 78.99           C
ATOM   2432  O   ALA A 394     155.833 169.388 144.238  1.00 78.99           O
ATOM   2433  CB  ALA A 394     157.609 169.814 141.481  1.00 78.99           C
ATOM   2434  N   ALA A 395     154.578 169.553 142.374  1.00 74.30           N
ATOM   2435  CA  ALA A 395     153.395 169.955 143.131  1.00 74.30           C
ATOM   2436  C   ALA A 395     152.937 168.836 144.060  1.00 74.30           C
ATOM   2437  O   ALA A 395     152.579 169.084 145.219  1.00 74.30           O
ATOM   2438  CB  ALA A 395     152.270 170.359 142.179  1.00 74.30           C
ATOM   2439  N   ALA A 396     152.949 167.596 143.566  1.00 73.64           N
ATOM   2440  CA  ALA A 396     152.563 166.459 144.395  1.00 73.64           C
ATOM   2441  C   ALA A 396     153.514 166.280 145.572  1.00 73.64           C
ATOM   2442  O   ALA A 396     153.082 165.952 146.678  1.00 73.64           O
ATOM   2443  CB  ALA A 396     152.509 165.187 143.551  1.00 73.64           C
ATOM   2444  N   ASP A 397     154.814 166.484 145.352  1.00 73.29           N
ATOM   2445  CA  ASP A 397     155.786 166.369 146.433  1.00 73.29           C
ATOM   2446  C   ASP A 397     155.589 167.461 147.472  1.00 73.29           C
ATOM   2447  O   ASP A 397     155.727 167.212 148.674  1.00 73.29           O
ATOM   2448  CB  ASP A 397     157.208 166.418 145.875  1.00 73.29           C
ATOM   2449  CG  ASP A 397     157.557 165.191 145.058  1.00 73.29           C
ATOM   2450  OD1 ASP A 397     156.696 164.295 144.928  1.00 73.29           O
ATOM   2451  OD2 ASP A 397     158.693 165.124 144.542  1.00 73.29           O
ATOM   2452  N   ALA A 398     155.282 168.683 147.033  1.00 65.97           N
ATOM   2453  CA  ALA A 398     155.009 169.750 147.990  1.00 65.97           C
ATOM   2454  C   ALA A 398     153.763 169.446 148.814  1.00 65.97           C
ATOM   2455  O   ALA A 398     153.752 169.639 150.037  1.00 65.97           O
ATOM   2456  CB  ALA A 398     154.866 171.084 147.262  1.00 65.97           C
ATOM   2457  N   ILE A 399     152.705 168.953 148.164  1.00 63.92           N
ATOM   2458  CA  ILE A 399     151.500 168.583 148.903  1.00 63.92           C
ATOM   2459  C   ILE A 399     151.779 167.415 149.843  1.00 63.92           C
ATOM   2460  O   ILE A 399     151.228 167.351 150.948  1.00 63.92           O
ATOM   2461  CB  ILE A 399     150.353 168.271 147.926  1.00 63.92           C
ATOM   2462  CG1 ILE A 399     149.995 169.516 147.117  1.00 63.92           C
ATOM   2463  CG2 ILE A 399     149.129 167.771 148.670  1.00 63.92           C
ATOM   2464  CD1 ILE A 399     149.064 169.243 145.962  1.00 63.92           C
ATOM   2465  N   GLU A 400     152.635 166.480 149.428  1.00 65.07           N
ATOM   2466  CA  GLU A 400     153.015 165.368 150.291  1.00 65.07           C
ATOM   2467  C   GLU A 400     153.779 165.859 151.512  1.00 65.07           C
ATOM   2468  O   GLU A 400     153.578 165.364 152.623  1.00 65.07           O
ATOM   2469  CB  GLU A 400     153.851 164.361 149.503  1.00 65.07           C
ATOM   2470  CG  GLU A 400     154.852 163.597 150.347  1.00 65.07           C
ATOM   2471  CD  GLU A 400     155.735 162.683 149.526  1.00 65.07           C
ATOM   2472  OE1 GLU A 400     156.633 162.044 150.113  1.00 65.07           O
ATOM   2473  OE2 GLU A 400     155.534 162.603 148.296  1.00 65.07           O
ATOM   2474  N   ARG A 401     154.677 166.826 151.320  1.00 59.90           N
ATOM   2475  CA  ARG A 401     155.391 167.401 152.454  1.00 59.90           C
ATOM   2476  C   ARG A 401     154.444 168.141 153.388  1.00 59.90           C
ATOM   2477  O   ARG A 401     154.646 168.138 154.607  1.00 59.90           O
ATOM   2478  CB  ARG A 401     156.493 168.338 151.965  1.00 59.90           C
ATOM   2479  CG  ARG A 401     157.850 167.681 151.832  1.00 59.90           C
ATOM   2480  CD  ARG A 401     158.895 168.687 151.387  1.00 59.90           C
ATOM   2481  NE  ARG A 401     158.510 169.356 150.149  1.00 59.90           N
ATOM   2482  CZ  ARG A 401     159.025 170.506 149.730  1.00 59.90           C
ATOM   2483  NH1 ARG A 401     159.952 171.121 150.451  1.00 59.90           N
ATOM   2484  NH2 ARG A 401     158.613 171.042 148.590  1.00 59.90           N
ATOM   2485  N   ILE A 402     153.418 168.790 152.836  1.00 57.27           N
ATOM   2486  CA  ILE A 402     152.408 169.428 153.676  1.00 57.27           C
ATOM   2487  C   ILE A 402     151.663 168.385 154.500  1.00 57.27           C
ATOM   2488  O   ILE A 402     151.526 168.516 155.722  1.00 57.27           O
ATOM   2489  CB  ILE A 402     151.435 170.256 152.816  1.00 57.27           C
ATOM   2490  CG1 ILE A 402     152.051 171.601 152.445  1.00 57.27           C
ATOM   2491  CG2 ILE A 402     150.123 170.472 153.549  1.00 57.27           C
ATOM   2492  CD1 ILE A 402     151.250 172.367 151.428  1.00 57.27           C
ATOM   2493  N   MET A 403     151.183 167.328 153.847  1.00 57.17           N
ATOM   2494  CA  MET A 403     150.310 166.357 154.494  1.00 57.17           C
ATOM   2495  C   MET A 403     151.060 165.344 155.349  1.00 57.17           C
ATOM   2496  O   MET A 403     150.428 164.652 156.154  1.00 57.17           O
ATOM   2497  CB  MET A 403     149.473 165.634 153.439  1.00 57.17           C
ATOM   2498  CG  MET A 403     148.480 166.545 152.739  1.00 57.17           C
ATOM   2499  SD  MET A 403     147.551 165.720 151.439  1.00 57.17           S
ATOM   2500  CE  MET A 403     146.508 164.652 152.418  1.00 57.17           C
ATOM   2501  N   SER A 404     152.378 165.234 155.196  1.00 51.02           N
ATOM   2502  CA  SER A 404     153.189 164.418 156.087  1.00 51.02           C
ATOM   2503  C   SER A 404     153.525 165.141 157.380  1.00 51.02           C
ATOM   2504  O   SER A 404     154.119 164.534 158.277  1.00 51.02           O
ATOM   2505  CB  SER A 404     154.479 163.994 155.385  1.00 51.02           C
ATOM   2506  OG  SER A 404     154.202 163.172 154.265  1.00 51.02           O
ATOM   2507  N   SER A 405     153.168 166.417 157.488  1.00 45.24           N
ATOM   2508  CA  SER A 405     153.267 167.158 158.734  1.00 45.24           C
ATOM   2509  C   SER A 405     152.076 166.906 159.642  1.00 45.24           C
ATOM   2510  O   SER A 405     152.017 167.474 160.733  1.00 45.24           O
ATOM   2511  CB  SER A 405     153.396 168.657 158.450  1.00 45.24           C
ATOM   2512  OG  SER A 405     154.345 168.903 157.428  1.00 45.24           O
ATOM   2513  N   TYR A 406     151.121 166.087 159.204  1.00 42.49           N
ATOM   2514  CA  TYR A 406     150.017 165.691 160.070  1.00 42.49           C
ATOM   2515  C   TYR A 406     150.525 164.902 161.271  1.00 42.49           C
ATOM   2516  O   TYR A 406     150.067 165.108 162.402  1.00 42.49           O
ATOM   2517  CB  TYR A 406     149.013 164.869 159.264  1.00 42.49           C
ATOM   2518  CG  TYR A 406     147.790 164.418 160.020  1.00 42.49           C
ATOM   2519  CD1 TYR A 406     146.685 165.244 160.144  1.00 42.49           C
ATOM   2520  CD2 TYR A 406     147.733 163.160 160.598  1.00 42.49           C
ATOM   2521  CE1 TYR A 406     145.560 164.830 160.821  1.00 42.49           C
ATOM   2522  CE2 TYR A 406     146.615 162.742 161.284  1.00 42.49           C
ATOM   2523  CZ  TYR A 406     145.531 163.581 161.394  1.00 42.49           C
ATOM   2524  OH  TYR A 406     144.411 163.168 162.076  1.00 42.49           O
ATOM   2525  N   LYS A 407     151.483 164.001 161.045  1.00 39.15           N
ATOM   2526  CA  LYS A 407     152.045 163.207 162.129  1.00 39.15           C
ATOM   2527  C   LYS A 407     152.874 164.044 163.092  1.00 39.15           C
ATOM   2528  O   LYS A 407     153.175 163.578 164.195  1.00 39.15           O
ATOM   2529  CB  LYS A 407     152.905 162.078 161.564  1.00 39.15           C
ATOM   2530  CG  LYS A 407     154.207 162.550 160.951  1.00 39.15           C
ATOM   2531  CD  LYS A 407     155.213 161.422 160.869  1.00 39.15           C
ATOM   2532  CE  LYS A 407     154.933 160.528 159.680  1.00 39.15           C
ATOM   2533  NZ  LYS A 407     155.362 161.155 158.402  1.00 39.15           N
ATOM   2534  N   GLU A 408     153.256 165.257 162.700  1.00 37.58           N
ATOM   2535  CA  GLU A 408     153.971 166.154 163.596  1.00 37.58           C
ATOM   2536  C   GLU A 408     153.042 167.156 164.261  1.00 37.58           C
ATOM   2537  O   GLU A 408     153.306 167.585 165.388  1.00 37.58           O
ATOM   2538  CB  GLU A 408     155.074 166.887 162.832  1.00 37.58           C
ATOM   2539  CG  GLU A 408     156.092 165.965 162.186  1.00 37.58           C
ATOM   2540  CD  GLU A 408     156.873 166.644 161.080  1.00 37.58           C
ATOM   2541  OE1 GLU A 408     156.952 167.890 161.085  1.00 37.58           O
ATOM   2542  OE2 GLU A 408     157.409 165.930 160.207  1.00 37.58           O
ATOM   2543  N   VAL A 409     151.947 167.520 163.594  1.00 35.66           N
ATOM   2544  CA  VAL A 409     150.888 168.276 164.251  1.00 35.66           C
ATOM   2545  C   VAL A 409     150.269 167.450 165.370  1.00 35.66           C
ATOM   2546  O   VAL A 409     149.954 167.970 166.446  1.00 35.66           O
ATOM   2547  CB  VAL A 409     149.835 168.725 163.222  1.00 35.66           C
ATOM   2548  CG1 VAL A 409     148.602 169.255 163.922  1.00 35.66           C
ATOM   2549  CG2 VAL A 409     150.413 169.783 162.302  1.00 35.66           C
ATOM   2550  N   THR A 410     150.097 166.145 165.146  1.00 34.18           N
ATOM   2551  CA  THR A 410     149.586 165.287 166.211  1.00 34.18           C
ATOM   2552  C   THR A 410     150.562 165.190 167.380  1.00 34.18           C
ATOM   2553  O   THR A 410     150.130 165.106 168.532  1.00 34.18           O
ATOM   2554  CB  THR A 410     149.271 163.895 165.670  1.00 34.18           C
ATOM   2555  OG1 THR A 410     150.399 163.396 164.945  1.00 34.18           O
ATOM   2556  CG2 THR A 410     148.065 163.943 164.750  1.00 34.18           C
ATOM   2557  N   GLU A 411     151.870 165.188 167.113  1.00 31.34           N
ATOM   2558  CA  GLU A 411     152.844 165.222 168.202  1.00 31.34           C
ATOM   2559  C   GLU A 411     152.796 166.552 168.943  1.00 31.34           C
ATOM   2560  O   GLU A 411     152.895 166.593 170.178  1.00 31.34           O
ATOM   2561  CB  GLU A 411     154.247 164.973 167.654  1.00 31.34           C
ATOM   2562  CG  GLU A 411     154.494 163.551 167.202  1.00 31.34           C
ATOM   2563  CD  GLU A 411     155.929 163.323 166.783  1.00 31.34           C
ATOM   2564  OE1 GLU A 411     156.258 162.190 166.372  1.00 31.34           O
ATOM   2565  OE2 GLU A 411     156.729 164.278 166.862  1.00 31.34           O
ATOM   2566  N   LEU A 412     152.664 167.652 168.198  1.00 28.56           N
ATOM   2567  CA  LEU A 412     152.474 168.952 168.824  1.00 28.56           C
ATOM   2568  C   LEU A 412     151.210 168.973 169.663  1.00 28.56           C
ATOM   2569  O   LEU A 412     151.125 169.730 170.628  1.00 28.56           O
ATOM   2570  CB  LEU A 412     152.424 170.055 167.766  1.00 28.56           C
ATOM   2571  CG  LEU A 412     152.184 171.460 168.322  1.00 28.56           C
ATOM   2572  CD1 LEU A 412     153.355 171.882 169.188  1.00 28.56           C
ATOM   2573  CD2 LEU A 412     151.919 172.474 167.224  1.00 28.56           C
ATOM   2574  N   ALA A 413     150.222 168.152 169.316  1.00 28.84           N
ATOM   2575  CA  ALA A 413     149.037 168.042 170.158  1.00 28.84           C
ATOM   2576  C   ALA A 413     149.395 167.535 171.549  1.00 28.84           C
ATOM   2577  O   ALA A 413     148.933 168.084 172.552  1.00 28.84           O
ATOM   2578  CB  ALA A 413     148.010 167.126 169.505  1.00 28.84           C
ATOM   2579  N   GLY A 414     150.232 166.500 171.631  1.00 27.47           N
ATOM   2580  CA  GLY A 414     150.656 166.009 172.933  1.00 27.47           C
ATOM   2581  C   GLY A 414     151.541 166.993 173.672  1.00 27.47           C
ATOM   2582  O   GLY A 414     151.399 167.185 174.885  1.00 27.47           O
ATOM   2583  N   TYR A 415     152.466 167.634 172.953  1.00 25.78           N
ATOM   2584  CA  TYR A 415     153.312 168.645 173.585  1.00 25.78           C
ATOM   2585  C   TYR A 415     152.478 169.802 174.126  1.00 25.78           C
ATOM   2586  O   TYR A 415     152.701 170.275 175.248  1.00 25.78           O
ATOM   2587  CB  TYR A 415     154.351 169.161 172.590  1.00 25.78           C
ATOM   2588  CG  TYR A 415     155.244 168.092 172.007  1.00 25.78           C
ATOM   2589  CD1 TYR A 415     155.744 167.068 172.797  1.00 25.78           C
ATOM   2590  CD2 TYR A 415     155.595 168.113 170.668  1.00 25.78           C
ATOM   2591  CE1 TYR A 415     156.562 166.093 172.266  1.00 25.78           C
ATOM   2592  CE2 TYR A 415     156.411 167.144 170.129  1.00 25.78           C
ATOM   2593  CZ  TYR A 415     156.892 166.137 170.930  1.00 25.78           C
ATOM   2594  OH  TYR A 415     157.707 165.171 170.391  1.00 25.78           O
ATOM   2595  N   THR A 416     151.506 170.262 173.337  1.00 25.55           N
ATOM   2596  CA  THR A 416     150.609 171.329 173.753  1.00 25.55           C
ATOM   2597  C   THR A 416     149.765 170.899 174.939  1.00 25.55           C
ATOM   2598  O   THR A 416     149.540 171.685 175.863  1.00 25.55           O
ATOM   2599  CB  THR A 416     149.715 171.732 172.579  1.00 25.55           C
ATOM   2600  OG1 THR A 416     150.505 172.364 171.568  1.00 25.55           O
ATOM   2601  CG2 THR A 416     148.632 172.681 173.025  1.00 25.55           C
ATOM   2602  N   ALA A 417     149.289 169.654 174.932  1.00 24.98           N
ATOM   2603  CA  ALA A 417     148.520 169.151 176.061  1.00 24.98           C
ATOM   2604  C   ALA A 417     149.343 169.195 177.337  1.00 24.98           C
ATOM   2605  O   ALA A 417     148.859 169.632 178.382  1.00 24.98           O
ATOM   2606  CB  ALA A 417     148.039 167.730 175.776  1.00 24.98           C
ATOM   2607  N   ARG A 418     150.609 168.782 177.262  1.00 25.15           N
ATOM   2608  CA  ARG A 418     151.441 168.775 178.463  1.00 25.15           C
ATOM   2609  C   ARG A 418     151.751 170.190 178.951  1.00 25.15           C
ATOM   2610  O   ARG A 418     151.658 170.472 180.154  1.00 25.15           O
ATOM   2611  CB  ARG A 418     152.727 167.994 178.203  1.00 25.15           C
ATOM   2612  CG  ARG A 418     152.550 166.492 178.328  1.00 25.15           C
ATOM   2613  CD  ARG A 418     153.874 165.762 178.241  1.00 25.15           C
ATOM   2614  NE  ARG A 418     154.706 165.978 179.421  1.00 25.15           N
ATOM   2615  CZ  ARG A 418     154.537 165.359 180.584  1.00 25.15           C
ATOM   2616  NH1 ARG A 418     153.560 164.477 180.735  1.00 25.15           N
ATOM   2617  NH2 ARG A 418     155.348 165.622 181.598  1.00 25.15           N
ATOM   2618  N   VAL A 419     152.105 171.099 178.039  1.00 24.74           N
ATOM   2619  CA  VAL A 419     152.448 172.458 178.460  1.00 24.74           C
ATOM   2620  C   VAL A 419     151.218 173.191 178.991  1.00 24.74           C
ATOM   2621  O   VAL A 419     151.280 173.888 180.016  1.00 24.74           O
ATOM   2622  CB  VAL A 419     153.119 173.223 177.306  1.00 24.74           C
ATOM   2623  CG1 VAL A 419     153.533 174.605 177.759  1.00 24.74           C
ATOM   2624  CG2 VAL A 419     154.330 172.467 176.819  1.00 24.74           C
ATOM   2625  N   HIS A 420     150.079 173.048 178.311  1.00 26.34           N
ATOM   2626  CA  HIS A 420     148.859 173.675 178.791  1.00 26.34           C
ATOM   2627  C   HIS A 420     148.370 173.032 180.078  1.00 26.34           C
ATOM   2628  O   HIS A 420     147.742 173.705 180.893  1.00 26.34           O
ATOM   2629  CB  HIS A 420     147.771 173.612 177.722  1.00 26.34           C
ATOM   2630  CG  HIS A 420     146.534 174.375 178.080  1.00 26.34           C
ATOM   2631  ND1 HIS A 420     145.407 173.769 178.590  1.00 26.34           N
ATOM   2632  CD2 HIS A 420     146.252 175.697 178.009  1.00 26.34           C
ATOM   2633  CE1 HIS A 420     144.481 174.684 178.813  1.00 26.34           C
ATOM   2634  NE2 HIS A 420     144.969 175.862 178.469  1.00 26.34           N
ATOM   2635  N   GLU A 421     148.645 171.742 180.287  1.00 28.68           N
ATOM   2636  CA  GLU A 421     148.338 171.130 181.573  1.00 28.68           C
ATOM   2637  C   GLU A 421     149.176 171.746 182.679  1.00 28.68           C
ATOM   2638  O   GLU A 421     148.667 172.013 183.771  1.00 28.68           O
ATOM   2639  CB  GLU A 421     148.558 169.620 181.505  1.00 28.68           C
ATOM   2640  CG  GLU A 421     148.222 168.881 182.793  1.00 28.68           C
ATOM   2641  CD  GLU A 421     146.747 168.947 183.147  1.00 28.68           C
ATOM   2642  OE1 GLU A 421     145.914 169.113 182.231  1.00 28.68           O
ATOM   2643  OE2 GLU A 421     146.419 168.830 184.344  1.00 28.68           O
ATOM   2644  N   MET A 422     150.461 171.989 182.414  1.00 26.17           N
ATOM   2645  CA  MET A 422     151.292 172.688 183.391  1.00 26.17           C
ATOM   2646  C   MET A 422     150.709 174.053 183.736  1.00 26.17           C
ATOM   2647  O   MET A 422     150.551 174.398 184.914  1.00 26.17           O
ATOM   2648  CB  MET A 422     152.714 172.850 182.862  1.00 26.17           C
ATOM   2649  CG  MET A 422     153.646 173.526 183.852  1.00 26.17           C
ATOM   2650  SD  MET A 422     155.331 173.705 183.252  1.00 26.17           S
ATOM   2651  CE  MET A 422     155.108 174.984 182.023  1.00 26.17           C
ATOM   2652  N   PHE A 423     150.385 174.848 182.715  1.00 26.36           N
ATOM   2653  CA  PHE A 423     149.884 176.199 182.967  1.00 26.36           C
ATOM   2654  C   PHE A 423     148.519 176.177 183.651  1.00 26.36           C
ATOM   2655  O   PHE A 423     148.248 176.995 184.541  1.00 26.36           O
ATOM   2656  CB  PHE A 423     149.823 176.988 181.662  1.00 26.36           C
ATOM   2657  CG  PHE A 423     151.147 177.553 181.242  1.00 26.36           C
ATOM   2658  CD1 PHE A 423     151.755 178.547 181.984  1.00 26.36           C
ATOM   2659  CD2 PHE A 423     151.785 177.086 180.109  1.00 26.36           C
ATOM   2660  CE1 PHE A 423     152.971 179.063 181.604  1.00 26.36           C
ATOM   2661  CE2 PHE A 423     153.001 177.602 179.725  1.00 26.36           C
ATOM   2662  CZ  PHE A 423     153.594 178.592 180.473  1.00 26.36           C
ATOM   2663  N   GLN A 424     147.645 175.253 183.248  1.00 28.83           N
ATOM   2664  CA  GLN A 424     146.336 175.132 183.873  1.00 28.83           C
ATOM   2665  C   GLN A 424     146.457 174.704 185.326  1.00 28.83           C
ATOM   2666  O   GLN A 424     145.702 175.175 186.178  1.00 28.83           O
ATOM   2667  CB  GLN A 424     145.473 174.143 183.093  1.00 28.83           C
ATOM   2668  CG  GLN A 424     144.044 174.043 183.590  1.00 28.83           C
ATOM   2669  CD  GLN A 424     143.264 175.322 183.374  1.00 28.83           C
ATOM   2670  OE1 GLN A 424     143.210 176.186 184.249  1.00 28.83           O
ATOM   2671  NE2 GLN A 424     142.654 175.452 182.203  1.00 28.83           N
ATOM   2672  N   VAL A 425     147.393 173.803 185.630  1.00 28.36           N
ATOM   2673  CA  VAL A 425     147.619 173.424 187.019  1.00 28.36           C
ATOM   2674  C   VAL A 425     148.117 174.618 187.818  1.00 28.36           C
ATOM   2675  O   VAL A 425     147.654 174.862 188.936  1.00 28.36           O
ATOM   2676  CB  VAL A 425     148.592 172.235 187.104  1.00 28.36           C
ATOM   2677  CG1 VAL A 425     149.078 172.050 188.527  1.00 28.36           C
ATOM   2678  CG2 VAL A 425     147.915 170.974 186.622  1.00 28.36           C
ATOM   2679  N   PHE A 426     149.053 175.389 187.255  1.00 27.05           N
ATOM   2680  CA  PHE A 426     149.522 176.600 187.927  1.00 27.05           C
ATOM   2681  C   PHE A 426     148.358 177.518 188.274  1.00 27.05           C
ATOM   2682  O   PHE A 426     148.205 177.948 189.424  1.00 27.05           O
ATOM   2683  CB  PHE A 426     150.521 177.348 187.043  1.00 27.05           C
ATOM   2684  CG  PHE A 426     151.876 176.713 186.970  1.00 27.05           C
ATOM   2685  CD1 PHE A 426     152.220 175.669 187.806  1.00 27.05           C
ATOM   2686  CD2 PHE A 426     152.811 177.170 186.063  1.00 27.05           C
ATOM   2687  CE1 PHE A 426     153.468 175.093 187.735  1.00 27.05           C
ATOM   2688  CE2 PHE A 426     154.057 176.598 185.989  1.00 27.05           C
ATOM   2689  CZ  PHE A 426     154.386 175.557 186.825  1.00 27.05           C
ATOM   2690  N   GLU A 427     147.512 177.812 187.287  1.00 32.86           N
ATOM   2691  CA  GLU A 427     146.441 178.781 187.488  1.00 32.86           C
ATOM   2692  C   GLU A 427     145.321 178.239 188.367  1.00 32.86           C
ATOM   2693  O   GLU A 427     144.688 179.009 189.095  1.00 32.86           O
ATOM   2694  CB  GLU A 427     145.888 179.228 186.136  1.00 32.86           C
ATOM   2695  CG  GLU A 427     146.905 179.986 185.300  1.00 32.86           C
ATOM   2696  CD  GLU A 427     146.372 180.383 183.943  1.00 32.86           C
ATOM   2697  OE1 GLU A 427     145.246 179.967 183.599  1.00 32.86           O
ATOM   2698  OE2 GLU A 427     147.083 181.110 183.218  1.00 32.86           O
ATOM   2699  N   ASP A 428     145.060 176.933 188.315  1.00 34.80           N
ATOM   2700  CA  ASP A 428     144.028 176.332 189.150  1.00 34.80           C
ATOM   2701  C   ASP A 428     144.488 176.195 190.591  1.00 34.80           C
ATOM   2702  O   ASP A 428     143.664 176.197 191.510  1.00 34.80           O
ATOM   2703  CB  ASP A 428     143.634 174.964 188.595  1.00 34.80           C
ATOM   2704  CG  ASP A 428     142.465 175.036 187.636  1.00 34.80           C
ATOM   2705  OD1 ASP A 428     141.747 176.056 187.642  1.00 34.80           O
ATOM   2706  OD2 ASP A 428     142.261 174.066 186.878  1.00 34.80           O
ATOM   2707  N   VAL A 429     145.796 176.065 190.812  1.00 32.81           N
ATOM   2708  CA  VAL A 429     146.274 175.888 192.174  1.00 32.81           C
ATOM   2709  C   VAL A 429     146.551 177.240 192.813  1.00 32.81           C
ATOM   2710  O   VAL A 429     146.546 177.365 194.043  1.00 32.81           O
ATOM   2711  CB  VAL A 429     147.518 174.981 192.190  1.00 32.81           C
ATOM   2712  CG1 VAL A 429     148.755 175.727 191.708  1.00 32.81           C
ATOM   2713  CG2 VAL A 429     147.722 174.386 193.544  1.00 32.81           C
ATOM   2714  N   GLN A 430     146.798 178.272 192.000  1.00 33.49           N
ATOM   2715  CA  GLN A 430     146.950 179.616 192.551  1.00 33.49           C
ATOM   2716  C   GLN A 430     145.651 180.098 193.182  1.00 33.49           C
ATOM   2717  O   GLN A 430     145.667 180.756 194.229  1.00 33.49           O
ATOM   2718  CB  GLN A 430     147.416 180.582 191.465  1.00 33.49           C
ATOM   2719  CG  GLN A 430     148.919 180.596 191.276  1.00 33.49           C
ATOM   2720  CD  GLN A 430     149.359 181.528 190.173  1.00 33.49           C
ATOM   2721  OE1 GLN A 430     149.972 181.102 189.196  1.00 33.49           O
ATOM   2722  NE2 GLN A 430     149.049 182.809 190.321  1.00 33.49           N
ATOM   2723  N   ARG A 431     144.514 179.785 192.561  1.00 39.43           N
ATOM   2724  CA  ARG A 431     143.211 180.050 193.150  1.00 39.43           C
ATOM   2725  C   ARG A 431     142.793 178.965 194.132  1.00 39.43           C
ATOM   2726  O   ARG A 431     141.618 178.904 194.514  1.00 39.43           O
ATOM   2727  CB  ARG A 431     142.154 180.215 192.057  1.00 39.43           C
ATOM   2728  CG  ARG A 431     141.844 178.955 191.273  1.00 39.43           C
ATOM   2729  CD  ARG A 431     141.090 179.289 189.997  1.00 39.43           C
ATOM   2730  NE  ARG A 431     140.730 178.095 189.238  1.00 39.43           N
ATOM   2731  CZ  ARG A 431     139.637 177.372 189.460  1.00 39.43           C
ATOM   2732  NH1 ARG A 431     138.793 177.718 190.421  1.00 39.43           N
ATOM   2733  NH2 ARG A 431     139.388 176.301 188.720  1.00 39.43           N
ATOM   2734  N   CYS A 432     143.732 178.108 194.537  1.00 41.23           N
ATOM   2735  CA  CYS A 432     143.533 177.118 195.593  1.00 41.23           C
ATOM   2736  C   CYS A 432     142.395 176.155 195.242  1.00 41.23           C
ATOM   2737  O   CYS A 432     141.357 176.099 195.902  1.00 41.23           O
ATOM   2738  CB  CYS A 432     143.295 177.814 196.937  1.00 41.23           C
ATOM   2739  SG  CYS A 432     143.240 176.728 198.366  1.00 41.23           S
ATOM   2740  N   HIS A 433     142.613 175.396 194.168  1.00 44.53           N
ATOM   2741  CA  HIS A 433     141.667 174.390 193.681  1.00 44.53           C
ATOM   2742  C   HIS A 433     142.477 173.158 193.285  1.00 44.53           C
ATOM   2743  O   HIS A 433     142.971 173.065 192.159  1.00 44.53           O
ATOM   2744  CB  HIS A 433     140.841 174.933 192.518  1.00 44.53           C
ATOM   2745  CG  HIS A 433     140.014 173.895 191.823  1.00 44.53           C
ATOM   2746  ND1 HIS A 433     140.546 172.999 190.921  1.00 44.53           N
ATOM   2747  CD2 HIS A 433     138.693 173.610 191.903  1.00 44.53           C
ATOM   2748  CE1 HIS A 433     139.587 172.209 190.473  1.00 44.53           C
ATOM   2749  NE2 HIS A 433     138.454 172.557 191.053  1.00 44.53           N
ATOM   2750  N   PHE A 434     142.604 172.212 194.210  1.00 42.60           N
ATOM   2751  CA  PHE A 434     143.452 171.043 194.038  1.00 42.60           C
ATOM   2752  C   PHE A 434     142.643 169.834 193.585  1.00 42.60           C
ATOM   2753  O   PHE A 434     141.437 169.734 193.823  1.00 42.60           O
ATOM   2754  CB  PHE A 434     144.178 170.712 195.344  1.00 42.60           C
ATOM   2755  CG  PHE A 434     144.565 171.920 196.140  1.00 42.60           C
ATOM   2756  CD1 PHE A 434     145.572 172.756 195.704  1.00 42.60           C
ATOM   2757  CD2 PHE A 434     143.913 172.225 197.321  1.00 42.60           C
ATOM   2758  CE1 PHE A 434     145.928 173.869 196.434  1.00 42.60           C
ATOM   2759  CE2 PHE A 434     144.264 173.338 198.051  1.00 42.60           C
ATOM   2760  CZ  PHE A 434     145.275 174.160 197.605  1.00 42.60           C
ATOM   2761  N   LYS A 435     143.333 168.907 192.919  1.00 46.60           N
ATOM   2762  CA  LYS A 435     142.779 167.610 192.532  1.00 46.60           C
ATOM   2763  C   LYS A 435     143.776 166.544 192.978  1.00 46.60           C
ATOM   2764  O   LYS A 435     144.636 166.124 192.201  1.00 46.60           O
ATOM   2765  CB  LYS A 435     142.511 167.541 191.033  1.00 46.60           C
ATOM   2766  CG  LYS A 435     141.413 168.468 190.547  1.00 46.60           C
ATOM   2767  CD  LYS A 435     141.342 168.477 189.029  1.00 46.60           C
ATOM   2768  CE  LYS A 435     140.270 169.429 188.527  1.00 46.60           C
ATOM   2769  NZ  LYS A 435     140.235 169.495 187.040  1.00 46.60           N
ATOM   2770  N   ARG A 436     143.652 166.106 194.228  1.00 47.55           N
ATOM   2771  CA  ARG A 436     144.587 165.140 194.778  1.00 47.55           C
ATOM   2772  C   ARG A 436     144.394 163.772 194.125  1.00 47.55           C
ATOM   2773  O   ARG A 436     143.285 163.423 193.713  1.00 47.55           O
ATOM   2774  CB  ARG A 436     144.408 165.025 196.290  1.00 47.55           C
ATOM   2775  CG  ARG A 436     144.994 166.188 197.073  1.00 47.55           C
ATOM   2776  CD  ARG A 436     146.481 165.997 197.321  1.00 47.55           C
ATOM   2777  NE  ARG A 436     146.745 165.184 198.504  1.00 47.55           N
ATOM   2778  CZ  ARG A 436     147.962 164.880 198.944  1.00 47.55           C
ATOM   2779  NH1 ARG A 436     148.110 164.133 200.029  1.00 47.55           N
ATOM   2780  NH2 ARG A 436     149.032 165.324 198.300  1.00 47.55           N
ATOM   2781  N   PRO A 437     145.467 162.973 194.015  1.00 56.10           N
ATOM   2782  CA  PRO A 437     145.372 161.640 193.415  1.00 56.10           C
ATOM   2783  C   PRO A 437     144.957 160.570 194.421  1.00 56.10           C
ATOM   2784  O   PRO A 437     143.874 160.003 194.278  1.00 56.10           O
ATOM   2785  CB  PRO A 437     146.792 161.387 192.905  1.00 56.10           C
ATOM   2786  CG  PRO A 437     147.671 162.192 193.807  1.00 56.10           C
ATOM   2787  CD  PRO A 437     146.847 163.300 194.417  1.00 56.10           C
ATOM   2788  N   VAL A 457     133.266 168.308 203.215  1.00110.57           N
ATOM   2789  CA  VAL A 457     132.333 167.790 202.223  1.00110.57           C
ATOM   2790  C   VAL A 457     132.979 166.657 201.432  1.00110.57           C
ATOM   2791  O   VAL A 457     134.202 166.594 201.309  1.00110.57           O
ATOM   2792  CB  VAL A 457     131.846 168.906 201.280  1.00110.57           C
ATOM   2793  CG1 VAL A 457     131.120 169.986 202.069  1.00110.57           C
ATOM   2794  CG2 VAL A 457     133.012 169.499 200.510  1.00110.57           C
ATOM   2795  N   GLU A 458     132.149 165.760 200.903  1.00116.86           N
ATOM   2796  CA  GLU A 458     132.660 164.640 200.125  1.00116.86           C
ATOM   2797  C   GLU A 458     133.283 165.132 198.825  1.00116.86           C
ATOM   2798  O   GLU A 458     132.822 166.106 198.224  1.00116.86           O
ATOM   2799  CB  GLU A 458     131.542 163.640 199.830  1.00116.86           C
ATOM   2800  CG  GLU A 458     131.234 162.695 200.980  1.00116.86           C
ATOM   2801  CD  GLU A 458     130.353 161.536 200.560  1.00116.86           C
ATOM   2802  OE1 GLU A 458     130.405 161.149 199.373  1.00116.86           O
ATOM   2803  OE2 GLU A 458     129.610 161.009 201.415  1.00116.86           O
ATOM   2804  N   GLY A 459     134.339 164.448 198.393  1.00108.40           N
ATOM   2805  CA  GLY A 459     135.072 164.847 197.216  1.00108.40           C
ATOM   2806  C   GLY A 459     136.108 165.902 197.541  1.00108.40           C
ATOM   2807  O   GLY A 459     136.826 165.811 198.542  1.00108.40           O
ATOM   2808  N   PRO A 460     136.216 166.921 196.690  1.00 99.65           N
ATOM   2809  CA  PRO A 460     137.129 168.033 196.985  1.00 99.65           C
ATOM   2810  C   PRO A 460     136.740 168.731 198.280  1.00 99.65           C
ATOM   2811  O   PRO A 460     135.557 168.918 198.574  1.00 99.65           O
ATOM   2812  CB  PRO A 460     136.967 168.956 195.771  1.00 99.65           C
ATOM   2813  CG  PRO A 460     136.436 168.072 194.686  1.00 99.65           C
ATOM   2814  CD  PRO A 460     135.560 167.074 195.381  1.00 99.65           C
ATOM   2815  N   LEU A 461     137.749 169.114 199.056  1.00 77.44           N
ATOM   2816  CA  LEU A 461     137.505 169.786 200.323  1.00 77.44           C
ATOM   2817  C   LEU A 461     137.030 171.215 200.086  1.00 77.44           C
ATOM   2818  O   LEU A 461     137.360 171.846 199.079  1.00 77.44           O
ATOM   2819  CB  LEU A 461     138.769 169.787 201.185  1.00 77.44           C
ATOM   2820  CG  LEU A 461     139.234 168.466 201.809  1.00 77.44           C
ATOM   2821  CD1 LEU A 461     139.909 167.553 200.793  1.00 77.44           C
ATOM   2822  CD2 LEU A 461     140.164 168.734 202.980  1.00 77.44           C
ATOM   2823  N   LYS A 462     136.244 171.725 201.030  1.00 63.89           N
ATOM   2824  CA  LYS A 462     135.676 173.063 200.945  1.00 63.89           C
ATOM   2825  C   LYS A 462     136.298 173.941 202.022  1.00 63.89           C
ATOM   2826  O   LYS A 462     136.449 173.511 203.170  1.00 63.89           O
ATOM   2827  CB  LYS A 462     134.155 173.026 201.094  1.00 63.89           C
ATOM   2828  CG  LYS A 462     133.476 174.356 200.817  1.00 63.89           C
ATOM   2829  CD  LYS A 462     133.575 174.733 199.349  1.00 63.89           C
ATOM   2830  CE  LYS A 462     132.706 175.939 199.027  1.00 63.89           C
ATOM   2831  NZ  LYS A 462     133.169 177.165 199.732  1.00 63.89           N
ATOM   2832  N   ILE A 463     136.653 175.166 201.647  1.00 53.19           N
ATOM   2833  CA  ILE A 463     137.417 176.073 202.495  1.00 53.19           C
ATOM   2834  C   ILE A 463     136.459 177.138 203.016  1.00 53.19           C
ATOM   2835  O   ILE A 463     136.010 178.010 202.268  1.00 53.19           O
ATOM   2836  CB  ILE A 463     138.591 176.686 201.731  1.00 53.19           C
ATOM   2837  CG1 ILE A 463     139.544 175.582 201.276  1.00 53.19           C
ATOM   2838  CG2 ILE A 463     139.308 177.718 202.579  1.00 53.19           C
ATOM   2839  CD1 ILE A 463     140.358 175.949 200.078  1.00 53.19           C
ATOM   2840  N   ARG A 464     136.149 177.071 204.310  1.00 54.59           N
ATOM   2841  CA  ARG A 464     135.261 178.025 204.960  1.00 54.59           C
ATOM   2842  C   ARG A 464     135.998 178.967 205.902  1.00 54.59           C
ATOM   2843  O   ARG A 464     135.356 179.772 206.584  1.00 54.59           O
ATOM   2844  CB  ARG A 464     134.162 177.286 205.729  1.00 54.59           C
ATOM   2845  CG  ARG A 464     132.960 176.891 204.892  1.00 54.59           C
ATOM   2846  CD  ARG A 464     133.165 175.529 204.255  1.00 54.59           C
ATOM   2847  NE  ARG A 464     131.962 175.055 203.578  1.00 54.59           N
ATOM   2848  CZ  ARG A 464     131.055 174.260 204.135  1.00 54.59           C
ATOM   2849  NH1 ARG A 464     131.212 173.847 205.386  1.00 54.59           N
ATOM   2850  NH2 ARG A 464     129.992 173.877 203.443  1.00 54.59           N
ATOM   2851  N   GLY A 465     137.322 178.885 205.963  1.00 46.39           N
ATOM   2852  CA  GLY A 465     138.104 179.674 206.893  1.00 46.39           C
ATOM   2853  C   GLY A 465     138.641 180.945 206.266  1.00 46.39           C
ATOM   2854  O   GLY A 465     138.899 181.003 205.067  1.00 46.39           O
ATOM   2855  N   GLN A 466     138.806 181.972 207.096  1.00 46.89           N
ATOM   2856  CA  GLN A 466     139.360 183.241 206.652  1.00 46.89           C
ATOM   2857  C   GLN A 466     140.509 183.674 207.551  1.00 46.89           C
ATOM   2858  O   GLN A 466     140.504 183.430 208.766  1.00 46.89           O
ATOM   2859  CB  GLN A 466     138.283 184.336 206.583  1.00 46.89           C
ATOM   2860  CG  GLN A 466     137.728 184.811 207.909  1.00 46.89           C
ATOM   2861  CD  GLN A 466     136.603 183.930 208.413  1.00 46.89           C
ATOM   2862  OE1 GLN A 466     136.424 182.804 207.951  1.00 46.89           O
ATOM   2863  NE2 GLN A 466     135.819 184.453 209.347  1.00 46.89           N
ATOM   2864  N   VAL A 467     141.501 184.303 206.928  1.00 46.35           N
ATOM   2865  CA  VAL A 467     142.708 184.769 207.595  1.00 46.35           C
ATOM   2866  C   VAL A 467     142.654 186.288 207.646  1.00 46.35           C
ATOM   2867  O   VAL A 467     142.694 186.956 206.605  1.00 46.35           O
ATOM   2868  CB  VAL A 467     143.975 184.286 206.874  1.00 46.35           C
ATOM   2869  CG1 VAL A 467     145.215 184.661 207.667  1.00 46.35           C
ATOM   2870  CG2 VAL A 467     143.913 182.786 206.642  1.00 46.35           C
ATOM   2871  N   VAL A 468     142.559 186.824 208.847  1.00 48.31           N
ATOM   2872  CA  VAL A 468     142.594 188.258 209.089  1.00 48.31           C
ATOM   2873  C   VAL A 468     144.021 188.628 209.455  1.00 48.31           C
ATOM   2874  O   VAL A 468     144.727 187.865 210.124  1.00 48.31           O
ATOM   2875  CB  VAL A 468     141.597 188.657 210.199  1.00 48.31           C
ATOM   2876  CG1 VAL A 468     141.753 190.119 210.578  1.00 48.31           C
ATOM   2877  CG2 VAL A 468     140.174 188.364 209.758  1.00 48.31           C
ATOM   2878  N   ASP A 469     144.467 189.789 208.990  1.00 52.28           N
ATOM   2879  CA  ASP A 469     145.816 190.266 209.257  1.00 52.28           C
ATOM   2880  C   ASP A 469     145.775 191.253 210.415  1.00 52.28           C
ATOM   2881  O   ASP A 469     145.097 192.282 210.336  1.00 52.28           O
ATOM   2882  CB  ASP A 469     146.422 190.913 208.013  1.00 52.28           C
ATOM   2883  CG  ASP A 469     146.760 189.900 206.937  1.00 52.28           C
ATOM   2884  OD1 ASP A 469     146.039 189.849 205.919  1.00 52.28           O
ATOM   2885  OD2 ASP A 469     147.744 189.151 207.112  1.00 52.28           O
ATOM   2886  N   VAL A 470     146.497 190.935 211.487  1.00 49.20           N
ATOM   2887  CA  VAL A 470     146.604 191.814 212.644  1.00 49.20           C
ATOM   2888  C   VAL A 470     148.046 192.284 212.758  1.00 49.20           C
ATOM   2889  O   VAL A 470     148.904 191.882 211.965  1.00 49.20           O
ATOM   2890  CB  VAL A 470     146.143 191.114 213.935  1.00 49.20           C
ATOM   2891  CG1 VAL A 470     144.659 190.799 213.866  1.00 49.20           C
ATOM   2892  CG2 VAL A 470     146.951 189.853 214.174  1.00 49.20           C
ATOM   2893  N   GLU A 471     148.322 193.147 213.732  1.00 53.73           N
ATOM   2894  CA  GLU A 471     149.667 193.665 213.938  1.00 53.73           C
ATOM   2895  C   GLU A 471     150.414 192.969 215.067  1.00 53.73           C
ATOM   2896  O   GLU A 471     151.647 193.020 215.093  1.00 53.73           O
ATOM   2897  CB  GLU A 471     149.615 195.173 214.216  1.00 53.73           C
ATOM   2898  CG  GLU A 471     148.955 195.546 215.536  1.00 53.73           C
ATOM   2899  CD  GLU A 471     147.444 195.663 215.431  1.00 53.73           C
ATOM   2900  OE1 GLU A 471     146.800 194.710 214.944  1.00 53.73           O
ATOM   2901  OE2 GLU A 471     146.900 196.710 215.840  1.00 53.73           O
ATOM   2902  N   GLN A 472     149.708 192.322 215.991  1.00 51.31           N
ATOM   2903  CA  GLN A 472     150.343 191.672 217.127  1.00 51.31           C
ATOM   2904  C   GLN A 472     149.646 190.349 217.404  1.00 51.31           C
ATOM   2905  O   GLN A 472     148.457 190.186 217.121  1.00 51.31           O
ATOM   2906  CB  GLN A 472     150.298 192.559 218.378  1.00 51.31           C
ATOM   2907  CG  GLN A 472     151.059 193.868 218.251  1.00 51.31           C
ATOM   2908  CD  GLN A 472     151.357 194.505 219.593  1.00 51.31           C
ATOM   2909  OE1 GLN A 472     151.039 193.946 220.643  1.00 51.31           O
ATOM   2910  NE2 GLN A 472     151.971 195.681 219.565  1.00 51.31           N
ATOM   2911  N   GLY A 473     150.402 189.405 217.959  1.00 44.74           N
ATOM   2912  CA  GLY A 473     149.847 188.139 218.399  1.00 44.74           C
ATOM   2913  C   GLY A 473     149.369 187.231 217.286  1.00 44.74           C
ATOM   2914  O   GLY A 473     149.173 187.673 216.151  1.00 44.74           O
ATOM   2915  N   ILE A 474     149.182 185.952 217.599  1.00 41.75           N
ATOM   2916  CA  ILE A 474     148.645 184.979 216.651  1.00 41.75           C
ATOM   2917  C   ILE A 474     147.421 184.342 217.290  1.00 41.75           C
ATOM   2918  O   ILE A 474     147.532 183.700 218.338  1.00 41.75           O
ATOM   2919  CB  ILE A 474     149.674 183.900 216.273  1.00 41.75           C
ATOM   2920  CG1 ILE A 474     150.945 184.536 215.712  1.00 41.75           C
ATOM   2921  CG2 ILE A 474     149.083 182.931 215.268  1.00 41.75           C
ATOM   2922  CD1 ILE A 474     152.085 183.562 215.549  1.00 41.75           C
ATOM   2923  N   ILE A 475     146.261 184.507 216.667  1.00 42.06           N
ATOM   2924  CA  ILE A 475     145.001 184.055 217.242  1.00 42.06           C
ATOM   2925  C   ILE A 475     144.384 183.021 216.314  1.00 42.06           C
ATOM   2926  O   ILE A 475     144.229 183.266 215.114  1.00 42.06           O
ATOM   2927  CB  ILE A 475     144.041 185.231 217.485  1.00 42.06           C
ATOM   2928  CG1 ILE A 475     144.635 186.183 218.523  1.00 42.06           C
ATOM   2929  CG2 ILE A 475     142.688 184.727 217.947  1.00 42.06           C
ATOM   2930  CD1 ILE A 475     144.042 187.567 218.496  1.00 42.06           C
ATOM   2931  N   CYS A 476     144.051 181.860 216.866  1.00 44.48           N
ATOM   2932  CA  CYS A 476     143.332 180.819 216.150  1.00 44.48           C
ATOM   2933  C   CYS A 476     141.987 180.619 216.827  1.00 44.48           C
ATOM   2934  O   CYS A 476     141.938 180.372 218.037  1.00 44.48           O
ATOM   2935  CB  CYS A 476     144.121 179.509 216.148  1.00 44.48           C
ATOM   2936  SG  CYS A 476     145.795 179.632 215.485  1.00 44.48           S
ATOM   2937  N   GLU A 477     140.903 180.721 216.056  1.00 44.61           N
ATOM   2938  CA  GLU A 477     139.555 180.545 216.588  1.00 44.61           C
ATOM   2939  C   GLU A 477     138.825 179.501 215.756  1.00 44.61           C
ATOM   2940  O   GLU A 477     138.483 179.755 214.596  1.00 44.61           O
ATOM   2941  CB  GLU A 477     138.788 181.866 216.590  1.00 44.61           C
ATOM   2942  CG  GLU A 477     139.358 182.910 217.528  1.00 44.61           C
ATOM   2943  CD  GLU A 477     138.524 184.172 217.559  1.00 44.61           C
ATOM   2944  OE1 GLU A 477     138.988 185.178 218.135  1.00 44.61           O
ATOM   2945  OE2 GLU A 477     137.403 184.157 217.009  1.00 44.61           O
ATOM   2946  N   ASN A 478     138.595 178.328 216.350  1.00 42.21           N
ATOM   2947  CA  ASN A 478     137.753 177.284 215.768  1.00 42.21           C
ATOM   2948  C   ASN A 478     138.285 176.788 214.427  1.00 42.21           C
ATOM   2949  O   ASN A 478     137.514 176.344 213.574  1.00 42.21           O
ATOM   2950  CB  ASN A 478     136.304 177.758 215.621  1.00 42.21           C
ATOM   2951  CG  ASN A 478     135.543 177.720 216.929  1.00 42.21           C
ATOM   2952  OD1 ASN A 478     135.279 176.649 217.475  1.00 42.21           O
ATOM   2953  ND2 ASN A 478     135.185 178.891 217.440  1.00 42.21           N
ATOM   2954  N   ILE A 479     139.595 176.848 214.222  1.00 37.98           N
ATOM   2955  CA  ILE A 479     140.215 176.361 212.994  1.00 37.98           C
ATOM   2956  C   ILE A 479     140.626 174.907 213.214  1.00 37.98           C
ATOM   2957  O   ILE A 479     141.298 174.611 214.214  1.00 37.98           O
ATOM   2958  CB  ILE A 479     141.410 177.224 212.563  1.00 37.98           C
ATOM   2959  CG1 ILE A 479     142.556 177.173 213.570  1.00 37.98           C
ATOM   2960  CG2 ILE A 479     140.982 178.666 212.377  1.00 37.98           C
ATOM   2961  CD1 ILE A 479     143.812 177.820 213.058  1.00 37.98           C
ATOM   2962  N   PRO A 480     140.201 173.978 212.364  1.00 33.78           N
ATOM   2963  CA  PRO A 480     140.677 172.601 212.465  1.00 33.78           C
ATOM   2964  C   PRO A 480     141.949 172.386 211.666  1.00 33.78           C
ATOM   2965  O   PRO A 480     142.232 173.077 210.686  1.00 33.78           O
ATOM   2966  CB  PRO A 480     139.515 171.801 211.864  1.00 33.78           C
ATOM   2967  CG  PRO A 480     138.986 172.705 210.824  1.00 33.78           C
ATOM   2968  CD  PRO A 480     139.101 174.097 211.395  1.00 33.78           C
ATOM   2969  N   ILE A 481     142.723 171.403 212.106  1.00 31.80           N
ATOM   2970  CA  ILE A 481     143.920 170.985 211.390  1.00 31.80           C
ATOM   2971  C   ILE A 481     143.525 169.832 210.478  1.00 31.80           C
ATOM   2972  O   ILE A 481     143.190 168.742 210.948  1.00 31.80           O
ATOM   2973  CB  ILE A 481     145.042 170.586 212.353  1.00 31.80           C
ATOM   2974  CG1 ILE A 481     145.507 171.800 213.157  1.00 31.80           C
ATOM   2975  CG2 ILE A 481     146.188 169.977 211.594  1.00 31.80           C
ATOM   2976  CD1 ILE A 481     146.453 171.459 214.276  1.00 31.80           C
ATOM   2977  N   VAL A 482     143.555 170.074 209.172  1.00 33.87           N
ATOM   2978  CA  VAL A 482     143.122 169.106 208.173  1.00 33.87           C
ATOM   2979  C   VAL A 482     144.262 168.879 207.193  1.00 33.87           C
ATOM   2980  O   VAL A 482     144.880 169.836 206.713  1.00 33.87           O
ATOM   2981  CB  VAL A 482     141.857 169.584 207.431  1.00 33.87           C
ATOM   2982  CG1 VAL A 482     141.360 168.514 206.480  1.00 33.87           C
ATOM   2983  CG2 VAL A 482     140.774 169.976 208.414  1.00 33.87           C
ATOM   2984  N   THR A 483     144.540 167.616 206.901  1.00 35.22           N
ATOM   2985  CA  THR A 483     145.550 167.252 205.921  1.00 35.22           C
ATOM   2986  C   THR A 483     144.976 167.428 204.520  1.00 35.22           C
ATOM   2987  O   THR A 483     143.783 167.688 204.356  1.00 35.22           O
ATOM   2988  CB  THR A 483     146.003 165.815 206.167  1.00 35.22           C
ATOM   2989  OG1 THR A 483     144.890 164.931 206.013  1.00 35.22           O
ATOM   2990  CG2 THR A 483     146.545 165.674 207.573  1.00 35.22           C
ATOM   2991  N   PRO A 484     145.801 167.303 203.466  1.00 36.37           N
ATOM   2992  CA  PRO A 484     145.236 167.325 202.110  1.00 36.37           C
ATOM   2993  C   PRO A 484     144.436 166.067 201.811  1.00 36.37           C
ATOM   2994  O   PRO A 484     144.660 165.389 200.804  1.00 36.37           O
ATOM   2995  CB  PRO A 484     146.473 167.437 201.209  1.00 36.37           C
ATOM   2996  CG  PRO A 484     147.552 167.939 202.093  1.00 36.37           C
ATOM   2997  CD  PRO A 484     147.272 167.358 203.434  1.00 36.37           C
ATOM   2998  N   SER A 485     143.493 165.762 202.693  1.00 40.39           N
ATOM   2999  CA  SER A 485     142.623 164.596 202.610  1.00 40.39           C
ATOM   3000  C   SER A 485     141.482 164.828 203.592  1.00 40.39           C
ATOM   3001  O   SER A 485     141.353 165.906 204.179  1.00 40.39           O
ATOM   3002  CB  SER A 485     143.376 163.299 202.916  1.00 40.39           C
ATOM   3003  OG  SER A 485     144.401 163.063 201.967  1.00 40.39           O
ATOM   3004  N   GLY A 486     140.654 163.802 203.774  1.00 42.56           N
ATOM   3005  CA  GLY A 486     139.522 163.939 204.674  1.00 42.56           C
ATOM   3006  C   GLY A 486     139.934 164.060 206.128  1.00 42.56           C
ATOM   3007  O   GLY A 486     139.179 164.577 206.956  1.00 42.56           O
ATOM   3008  N   GLU A 487     141.135 163.585 206.460  1.00 40.11           N
ATOM   3009  CA  GLU A 487     141.559 163.450 207.849  1.00 40.11           C
ATOM   3010  C   GLU A 487     141.640 164.788 208.570  1.00 40.11           C
ATOM   3011  O   GLU A 487     142.507 165.612 208.265  1.00 40.11           O
ATOM   3012  CB  GLU A 487     142.913 162.745 207.922  1.00 40.11           C
ATOM   3013  CG  GLU A 487     143.401 162.493 209.336  1.00 40.11           C
ATOM   3014  CD  GLU A 487     144.720 161.746 209.375  1.00 40.11           C
ATOM   3015  OE1 GLU A 487     144.978 160.944 208.454  1.00 40.11           O
ATOM   3016  OE2 GLU A 487     145.497 161.962 210.329  1.00 40.11           O
ATOM   3017  N   VAL A 488     140.746 165.008 209.530  1.00 35.86           N
ATOM   3018  CA  VAL A 488     140.816 166.164 210.416  1.00 35.86           C
ATOM   3019  C   VAL A 488     141.660 165.772 211.626  1.00 35.86           C
ATOM   3020  O   VAL A 488     141.241 164.971 212.465  1.00 35.86           O
ATOM   3021  CB  VAL A 488     139.420 166.658 210.819  1.00 35.86           C
ATOM   3022  CG1 VAL A 488     138.722 167.263 209.621  1.00 35.86           C
ATOM   3023  CG2 VAL A 488     138.566 165.521 211.356  1.00 35.86           C
ATOM   3024  N   VAL A 489     142.874 166.316 211.701  1.00 32.40           N
ATOM   3025  CA  VAL A 489     143.782 165.933 212.775  1.00 32.40           C
ATOM   3026  C   VAL A 489     143.302 166.492 214.109  1.00 32.40           C
ATOM   3027  O   VAL A 489     143.303 165.790 215.126  1.00 32.40           O
ATOM   3028  CB  VAL A 489     145.214 166.385 212.446  1.00 32.40           C
ATOM   3029  CG1 VAL A 489     146.149 166.003 213.565  1.00 32.40           C
ATOM   3030  CG2 VAL A 489     145.670 165.767 211.142  1.00 32.40           C
ATOM   3031  N   VAL A 490     142.883 167.755 214.128  1.00 33.27           N
ATOM   3032  CA  VAL A 490     142.371 168.406 215.327  1.00 33.27           C
ATOM   3033  C   VAL A 490     141.025 169.030 214.993  1.00 33.27           C
ATOM   3034  O   VAL A 490     140.875 169.683 213.956  1.00 33.27           O
ATOM   3035  CB  VAL A 490     143.351 169.469 215.867  1.00 33.27           C
ATOM   3036  CG1 VAL A 490     142.760 170.174 217.070  1.00 33.27           C
ATOM   3037  CG2 VAL A 490     144.674 168.827 216.233  1.00 33.27           C
ATOM   3038  N   ALA A 491     140.039 168.813 215.868  1.00 32.88           N
ATOM   3039  CA  ALA A 491     138.686 169.285 215.593  1.00 32.88           C
ATOM   3040  C   ALA A 491     138.623 170.807 215.550  1.00 32.88           C
ATOM   3041  O   ALA A 491     138.027 171.386 214.635  1.00 32.88           O
ATOM   3042  CB  ALA A 491     137.719 168.734 216.641  1.00 32.88           C
ATOM   3043  N   SER A 492     139.226 171.473 216.535  1.00 36.69           N
ATOM   3044  CA  SER A 492     139.223 172.931 216.579  1.00 36.69           C
ATOM   3045  C   SER A 492     140.243 173.468 217.575  1.00 36.69           C
ATOM   3046  O   SER A 492     140.242 173.072 218.743  1.00 36.69           O
ATOM   3047  CB  SER A 492     137.830 173.452 216.937  1.00 36.69           C
ATOM   3048  OG  SER A 492     137.668 173.536 218.341  1.00 36.69           O
ATOM   3049  N   LEU A 493     141.111 174.371 217.128  1.00 38.33           N
ATOM   3050  CA  LEU A 493     142.033 175.077 218.007  1.00 38.33           C
ATOM   3051  C   LEU A 493     141.478 176.446 218.369  1.00 38.33           C
ATOM   3052  O   LEU A 493     140.972 177.172 217.510  1.00 38.33           O
ATOM   3053  CB  LEU A 493     143.407 175.246 217.359  1.00 38.33           C
ATOM   3054  CG  LEU A 493     144.301 174.021 217.215  1.00 38.33           C
ATOM   3055  CD1 LEU A 493     145.503 174.369 216.376  1.00 38.33           C
ATOM   3056  CD2 LEU A 493     144.741 173.562 218.586  1.00 38.33           C
ATOM   3057  N   ASN A 494     141.582 176.795 219.648  1.00 40.90           N
ATOM   3058  CA  ASN A 494     141.203 178.115 220.150  1.00 40.90           C
ATOM   3059  C   ASN A 494     142.370 178.595 221.003  1.00 40.90           C
ATOM   3060  O   ASN A 494     142.395 178.379 222.217  1.00 40.90           O
ATOM   3061  CB  ASN A 494     139.898 178.060 220.936  1.00 40.90           C
ATOM   3062  CG  ASN A 494     138.739 177.557 220.102  1.00 40.90           C
ATOM   3063  OD1 ASN A 494     138.502 178.037 218.994  1.00 40.90           O
ATOM   3064  ND2 ASN A 494     138.009 176.582 220.629  1.00 40.90           N
ATOM   3065  N   ILE A 495     143.337 179.247 220.365  1.00 42.83           N
ATOM   3066  CA  ILE A 495     144.557 179.665 221.044  1.00 42.83           C
ATOM   3067  C   ILE A 495     144.823 181.135 220.760  1.00 42.83           C
ATOM   3068  O   ILE A 495     144.403 181.679 219.734  1.00 42.83           O
ATOM   3069  CB  ILE A 495     145.778 178.811 220.634  1.00 42.83           C
ATOM   3070  CG1 ILE A 495     146.142 179.050 219.170  1.00 42.83           C
ATOM   3071  CG2 ILE A 495     145.511 177.337 220.882  1.00 42.83           C
ATOM   3072  CD1 ILE A 495     147.461 178.434 218.766  1.00 42.83           C
ATOM   3073  N   ARG A 496     145.530 181.780 221.686  1.00 45.52           N
ATOM   3074  CA  ARG A 496     145.889 183.187 221.560  1.00 45.52           C
ATOM   3075  C   ARG A 496     147.350 183.356 221.940  1.00 45.52           C
ATOM   3076  O   ARG A 496     147.783 182.857 222.982  1.00 45.52           O
ATOM   3077  CB  ARG A 496     145.001 184.070 222.440  1.00 45.52           C
ATOM   3078  CG  ARG A 496     143.515 183.910 222.188  1.00 45.52           C
ATOM   3079  CD  ARG A 496     142.710 184.802 223.108  1.00 45.52           C
ATOM   3080  NE  ARG A 496     143.229 186.164 223.121  1.00 45.52           N
ATOM   3081  CZ  ARG A 496     142.755 187.148 222.366  1.00 45.52           C
ATOM   3082  NH1 ARG A 496     143.289 188.360 222.442  1.00 45.52           N
ATOM   3083  NH2 ARG A 496     141.748 186.922 221.535  1.00 45.52           N
ATOM   3084  N   VAL A 497     148.101 184.054 221.098  1.00 45.66           N
ATOM   3085  CA  VAL A 497     149.510 184.345 221.320  1.00 45.66           C
ATOM   3086  C   VAL A 497     149.629 185.856 221.458  1.00 45.66           C
ATOM   3087  O   VAL A 497     149.685 186.579 220.454  1.00 45.66           O
ATOM   3088  CB  VAL A 497     150.392 183.814 220.185  1.00 45.66           C
ATOM   3089  CG1 VAL A 497     151.863 183.952 220.542  1.00 45.66           C
ATOM   3090  CG2 VAL A 497     150.051 182.363 219.877  1.00 45.66           C
ATOM   3091  N   GLU A 498     149.653 186.331 222.701  1.00 49.59           N
ATOM   3092  CA  GLU A 498     149.866 187.737 223.009  1.00 49.59           C
ATOM   3093  C   GLU A 498     151.368 188.006 223.094  1.00 49.59           C
ATOM   3094  O   GLU A 498     152.185 187.170 222.700  1.00 49.59           O
ATOM   3095  CB  GLU A 498     149.138 188.125 224.302  1.00 49.59           C
ATOM   3096  CG  GLU A 498     147.620 188.092 224.231  1.00 49.59           C
ATOM   3097  CD  GLU A 498     147.049 186.709 224.437  1.00 49.59           C
ATOM   3098  OE1 GLU A 498     147.832 185.773 224.700  1.00 49.59           O
ATOM   3099  OE2 GLU A 498     145.813 186.559 224.344  1.00 49.59           O
ATOM   3100  N   GLU A 499     151.747 189.173 223.604  1.00 51.90           N
ATOM   3101  CA  GLU A 499     153.146 189.568 223.616  1.00 51.90           C
ATOM   3102  C   GLU A 499     153.926 188.797 224.672  1.00 51.90           C
ATOM   3103  O   GLU A 499     153.463 188.610 225.800  1.00 51.90           O
ATOM   3104  CB  GLU A 499     153.265 191.069 223.867  1.00 51.90           C
ATOM   3105  CG  GLU A 499     152.697 191.913 222.744  1.00 51.90           C
ATOM   3106  CD  GLU A 499     153.489 191.776 221.461  1.00 51.90           C
ATOM   3107  OE1 GLU A 499     154.717 191.566 221.536  1.00 51.90           O
ATOM   3108  OE2 GLU A 499     152.882 191.865 220.374  1.00 51.90           O
ATOM   3109  N   GLY A 500     155.122 188.351 224.294  1.00 50.15           N
ATOM   3110  CA  GLY A 500     156.034 187.700 225.214  1.00 50.15           C
ATOM   3111  C   GLY A 500     155.506 186.425 225.837  1.00 50.15           C
ATOM   3112  O   GLY A 500     155.608 186.247 227.053  1.00 50.15           O
ATOM   3113  N   MET A 501     154.942 185.528 225.028  1.00 43.04           N
ATOM   3114  CA  MET A 501     154.370 184.302 225.569  1.00 43.04           C
ATOM   3115  C   MET A 501     155.283 183.096 225.376  1.00 43.04           C
ATOM   3116  O   MET A 501     155.343 182.227 226.248  1.00 43.04           O
ATOM   3117  CB  MET A 501     152.997 184.026 224.944  1.00 43.04           C
ATOM   3118  CG  MET A 501     152.331 182.792 225.527  1.00 43.04           C
ATOM   3119  SD  MET A 501     150.701 182.385 224.884  1.00 43.04           S
ATOM   3120  CE  MET A 501     151.133 181.799 223.256  1.00 43.04           C
ATOM   3121  N   HIS A 502     155.999 183.023 224.252  1.00 35.51           N
ATOM   3122  CA  HIS A 502     156.956 181.946 223.981  1.00 35.51           C
ATOM   3123  C   HIS A 502     156.275 180.576 224.055  1.00 35.51           C
ATOM   3124  O   HIS A 502     156.546 179.754 224.928  1.00 35.51           O
ATOM   3125  CB  HIS A 502     158.155 182.016 224.934  1.00 35.51           C
ATOM   3126  CG  HIS A 502     158.847 183.342 224.938  1.00 35.51           C
ATOM   3127  ND1 HIS A 502     159.102 184.052 223.786  1.00 35.51           N
ATOM   3128  CD2 HIS A 502     159.339 184.086 225.955  1.00 35.51           C
ATOM   3129  CE1 HIS A 502     159.720 185.178 224.093  1.00 35.51           C
ATOM   3130  NE2 HIS A 502     159.876 185.223 225.403  1.00 35.51           N
ATOM   3131  N   LEU A 503     155.361 180.364 223.115  1.00 31.60           N
ATOM   3132  CA  LEU A 503     154.564 179.146 223.103  1.00 31.60           C
ATOM   3133  C   LEU A 503     155.411 177.916 222.794  1.00 31.60           C
ATOM   3134  O   LEU A 503     156.264 177.933 221.905  1.00 31.60           O
ATOM   3135  CB  LEU A 503     153.443 179.270 222.075  1.00 31.60           C
ATOM   3136  CG  LEU A 503     152.497 178.081 221.948  1.00 31.60           C
ATOM   3137  CD1 LEU A 503     151.541 178.046 223.119  1.00 31.60           C
ATOM   3138  CD2 LEU A 503     151.744 178.154 220.636  1.00 31.60           C
ATOM   3139  N   LEU A 504     155.163 176.843 223.539  1.00 32.74           N
ATOM   3140  CA  LEU A 504     155.684 175.515 223.253  1.00 32.74           C
ATOM   3141  C   LEU A 504     154.565 174.681 222.638  1.00 32.74           C
ATOM   3142  O   LEU A 504     153.386 174.962 222.854  1.00 32.74           O
ATOM   3143  CB  LEU A 504     156.217 174.867 224.532  1.00 32.74           C
ATOM   3144  CG  LEU A 504     156.997 173.557 224.481  1.00 32.74           C
ATOM   3145  CD1 LEU A 504     158.280 173.716 223.699  1.00 32.74           C
ATOM   3146  CD2 LEU A 504     157.305 173.116 225.894  1.00 32.74           C
ATOM   3147  N   ILE A 505     154.928 173.714 221.795  1.00 29.05           N
ATOM   3148  CA  ILE A 505     153.917 172.974 221.037  1.00 29.05           C
ATOM   3149  C   ILE A 505     154.129 171.460 221.138  1.00 29.05           C
ATOM   3150  O   ILE A 505     153.954 170.735 220.156  1.00 29.05           O
ATOM   3151  CB  ILE A 505     153.867 173.459 219.572  1.00 29.05           C
ATOM   3152  CG1 ILE A 505     153.691 174.972 219.529  1.00 29.05           C
ATOM   3153  CG2 ILE A 505     152.639 172.929 218.849  1.00 29.05           C
ATOM   3154  CD1 ILE A 505     153.745 175.550 218.149  1.00 29.05           C
ATOM   3155  N   THR A 506     154.560 170.971 222.301  1.00 32.96           N
ATOM   3156  CA  THR A 506     154.802 169.539 222.476  1.00 32.96           C
ATOM   3157  C   THR A 506     153.577 168.701 222.102  1.00 32.96           C
ATOM   3158  O   THR A 506     152.447 169.188 222.041  1.00 32.96           O
ATOM   3159  CB  THR A 506     155.183 169.222 223.921  1.00 32.96           C
ATOM   3160  OG1 THR A 506     154.079 169.519 224.783  1.00 32.96           O
ATOM   3161  CG2 THR A 506     156.381 170.029 224.353  1.00 32.96           C
ATOM   3162  N   GLY A 507     153.823 167.412 221.854  1.00 33.49           N
ATOM   3163  CA  GLY A 507     152.778 166.473 221.511  1.00 33.49           C
ATOM   3164  C   GLY A 507     153.318 165.146 221.007  1.00 33.49           C
ATOM   3165  O   GLY A 507     154.530 164.913 220.981  1.00 33.49           O
ATOM   3166  N   PRO A 508     152.416 164.235 220.604  1.00 32.44           N
ATOM   3167  CA  PRO A 508     152.855 162.972 219.990  1.00 32.44           C
ATOM   3168  C   PRO A 508     153.385 163.151 218.575  1.00 32.44           C
ATOM   3169  O   PRO A 508     153.545 164.280 218.106  1.00 32.44           O
ATOM   3170  CB  PRO A 508     151.581 162.117 220.005  1.00 32.44           C
ATOM   3171  CG  PRO A 508     150.746 162.712 221.079  1.00 32.44           C
ATOM   3172  CD  PRO A 508     150.995 164.181 220.973  1.00 32.44           C
ATOM   3173  N   ASN A 509     153.666 162.046 217.886  1.00 30.54           N
ATOM   3174  CA  ASN A 509     154.346 162.088 216.599  1.00 30.54           C
ATOM   3175  C   ASN A 509     153.396 162.127 215.407  1.00 30.54           C
ATOM   3176  O   ASN A 509     153.859 162.060 214.265  1.00 30.54           O
ATOM   3177  CB  ASN A 509     155.284 160.888 216.465  1.00 30.54           C
ATOM   3178  CG  ASN A 509     156.622 161.121 217.124  1.00 30.54           C
ATOM   3179  OD1 ASN A 509     156.937 160.516 218.145  1.00 30.54           O
ATOM   3180  ND2 ASN A 509     157.419 162.003 216.544  1.00 30.54           N
ATOM   3181  N   GLY A 510     152.092 162.217 215.633  1.00 32.50           N
ATOM   3182  CA  GLY A 510     151.167 162.383 214.529  1.00 32.50           C
ATOM   3183  C   GLY A 510     150.013 163.306 214.853  1.00 32.50           C
ATOM   3184  O   GLY A 510     148.949 163.220 214.235  1.00 32.50           O
ATOM   3185  N   CYS A 511     150.212 164.199 215.818  1.00 32.91           N
ATOM   3186  CA  CYS A 511     149.123 164.987 216.377  1.00 32.91           C
ATOM   3187  C   CYS A 511     148.873 166.295 215.641  1.00 32.91           C
ATOM   3188  O   CYS A 511     147.934 167.013 215.997  1.00 32.91           O
ATOM   3189  CB  CYS A 511     149.404 165.288 217.846  1.00 32.91           C
ATOM   3190  SG  CYS A 511     150.993 166.072 218.102  1.00 32.91           S
ATOM   3191  N   GLY A 512     149.678 166.625 214.642  1.00 30.12           N
ATOM   3192  CA  GLY A 512     149.485 167.830 213.875  1.00 30.12           C
ATOM   3193  C   GLY A 512     150.247 169.047 214.346  1.00 30.12           C
ATOM   3194  O   GLY A 512     149.763 170.166 214.150  1.00 30.12           O
ATOM   3195  N   LYS A 513     151.415 168.873 214.970  1.00 27.80           N
ATOM   3196  CA  LYS A 513     152.215 170.030 215.355  1.00 27.80           C
ATOM   3197  C   LYS A 513     152.704 170.787 214.129  1.00 27.80           C
ATOM   3198  O   LYS A 513     152.501 172.000 214.014  1.00 27.80           O
ATOM   3199  CB  LYS A 513     153.402 169.598 216.216  1.00 27.80           C
ATOM   3200  CG  LYS A 513     153.048 168.716 217.385  1.00 27.80           C
ATOM   3201  CD  LYS A 513     154.276 168.376 218.204  1.00 27.80           C
ATOM   3202  CE  LYS A 513     155.211 167.459 217.453  1.00 27.80           C
ATOM   3203  NZ  LYS A 513     154.676 166.081 217.374  1.00 27.80           N
ATOM   3204  N   SER A 514     153.338 170.083 213.190  1.00 26.07           N
ATOM   3205  CA  SER A 514     153.850 170.746 211.998  1.00 26.07           C
ATOM   3206  C   SER A 514     152.725 171.187 211.080  1.00 26.07           C
ATOM   3207  O   SER A 514     152.866 172.186 210.372  1.00 26.07           O
ATOM   3208  CB  SER A 514     154.809 169.826 211.246  1.00 26.07           C
ATOM   3209  OG  SER A 514     155.790 169.285 212.113  1.00 26.07           O
ATOM   3210  N   SER A 515     151.606 170.462 211.075  1.00 27.07           N
ATOM   3211  CA  SER A 515     150.470 170.868 210.257  1.00 27.07           C
ATOM   3212  C   SER A 515     149.905 172.204 210.718  1.00 27.07           C
ATOM   3213  O   SER A 515     149.383 172.975 209.904  1.00 27.07           O
ATOM   3214  CB  SER A 515     149.398 169.786 210.291  1.00 27.07           C
ATOM   3215  OG  SER A 515     149.907 168.553 209.817  1.00 27.07           O
ATOM   3216  N   LEU A 516     150.011 172.503 212.013  1.00 25.10           N
ATOM   3217  CA  LEU A 516     149.642 173.828 212.496  1.00 25.10           C
ATOM   3218  C   LEU A 516     150.530 174.904 211.889  1.00 25.10           C
ATOM   3219  O   LEU A 516     150.062 176.012 211.619  1.00 25.10           O
ATOM   3220  CB  LEU A 516     149.711 173.867 214.023  1.00 25.10           C
ATOM   3221  CG  LEU A 516     149.524 175.221 214.707  1.00 25.10           C
ATOM   3222  CD1 LEU A 516     148.162 175.802 214.381  1.00 25.10           C
ATOM   3223  CD2 LEU A 516     149.703 175.090 216.205  1.00 25.10           C
ATOM   3224  N   PHE A 517     151.809 174.598 211.663  1.00 23.99           N
ATOM   3225  CA  PHE A 517     152.705 175.543 211.004  1.00 23.99           C
ATOM   3226  C   PHE A 517     152.449 175.623 209.505  1.00 23.99           C
ATOM   3227  O   PHE A 517     152.685 176.670 208.895  1.00 23.99           O
ATOM   3228  CB  PHE A 517     154.160 175.159 211.267  1.00 23.99           C
ATOM   3229  CG  PHE A 517     154.662 175.572 212.619  1.00 23.99           C
ATOM   3230  CD1 PHE A 517     153.786 175.999 213.599  1.00 23.99           C
ATOM   3231  CD2 PHE A 517     156.013 175.537 212.908  1.00 23.99           C
ATOM   3232  CE1 PHE A 517     154.245 176.381 214.838  1.00 23.99           C
ATOM   3233  CE2 PHE A 517     156.477 175.919 214.149  1.00 23.99           C
ATOM   3234  CZ  PHE A 517     155.590 176.340 215.115  1.00 23.99           C
ATOM   3235  N   ARG A 518     151.997 174.525 208.897  1.00 23.13           N
ATOM   3236  CA  ARG A 518     151.504 174.591 207.522  1.00 23.13           C
ATOM   3237  C   ARG A 518     150.322 175.543 207.413  1.00 23.13           C
ATOM   3238  O   ARG A 518     150.242 176.344 206.476  1.00 23.13           O
ATOM   3239  CB  ARG A 518     151.090 173.207 207.016  1.00 23.13           C
ATOM   3240  CG  ARG A 518     152.178 172.324 206.416  1.00 23.13           C
ATOM   3241  CD  ARG A 518     153.075 171.737 207.466  1.00 23.13           C
ATOM   3242  NE  ARG A 518     153.985 170.729 206.937  1.00 23.13           N
ATOM   3243  CZ  ARG A 518     153.709 169.430 206.898  1.00 23.13           C
ATOM   3244  NH1 ARG A 518     152.554 168.982 207.364  1.00 23.13           N
ATOM   3245  NH2 ARG A 518     154.594 168.578 206.403  1.00 23.13           N
ATOM   3246  N   ILE A 519     149.386 175.460 208.358  1.00 24.78           N
ATOM   3247  CA  ILE A 519     148.205 176.319 208.318  1.00 24.78           C
ATOM   3248  C   ILE A 519     148.585 177.766 208.613  1.00 24.78           C
ATOM   3249  O   ILE A 519     148.115 178.696 207.947  1.00 24.78           O
ATOM   3250  CB  ILE A 519     147.134 175.802 209.294  1.00 24.78           C
ATOM   3251  CG1 ILE A 519     146.489 174.530 208.747  1.00 24.78           C
ATOM   3252  CG2 ILE A 519     146.080 176.866 209.548  1.00 24.78           C
ATOM   3253  CD1 ILE A 519     145.295 174.068 209.536  1.00 24.78           C
ATOM   3254  N   LEU A 520     149.438 177.978 209.617  1.00 25.16           N
ATOM   3255  CA  LEU A 520     149.858 179.330 209.973  1.00 25.16           C
ATOM   3256  C   LEU A 520     150.630 179.987 208.837  1.00 25.16           C
ATOM   3257  O   LEU A 520     150.350 181.129 208.459  1.00 25.16           O
ATOM   3258  CB  LEU A 520     150.709 179.295 211.242  1.00 25.16           C
ATOM   3259  CG  LEU A 520     149.986 179.137 212.578  1.00 25.16           C
ATOM   3260  CD1 LEU A 520     150.972 179.205 213.725  1.00 25.16           C
ATOM   3261  CD2 LEU A 520     148.927 180.202 212.732  1.00 25.16           C
ATOM   3262  N   GLY A 521     151.596 179.275 208.269  1.00 23.01           N
ATOM   3263  CA  GLY A 521     152.465 179.832 207.257  1.00 23.01           C
ATOM   3264  C   GLY A 521     151.867 179.956 205.881  1.00 23.01           C
ATOM   3265  O   GLY A 521     152.574 180.329 204.942  1.00 23.01           O
ATOM   3266  N   GLY A 522     150.582 179.652 205.726  1.00 22.36           N
ATOM   3267  CA  GLY A 522     149.945 179.685 204.431  1.00 22.36           C
ATOM   3268  C   GLY A 522     150.176 178.457 203.586  1.00 22.36           C
ATOM   3269  O   GLY A 522     149.671 178.398 202.459  1.00 22.36           O
ATOM   3270  N   LEU A 523     150.926 177.478 204.093  1.00 21.65           N
ATOM   3271  CA  LEU A 523     151.180 176.262 203.332  1.00 21.65           C
ATOM   3272  C   LEU A 523     149.885 175.510 203.059  1.00 21.65           C
ATOM   3273  O   LEU A 523     149.654 175.041 201.939  1.00 21.65           O
ATOM   3274  CB  LEU A 523     152.169 175.373 204.089  1.00 21.65           C
ATOM   3275  CG  LEU A 523     153.682 175.607 203.997  1.00 21.65           C
ATOM   3276  CD1 LEU A 523     154.191 175.265 202.627  1.00 21.65           C
ATOM   3277  CD2 LEU A 523     154.072 177.027 204.365  1.00 21.65           C
ATOM   3278  N   TRP A 524     149.018 175.397 204.073  1.00 27.02           N
ATOM   3279  CA  TRP A 524     147.727 174.736 203.985  1.00 27.02           C
ATOM   3280  C   TRP A 524     146.598 175.734 204.225  1.00 27.02           C
ATOM   3281  O   TRP A 524     146.752 176.676 205.008  1.00 27.02           O
ATOM   3282  CB  TRP A 524     147.613 173.601 205.008  1.00 27.02           C
ATOM   3283  CG  TRP A 524     148.413 172.392 204.659  1.00 27.02           C
ATOM   3284  CD1 TRP A 524     149.204 172.221 203.564  1.00 27.02           C
ATOM   3285  CD2 TRP A 524     148.502 171.179 205.411  1.00 27.02           C
ATOM   3286  NE1 TRP A 524     149.782 170.978 203.587  1.00 27.02           N
ATOM   3287  CE2 TRP A 524     149.366 170.317 204.712  1.00 27.02           C
ATOM   3288  CE3 TRP A 524     147.935 170.737 206.609  1.00 27.02           C
ATOM   3289  CZ2 TRP A 524     149.677 169.043 205.169  1.00 27.02           C
ATOM   3290  CZ3 TRP A 524     148.243 169.470 207.059  1.00 27.02           C
ATOM   3291  CH2 TRP A 524     149.106 168.638 206.342  1.00 27.02           C
ATOM   3292  N   PRO A 525     145.455 175.559 203.570  1.00 32.40           N
ATOM   3293  CA  PRO A 525     144.341 176.487 203.775  1.00 32.40           C
ATOM   3294  C   PRO A 525     143.682 176.282 205.128  1.00 32.40           C
ATOM   3295  O   PRO A 525     143.820 175.241 205.773  1.00 32.40           O
ATOM   3296  CB  PRO A 525     143.374 176.152 202.636  1.00 32.40           C
ATOM   3297  CG  PRO A 525     143.728 174.787 202.214  1.00 32.40           C
ATOM   3298  CD  PRO A 525     145.174 174.574 202.515  1.00 32.40           C
ATOM   3299  N   THR A 526     142.959 177.310 205.558  1.00 38.05           N
ATOM   3300  CA  THR A 526     142.158 177.261 206.772  1.00 38.05           C
ATOM   3301  C   THR A 526     140.748 176.825 206.396  1.00 38.05           C
ATOM   3302  O   THR A 526     140.073 177.507 205.620  1.00 38.05           O
ATOM   3303  CB  THR A 526     142.133 178.621 207.469  1.00 38.05           C
ATOM   3304  OG1 THR A 526     143.470 179.023 207.785  1.00 38.05           O
ATOM   3305  CG2 THR A 526     141.328 178.546 208.747  1.00 38.05           C
ATOM   3306  N   TYR A 527     140.310 175.692 206.937  1.00 42.26           N
ATOM   3307  CA  TYR A 527     139.007 175.126 206.616  1.00 42.26           C
ATOM   3308  C   TYR A 527     137.938 175.485 207.638  1.00 42.26           C
ATOM   3309  O   TYR A 527     136.811 174.990 207.539  1.00 42.26           O
ATOM   3310  CB  TYR A 527     139.108 173.605 206.498  1.00 42.26           C
ATOM   3311  CG  TYR A 527     139.987 173.115 205.371  1.00 42.26           C
ATOM   3312  CD1 TYR A 527     139.515 173.063 204.071  1.00 42.26           C
ATOM   3313  CD2 TYR A 527     141.285 172.691 205.612  1.00 42.26           C
ATOM   3314  CE1 TYR A 527     140.312 172.611 203.044  1.00 42.26           C
ATOM   3315  CE2 TYR A 527     142.089 172.238 204.590  1.00 42.26           C
ATOM   3316  CZ  TYR A 527     141.596 172.200 203.308  1.00 42.26           C
ATOM   3317  OH  TYR A 527     142.392 171.748 202.281  1.00 42.26           O
ATOM   3318  N   GLY A 528     138.259 176.328 208.614  1.00 42.13           N
ATOM   3319  CA  GLY A 528     137.374 176.522 209.745  1.00 42.13           C
ATOM   3320  C   GLY A 528     137.129 177.954 210.162  1.00 42.13           C
ATOM   3321  O   GLY A 528     136.586 178.753 209.398  1.00 42.13           O
ATOM   3322  N   GLY A 529     137.501 178.276 211.396  1.00 41.79           N
ATOM   3323  CA  GLY A 529     137.224 179.575 211.976  1.00 41.79           C
ATOM   3324  C   GLY A 529     138.130 180.660 211.443  1.00 41.79           C
ATOM   3325  O   GLY A 529     138.490 180.681 210.261  1.00 41.79           O
ATOM   3326  N   VAL A 530     138.506 181.579 212.323  1.00 42.67           N
ATOM   3327  CA  VAL A 530     139.233 182.781 211.935  1.00 42.67           C
ATOM   3328  C   VAL A 530     140.680 182.663 212.387  1.00 42.67           C
ATOM   3329  O   VAL A 530     140.967 182.214 213.508  1.00 42.67           O
ATOM   3330  CB  VAL A 530     138.574 184.042 212.521  1.00 42.67           C
ATOM   3331  CG1 VAL A 530     139.147 185.288 211.870  1.00 42.67           C
ATOM   3332  CG2 VAL A 530     137.067 183.981 212.348  1.00 42.67           C
ATOM   3333  N   LEU A 531     141.600 183.061 211.510  1.00 41.57           N
ATOM   3334  CA  LEU A 531     143.029 183.015 211.803  1.00 41.57           C
ATOM   3335  C   LEU A 531     143.586 184.432 211.746  1.00 41.57           C
ATOM   3336  O   LEU A 531     143.794 184.977 210.659  1.00 41.57           O
ATOM   3337  CB  LEU A 531     143.750 182.095 210.821  1.00 41.57           C
ATOM   3338  CG  LEU A 531     145.267 181.998 210.943  1.00 41.57           C
ATOM   3339  CD1 LEU A 531     145.638 181.531 212.333  1.00 41.57           C
ATOM   3340  CD2 LEU A 531     145.814 181.050 209.894  1.00 41.57           C
ATOM   3341  N   TYR A 532     143.811 185.035 212.911  1.00 42.61           N
ATOM   3342  CA  TYR A 532     144.401 186.364 213.002  1.00 42.61           C
ATOM   3343  C   TYR A 532     145.917 186.224 213.051  1.00 42.61           C
ATOM   3344  O   TYR A 532     146.458 185.618 213.982  1.00 42.61           O
ATOM   3345  CB  TYR A 532     143.901 187.109 214.239  1.00 42.61           C
ATOM   3346  CG  TYR A 532     142.399 187.240 214.344  1.00 42.61           C
ATOM   3347  CD1 TYR A 532     141.631 186.226 214.891  1.00 42.61           C
ATOM   3348  CD2 TYR A 532     141.751 188.384 213.904  1.00 42.61           C
ATOM   3349  CE1 TYR A 532     140.262 186.343 214.995  1.00 42.61           C
ATOM   3350  CE2 TYR A 532     140.381 188.509 214.001  1.00 42.61           C
ATOM   3351  CZ  TYR A 532     139.641 187.486 214.548  1.00 42.61           C
ATOM   3352  OH  TYR A 532     138.275 187.604 214.648  1.00 42.61           O
ATOM   3353  N   LYS A 533     146.594 186.795 212.063  1.00 41.10           N
ATOM   3354  CA  LYS A 533     148.027 186.635 211.900  1.00 41.10           C
ATOM   3355  C   LYS A 533     148.698 187.981 211.686  1.00 41.10           C
ATOM   3356  O   LYS A 533     148.076 188.916 211.175  1.00 41.10           O
ATOM   3357  CB  LYS A 533     148.346 185.730 210.703  1.00 41.10           C
ATOM   3358  CG  LYS A 533     148.722 184.312 211.061  1.00 41.10           C
ATOM   3359  CD  LYS A 533     148.620 183.418 209.844  1.00 41.10           C
ATOM   3360  CE  LYS A 533     149.199 184.097 208.615  1.00 41.10           C
ATOM   3361  NZ  LYS A 533     149.386 183.139 207.492  1.00 41.10           N
ATOM   3362  N   PRO A 534     149.964 188.106 212.068  1.00 41.33           N
ATOM   3363  CA  PRO A 534     150.756 189.261 211.646  1.00 41.33           C
ATOM   3364  C   PRO A 534     150.999 189.215 210.148  1.00 41.33           C
ATOM   3365  O   PRO A 534     150.658 188.219 209.491  1.00 41.33           O
ATOM   3366  CB  PRO A 534     152.065 189.096 212.436  1.00 41.33           C
ATOM   3367  CG  PRO A 534     151.712 188.218 213.582  1.00 41.33           C
ATOM   3368  CD  PRO A 534     150.676 187.282 213.057  1.00 41.33           C
ATOM   3369  N   PRO A 535     151.565 190.269 209.563  1.00 44.13           N
ATOM   3370  CA  PRO A 535     151.873 190.250 208.123  1.00 44.13           C
ATOM   3371  C   PRO A 535     152.801 189.101 207.767  1.00 44.13           C
ATOM   3372  O   PRO A 535     153.345 188.432 208.658  1.00 44.13           O
ATOM   3373  CB  PRO A 535     152.554 191.609 207.885  1.00 44.13           C
ATOM   3374  CG  PRO A 535     152.787 192.197 209.249  1.00 44.13           C
ATOM   3375  CD  PRO A 535     151.743 191.613 210.131  1.00 44.13           C
ATOM   3376  N   PRO A 536     152.975 188.815 206.473  1.00 46.24           N
ATOM   3377  CA  PRO A 536     153.918 187.756 206.079  1.00 46.24           C
ATOM   3378  C   PRO A 536     155.309 187.920 206.669  1.00 46.24           C
ATOM   3379  O   PRO A 536     155.931 186.924 207.055  1.00 46.24           O
ATOM   3380  CB  PRO A 536     153.942 187.884 204.552  1.00 46.24           C
ATOM   3381  CG  PRO A 536     152.600 188.490 204.185  1.00 46.24           C
ATOM   3382  CD  PRO A 536     151.939 189.005 205.446  1.00 46.24           C
ATOM   3383  N   GLN A 537     155.817 189.147 206.749  1.00 43.82           N
ATOM   3384  CA  GLN A 537     157.083 189.391 207.419  1.00 43.82           C
ATOM   3385  C   GLN A 537     156.868 189.399 208.931  1.00 43.82           C
ATOM   3386  O   GLN A 537     155.788 189.072 209.428  1.00 43.82           O
ATOM   3387  CB  GLN A 537     157.707 190.695 206.928  1.00 43.82           C
ATOM   3388  CG  GLN A 537     157.000 191.951 207.401  1.00 43.82           C
ATOM   3389  CD  GLN A 537     155.939 192.419 206.428  1.00 43.82           C
ATOM   3390  OE1 GLN A 537     155.663 191.757 205.427  1.00 43.82           O
ATOM   3391  NE2 GLN A 537     155.338 193.567 206.714  1.00 43.82           N
ATOM   3392  N   ARG A 538     157.923 189.740 209.673  1.00 39.70           N
ATOM   3393  CA  ARG A 538     157.906 189.754 211.135  1.00 39.70           C
ATOM   3394  C   ARG A 538     157.790 188.342 211.698  1.00 39.70           C
ATOM   3395  O   ARG A 538     157.823 188.152 212.917  1.00 39.70           O
ATOM   3396  CB  ARG A 538     156.766 190.629 211.673  1.00 39.70           C
ATOM   3397  CG  ARG A 538     156.906 192.119 211.394  1.00 39.70           C
ATOM   3398  CD  ARG A 538     157.929 192.775 212.312  1.00 39.70           C
ATOM   3399  NE  ARG A 538     159.299 192.575 211.854  1.00 39.70           N
ATOM   3400  CZ  ARG A 538     160.369 192.678 212.634  1.00 39.70           C
ATOM   3401  NH1 ARG A 538     160.228 192.983 213.916  1.00 39.70           N
ATOM   3402  NH2 ARG A 538     161.578 192.478 212.132  1.00 39.70           N
ATOM   3403  N   MET A 539     157.662 187.349 210.822  1.00 35.44           N
ATOM   3404  CA  MET A 539     157.525 185.954 211.215  1.00 35.44           C
ATOM   3405  C   MET A 539     158.501 185.113 210.412  1.00 35.44           C
ATOM   3406  O   MET A 539     158.514 185.178 209.180  1.00 35.44           O
ATOM   3407  CB  MET A 539     156.093 185.455 210.999  1.00 35.44           C
ATOM   3408  CG  MET A 539     155.086 186.035 211.972  1.00 35.44           C
ATOM   3409  SD  MET A 539     153.454 185.298 211.809  1.00 35.44           S
ATOM   3410  CE  MET A 539     153.436 184.922 210.062  1.00 35.44           C
ATOM   3411  N   PHE A 540     159.312 184.323 211.110  1.00 27.34           N
ATOM   3412  CA  PHE A 540     160.291 183.447 210.483  1.00 27.34           C
ATOM   3413  C   PHE A 540     159.959 182.007 210.838  1.00 27.34           C
ATOM   3414  O   PHE A 540     159.827 181.673 212.019  1.00 27.34           O
ATOM   3415  CB  PHE A 540     161.712 183.797 210.930  1.00 27.34           C
ATOM   3416  CG  PHE A 540     162.775 183.216 210.050  1.00 27.34           C
ATOM   3417  CD1 PHE A 540     162.964 183.694 208.767  1.00 27.34           C
ATOM   3418  CD2 PHE A 540     163.566 182.175 210.492  1.00 27.34           C
ATOM   3419  CE1 PHE A 540     163.929 183.157 207.951  1.00 27.34           C
ATOM   3420  CE2 PHE A 540     164.531 181.631 209.676  1.00 27.34           C
ATOM   3421  CZ  PHE A 540     164.715 182.126 208.405  1.00 27.34           C
ATOM   3422  N   TYR A 541     159.825 181.161 209.821  1.00 24.59           N
ATOM   3423  CA  TYR A 541     159.558 179.741 210.002  1.00 24.59           C
ATOM   3424  C   TYR A 541     160.817 178.939 209.709  1.00 24.59           C
ATOM   3425  O   TYR A 541     161.417 179.088 208.640  1.00 24.59           O
ATOM   3426  CB  TYR A 541     158.424 179.267 209.092  1.00 24.59           C
ATOM   3427  CG  TYR A 541     157.095 179.940 209.329  1.00 24.59           C
ATOM   3428  CD1 TYR A 541     156.800 181.163 208.749  1.00 24.59           C
ATOM   3429  CD2 TYR A 541     156.129 179.342 210.122  1.00 24.59           C
ATOM   3430  CE1 TYR A 541     155.585 181.776 208.960  1.00 24.59           C
ATOM   3431  CE2 TYR A 541     154.913 179.947 210.337  1.00 24.59           C
ATOM   3432  CZ  TYR A 541     154.646 181.164 209.754  1.00 24.59           C
ATOM   3433  OH  TYR A 541     153.432 181.770 209.968  1.00 24.59           O
ATOM   3434  N   ILE A 542     161.209 178.093 210.654  1.00 24.29           N
ATOM   3435  CA  ILE A 542     162.277 177.120 210.468  1.00 24.29           C
ATOM   3436  C   ILE A 542     161.624 175.745 210.342  1.00 24.29           C
ATOM   3437  O   ILE A 542     161.033 175.251 211.313  1.00 24.29           O
ATOM   3438  CB  ILE A 542     163.289 177.154 211.620  1.00 24.29           C
ATOM   3439  CG1 ILE A 542     164.086 178.455 211.589  1.00 24.29           C
ATOM   3440  CG2 ILE A 542     164.234 175.974 211.536  1.00 24.29           C
ATOM   3441  CD1 ILE A 542     164.882 178.704 212.844  1.00 24.29           C
ATOM   3442  N   PRO A 543     161.683 175.101 209.178  1.00 22.20           N
ATOM   3443  CA  PRO A 543     160.998 173.812 209.013  1.00 22.20           C
ATOM   3444  C   PRO A 543     161.678 172.673 209.758  1.00 22.20           C
ATOM   3445  O   PRO A 543     162.742 172.855 210.356  1.00 22.20           O
ATOM   3446  CB  PRO A 543     161.038 173.593 207.497  1.00 22.20           C
ATOM   3447  CG  PRO A 543     162.225 174.368 207.050  1.00 22.20           C
ATOM   3448  CD  PRO A 543     162.248 175.587 207.910  1.00 22.20           C
ATOM   3449  N   GLN A 544     161.064 171.490 209.729  1.00 23.79           N
ATOM   3450  CA  GLN A 544     161.623 170.338 210.421  1.00 23.79           C
ATOM   3451  C   GLN A 544     162.793 169.715 209.673  1.00 23.79           C
ATOM   3452  O   GLN A 544     163.651 169.087 210.303  1.00 23.79           O
ATOM   3453  CB  GLN A 544     160.535 169.289 210.650  1.00 23.79           C
ATOM   3454  CG  GLN A 544     160.933 168.187 211.607  1.00 23.79           C
ATOM   3455  CD  GLN A 544     159.759 167.349 212.047  1.00 23.79           C
ATOM   3456  OE1 GLN A 544     158.646 167.514 211.555  1.00 23.79           O
ATOM   3457  NE2 GLN A 544     160.001 166.436 212.976  1.00 23.79           N
ATOM   3458  N   ARG A 545     162.854 169.879 208.356  1.00 24.32           N
ATOM   3459  CA  ARG A 545     163.940 169.356 207.549  1.00 24.32           C
ATOM   3460  C   ARG A 545     164.914 170.471 207.213  1.00 24.32           C
ATOM   3461  O   ARG A 545     164.493 171.505 206.678  1.00 24.32           O
ATOM   3462  CB  ARG A 545     163.399 168.737 206.260  1.00 24.32           C
ATOM   3463  CG  ARG A 545     163.135 167.249 206.334  1.00 24.32           C
ATOM   3464  CD  ARG A 545     162.485 166.757 205.057  1.00 24.32           C
ATOM   3465  NE  ARG A 545     161.031 166.855 205.118  1.00 24.32           N
ATOM   3466  CZ  ARG A 545     160.233 166.799 204.058  1.00 24.32           C
ATOM   3467  NH1 ARG A 545     158.920 166.897 204.208  1.00 24.32           N
ATOM   3468  NH2 ARG A 545     160.747 166.645 202.847  1.00 24.32           N
ATOM   3469  N   PRO A 546     166.201 170.318 207.518  1.00 25.11           N
ATOM   3470  CA  PRO A 546     167.162 171.377 207.188  1.00 25.11           C
ATOM   3471  C   PRO A 546     167.245 171.597 205.685  1.00 25.11           C
ATOM   3472  O   PRO A 546     167.144 170.658 204.894  1.00 25.11           O
ATOM   3473  CB  PRO A 546     168.485 170.849 207.756  1.00 25.11           C
ATOM   3474  CG  PRO A 546     168.291 169.381 207.881  1.00 25.11           C
ATOM   3475  CD  PRO A 546     166.843 169.173 208.181  1.00 25.11           C
ATOM   3476  N   TYR A 547     167.425 172.857 205.297  1.00 24.29           N
ATOM   3477  CA  TYR A 547     167.506 173.237 203.895  1.00 24.29           C
ATOM   3478  C   TYR A 547     168.752 174.075 203.664  1.00 24.29           C
ATOM   3479  O   TYR A 547     168.968 175.070 204.359  1.00 24.29           O
ATOM   3480  CB  TYR A 547     166.266 174.017 203.452  1.00 24.29           C
ATOM   3481  CG  TYR A 547     166.334 174.458 202.011  1.00 24.29           C
ATOM   3482  CD1 TYR A 547     166.371 173.528 200.985  1.00 24.29           C
ATOM   3483  CD2 TYR A 547     166.383 175.801 201.678  1.00 24.29           C
ATOM   3484  CE1 TYR A 547     166.447 173.924 199.671  1.00 24.29           C
ATOM   3485  CE2 TYR A 547     166.457 176.203 200.366  1.00 24.29           C
ATOM   3486  CZ  TYR A 547     166.487 175.261 199.365  1.00 24.29           C
ATOM   3487  OH  TYR A 547     166.561 175.656 198.050  1.00 24.29           O
ATOM   3488  N   MET A 548     169.564 173.669 202.690  1.00 24.73           N
ATOM   3489  CA  MET A 548     170.730 174.427 202.254  1.00 24.73           C
ATOM   3490  C   MET A 548     170.534 174.806 200.795  1.00 24.73           C
ATOM   3491  O   MET A 548     170.161 173.957 199.980  1.00 24.73           O
ATOM   3492  CB  MET A 548     172.016 173.620 202.432  1.00 24.73           C
ATOM   3493  CG  MET A 548     172.231 173.100 203.836  1.00 24.73           C
ATOM   3494  SD  MET A 548     173.052 174.300 204.893  1.00 24.73           S
ATOM   3495  CE  MET A 548     171.797 174.529 206.144  1.00 24.73           C
ATOM   3496  N   SER A 549     170.773 176.072 200.468  1.00 23.77           N
ATOM   3497  CA  SER A 549     170.596 176.537 199.101  1.00 23.77           C
ATOM   3498  C   SER A 549     171.880 176.327 198.300  1.00 23.77           C
ATOM   3499  O   SER A 549     172.907 175.878 198.815  1.00 23.77           O
ATOM   3500  CB  SER A 549     170.178 178.004 199.090  1.00 23.77           C
ATOM   3501  OG  SER A 549     171.241 178.841 199.506  1.00 23.77           O
ATOM   3502  N   VAL A 550     171.816 176.662 197.013  1.00 24.25           N
ATOM   3503  CA  VAL A 550     172.953 176.522 196.108  1.00 24.25           C
ATOM   3504  C   VAL A 550     173.691 177.857 196.098  1.00 24.25           C
ATOM   3505  O   VAL A 550     173.290 178.800 195.415  1.00 24.25           O
ATOM   3506  CB  VAL A 550     172.510 176.109 194.704  1.00 24.25           C
ATOM   3507  CG1 VAL A 550     173.701 176.062 193.766  1.00 24.25           C
ATOM   3508  CG2 VAL A 550     171.814 174.764 194.747  1.00 24.25           C
ATOM   3509  N   GLY A 551     174.774 177.937 196.857  1.00 26.52           N
ATOM   3510  CA  GLY A 551     175.522 179.174 196.940  1.00 26.52           C
ATOM   3511  C   GLY A 551     176.678 179.041 197.901  1.00 26.52           C
ATOM   3512  O   GLY A 551     177.067 177.935 198.276  1.00 26.52           O
ATOM   3513  N   SER A 552     177.225 180.186 198.298  1.00 28.44           N
ATOM   3514  CA  SER A 552     178.347 180.222 199.218  1.00 28.44           C
ATOM   3515  C   SER A 552     177.850 180.204 200.662  1.00 28.44           C
ATOM   3516  O   SER A 552     176.649 180.195 200.932  1.00 28.44           O
ATOM   3517  CB  SER A 552     179.215 181.449 198.950  1.00 28.44           C
ATOM   3518  OG  SER A 552     178.428 182.620 198.840  1.00 28.44           O
ATOM   3519  N   LEU A 553     178.794 180.201 201.606  1.00 30.07           N
ATOM   3520  CA  LEU A 553     178.437 180.230 203.021  1.00 30.07           C
ATOM   3521  C   LEU A 553     177.672 181.501 203.370  1.00 30.07           C
ATOM   3522  O   LEU A 553     176.707 181.466 204.148  1.00 30.07           O
ATOM   3523  CB  LEU A 553     179.700 180.110 203.873  1.00 30.07           C
ATOM   3524  CG  LEU A 553     179.532 180.078 205.391  1.00 30.07           C
ATOM   3525  CD1 LEU A 553     178.755 178.847 205.819  1.00 30.07           C
ATOM   3526  CD2 LEU A 553     180.886 180.121 206.070  1.00 30.07           C
ATOM   3527  N   ARG A 554     178.095 182.635 202.808  1.00 31.90           N
ATOM   3528  CA  ARG A 554     177.366 183.882 203.005  1.00 31.90           C
ATOM   3529  C   ARG A 554     175.942 183.771 202.480  1.00 31.90           C
ATOM   3530  O   ARG A 554     175.009 184.315 203.079  1.00 31.90           O
ATOM   3531  CB  ARG A 554     178.104 185.028 202.318  1.00 31.90           C
ATOM   3532  CG  ARG A 554     177.509 186.399 202.562  1.00 31.90           C
ATOM   3533  CD  ARG A 554     177.728 187.305 201.365  1.00 31.90           C
ATOM   3534  NE  ARG A 554     179.137 187.643 201.192  1.00 31.90           N
ATOM   3535  CZ  ARG A 554     179.874 187.260 200.155  1.00 31.90           C
ATOM   3536  NH1 ARG A 554     179.335 186.528 199.190  1.00 31.90           N
ATOM   3537  NH2 ARG A 554     181.150 187.612 200.080  1.00 31.90           N
ATOM   3538  N   ASP A 555     175.753 183.069 201.362  1.00 28.34           N
ATOM   3539  CA  ASP A 555     174.418 182.870 200.818  1.00 28.34           C
ATOM   3540  C   ASP A 555     173.567 181.935 201.665  1.00 28.34           C
ATOM   3541  O   ASP A 555     172.342 181.962 201.534  1.00 28.34           O
ATOM   3542  CB  ASP A 555     174.504 182.331 199.391  1.00 28.34           C
ATOM   3543  CG  ASP A 555     174.976 183.376 198.397  1.00 28.34           C
ATOM   3544  OD1 ASP A 555     174.872 184.582 198.701  1.00 28.34           O
ATOM   3545  OD2 ASP A 555     175.451 182.992 197.309  1.00 28.34           O
ATOM   3546  N   GLN A 556     174.174 181.109 202.515  1.00 25.99           N
ATOM   3547  CA  GLN A 556     173.416 180.248 203.414  1.00 25.99           C
ATOM   3548  C   GLN A 556     173.120 180.899 204.753  1.00 25.99           C
ATOM   3549  O   GLN A 556     172.133 180.536 205.397  1.00 25.99           O
ATOM   3550  CB  GLN A 556     174.156 178.927 203.662  1.00 25.99           C
ATOM   3551  CG  GLN A 556     174.748 178.296 202.425  1.00 25.99           C
ATOM   3552  CD  GLN A 556     173.699 177.732 201.496  1.00 25.99           C
ATOM   3553  OE1 GLN A 556     172.529 177.620 201.855  1.00 25.99           O
ATOM   3554  NE2 GLN A 556     174.110 177.381 200.287  1.00 25.99           N
ATOM   3555  N   VAL A 557     173.957 181.837 205.198  1.00 27.28           N
ATOM   3556  CA  VAL A 557     173.651 182.557 206.428  1.00 27.28           C
ATOM   3557  C   VAL A 557     172.481 183.515 206.238  1.00 27.28           C
ATOM   3558  O   VAL A 557     171.801 183.864 207.209  1.00 27.28           O
ATOM   3559  CB  VAL A 557     174.911 183.293 206.924  1.00 27.28           C
ATOM   3560  CG1 VAL A 557     174.627 184.094 208.184  1.00 27.28           C
ATOM   3561  CG2 VAL A 557     176.023 182.297 207.177  1.00 27.28           C
ATOM   3562  N   ILE A 558     172.199 183.921 205.001  1.00 27.69           N
ATOM   3563  CA  ILE A 558     171.206 184.954 204.728  1.00 27.69           C
ATOM   3564  C   ILE A 558     170.154 184.455 203.743  1.00 27.69           C
ATOM   3565  O   ILE A 558     169.462 185.262 203.114  1.00 27.69           O
ATOM   3566  CB  ILE A 558     171.889 186.230 204.196  1.00 27.69           C
ATOM   3567  CG1 ILE A 558     172.341 186.044 202.748  1.00 27.69           C
ATOM   3568  CG2 ILE A 558     173.092 186.594 205.041  1.00 27.69           C
ATOM   3569  CD1 ILE A 558     172.957 187.273 202.145  1.00 27.69           C
ATOM   3570  N   TYR A 559     169.984 183.127 203.649  1.00 25.56           N
ATOM   3571  CA  TYR A 559     169.381 182.449 202.498  1.00 25.56           C
ATOM   3572  C   TYR A 559     168.204 183.192 201.867  1.00 25.56           C
ATOM   3573  O   TYR A 559     168.260 183.473 200.663  1.00 25.56           O
ATOM   3574  CB  TYR A 559     168.946 181.024 202.863  1.00 25.56           C
ATOM   3575  CG  TYR A 559     167.877 180.468 201.942  1.00 25.56           C
ATOM   3576  CD1 TYR A 559     168.070 180.406 200.569  1.00 25.56           C
ATOM   3577  CD2 TYR A 559     166.667 180.027 202.446  1.00 25.56           C
ATOM   3578  CE1 TYR A 559     167.093 179.918 199.732  1.00 25.56           C
ATOM   3579  CE2 TYR A 559     165.686 179.532 201.615  1.00 25.56           C
ATOM   3580  CZ  TYR A 559     165.904 179.481 200.261  1.00 25.56           C
ATOM   3581  OH  TYR A 559     164.927 178.986 199.432  1.00 25.56           O
ATOM   3582  N   PRO A 560     167.124 183.517 202.594  1.00 27.34           N
ATOM   3583  CA  PRO A 560     166.002 184.193 201.916  1.00 27.34           C
ATOM   3584  C   PRO A 560     166.405 185.512 201.278  1.00 27.34           C
ATOM   3585  O   PRO A 560     165.860 185.885 200.233  1.00 27.34           O
ATOM   3586  CB  PRO A 560     164.967 184.386 203.034  1.00 27.34           C
ATOM   3587  CG  PRO A 560     165.383 183.505 204.135  1.00 27.34           C
ATOM   3588  CD  PRO A 560     166.853 183.307 204.027  1.00 27.34           C
ATOM   3589  N   ASP A 561     167.358 186.220 201.875  1.00 31.11           N
ATOM   3590  CA  ASP A 561     167.895 187.437 201.294  1.00 31.11           C
ATOM   3591  C   ASP A 561     168.949 187.105 200.242  1.00 31.11           C
ATOM   3592  O   ASP A 561     169.398 185.966 200.105  1.00 31.11           O
ATOM   3593  CB  ASP A 561     168.498 188.329 202.376  1.00 31.11           C
ATOM   3594  CG  ASP A 561     167.514 189.339 202.913  1.00 31.11           C
ATOM   3595  OD1 ASP A 561     166.443 189.511 202.298  1.00 31.11           O
ATOM   3596  OD2 ASP A 561     167.813 189.970 203.946  1.00 31.11           O
ATOM   3597  N   SER A 562     169.346 188.124 199.493  1.00 35.23           N
ATOM   3598  CA  SER A 562     170.438 188.029 198.537  1.00 35.23           C
ATOM   3599  C   SER A 562     171.540 188.997 198.962  1.00 35.23           C
ATOM   3600  O   SER A 562     171.469 189.623 200.022  1.00 35.23           O
ATOM   3601  CB  SER A 562     169.942 188.312 197.119  1.00 35.23           C
ATOM   3602  OG  SER A 562     169.381 189.608 197.024  1.00 35.23           O
ATOM   3603  N   VAL A 563     172.577 189.108 198.131  1.00 38.35           N
ATOM   3604  CA  VAL A 563     173.633 190.074 198.414  1.00 38.35           C
ATOM   3605  C   VAL A 563     173.121 191.497 198.221  1.00 38.35           C
ATOM   3606  O   VAL A 563     173.487 192.407 198.972  1.00 38.35           O
ATOM   3607  CB  VAL A 563     174.880 189.779 197.560  1.00 38.35           C
ATOM   3608  CG1 VAL A 563     175.432 188.408 197.902  1.00 38.35           C
ATOM   3609  CG2 VAL A 563     174.553 189.852 196.079  1.00 38.35           C
ATOM   3610  N   GLU A 564     172.260 191.712 197.224  1.00 40.10           N
ATOM   3611  CA  GLU A 564     171.648 193.026 197.048  1.00 40.10           C
ATOM   3612  C   GLU A 564     170.777 193.384 198.245  1.00 40.10           C
ATOM   3613  O   GLU A 564     170.845 194.503 198.765  1.00 40.10           O
ATOM   3614  CB  GLU A 564     170.829 193.057 195.758  1.00 40.10           C
ATOM   3615  CG  GLU A 564     171.652 192.945 194.485  1.00 40.10           C
ATOM   3616  CD  GLU A 564     171.999 191.511 194.135  1.00 40.10           C
ATOM   3617  OE1 GLU A 564     171.545 190.595 194.851  1.00 40.10           O
ATOM   3618  OE2 GLU A 564     172.725 191.300 193.142  1.00 40.10           O
ATOM   3619  N   ASP A 565     169.951 192.438 198.699  1.00 38.42           N
ATOM   3620  CA  ASP A 565     169.154 192.658 199.901  1.00 38.42           C
ATOM   3621  C   ASP A 565     170.043 192.801 201.127  1.00 38.42           C
ATOM   3622  O   ASP A 565     169.712 193.545 202.057  1.00 38.42           O
ATOM   3623  CB  ASP A 565     168.163 191.512 200.097  1.00 38.42           C
ATOM   3624  CG  ASP A 565     167.231 191.339 198.918  1.00 38.42           C
ATOM   3625  OD1 ASP A 565     166.023 191.606 199.071  1.00 38.42           O
ATOM   3626  OD2 ASP A 565     167.706 190.933 197.838  1.00 38.42           O
ATOM   3627  N   MET A 566     171.166 192.081 201.154  1.00 39.85           N
ATOM   3628  CA  MET A 566     172.108 192.215 202.258  1.00 39.85           C
ATOM   3629  C   MET A 566     172.688 193.618 202.350  1.00 39.85           C
ATOM   3630  O   MET A 566     172.810 194.163 203.450  1.00 39.85           O
ATOM   3631  CB  MET A 566     173.242 191.205 202.110  1.00 39.85           C
ATOM   3632  CG  MET A 566     174.223 191.239 203.258  1.00 39.85           C
ATOM   3633  SD  MET A 566     175.510 189.997 203.136  1.00 39.85           S
ATOM   3634  CE  MET A 566     176.483 190.442 204.564  1.00 39.85           C
ATOM   3635  N   GLN A 567     173.066 194.212 201.218  1.00 42.09           N
ATOM   3636  CA  GLN A 567     173.703 195.523 201.234  1.00 42.09           C
ATOM   3637  C   GLN A 567     172.711 196.677 201.275  1.00 42.09           C
ATOM   3638  O   GLN A 567     173.075 197.770 201.723  1.00 42.09           O
ATOM   3639  CB  GLN A 567     174.629 195.687 200.026  1.00 42.09           C
ATOM   3640  CG  GLN A 567     175.560 194.510 199.790  1.00 42.09           C
ATOM   3641  CD  GLN A 567     176.822 194.577 200.628  1.00 42.09           C
ATOM   3642  OE1 GLN A 567     176.836 195.168 201.708  1.00 42.09           O
ATOM   3643  NE2 GLN A 567     177.892 193.968 200.131  1.00 42.09           N
ATOM   3644  N   ARG A 568     171.476 196.474 200.806  1.00 43.31           N
ATOM   3645  CA  ARG A 568     170.446 197.492 200.990  1.00 43.31           C
ATOM   3646  C   ARG A 568     170.297 197.833 202.465  1.00 43.31           C
ATOM   3647  O   ARG A 568     170.230 199.007 202.846  1.00 43.31           O
ATOM   3648  CB  ARG A 568     169.114 197.012 200.415  1.00 43.31           C
ATOM   3649  CG  ARG A 568     169.007 197.097 198.906  1.00 43.31           C
ATOM   3650  CD  ARG A 568     167.598 196.785 198.400  1.00 43.31           C
ATOM   3651  NE  ARG A 568     166.921 195.731 199.154  1.00 43.31           N
ATOM   3652  CZ  ARG A 568     166.061 195.948 200.144  1.00 43.31           C
ATOM   3653  NH1 ARG A 568     165.495 194.927 200.772  1.00 43.31           N
ATOM   3654  NH2 ARG A 568     165.772 197.189 200.511  1.00 43.31           N
ATOM   3655  N   LYS A 569     170.236 196.809 203.307  1.00 41.70           N
ATOM   3656  CA  LYS A 569     170.349 196.987 204.744  1.00 41.70           C
ATOM   3657  C   LYS A 569     171.819 197.116 205.124  1.00 41.70           C
ATOM   3658  O   LYS A 569     172.702 196.628 204.417  1.00 41.70           O
ATOM   3659  CB  LYS A 569     169.692 195.812 205.464  1.00 41.70           C
ATOM   3660  CG  LYS A 569     168.443 195.322 204.743  1.00 41.70           C
ATOM   3661  CD  LYS A 569     167.718 194.224 205.498  1.00 41.70           C
ATOM   3662  CE  LYS A 569     168.407 192.886 205.333  1.00 41.70           C
ATOM   3663  NZ  LYS A 569     167.562 191.776 205.850  1.00 41.70           N
ATOM   3664  N   GLY A 570     172.085 197.799 206.231  1.00 43.21           N
ATOM   3665  CA  GLY A 570     173.460 198.074 206.602  1.00 43.21           C
ATOM   3666  C   GLY A 570     174.197 196.897 207.207  1.00 43.21           C
ATOM   3667  O   GLY A 570     174.774 197.019 208.291  1.00 43.21           O
ATOM   3668  N   TYR A 571     174.196 195.756 206.522  1.00 42.86           N
ATOM   3669  CA  TYR A 571     174.824 194.542 207.028  1.00 42.86           C
ATOM   3670  C   TYR A 571     176.137 194.290 206.300  1.00 42.86           C
ATOM   3671  O   TYR A 571     176.148 194.062 205.086  1.00 42.86           O
ATOM   3672  CB  TYR A 571     173.898 193.336 206.878  1.00 42.86           C
ATOM   3673  CG  TYR A 571     172.711 193.366 207.806  1.00 42.86           C
ATOM   3674  CD1 TYR A 571     172.883 193.360 209.181  1.00 42.86           C
ATOM   3675  CD2 TYR A 571     171.419 193.392 207.309  1.00 42.86           C
ATOM   3676  CE1 TYR A 571     171.801 193.388 210.035  1.00 42.86           C
ATOM   3677  CE2 TYR A 571     170.332 193.420 208.153  1.00 42.86           C
ATOM   3678  CZ  TYR A 571     170.527 193.417 209.514  1.00 42.86           C
ATOM   3679  OH  TYR A 571     169.439 193.444 210.354  1.00 42.86           O
ATOM   3680  N   SER A 572     177.235 194.329 207.044  1.00 46.93           N
ATOM   3681  CA  SER A 572     178.536 193.905 206.557  1.00 46.93           C
ATOM   3682  C   SER A 572     178.793 192.465 206.982  1.00 46.93           C
ATOM   3683  O   SER A 572     178.058 191.885 207.783  1.00 46.93           O
ATOM   3684  CB  SER A 572     179.636 194.832 207.082  1.00 46.93           C
ATOM   3685  OG  SER A 572     179.613 194.899 208.496  1.00 46.93           O
ATOM   3686  N   GLU A 573     179.858 191.882 206.431  1.00 45.28           N
ATOM   3687  CA  GLU A 573     180.183 190.503 206.765  1.00 45.28           C
ATOM   3688  C   GLU A 573     180.703 190.349 208.187  1.00 45.28           C
ATOM   3689  O   GLU A 573     180.765 189.220 208.684  1.00 45.28           O
ATOM   3690  CB  GLU A 573     181.199 189.948 205.769  1.00 45.28           C
ATOM   3691  CG  GLU A 573     180.621 189.721 204.385  1.00 45.28           C
ATOM   3692  CD  GLU A 573     181.683 189.425 203.352  1.00 45.28           C
ATOM   3693  OE1 GLU A 573     182.882 189.514 203.689  1.00 45.28           O
ATOM   3694  OE2 GLU A 573     181.320 189.100 202.202  1.00 45.28           O
ATOM   3695  N   GLN A 574     181.067 191.445 208.854  1.00 47.24           N
ATOM   3696  CA  GLN A 574     181.367 191.368 210.280  1.00 47.24           C
ATOM   3697  C   GLN A 574     180.114 191.041 211.080  1.00 47.24           C
ATOM   3698  O   GLN A 574     180.178 190.319 212.081  1.00 47.24           O
ATOM   3699  CB  GLN A 574     181.989 192.678 210.760  1.00 47.24           C
ATOM   3700  CG  GLN A 574     183.344 192.977 210.146  1.00 47.24           C
ATOM   3701  CD  GLN A 574     184.386 191.938 210.503  1.00 47.24           C
ATOM   3702  OE1 GLN A 574     184.808 191.151 209.656  1.00 47.24           O
ATOM   3703  NE2 GLN A 574     184.808 191.929 211.761  1.00 47.24           N
ATOM   3704  N   ASP A 575     178.961 191.556 210.645  1.00 44.64           N
ATOM   3705  CA  ASP A 575     177.702 191.201 211.289  1.00 44.64           C
ATOM   3706  C   ASP A 575     177.411 189.713 211.148  1.00 44.64           C
ATOM   3707  O   ASP A 575     176.974 189.066 212.106  1.00 44.64           O
ATOM   3708  CB  ASP A 575     176.562 192.031 210.701  1.00 44.64           C
ATOM   3709  CG  ASP A 575     176.754 193.518 210.914  1.00 44.64           C
ATOM   3710  OD1 ASP A 575     176.118 194.077 211.832  1.00 44.64           O
ATOM   3711  OD2 ASP A 575     177.540 194.131 210.162  1.00 44.64           O
ATOM   3712  N   LEU A 576     177.641 189.151 209.958  1.00 38.98           N
ATOM   3713  CA  LEU A 576     177.458 187.713 209.776  1.00 38.98           C
ATOM   3714  C   LEU A 576     178.456 186.919 210.606  1.00 38.98           C
ATOM   3715  O   LEU A 576     178.105 185.885 211.185  1.00 38.98           O
ATOM   3716  CB  LEU A 576     177.586 187.338 208.303  1.00 38.98           C
ATOM   3717  CG  LEU A 576     176.711 188.046 207.277  1.00 38.98           C
ATOM   3718  CD1 LEU A 576     176.670 187.218 206.011  1.00 38.98           C
ATOM   3719  CD2 LEU A 576     175.313 188.272 207.815  1.00 38.98           C
ATOM   3720  N   GLU A 577     179.708 187.377 210.664  1.00 40.61           N
ATOM   3721  CA  GLU A 577     180.709 186.692 211.473  1.00 40.61           C
ATOM   3722  C   GLU A 577     180.342 186.717 212.951  1.00 40.61           C
ATOM   3723  O   GLU A 577     180.654 185.774 213.685  1.00 40.61           O
ATOM   3724  CB  GLU A 577     182.079 187.327 211.245  1.00 40.61           C
ATOM   3725  CG  GLU A 577     183.225 186.601 211.913  1.00 40.61           C
ATOM   3726  CD  GLU A 577     184.574 187.050 211.394  1.00 40.61           C
ATOM   3727  OE1 GLU A 577     184.613 187.694 210.325  1.00 40.61           O
ATOM   3728  OE2 GLU A 577     185.594 186.759 212.053  1.00 40.61           O
ATOM   3729  N   ALA A 578     179.683 187.784 213.404  1.00 37.94           N
ATOM   3730  CA  ALA A 578     179.166 187.815 214.767  1.00 37.94           C
ATOM   3731  C   ALA A 578     177.929 186.941 214.925  1.00 37.94           C
ATOM   3732  O   ALA A 578     177.672 186.435 216.022  1.00 37.94           O
ATOM   3733  CB  ALA A 578     178.851 189.253 215.179  1.00 37.94           C
ATOM   3734  N   ILE A 579     177.149 186.767 213.855  1.00 36.00           N
ATOM   3735  CA  ILE A 579     176.030 185.829 213.892  1.00 36.00           C
ATOM   3736  C   ILE A 579     176.545 184.405 214.042  1.00 36.00           C
ATOM   3737  O   ILE A 579     176.000 183.607 214.814  1.00 36.00           O
ATOM   3738  CB  ILE A 579     175.155 185.984 212.633  1.00 36.00           C
ATOM   3739  CG1 ILE A 579     174.266 187.221 212.741  1.00 36.00           C
ATOM   3740  CG2 ILE A 579     174.300 184.749 212.414  1.00 36.00           C
ATOM   3741  CD1 ILE A 579     173.599 187.597 211.443  1.00 36.00           C
ATOM   3742  N   LEU A 580     177.609 184.067 213.311  1.00 34.20           N
ATOM   3743  CA  LEU A 580     178.200 182.738 213.400  1.00 34.20           C
ATOM   3744  C   LEU A 580     178.767 182.448 214.781  1.00 34.20           C
ATOM   3745  O   LEU A 580     178.846 181.279 215.170  1.00 34.20           O
ATOM   3746  CB  LEU A 580     179.298 182.587 212.348  1.00 34.20           C
ATOM   3747  CG  LEU A 580     178.923 181.840 211.069  1.00 34.20           C
ATOM   3748  CD1 LEU A 580     177.736 182.489 210.395  1.00 34.20           C
ATOM   3749  CD2 LEU A 580     180.109 181.769 210.127  1.00 34.20           C
ATOM   3750  N   ASP A 581     179.168 183.478 215.526  1.00 36.70           N
ATOM   3751  CA  ASP A 581     179.626 183.284 216.895  1.00 36.70           C
ATOM   3752  C   ASP A 581     178.485 182.965 217.850  1.00 36.70           C
ATOM   3753  O   ASP A 581     178.740 182.497 218.964  1.00 36.70           O
ATOM   3754  CB  ASP A 581     180.370 184.527 217.383  1.00 36.70           C
ATOM   3755  CG  ASP A 581     181.840 184.503 217.024  1.00 36.70           C
ATOM   3756  OD1 ASP A 581     182.213 183.754 216.098  1.00 36.70           O
ATOM   3757  OD2 ASP A 581     182.621 185.236 217.665  1.00 36.70           O
ATOM   3758  N   VAL A 582     177.243 183.212 217.445  1.00 34.02           N
ATOM   3759  CA  VAL A 582     176.088 182.888 218.275  1.00 34.02           C
ATOM   3760  C   VAL A 582     175.652 181.444 218.073  1.00 34.02           C
ATOM   3761  O   VAL A 582     175.386 180.729 219.041  1.00 34.02           O
ATOM   3762  CB  VAL A 582     174.938 183.870 217.981  1.00 34.02           C
ATOM   3763  CG1 VAL A 582     173.706 183.496 218.782  1.00 34.02           C
ATOM   3764  CG2 VAL A 582     175.367 185.292 218.290  1.00 34.02           C
ATOM   3765  N   VAL A 583     175.575 180.991 216.816  1.00 31.53           N
ATOM   3766  CA  VAL A 583     175.253 179.594 216.530  1.00 31.53           C
ATOM   3767  C   VAL A 583     176.455 178.681 216.682  1.00 31.53           C
ATOM   3768  O   VAL A 583     176.328 177.468 216.469  1.00 31.53           O
ATOM   3769  CB  VAL A 583     174.664 179.442 215.114  1.00 31.53           C
ATOM   3770  CG1 VAL A 583     173.378 180.233 214.996  1.00 31.53           C
ATOM   3771  CG2 VAL A 583     175.664 179.897 214.075  1.00 31.53           C
ATOM   3772  N   HIS A 584     177.619 179.228 217.036  1.00 35.46           N
ATOM   3773  CA  HIS A 584     178.798 178.445 217.405  1.00 35.46           C
ATOM   3774  C   HIS A 584     179.275 177.553 216.261  1.00 35.46           C
ATOM   3775  O   HIS A 584     179.498 176.353 216.431  1.00 35.46           O
ATOM   3776  CB  HIS A 584     178.530 177.618 218.665  1.00 35.46           C
ATOM   3777  CG  HIS A 584     178.589 178.412 219.932  1.00 35.46           C
ATOM   3778  ND1 HIS A 584     177.467 178.725 220.667  1.00 35.46           N
ATOM   3779  CD2 HIS A 584     179.636 178.961 220.592  1.00 35.46           C
ATOM   3780  CE1 HIS A 584     177.820 179.431 221.725  1.00 35.46           C
ATOM   3781  NE2 HIS A 584     179.131 179.588 221.704  1.00 35.46           N
ATOM   3782  N   LEU A 585     179.431 178.147 215.081  1.00 33.79           N
ATOM   3783  CA  LEU A 585     180.049 177.462 213.948  1.00 33.79           C
ATOM   3784  C   LEU A 585     181.074 178.371 213.278  1.00 33.79           C
ATOM   3785  O   LEU A 585     181.189 178.449 212.055  1.00 33.79           O
ATOM   3786  CB  LEU A 585     178.985 176.936 212.978  1.00 33.79           C
ATOM   3787  CG  LEU A 585     177.952 177.752 212.195  1.00 33.79           C
ATOM   3788  CD1 LEU A 585     178.483 178.339 210.908  1.00 33.79           C
ATOM   3789  CD2 LEU A 585     176.782 176.861 211.881  1.00 33.79           C
ATOM   3790  N   HIS A 586     181.882 179.034 214.096  1.00 39.59           N
ATOM   3791  CA  HIS A 586     182.982 179.854 213.598  1.00 39.59           C
ATOM   3792  C   HIS A 586     184.106 179.027 212.984  1.00 39.59           C
ATOM   3793  O   HIS A 586     185.100 179.601 212.528  1.00 39.59           O
ATOM   3794  CB  HIS A 586     183.529 180.722 214.731  1.00 39.59           C
ATOM   3795  CG  HIS A 586     184.298 181.916 214.262  1.00 39.59           C
ATOM   3796  ND1 HIS A 586     183.686 183.062 213.803  1.00 39.59           N
ATOM   3797  CD2 HIS A 586     185.631 182.143 214.182  1.00 39.59           C
ATOM   3798  CE1 HIS A 586     184.609 183.944 213.460  1.00 39.59           C
ATOM   3799  NE2 HIS A 586     185.797 183.411 213.680  1.00 39.59           N
ATOM   3800  N   HIS A 587     183.979 177.701 212.958  1.00 37.70           N
ATOM   3801  CA  HIS A 587     184.957 176.832 212.319  1.00 37.70           C
ATOM   3802  C   HIS A 587     184.624 176.522 210.867  1.00 37.70           C
ATOM   3803  O   HIS A 587     185.516 176.105 210.121  1.00 37.70           O
ATOM   3804  CB  HIS A 587     185.081 175.519 213.098  1.00 37.70           C
ATOM   3805  CG  HIS A 587     183.764 174.912 213.462  1.00 37.70           C
ATOM   3806  ND1 HIS A 587     183.038 174.130 212.591  1.00 37.70           N
ATOM   3807  CD2 HIS A 587     183.034 174.983 214.600  1.00 37.70           C
ATOM   3808  CE1 HIS A 587     181.920 173.741 213.177  1.00 37.70           C
ATOM   3809  NE2 HIS A 587     181.893 174.245 214.397  1.00 37.70           N
ATOM   3810  N   ILE A 588     183.369 176.705 210.452  1.00 36.89           N
ATOM   3811  CA  ILE A 588     183.025 176.568 209.042  1.00 36.89           C
ATOM   3812  C   ILE A 588     183.560 177.738 208.229  1.00 36.89           C
ATOM   3813  O   ILE A 588     183.704 177.624 207.006  1.00 36.89           O
ATOM   3814  CB  ILE A 588     181.502 176.436 208.871  1.00 36.89           C
ATOM   3815  CG1 ILE A 588     180.940 175.425 209.868  1.00 36.89           C
ATOM   3816  CG2 ILE A 588     181.147 175.991 207.464  1.00 36.89           C
ATOM   3817  CD1 ILE A 588     181.482 174.030 209.682  1.00 36.89           C
ATOM   3818  N   LEU A 589     183.874 178.857 208.880  1.00 39.14           N
ATOM   3819  CA  LEU A 589     184.463 179.999 208.196  1.00 39.14           C
ATOM   3820  C   LEU A 589     185.980 179.911 208.119  1.00 39.14           C
ATOM   3821  O   LEU A 589     186.571 180.390 207.145  1.00 39.14           O
ATOM   3822  CB  LEU A 589     184.056 181.298 208.896  1.00 39.14           C
ATOM   3823  CG  LEU A 589     184.386 182.594 208.156  1.00 39.14           C
ATOM   3824  CD1 LEU A 589     183.730 182.603 206.788  1.00 39.14           C
ATOM   3825  CD2 LEU A 589     183.950 183.795 208.972  1.00 39.14           C
ATOM   3826  N   GLN A 590     186.624 179.307 209.121  1.00 41.13           N
ATOM   3827  CA  GLN A 590     188.070 179.125 209.068  1.00 41.13           C
ATOM   3828  C   GLN A 590     188.480 178.224 207.912  1.00 41.13           C
ATOM   3829  O   GLN A 590     189.605 178.334 207.412  1.00 41.13           O
ATOM   3830  CB  GLN A 590     188.581 178.549 210.388  1.00 41.13           C
ATOM   3831  CG  GLN A 590     188.140 179.314 211.623  1.00 41.13           C
ATOM   3832  CD  GLN A 590     188.460 180.793 211.542  1.00 41.13           C
ATOM   3833  OE1 GLN A 590     187.562 181.635 211.529  1.00 41.13           O
ATOM   3834  NE2 GLN A 590     189.746 181.117 211.490  1.00 41.13           N
ATOM   3835  N   ARG A 591     187.594 177.330 207.479  1.00 41.68           N
ATOM   3836  CA  ARG A 591     187.902 176.462 206.352  1.00 41.68           C
ATOM   3837  C   ARG A 591     187.962 177.275 205.064  1.00 41.68           C
ATOM   3838  O   ARG A 591     187.463 178.402 204.994  1.00 41.68           O
ATOM   3839  CB  ARG A 591     186.866 175.341 206.247  1.00 41.68           C
ATOM   3840  CG  ARG A 591     186.872 174.417 207.459  1.00 41.68           C
ATOM   3841  CD  ARG A 591     186.177 173.088 207.202  1.00 41.68           C
ATOM   3842  NE  ARG A 591     184.723 173.201 207.155  1.00 41.68           N
ATOM   3843  CZ  ARG A 591     183.911 172.193 206.857  1.00 41.68           C
ATOM   3844  NH1 ARG A 591     184.413 170.999 206.583  1.00 41.68           N
ATOM   3845  NH2 ARG A 591     182.599 172.374 206.836  1.00 41.68           N
ATOM   3846  N   GLU A 592     188.601 176.697 204.048  1.00 46.08           N
ATOM   3847  CA  GLU A 592     188.904 177.382 202.796  1.00 46.08           C
ATOM   3848  C   GLU A 592     187.692 178.110 202.238  1.00 46.08           C
ATOM   3849  O   GLU A 592     186.664 177.496 201.941  1.00 46.08           O
ATOM   3850  CB  GLU A 592     189.427 176.377 201.768  1.00 46.08           C
ATOM   3851  CG  GLU A 592     190.856 175.929 202.010  1.00 46.08           C
ATOM   3852  CD  GLU A 592     191.858 177.041 201.772  1.00 46.08           C
ATOM   3853  OE1 GLU A 592     191.598 177.899 200.902  1.00 46.08           O
ATOM   3854  OE2 GLU A 592     192.904 177.059 202.454  1.00 46.08           O
ATOM   3855  N   GLY A 593     187.822 179.426 202.089  1.00 41.62           N
ATOM   3856  CA  GLY A 593     186.740 180.260 201.610  1.00 41.62           C
ATOM   3857  C   GLY A 593     186.227 181.229 202.656  1.00 41.62           C
ATOM   3858  O   GLY A 593     185.457 180.854 203.545  1.00 41.62           O
ATOM   3859  N   GLY A 594     186.650 182.485 202.554  1.00 43.06           N
ATOM   3860  CA  GLY A 594     186.190 183.524 203.452  1.00 43.06           C
ATOM   3861  C   GLY A 594     184.859 184.104 203.022  1.00 43.06           C
ATOM   3862  O   GLY A 594     184.813 185.197 202.450  1.00 43.06           O
ATOM   3863  N   TRP A 595     183.777 183.365 203.278  1.00 36.15           N
ATOM   3864  CA  TRP A 595     182.390 183.633 202.916  1.00 36.15           C
ATOM   3865  C   TRP A 595     182.115 183.326 201.450  1.00 36.15           C
ATOM   3866  O   TRP A 595     180.968 183.438 201.022  1.00 36.15           O
ATOM   3867  CB  TRP A 595     181.944 185.080 203.207  1.00 36.15           C
ATOM   3868  CG  TRP A 595     181.905 185.427 204.655  1.00 36.15           C
ATOM   3869  CD1 TRP A 595     182.746 186.270 205.317  1.00 36.15           C
ATOM   3870  CD2 TRP A 595     180.967 184.954 205.624  1.00 36.15           C
ATOM   3871  NE1 TRP A 595     182.395 186.345 206.641  1.00 36.15           N
ATOM   3872  CE2 TRP A 595     181.304 185.545 206.854  1.00 36.15           C
ATOM   3873  CE3 TRP A 595     179.877 184.083 205.571  1.00 36.15           C
ATOM   3874  CZ2 TRP A 595     180.590 185.294 208.019  1.00 36.15           C
ATOM   3875  CZ3 TRP A 595     179.173 183.836 206.726  1.00 36.15           C
ATOM   3876  CH2 TRP A 595     179.530 184.438 207.933  1.00 36.15           C
ATOM   3877  N   GLU A 596     183.116 182.935 200.666  1.00 38.53           N
ATOM   3878  CA  GLU A 596     182.928 182.647 199.254  1.00 38.53           C
ATOM   3879  C   GLU A 596     182.952 181.161 198.933  1.00 38.53           C
ATOM   3880  O   GLU A 596     182.729 180.793 197.775  1.00 38.53           O
ATOM   3881  CB  GLU A 596     184.004 183.359 198.422  1.00 38.53           C
ATOM   3882  CG  GLU A 596     183.751 184.842 198.216  1.00 38.53           C
ATOM   3883  CD  GLU A 596     182.457 185.117 197.479  1.00 38.53           C
ATOM   3884  OE1 GLU A 596     181.746 186.070 197.859  1.00 38.53           O
ATOM   3885  OE2 GLU A 596     182.150 184.381 196.518  1.00 38.53           O
ATOM   3886  N   ALA A 597     183.218 180.306 199.918  1.00 35.58           N
ATOM   3887  CA  ALA A 597     183.320 178.875 199.671  1.00 35.58           C
ATOM   3888  C   ALA A 597     181.997 178.314 199.172  1.00 35.58           C
ATOM   3889  O   ALA A 597     180.944 178.559 199.765  1.00 35.58           O
ATOM   3890  CB  ALA A 597     183.742 178.154 200.948  1.00 35.58           C
ATOM   3891  N   MET A 598     182.053 177.551 198.086  1.00 35.66           N
ATOM   3892  CA  MET A 598     180.889 176.862 197.548  1.00 35.66           C
ATOM   3893  C   MET A 598     181.109 175.361 197.643  1.00 35.66           C
ATOM   3894  O   MET A 598     182.103 174.841 197.126  1.00 35.66           O
ATOM   3895  CB  MET A 598     180.618 177.264 196.097  1.00 35.66           C
ATOM   3896  CG  MET A 598     180.102 178.678 195.934  1.00 35.66           C
ATOM   3897  SD  MET A 598     179.284 178.937 194.351  1.00 35.66           S
ATOM   3898  CE  MET A 598     179.294 180.724 194.257  1.00 35.66           C
ATOM   3899  N   CYS A 599     180.182 174.673 198.305  1.00 33.20           N
ATOM   3900  CA  CYS A 599     180.240 173.225 198.439  1.00 33.20           C
ATOM   3901  C   CYS A 599     178.852 172.635 198.250  1.00 33.20           C
ATOM   3902  O   CYS A 599     177.932 173.330 197.808  1.00 33.20           O
ATOM   3903  CB  CYS A 599     180.807 172.830 199.803  1.00 33.20           C
ATOM   3904  SG  CYS A 599     182.504 173.369 200.091  1.00 33.20           S
ATOM   3905  N   ASP A 600     178.692 171.354 198.564  1.00 29.91           N
ATOM   3906  CA  ASP A 600     177.375 170.727 198.648  1.00 29.91           C
ATOM   3907  C   ASP A 600     177.047 170.655 200.134  1.00 29.91           C
ATOM   3908  O   ASP A 600     177.297 169.650 200.797  1.00 29.91           O
ATOM   3909  CB  ASP A 600     177.366 169.356 197.986  1.00 29.91           C
ATOM   3910  CG  ASP A 600     175.982 168.938 197.537  1.00 29.91           C
ATOM   3911  OD1 ASP A 600     175.516 169.446 196.497  1.00 29.91           O
ATOM   3912  OD2 ASP A 600     175.359 168.104 198.222  1.00 29.91           O
ATOM   3913  N   TRP A 601     176.480 171.744 200.655  1.00 27.55           N
ATOM   3914  CA  TRP A 601     176.369 171.908 202.100  1.00 27.55           C
ATOM   3915  C   TRP A 601     175.472 170.847 202.722  1.00 27.55           C
ATOM   3916  O   TRP A 601     175.680 170.447 203.872  1.00 27.55           O
ATOM   3917  CB  TRP A 601     175.854 173.308 202.423  1.00 27.55           C
ATOM   3918  CG  TRP A 601     176.698 174.394 201.846  1.00 27.55           C
ATOM   3919  CD1 TRP A 601     176.436 175.129 200.731  1.00 27.55           C
ATOM   3920  CD2 TRP A 601     177.952 174.863 202.350  1.00 27.55           C
ATOM   3921  NE1 TRP A 601     177.446 176.031 200.511  1.00 27.55           N
ATOM   3922  CE2 TRP A 601     178.389 175.887 201.493  1.00 27.55           C
ATOM   3923  CE3 TRP A 601     178.748 174.514 203.445  1.00 27.55           C
ATOM   3924  CZ2 TRP A 601     179.583 176.566 201.695  1.00 27.55           C
ATOM   3925  CZ3 TRP A 601     179.932 175.191 203.643  1.00 27.55           C
ATOM   3926  CH2 TRP A 601     180.339 176.205 202.774  1.00 27.55           C
ATOM   3927  N   LYS A 602     174.464 170.380 201.982  1.00 25.89           N
ATOM   3928  CA  LYS A 602     173.586 169.348 202.519  1.00 25.89           C
ATOM   3929  C   LYS A 602     174.313 168.027 202.720  1.00 25.89           C
ATOM   3930  O   LYS A 602     173.866 167.201 203.522  1.00 25.89           O
ATOM   3931  CB  LYS A 602     172.379 169.147 201.603  1.00 25.89           C
ATOM   3932  CG  LYS A 602     172.711 168.592 200.235  1.00 25.89           C
ATOM   3933  CD  LYS A 602     171.458 168.100 199.532  1.00 25.89           C
ATOM   3934  CE  LYS A 602     171.069 166.708 200.002  1.00 25.89           C
ATOM   3935  NZ  LYS A 602     171.738 165.649 199.201  1.00 25.89           N
ATOM   3936  N   ASP A 603     175.425 167.812 202.015  1.00 27.24           N
ATOM   3937  CA  ASP A 603     176.219 166.602 202.160  1.00 27.24           C
ATOM   3938  C   ASP A 603     177.554 166.826 202.852  1.00 27.24           C
ATOM   3939  O   ASP A 603     178.178 165.851 203.279  1.00 27.24           O
ATOM   3940  CB  ASP A 603     176.471 165.966 200.787  1.00 27.24           C
ATOM   3941  CG  ASP A 603     175.283 165.169 200.290  1.00 27.24           C
ATOM   3942  OD1 ASP A 603     175.082 164.037 200.778  1.00 27.24           O
ATOM   3943  OD2 ASP A 603     174.549 165.672 199.414  1.00 27.24           O
ATOM   3944  N   VAL A 604     178.004 168.076 202.978  1.00 27.50           N
ATOM   3945  CA  VAL A 604     179.259 168.379 203.658  1.00 27.50           C
ATOM   3946  C   VAL A 604     179.058 168.729 205.125  1.00 27.50           C
ATOM   3947  O   VAL A 604     179.893 168.348 205.961  1.00 27.50           O
ATOM   3948  CB  VAL A 604     180.010 169.521 202.940  1.00 27.50           C
ATOM   3949  CG1 VAL A 604     181.253 169.921 203.707  1.00 27.50           C
ATOM   3950  CG2 VAL A 604     180.375 169.100 201.533  1.00 27.50           C
ATOM   3951  N   LEU A 605     177.969 169.404 205.473  1.00 25.54           N
ATOM   3952  CA  LEU A 605     177.717 169.833 206.838  1.00 25.54           C
ATOM   3953  C   LEU A 605     177.099 168.694 207.637  1.00 25.54           C
ATOM   3954  O   LEU A 605     176.371 167.858 207.097  1.00 25.54           O
ATOM   3955  CB  LEU A 605     176.795 171.055 206.869  1.00 25.54           C
ATOM   3956  CG  LEU A 605     177.411 172.378 206.414  1.00 25.54           C
ATOM   3957  CD1 LEU A 605     176.393 173.496 206.498  1.00 25.54           C
ATOM   3958  CD2 LEU A 605     178.642 172.708 207.234  1.00 25.54           C
ATOM   3959  N   SER A 606     177.403 168.668 208.931  1.00 25.28           N
ATOM   3960  CA  SER A 606     176.852 167.655 209.813  1.00 25.28           C
ATOM   3961  C   SER A 606     175.350 167.857 209.978  1.00 25.28           C
ATOM   3962  O   SER A 606     174.762 168.813 209.474  1.00 25.28           O
ATOM   3963  CB  SER A 606     177.538 167.700 211.174  1.00 25.28           C
ATOM   3964  OG  SER A 606     178.939 167.823 211.031  1.00 25.28           O
ATOM   3965  N   GLY A 607     174.725 166.930 210.703  1.00 23.73           N
ATOM   3966  CA  GLY A 607     173.304 167.054 210.967  1.00 23.73           C
ATOM   3967  C   GLY A 607     172.958 168.261 211.812  1.00 23.73           C
ATOM   3968  O   GLY A 607     171.903 168.871 211.623  1.00 23.73           O
ATOM   3969  N   GLY A 608     173.833 168.625 212.745  1.00 24.72           N
ATOM   3970  CA  GLY A 608     173.589 169.751 213.622  1.00 24.72           C
ATOM   3971  C   GLY A 608     174.124 171.061 213.091  1.00 24.72           C
ATOM   3972  O   GLY A 608     173.634 172.131 213.461  1.00 24.72           O
ATOM   3973  N   GLU A 609     175.123 170.996 212.211  1.00 25.20           N
ATOM   3974  CA  GLU A 609     175.626 172.210 211.578  1.00 25.20           C
ATOM   3975  C   GLU A 609     174.602 172.825 210.633  1.00 25.20           C
ATOM   3976  O   GLU A 609     174.500 174.053 210.555  1.00 25.20           O
ATOM   3977  CB  GLU A 609     176.930 171.918 210.839  1.00 25.20           C
ATOM   3978  CG  GLU A 609     178.118 171.704 211.762  1.00 25.20           C
ATOM   3979  CD  GLU A 609     179.337 171.181 211.034  1.00 25.20           C
ATOM   3980  OE1 GLU A 609     179.184 170.657 209.914  1.00 25.20           O
ATOM   3981  OE2 GLU A 609     180.452 171.294 211.583  1.00 25.20           O
ATOM   3982  N   LYS A 610     173.826 172.002 209.927  1.00 24.07           N
ATOM   3983  CA  LYS A 610     172.746 172.534 209.102  1.00 24.07           C
ATOM   3984  C   LYS A 610     171.681 173.216 209.955  1.00 24.07           C
ATOM   3985  O   LYS A 610     171.146 174.267 209.581  1.00 24.07           O
ATOM   3986  CB  LYS A 610     172.130 171.413 208.270  1.00 24.07           C
ATOM   3987  CG  LYS A 610     173.134 170.645 207.441  1.00 24.07           C
ATOM   3988  CD  LYS A 610     172.476 169.999 206.240  1.00 24.07           C
ATOM   3989  CE  LYS A 610     172.042 168.582 206.552  1.00 24.07           C
ATOM   3990  NZ  LYS A 610     173.164 167.620 206.397  1.00 24.07           N
ATOM   3991  N   GLN A 611     171.356 172.628 211.106  1.00 23.94           N
ATOM   3992  CA  GLN A 611     170.383 173.234 212.008  1.00 23.94           C
ATOM   3993  C   GLN A 611     170.904 174.547 212.580  1.00 23.94           C
ATOM   3994  O   GLN A 611     170.150 175.521 212.712  1.00 23.94           O
ATOM   3995  CB  GLN A 611     170.042 172.242 213.116  1.00 23.94           C
ATOM   3996  CG  GLN A 611     169.605 170.892 212.575  1.00 23.94           C
ATOM   3997  CD  GLN A 611     168.559 170.221 213.426  1.00 23.94           C
ATOM   3998  OE1 GLN A 611     168.342 170.601 214.569  1.00 23.94           O
ATOM   3999  NE2 GLN A 611     167.898 169.217 212.870  1.00 23.94           N
ATOM   4000  N   ARG A 612     172.194 174.597 212.916  1.00 25.90           N
ATOM   4001  CA  ARG A 612     172.790 175.851 213.358  1.00 25.90           C
ATOM   4002  C   ARG A 612     172.791 176.897 212.251  1.00 25.90           C
ATOM   4003  O   ARG A 612     172.628 178.086 212.531  1.00 25.90           O
ATOM   4004  CB  ARG A 612     174.212 175.621 213.858  1.00 25.90           C
ATOM   4005  CG  ARG A 612     174.329 174.774 215.100  1.00 25.90           C
ATOM   4006  CD  ARG A 612     175.755 174.293 215.262  1.00 25.90           C
ATOM   4007  NE  ARG A 612     175.932 173.481 216.458  1.00 25.90           N
ATOM   4008  CZ  ARG A 612     177.108 173.244 217.026  1.00 25.90           C
ATOM   4009  NH1 ARG A 612     178.212 173.758 216.504  1.00 25.90           N
ATOM   4010  NH2 ARG A 612     177.180 172.492 218.114  1.00 25.90           N
ATOM   4011  N   ILE A 613     172.983 176.484 210.997  1.00 24.31           N
ATOM   4012  CA  ILE A 613     172.902 177.433 209.888  1.00 24.31           C
ATOM   4013  C   ILE A 613     171.481 177.962 209.742  1.00 24.31           C
ATOM   4014  O   ILE A 613     171.269 179.144 209.445  1.00 24.31           O
ATOM   4015  CB  ILE A 613     173.408 176.784 208.586  1.00 24.31           C
ATOM   4016  CG1 ILE A 613     174.915 176.538 208.661  1.00 24.31           C
ATOM   4017  CG2 ILE A 613     173.086 177.656 207.386  1.00 24.31           C
ATOM   4018  CD1 ILE A 613     175.750 177.777 208.438  1.00 24.31           C
ATOM   4019  N   GLY A 614     170.484 177.101 209.948  1.00 23.51           N
ATOM   4020  CA  GLY A 614     169.107 177.573 209.938  1.00 23.51           C
ATOM   4021  C   GLY A 614     168.828 178.582 211.037  1.00 23.51           C
ATOM   4022  O   GLY A 614     168.140 179.586 210.822  1.00 23.51           O
ATOM   4023  N   MET A 615     169.372 178.341 212.229  1.00 27.12           N
ATOM   4024  CA  MET A 615     169.178 179.313 213.301  1.00 27.12           C
ATOM   4025  C   MET A 615     169.975 180.590 213.054  1.00 27.12           C
ATOM   4026  O   MET A 615     169.569 181.666 213.500  1.00 27.12           O
ATOM   4027  CB  MET A 615     169.534 178.704 214.654  1.00 27.12           C
ATOM   4028  CG  MET A 615     168.788 177.419 214.939  1.00 27.12           C
ATOM   4029  SD  MET A 615     167.135 177.683 215.603  1.00 27.12           S
ATOM   4030  CE  MET A 615     167.403 179.005 216.770  1.00 27.12           C
ATOM   4031  N   ALA A 616     171.096 180.498 212.337  1.00 24.77           N
ATOM   4032  CA  ALA A 616     171.802 181.702 211.908  1.00 24.77           C
ATOM   4033  C   ALA A 616     170.968 182.501 210.916  1.00 24.77           C
ATOM   4034  O   ALA A 616     170.976 183.736 210.940  1.00 24.77           O
ATOM   4035  CB  ALA A 616     173.153 181.333 211.298  1.00 24.77           C
ATOM   4036  N   ARG A 617     170.255 181.811 210.023  1.00 26.59           N
ATOM   4037  CA  ARG A 617     169.306 182.497 209.149  1.00 26.59           C
ATOM   4038  C   ARG A 617     168.229 183.197 209.960  1.00 26.59           C
ATOM   4039  O   ARG A 617     167.822 184.317 209.634  1.00 26.59           O
ATOM   4040  CB  ARG A 617     168.651 181.516 208.182  1.00 26.59           C
ATOM   4041  CG  ARG A 617     169.562 180.925 207.155  1.00 26.59           C
ATOM   4042  CD  ARG A 617     168.920 179.702 206.552  1.00 26.59           C
ATOM   4043  NE  ARG A 617     169.739 179.116 205.504  1.00 26.59           N
ATOM   4044  CZ  ARG A 617     169.527 177.915 204.984  1.00 26.59           C
ATOM   4045  NH1 ARG A 617     168.521 177.175 205.420  1.00 26.59           N
ATOM   4046  NH2 ARG A 617     170.318 177.455 204.029  1.00 26.59           N
ATOM   4047  N   MET A 618     167.731 182.533 211.004  1.00 26.11           N
ATOM   4048  CA  MET A 618     166.735 183.167 211.864  1.00 26.11           C
ATOM   4049  C   MET A 618     167.303 184.405 212.543  1.00 26.11           C
ATOM   4050  O   MET A 618     166.632 185.439 212.630  1.00 26.11           O
ATOM   4051  CB  MET A 618     166.230 182.177 212.910  1.00 26.11           C
ATOM   4052  CG  MET A 618     165.345 182.815 213.963  1.00 26.11           C
ATOM   4053  SD  MET A 618     165.166 181.806 215.436  1.00 26.11           S
ATOM   4054  CE  MET A 618     166.471 182.491 216.443  1.00 26.11           C
ATOM   4055  N   PHE A 619     168.539 184.317 213.037  1.00 27.02           N
ATOM   4056  CA  PHE A 619     169.163 185.457 213.696  1.00 27.02           C
ATOM   4057  C   PHE A 619     169.423 186.599 212.725  1.00 27.02           C
ATOM   4058  O   PHE A 619     169.393 187.766 213.126  1.00 27.02           O
ATOM   4059  CB  PHE A 619     170.470 185.034 214.364  1.00 27.02           C
ATOM   4060  CG  PHE A 619     170.294 184.469 215.742  1.00 27.02           C
ATOM   4061  CD1 PHE A 619     169.879 185.275 216.785  1.00 27.02           C
ATOM   4062  CD2 PHE A 619     170.554 183.135 215.998  1.00 27.02           C
ATOM   4063  CE1 PHE A 619     169.721 184.760 218.051  1.00 27.02           C
ATOM   4064  CE2 PHE A 619     170.396 182.615 217.263  1.00 27.02           C
ATOM   4065  CZ  PHE A 619     169.980 183.428 218.290  1.00 27.02           C
ATOM   4066  N   TYR A 620     169.698 186.289 211.456  1.00 28.36           N
ATOM   4067  CA  TYR A 620     169.947 187.339 210.473  1.00 28.36           C
ATOM   4068  C   TYR A 620     168.687 188.156 210.215  1.00 28.36           C
ATOM   4069  O   TYR A 620     168.711 189.391 210.266  1.00 28.36           O
ATOM   4070  CB  TYR A 620     170.475 186.722 209.178  1.00 28.36           C
ATOM   4071  CG  TYR A 620     170.636 187.703 208.042  1.00 28.36           C
ATOM   4072  CD1 TYR A 620     171.755 188.516 207.955  1.00 28.36           C
ATOM   4073  CD2 TYR A 620     169.677 187.809 207.051  1.00 28.36           C
ATOM   4074  CE1 TYR A 620     171.906 189.411 206.920  1.00 28.36           C
ATOM   4075  CE2 TYR A 620     169.821 188.700 206.013  1.00 28.36           C
ATOM   4076  CZ  TYR A 620     170.935 189.498 205.952  1.00 28.36           C
ATOM   4077  OH  TYR A 620     171.078 190.387 204.916  1.00 28.36           O
ATOM   4078  N   HIS A 621     167.572 187.481 209.936  1.00 29.04           N
ATOM   4079  CA  HIS A 621     166.279 188.143 209.765  1.00 29.04           C
ATOM   4080  C   HIS A 621     165.598 188.246 211.126  1.00 29.04           C
ATOM   4081  O   HIS A 621     164.739 187.440 211.473  1.00 29.04           O
ATOM   4082  CB  HIS A 621     165.392 187.369 208.797  1.00 29.04           C
ATOM   4083  CG  HIS A 621     166.074 186.951 207.537  1.00 29.04           C
ATOM   4084  ND1 HIS A 621     166.883 185.839 207.466  1.00 29.04           N
ATOM   4085  CD2 HIS A 621     166.048 187.478 206.291  1.00 29.04           C
ATOM   4086  CE1 HIS A 621     167.339 185.708 206.234  1.00 29.04           C
ATOM   4087  NE2 HIS A 621     166.847 186.689 205.501  1.00 29.04           N
ATOM   4088  N   ARG A 622     166.011 189.251 211.908  1.00 33.69           N
ATOM   4089  CA  ARG A 622     165.482 189.399 213.261  1.00 33.69           C
ATOM   4090  C   ARG A 622     163.965 189.519 213.210  1.00 33.69           C
ATOM   4091  O   ARG A 622     163.440 190.556 212.785  1.00 33.69           O
ATOM   4092  CB  ARG A 622     166.065 190.623 213.970  1.00 33.69           C
ATOM   4093  CG  ARG A 622     167.480 190.461 214.485  1.00 33.69           C
ATOM   4094  CD  ARG A 622     168.496 190.695 213.389  1.00 33.69           C
ATOM   4095  NE  ARG A 622     168.358 192.023 212.804  1.00 33.69           N
ATOM   4096  CZ  ARG A 622     168.914 193.118 213.311  1.00 33.69           C
ATOM   4097  NH1 ARG A 622     168.739 194.289 212.716  1.00 33.69           N
ATOM   4098  NH2 ARG A 622     169.650 193.041 214.410  1.00 33.69           N
ATOM   4099  N   PRO A 623     163.229 188.494 213.633  1.00 31.16           N
ATOM   4100  CA  PRO A 623     161.774 188.536 213.490  1.00 31.16           C
ATOM   4101  C   PRO A 623     161.094 189.009 214.761  1.00 31.16           C
ATOM   4102  O   PRO A 623     161.748 189.211 215.788  1.00 31.16           O
ATOM   4103  CB  PRO A 623     161.420 187.078 213.171  1.00 31.16           C
ATOM   4104  CG  PRO A 623     162.654 186.255 213.587  1.00 31.16           C
ATOM   4105  CD  PRO A 623     163.659 187.203 214.185  1.00 31.16           C
ATOM   4106  N   LYS A 624     159.781 189.201 214.699  1.00 37.08           N
ATOM   4107  CA  LYS A 624     159.003 189.400 215.912  1.00 37.08           C
ATOM   4108  C   LYS A 624     158.522 188.073 216.478  1.00 37.08           C
ATOM   4109  O   LYS A 624     158.494 187.891 217.698  1.00 37.08           O
ATOM   4110  CB  LYS A 624     157.815 190.322 215.634  1.00 37.08           C
ATOM   4111  CG  LYS A 624     157.273 191.019 216.867  1.00 37.08           C
ATOM   4112  CD  LYS A 624     155.899 191.609 216.609  1.00 37.08           C
ATOM   4113  CE  LYS A 624     155.380 192.336 217.835  1.00 37.08           C
ATOM   4114  NZ  LYS A 624     155.368 191.446 219.026  1.00 37.08           N
ATOM   4115  N   TYR A 625     158.153 187.142 215.602  1.00 35.37           N
ATOM   4116  CA  TYR A 625     157.747 185.797 215.981  1.00 35.37           C
ATOM   4117  C   TYR A 625     158.574 184.803 215.185  1.00 35.37           C
ATOM   4118  O   TYR A 625     158.612 184.873 213.954  1.00 35.37           O
ATOM   4119  CB  TYR A 625     156.256 185.569 215.713  1.00 35.37           C
ATOM   4120  CG  TYR A 625     155.345 186.529 216.436  1.00 35.37           C
ATOM   4121  CD1 TYR A 625     154.943 186.285 217.740  1.00 35.37           C
ATOM   4122  CD2 TYR A 625     154.889 187.682 215.815  1.00 35.37           C
ATOM   4123  CE1 TYR A 625     154.114 187.161 218.404  1.00 35.37           C
ATOM   4124  CE2 TYR A 625     154.061 188.564 216.472  1.00 35.37           C
ATOM   4125  CZ  TYR A 625     153.676 188.299 217.767  1.00 35.37           C
ATOM   4126  OH  TYR A 625     152.849 189.176 218.428  1.00 35.37           O
ATOM   4127  N   ALA A 626     159.235 183.885 215.877  1.00 27.37           N
ATOM   4128  CA  ALA A 626     159.995 182.820 215.235  1.00 27.37           C
ATOM   4129  C   ALA A 626     159.289 181.502 215.520  1.00 27.37           C
ATOM   4130  O   ALA A 626     159.111 181.125 216.682  1.00 27.37           O
ATOM   4131  CB  ALA A 626     161.438 182.793 215.727  1.00 27.37           C
ATOM   4132  N   LEU A 627     158.888 180.809 214.461  1.00 24.47           N
ATOM   4133  CA  LEU A 627     158.157 179.550 214.569  1.00 24.47           C
ATOM   4134  C   LEU A 627     159.129 178.419 214.253  1.00 24.47           C
ATOM   4135  O   LEU A 627     159.536 178.235 213.104  1.00 24.47           O
ATOM   4136  CB  LEU A 627     156.952 179.557 213.637  1.00 24.47           C
ATOM   4137  CG  LEU A 627     155.897 180.596 214.021  1.00 24.47           C
ATOM   4138  CD1 LEU A 627     156.040 181.852 213.186  1.00 24.47           C
ATOM   4139  CD2 LEU A 627     154.504 180.026 213.886  1.00 24.47           C
ATOM   4140  N   LEU A 628     159.492 177.659 215.281  1.00 24.62           N
ATOM   4141  CA  LEU A 628     160.582 176.694 215.217  1.00 24.62           C
ATOM   4142  C   LEU A 628     160.010 175.283 215.277  1.00 24.62           C
ATOM   4143  O   LEU A 628     159.307 174.936 216.230  1.00 24.62           O
ATOM   4144  CB  LEU A 628     161.562 176.927 216.371  1.00 24.62           C
ATOM   4145  CG  LEU A 628     162.548 178.100 216.289  1.00 24.62           C
ATOM   4146  CD1 LEU A 628     161.828 179.401 216.393  1.00 24.62           C
ATOM   4147  CD2 LEU A 628     163.549 178.044 217.410  1.00 24.62           C
ATOM   4148  N   ASP A 629     160.312 174.476 214.265  1.00 25.10           N
ATOM   4149  CA  ASP A 629     159.743 173.137 214.110  1.00 25.10           C
ATOM   4150  C   ASP A 629     160.851 172.104 214.304  1.00 25.10           C
ATOM   4151  O   ASP A 629     161.470 171.656 213.339  1.00 25.10           O
ATOM   4152  CB  ASP A 629     159.090 172.996 212.740  1.00 25.10           C
ATOM   4153  CG  ASP A 629     158.151 171.812 212.654  1.00 25.10           C
ATOM   4154  OD1 ASP A 629     158.203 170.937 213.539  1.00 25.10           O
ATOM   4155  OD2 ASP A 629     157.362 171.755 211.692  1.00 25.10           O
ATOM   4156  N   GLN A 630     161.076 171.711 215.557  1.00 27.73           N
ATOM   4157  CA  GLN A 630     162.119 170.754 215.928  1.00 27.73           C
ATOM   4158  C   GLN A 630     163.445 171.102 215.253  1.00 27.73           C
ATOM   4159  O   GLN A 630     164.019 170.326 214.488  1.00 27.73           O
ATOM   4160  CB  GLN A 630     161.690 169.323 215.603  1.00 27.73           C
ATOM   4161  CG  GLN A 630     160.564 168.809 216.476  1.00 27.73           C
ATOM   4162  CD  GLN A 630     160.156 167.401 216.123  1.00 27.73           C
ATOM   4163  OE1 GLN A 630     160.981 166.588 215.715  1.00 27.73           O
ATOM   4164  NE2 GLN A 630     158.873 167.103 216.273  1.00 27.73           N
ATOM   4165  N   CYS A 631     163.920 172.303 215.557  1.00 27.39           N
ATOM   4166  CA  CYS A 631     165.092 172.881 214.921  1.00 27.39           C
ATOM   4167  C   CYS A 631     166.383 172.607 215.677  1.00 27.39           C
ATOM   4168  O   CYS A 631     167.439 173.092 215.261  1.00 27.39           O
ATOM   4169  CB  CYS A 631     164.907 174.387 214.786  1.00 27.39           C
ATOM   4170  SG  CYS A 631     164.960 175.187 216.385  1.00 27.39           S
ATOM   4171  N   THR A 632     166.325 171.869 216.786  1.00 29.10           N
ATOM   4172  CA  THR A 632     167.518 171.554 217.560  1.00 29.10           C
ATOM   4173  C   THR A 632     167.555 170.081 217.938  1.00 29.10           C
ATOM   4174  O   THR A 632     168.193 169.706 218.928  1.00 29.10           O
ATOM   4175  CB  THR A 632     167.607 172.411 218.824  1.00 29.10           C
ATOM   4176  OG1 THR A 632     166.405 172.264 219.590  1.00 29.10           O
ATOM   4177  CG2 THR A 632     167.807 173.875 218.467  1.00 29.10           C
ATOM   4178  N   SER A 633     166.875 169.233 217.166  1.00 27.19           N
ATOM   4179  CA  SER A 633     166.860 167.808 217.472  1.00 27.19           C
ATOM   4180  C   SER A 633     168.229 167.172 217.272  1.00 27.19           C
ATOM   4181  O   SER A 633     168.536 166.156 217.904  1.00 27.19           O
ATOM   4182  CB  SER A 633     165.811 167.104 216.614  1.00 27.19           C
ATOM   4183  OG  SER A 633     165.957 167.448 215.250  1.00 27.19           O
ATOM   4184  N   ALA A 634     169.062 167.752 216.408  1.00 27.50           N
ATOM   4185  CA  ALA A 634     170.390 167.228 216.118  1.00 27.50           C
ATOM   4186  C   ALA A 634     171.494 168.161 216.601  1.00 27.50           C
ATOM   4187  O   ALA A 634     172.632 168.072 216.139  1.00 27.50           O
ATOM   4188  CB  ALA A 634     170.543 166.957 214.623  1.00 27.50           C
ATOM   4189  N   VAL A 635     171.179 169.048 217.539  1.00 28.35           N
ATOM   4190  CA  VAL A 635     172.127 170.025 218.060  1.00 28.35           C
ATOM   4191  C   VAL A 635     172.419 169.689 219.514  1.00 28.35           C
ATOM   4192  O   VAL A 635     171.508 169.341 220.273  1.00 28.35           O
ATOM   4193  CB  VAL A 635     171.591 171.466 217.921  1.00 28.35           C
ATOM   4194  CG1 VAL A 635     172.531 172.458 218.578  1.00 28.35           C
ATOM   4195  CG2 VAL A 635     171.395 171.812 216.461  1.00 28.35           C
ATOM   4196  N   SER A 636     173.692 169.786 219.895  1.00 33.49           N
ATOM   4197  CA  SER A 636     174.113 169.473 221.254  1.00 33.49           C
ATOM   4198  C   SER A 636     173.341 170.313 222.262  1.00 33.49           C
ATOM   4199  O   SER A 636     173.097 171.501 222.041  1.00 33.49           O
ATOM   4200  CB  SER A 636     175.617 169.714 221.400  1.00 33.49           C
ATOM   4201  OG  SER A 636     176.054 169.434 222.716  1.00 33.49           O
ATOM   4202  N   ILE A 637     172.956 169.683 223.375  1.00 35.18           N
ATOM   4203  CA  ILE A 637     172.003 170.280 224.304  1.00 35.18           C
ATOM   4204  C   ILE A 637     172.496 171.598 224.887  1.00 35.18           C
ATOM   4205  O   ILE A 637     171.701 172.528 225.062  1.00 35.18           O
ATOM   4206  CB  ILE A 637     171.658 169.267 225.416  1.00 35.18           C
ATOM   4207  CG1 ILE A 637     170.820 168.124 224.841  1.00 35.18           C
ATOM   4208  CG2 ILE A 637     170.920 169.938 226.562  1.00 35.18           C
ATOM   4209  CD1 ILE A 637     170.516 167.031 225.831  1.00 35.18           C
ATOM   4210  N   ASP A 638     173.791 171.716 225.182  1.00 36.90           N
ATOM   4211  CA  ASP A 638     174.298 172.981 225.704  1.00 36.90           C
ATOM   4212  C   ASP A 638     174.321 174.064 224.630  1.00 36.90           C
ATOM   4213  O   ASP A 638     173.954 175.215 224.895  1.00 36.90           O
ATOM   4214  CB  ASP A 638     175.690 172.783 226.309  1.00 36.90           C
ATOM   4215  CG  ASP A 638     176.715 172.312 225.292  1.00 36.90           C
ATOM   4216  OD1 ASP A 638     176.324 171.957 224.161  1.00 36.90           O
ATOM   4217  OD2 ASP A 638     177.917 172.296 225.628  1.00 36.90           O
ATOM   4218  N   VAL A 639     174.737 173.710 223.412  1.00 33.82           N
ATOM   4219  CA  VAL A 639     174.803 174.689 222.331  1.00 33.82           C
ATOM   4220  C   VAL A 639     173.410 175.193 221.981  1.00 33.82           C
ATOM   4221  O   VAL A 639     173.203 176.395 221.778  1.00 33.82           O
ATOM   4222  CB  VAL A 639     175.513 174.084 221.107  1.00 33.82           C
ATOM   4223  CG1 VAL A 639     175.313 174.961 219.884  1.00 33.82           C
ATOM   4224  CG2 VAL A 639     176.992 173.901 221.397  1.00 33.82           C
ATOM   4225  N   GLU A 640     172.432 174.290 221.909  1.00 35.43           N
ATOM   4226  CA  GLU A 640     171.079 174.710 221.560  1.00 35.43           C
ATOM   4227  C   GLU A 640     170.438 175.509 222.689  1.00 35.43           C
ATOM   4228  O   GLU A 640     169.639 176.417 222.436  1.00 35.43           O
ATOM   4229  CB  GLU A 640     170.234 173.494 221.177  1.00 35.43           C
ATOM   4230  CG  GLU A 640     170.056 172.451 222.262  1.00 35.43           C
ATOM   4231  CD  GLU A 640     168.903 172.765 223.179  1.00 35.43           C
ATOM   4232  OE1 GLU A 640     168.040 173.557 222.762  1.00 35.43           O
ATOM   4233  OE2 GLU A 640     168.857 172.226 224.304  1.00 35.43           O
ATOM   4234  N   GLY A 641     170.786 175.203 223.939  1.00 33.96           N
ATOM   4235  CA  GLY A 641     170.338 176.041 225.040  1.00 33.96           C
ATOM   4236  C   GLY A 641     170.902 177.446 224.961  1.00 33.96           C
ATOM   4237  O   GLY A 641     170.183 178.429 225.167  1.00 33.96           O
ATOM   4238  N   LYS A 642     172.196 177.561 224.648  1.00 35.14           N
ATOM   4239  CA  LYS A 642     172.797 178.876 224.445  1.00 35.14           C
ATOM   4240  C   LYS A 642     172.124 179.614 223.296  1.00 35.14           C
ATOM   4241  O   LYS A 642     171.873 180.822 223.382  1.00 35.14           O
ATOM   4242  CB  LYS A 642     174.294 178.736 224.172  1.00 35.14           C
ATOM   4243  CG  LYS A 642     175.134 178.439 225.396  1.00 35.14           C
ATOM   4244  CD  LYS A 642     176.612 178.444 225.051  1.00 35.14           C
ATOM   4245  CE  LYS A 642     177.414 177.609 226.034  1.00 35.14           C
ATOM   4246  NZ  LYS A 642     178.250 176.591 225.342  1.00 35.14           N
ATOM   4247  N   ILE A 643     171.826 178.899 222.212  1.00 32.55           N
ATOM   4248  CA  ILE A 643     171.202 179.517 221.049  1.00 32.55           C
ATOM   4249  C   ILE A 643     169.807 180.026 221.390  1.00 32.55           C
ATOM   4250  O   ILE A 643     169.423 181.131 220.993  1.00 32.55           O
ATOM   4251  CB  ILE A 643     171.177 178.524 219.875  1.00 32.55           C
ATOM   4252  CG1 ILE A 643     172.550 178.446 219.209  1.00 32.55           C
ATOM   4253  CG2 ILE A 643     170.153 178.936 218.861  1.00 32.55           C
ATOM   4254  CD1 ILE A 643     172.703 177.266 218.280  1.00 32.55           C
ATOM   4255  N   PHE A 644     169.025 179.235 222.129  1.00 32.16           N
ATOM   4256  CA  PHE A 644     167.685 179.674 222.508  1.00 32.16           C
ATOM   4257  C   PHE A 644     167.735 180.855 223.468  1.00 32.16           C
ATOM   4258  O   PHE A 644     166.914 181.776 223.370  1.00 32.16           O
ATOM   4259  CB  PHE A 644     166.903 178.515 223.121  1.00 32.16           C
ATOM   4260  CG  PHE A 644     166.084 177.751 222.127  1.00 32.16           C
ATOM   4261  CD1 PHE A 644     166.680 176.848 221.268  1.00 32.16           C
ATOM   4262  CD2 PHE A 644     164.717 177.940 222.047  1.00 32.16           C
ATOM   4263  CE1 PHE A 644     165.928 176.148 220.353  1.00 32.16           C
ATOM   4264  CE2 PHE A 644     163.962 177.242 221.134  1.00 32.16           C
ATOM   4265  CZ  PHE A 644     164.568 176.345 220.287  1.00 32.16           C
ATOM   4266  N   GLN A 645     168.685 180.849 224.406  1.00 33.66           N
ATOM   4267  CA  GLN A 645     168.831 181.994 225.298  1.00 33.66           C
ATOM   4268  C   GLN A 645     169.194 183.252 224.521  1.00 33.66           C
ATOM   4269  O   GLN A 645     168.657 184.333 224.789  1.00 33.66           O
ATOM   4270  CB  GLN A 645     169.881 181.702 226.368  1.00 33.66           C
ATOM   4271  CG  GLN A 645     170.024 182.802 227.406  1.00 33.66           C
ATOM   4272  CD  GLN A 645     168.762 183.010 228.217  1.00 33.66           C
ATOM   4273  OE1 GLN A 645     168.503 182.288 229.178  1.00 33.66           O
ATOM   4274  NE2 GLN A 645     167.970 184.002 227.834  1.00 33.66           N
ATOM   4275  N   ALA A 646     170.102 183.132 223.550  1.00 30.99           N
ATOM   4276  CA  ALA A 646     170.468 184.284 222.733  1.00 30.99           C
ATOM   4277  C   ALA A 646     169.291 184.764 221.894  1.00 30.99           C
ATOM   4278  O   ALA A 646     169.109 185.971 221.701  1.00 30.99           O
ATOM   4279  CB  ALA A 646     171.658 183.936 221.840  1.00 30.99           C
ATOM   4280  N   ALA A 647     168.489 183.832 221.376  1.00 31.41           N
ATOM   4281  CA  ALA A 647     167.310 184.209 220.603  1.00 31.41           C
ATOM   4282  C   ALA A 647     166.307 184.969 221.459  1.00 31.41           C
ATOM   4283  O   ALA A 647     165.726 185.963 221.011  1.00 31.41           O
ATOM   4284  CB  ALA A 647     166.661 182.967 219.999  1.00 31.41           C
ATOM   4285  N   LYS A 648     166.080 184.509 222.690  1.00 33.30           N
ATOM   4286  CA  LYS A 648     165.186 185.232 223.588  1.00 33.30           C
ATOM   4287  C   LYS A 648     165.758 186.596 223.954  1.00 33.30           C
ATOM   4288  O   LYS A 648     165.012 187.571 224.100  1.00 33.30           O
ATOM   4289  CB  LYS A 648     164.915 184.407 224.844  1.00 33.30           C
ATOM   4290  CG  LYS A 648     163.722 183.476 224.724  1.00 33.30           C
ATOM   4291  CD  LYS A 648     163.754 182.410 225.799  1.00 33.30           C
ATOM   4292  CE  LYS A 648     163.557 183.015 227.175  1.00 33.30           C
ATOM   4293  NZ  LYS A 648     162.144 183.413 227.397  1.00 33.30           N
ATOM   4294  N   ASP A 649     167.082 186.684 224.115  1.00 34.58           N
ATOM   4295  CA  ASP A 649     167.708 187.963 224.434  1.00 34.58           C
ATOM   4296  C   ASP A 649     167.569 188.963 223.294  1.00 34.58           C
ATOM   4297  O   ASP A 649     167.646 190.176 223.521  1.00 34.58           O
ATOM   4298  CB  ASP A 649     169.184 187.759 224.771  1.00 34.58           C
ATOM   4299  CG  ASP A 649     169.386 187.068 226.100  1.00 34.58           C
ATOM   4300  OD1 ASP A 649     168.378 186.750 226.764  1.00 34.58           O
ATOM   4301  OD2 ASP A 649     170.553 186.841 226.481  1.00 34.58           O
ATOM   4302  N   ALA A 650     167.370 188.482 222.067  1.00 34.56           N
ATOM   4303  CA  ALA A 650     167.237 189.370 220.920  1.00 34.56           C
ATOM   4304  C   ALA A 650     165.847 189.977 220.798  1.00 34.56           C
ATOM   4305  O   ALA A 650     165.630 190.806 219.909  1.00 34.56           O
ATOM   4306  CB  ALA A 650     167.584 188.624 219.632  1.00 34.56           C
ATOM   4307  N   GLY A 651     164.909 189.591 221.657  1.00 35.28           N
ATOM   4308  CA  GLY A 651     163.556 190.100 221.576  1.00 35.28           C
ATOM   4309  C   GLY A 651     162.630 189.294 220.699  1.00 35.28           C
ATOM   4310  O   GLY A 651     161.572 189.800 220.310  1.00 35.28           O
ATOM   4311  N   ILE A 652     162.991 188.067 220.377  1.00 30.88           N
ATOM   4312  CA  ILE A 652     162.214 187.221 219.483  1.00 30.88           C
ATOM   4313  C   ILE A 652     161.225 186.412 220.310  1.00 30.88           C
ATOM   4314  O   ILE A 652     161.570 185.888 221.375  1.00 30.88           O
ATOM   4315  CB  ILE A 652     163.144 186.305 218.669  1.00 30.88           C
ATOM   4316  CG1 ILE A 652     164.156 187.135 217.883  1.00 30.88           C
ATOM   4317  CG2 ILE A 652     162.344 185.478 217.706  1.00 30.88           C
ATOM   4318  CD1 ILE A 652     165.283 186.320 217.296  1.00 30.88           C
ATOM   4319  N   ALA A 653     159.989 186.313 219.827  1.00 30.34           N
ATOM   4320  CA  ALA A 653     158.941 185.546 220.492  1.00 30.34           C
ATOM   4321  C   ALA A 653     158.871 184.169 219.843  1.00 30.34           C
ATOM   4322  O   ALA A 653     158.420 184.035 218.702  1.00 30.34           O
ATOM   4323  CB  ALA A 653     157.598 186.266 220.406  1.00 30.34           C
ATOM   4324  N   LEU A 654     159.309 183.150 220.575  1.00 27.68           N
ATOM   4325  CA  LEU A 654     159.424 181.809 220.027  1.00 27.68           C
ATOM   4326  C   LEU A 654     158.079 181.092 220.014  1.00 27.68           C
ATOM   4327  O   LEU A 654     157.220 181.314 220.870  1.00 27.68           O
ATOM   4328  CB  LEU A 654     160.432 180.993 220.835  1.00 27.68           C
ATOM   4329  CG  LEU A 654     161.769 181.671 221.127  1.00 27.68           C
ATOM   4330  CD1 LEU A 654     162.539 180.893 222.175  1.00 27.68           C
ATOM   4331  CD2 LEU A 654     162.587 181.810 219.857  1.00 27.68           C
ATOM   4332  N   LEU A 655     157.902 180.229 219.014  1.00 26.12           N
ATOM   4333  CA  LEU A 655     156.814 179.251 218.962  1.00 26.12           C
ATOM   4334  C   LEU A 655     157.473 177.941 218.547  1.00 26.12           C
ATOM   4335  O   LEU A 655     157.530 177.619 217.358  1.00 26.12           O
ATOM   4336  CB  LEU A 655     155.713 179.663 217.991  1.00 26.12           C
ATOM   4337  CG  LEU A 655     154.677 180.708 218.405  1.00 26.12           C
ATOM   4338  CD1 LEU A 655     155.247 182.111 218.340  1.00 26.12           C
ATOM   4339  CD2 LEU A 655     153.446 180.591 217.528  1.00 26.12           C
ATOM   4340  N   SER A 656     157.959 177.182 219.524  1.00 26.50           N
ATOM   4341  CA  SER A 656     158.828 176.042 219.266  1.00 26.50           C
ATOM   4342  C   SER A 656     158.031 174.746 219.311  1.00 26.50           C
ATOM   4343  O   SER A 656     157.399 174.435 220.325  1.00 26.50           O
ATOM   4344  CB  SER A 656     159.970 175.991 220.279  1.00 26.50           C
ATOM   4345  OG  SER A 656     160.608 177.248 220.393  1.00 26.50           O
ATOM   4346  N   ILE A 657     158.073 173.994 218.217  1.00 25.33           N
ATOM   4347  CA  ILE A 657     157.608 172.614 218.199  1.00 25.33           C
ATOM   4348  C   ILE A 657     158.791 171.744 218.595  1.00 25.33           C
ATOM   4349  O   ILE A 657     159.762 171.631 217.845  1.00 25.33           O
ATOM   4350  CB  ILE A 657     157.075 172.212 216.821  1.00 25.33           C
ATOM   4351  CG1 ILE A 657     155.794 172.963 216.492  1.00 25.33           C
ATOM   4352  CG2 ILE A 657     156.836 170.719 216.764  1.00 25.33           C
ATOM   4353  CD1 ILE A 657     155.343 172.738 215.088  1.00 25.33           C
ATOM   4354  N   THR A 658     158.717 171.130 219.772  1.00 29.41           N
ATOM   4355  CA  THR A 658     159.794 170.259 220.220  1.00 29.41           C
ATOM   4356  C   THR A 658     159.354 169.378 221.379  1.00 29.41           C
ATOM   4357  O   THR A 658     158.701 169.840 222.318  1.00 29.41           O
ATOM   4358  CB  THR A 658     161.034 171.080 220.603  1.00 29.41           C
ATOM   4359  OG1 THR A 658     162.167 170.212 220.733  1.00 29.41           O
ATOM   4360  CG2 THR A 658     160.827 171.857 221.894  1.00 29.41           C
ATOM   4361  N   HIS A 659     159.663 168.088 221.290  1.00 32.16           N
ATOM   4362  CA  HIS A 659     159.566 167.181 222.429  1.00 32.16           C
ATOM   4363  C   HIS A 659     160.978 166.930 222.950  1.00 32.16           C
ATOM   4364  O   HIS A 659     161.614 165.914 222.676  1.00 32.16           O
ATOM   4365  CB  HIS A 659     158.829 165.903 222.041  1.00 32.16           C
ATOM   4366  CG  HIS A 659     159.311 165.288 220.769  1.00 32.16           C
ATOM   4367  ND1 HIS A 659     158.837 165.678 219.536  1.00 32.16           N
ATOM   4368  CD2 HIS A 659     160.231 164.325 220.532  1.00 32.16           C
ATOM   4369  CE1 HIS A 659     159.436 164.974 218.594  1.00 32.16           C
ATOM   4370  NE2 HIS A 659     160.288 164.148 219.172  1.00 32.16           N
ATOM   4371  N   ARG A 660     161.460 167.897 223.721  1.00 32.73           N
ATOM   4372  CA  ARG A 660     162.778 167.905 224.335  1.00 32.73           C
ATOM   4373  C   ARG A 660     162.684 168.685 225.639  1.00 32.73           C
ATOM   4374  O   ARG A 660     162.440 169.898 225.618  1.00 32.73           O
ATOM   4375  CB  ARG A 660     163.813 168.523 223.394  1.00 32.73           C
ATOM   4376  CG  ARG A 660     165.240 168.471 223.908  1.00 32.73           C
ATOM   4377  CD  ARG A 660     166.215 169.043 222.892  1.00 32.73           C
ATOM   4378  NE  ARG A 660     166.986 168.001 222.220  1.00 32.73           N
ATOM   4379  CZ  ARG A 660     168.167 168.198 221.646  1.00 32.73           C
ATOM   4380  NH1 ARG A 660     168.719 169.402 221.656  1.00 32.73           N
ATOM   4381  NH2 ARG A 660     168.798 167.192 221.059  1.00 32.73           N
ATOM   4382  N   PRO A 661     162.850 168.026 226.788  1.00 33.50           N
ATOM   4383  CA  PRO A 661     162.613 168.709 228.071  1.00 33.50           C
ATOM   4384  C   PRO A 661     163.489 169.928 228.303  1.00 33.50           C
ATOM   4385  O   PRO A 661     163.044 170.880 228.956  1.00 33.50           O
ATOM   4386  CB  PRO A 661     162.900 167.607 229.098  1.00 33.50           C
ATOM   4387  CG  PRO A 661     162.604 166.344 228.364  1.00 33.50           C
ATOM   4388  CD  PRO A 661     163.104 166.588 226.973  1.00 33.50           C
ATOM   4389  N   SER A 662     164.718 169.936 227.781  1.00 35.16           N
ATOM   4390  CA  SER A 662     165.618 171.059 228.017  1.00 35.16           C
ATOM   4391  C   SER A 662     165.091 172.361 227.429  1.00 35.16           C
ATOM   4392  O   SER A 662     165.556 173.437 227.820  1.00 35.16           O
ATOM   4393  CB  SER A 662     167.001 170.751 227.445  1.00 35.16           C
ATOM   4394  OG  SER A 662     166.902 170.225 226.134  1.00 35.16           O
ATOM   4395  N   LEU A 663     164.139 172.290 226.504  1.00 33.65           N
ATOM   4396  CA  LEU A 663     163.533 173.470 225.906  1.00 33.65           C
ATOM   4397  C   LEU A 663     162.281 173.935 226.631  1.00 33.65           C
ATOM   4398  O   LEU A 663     161.680 174.932 226.220  1.00 33.65           O
ATOM   4399  CB  LEU A 663     163.209 173.201 224.435  1.00 33.65           C
ATOM   4400  CG  LEU A 663     164.446 173.166 223.544  1.00 33.65           C
ATOM   4401  CD1 LEU A 663     164.076 173.385 222.097  1.00 33.65           C
ATOM   4402  CD2 LEU A 663     165.390 174.252 224.011  1.00 33.65           C
ATOM   4403  N   TRP A 664     161.868 173.243 227.692  1.00 34.04           N
ATOM   4404  CA  TRP A 664     160.698 173.685 228.436  1.00 34.04           C
ATOM   4405  C   TRP A 664     160.985 174.920 229.277  1.00 34.04           C
ATOM   4406  O   TRP A 664     160.058 175.677 229.578  1.00 34.04           O
ATOM   4407  CB  TRP A 664     160.185 172.554 229.325  1.00 34.04           C
ATOM   4408  CG  TRP A 664     159.351 171.553 228.593  1.00 34.04           C
ATOM   4409  CD1 TRP A 664     159.674 170.908 227.436  1.00 34.04           C
ATOM   4410  CD2 TRP A 664     158.057 171.075 228.971  1.00 34.04           C
ATOM   4411  NE1 TRP A 664     158.659 170.060 227.067  1.00 34.04           N
ATOM   4412  CE2 TRP A 664     157.654 170.145 227.994  1.00 34.04           C
ATOM   4413  CE3 TRP A 664     157.198 171.344 230.039  1.00 34.04           C
ATOM   4414  CZ2 TRP A 664     156.433 169.483 228.055  1.00 34.04           C
ATOM   4415  CZ3 TRP A 664     155.987 170.687 230.097  1.00 34.04           C
ATOM   4416  CH2 TRP A 664     155.615 169.766 229.112  1.00 34.04           C
ATOM   4417  N   LYS A 665     162.244 175.144 229.656  1.00 33.70           N
ATOM   4418  CA  LYS A 665     162.587 176.245 230.546  1.00 33.70           C
ATOM   4419  C   LYS A 665     162.681 177.586 229.834  1.00 33.70           C
ATOM   4420  O   LYS A 665     162.728 178.621 230.506  1.00 33.70           O
ATOM   4421  CB  LYS A 665     163.908 175.947 231.260  1.00 33.70           C
ATOM   4422  CG  LYS A 665     165.139 176.465 230.542  1.00 33.70           C
ATOM   4423  CD  LYS A 665     166.410 176.013 231.236  1.00 33.70           C
ATOM   4424  CE  LYS A 665     166.603 174.514 231.102  1.00 33.70           C
ATOM   4425  NZ  LYS A 665     166.833 174.112 229.689  1.00 33.70           N
ATOM   4426  N   TYR A 666     162.708 177.598 228.506  1.00 33.16           N
ATOM   4427  CA  TYR A 666     162.758 178.836 227.742  1.00 33.16           C
ATOM   4428  C   TYR A 666     161.382 179.322 227.316  1.00 33.16           C
ATOM   4429  O   TYR A 666     161.286 180.352 226.643  1.00 33.16           O
ATOM   4430  CB  TYR A 666     163.642 178.658 226.503  1.00 33.16           C
ATOM   4431  CG  TYR A 666     165.085 178.353 226.824  1.00 33.16           C
ATOM   4432  CD1 TYR A 666     165.892 179.297 227.439  1.00 33.16           C
ATOM   4433  CD2 TYR A 666     165.640 177.120 226.516  1.00 33.16           C
ATOM   4434  CE1 TYR A 666     167.209 179.023 227.736  1.00 33.16           C
ATOM   4435  CE2 TYR A 666     166.955 176.837 226.811  1.00 33.16           C
ATOM   4436  CZ  TYR A 666     167.735 177.793 227.420  1.00 33.16           C
ATOM   4437  OH  TYR A 666     169.048 177.520 227.716  1.00 33.16           O
ATOM   4438  N   HIS A 667     160.323 178.616 227.693  1.00 33.21           N
ATOM   4439  CA  HIS A 667     158.975 178.908 227.238  1.00 33.21           C
ATOM   4440  C   HIS A 667     158.054 179.127 228.430  1.00 33.21           C
ATOM   4441  O   HIS A 667     158.410 178.862 229.580  1.00 33.21           O
ATOM   4442  CB  HIS A 667     158.447 177.773 226.354  1.00 33.21           C
ATOM   4443  CG  HIS A 667     159.237 177.575 225.101  1.00 33.21           C
ATOM   4444  ND1 HIS A 667     160.414 176.860 225.069  1.00 33.21           N
ATOM   4445  CD2 HIS A 667     159.027 178.010 223.837  1.00 33.21           C
ATOM   4446  CE1 HIS A 667     160.892 176.858 223.839  1.00 33.21           C
ATOM   4447  NE2 HIS A 667     160.070 177.551 223.072  1.00 33.21           N
ATOM   4448  N   THR A 668     156.855 179.624 228.139  1.00 37.61           N
ATOM   4449  CA  THR A 668     155.844 179.849 229.164  1.00 37.61           C
ATOM   4450  C   THR A 668     154.626 178.959 228.989  1.00 37.61           C
ATOM   4451  O   THR A 668     154.269 178.226 229.915  1.00 37.61           O
ATOM   4452  CB  THR A 668     155.413 181.322 229.175  1.00 37.61           C
ATOM   4453  OG1 THR A 668     156.572 182.164 229.159  1.00 37.61           O
ATOM   4454  CG2 THR A 668     154.593 181.622 230.416  1.00 37.61           C
ATOM   4455  N   HIS A 669     153.986 178.980 227.826  1.00 37.64           N
ATOM   4456  CA  HIS A 669     152.758 178.235 227.599  1.00 37.64           C
ATOM   4457  C   HIS A 669     153.050 176.954 226.828  1.00 37.64           C
ATOM   4458  O   HIS A 669     154.069 176.833 226.145  1.00 37.64           O
ATOM   4459  CB  HIS A 669     151.733 179.105 226.868  1.00 37.64           C
ATOM   4460  CG  HIS A 669     151.198 180.224 227.708  1.00 37.64           C
ATOM   4461  ND1 HIS A 669     152.007 181.205 228.240  1.00 37.64           N
ATOM   4462  CD2 HIS A 669     149.940 180.512 228.117  1.00 37.64           C
ATOM   4463  CE1 HIS A 669     151.270 182.052 228.936  1.00 37.64           C
ATOM   4464  NE2 HIS A 669     150.012 181.654 228.877  1.00 37.64           N
ATOM   4465  N   LEU A 670     152.137 175.989 226.947  1.00 34.94           N
ATOM   4466  CA  LEU A 670     152.443 174.597 226.640  1.00 34.94           C
ATOM   4467  C   LEU A 670     151.803 174.076 225.362  1.00 34.94           C
ATOM   4468  O   LEU A 670     152.480 173.399 224.586  1.00 34.94           O
ATOM   4469  CB  LEU A 670     152.030 173.705 227.819  1.00 34.94           C
ATOM   4470  CG  LEU A 670     152.260 172.200 227.667  1.00 34.94           C
ATOM   4471  CD1 LEU A 670     153.652 171.903 227.142  1.00 34.94           C
ATOM   4472  CD2 LEU A 670     152.028 171.500 228.991  1.00 34.94           C
ATOM   4473  N   LEU A 671     150.509 174.321 225.145  1.00 33.02           N
ATOM   4474  CA  LEU A 671     149.795 173.805 223.976  1.00 33.02           C
ATOM   4475  C   LEU A 671     150.131 172.336 223.729  1.00 33.02           C
ATOM   4476  O   LEU A 671     150.754 171.995 222.720  1.00 33.02           O
ATOM   4477  CB  LEU A 671     150.092 174.643 222.729  1.00 33.02           C
ATOM   4478  CG  LEU A 671     149.306 174.275 221.459  1.00 33.02           C
ATOM   4479  CD1 LEU A 671     147.823 174.131 221.750  1.00 33.02           C
ATOM   4480  CD2 LEU A 671     149.536 175.279 220.348  1.00 33.02           C
ATOM   4481  N   GLN A 672     149.775 171.464 224.663  1.00 35.39           N
ATOM   4482  CA  GLN A 672     150.109 170.052 224.547  1.00 35.39           C
ATOM   4483  C   GLN A 672     149.055 169.360 223.695  1.00 35.39           C
ATOM   4484  O   GLN A 672     147.868 169.371 224.033  1.00 35.39           O
ATOM   4485  CB  GLN A 672     150.207 169.399 225.922  1.00 35.39           C
ATOM   4486  CG  GLN A 672     150.752 167.991 225.882  1.00 35.39           C
ATOM   4487  CD  GLN A 672     151.648 167.689 227.059  1.00 35.39           C
ATOM   4488  OE1 GLN A 672     151.176 167.492 228.178  1.00 35.39           O
ATOM   4489  NE2 GLN A 672     152.952 167.653 226.816  1.00 35.39           N
ATOM   4490  N   PHE A 673     149.494 168.757 222.596  1.00 33.28           N
ATOM   4491  CA  PHE A 673     148.606 168.105 221.647  1.00 33.28           C
ATOM   4492  C   PHE A 673     148.304 166.662 222.015  1.00 33.28           C
ATOM   4493  O   PHE A 673     147.662 165.963 221.225  1.00 33.28           O
ATOM   4494  CB  PHE A 673     149.214 168.147 220.245  1.00 33.28           C
ATOM   4495  CG  PHE A 673     148.773 169.317 219.425  1.00 33.28           C
ATOM   4496  CD1 PHE A 673     147.464 169.427 219.000  1.00 33.28           C
ATOM   4497  CD2 PHE A 673     149.672 170.301 219.065  1.00 33.28           C
ATOM   4498  CE1 PHE A 673     147.059 170.501 218.242  1.00 33.28           C
ATOM   4499  CE2 PHE A 673     149.273 171.375 218.306  1.00 33.28           C
ATOM   4500  CZ  PHE A 673     147.964 171.475 217.893  1.00 33.28           C
ATOM   4501  N   ASP A 674     148.764 166.199 223.175  1.00 39.29           N
ATOM   4502  CA  ASP A 674     148.614 164.809 223.585  1.00 39.29           C
ATOM   4503  C   ASP A 674     147.170 164.347 223.475  1.00 39.29           C
ATOM   4504  O   ASP A 674     146.256 164.981 224.012  1.00 39.29           O
ATOM   4505  CB  ASP A 674     149.110 164.632 225.022  1.00 39.29           C
ATOM   4506  CG  ASP A 674     150.619 164.534 225.110  1.00 39.29           C
ATOM   4507  OD1 ASP A 674     151.253 164.153 224.107  1.00 39.29           O
ATOM   4508  OD2 ASP A 674     151.173 164.828 226.188  1.00 39.29           O
ATOM   4509  N   GLY A 675     146.967 163.241 222.767  1.00 42.87           N
ATOM   4510  CA  GLY A 675     145.666 162.644 222.600  1.00 42.87           C
ATOM   4511  C   GLY A 675     145.406 162.336 221.146  1.00 42.87           C
ATOM   4512  O   GLY A 675     146.330 162.269 220.328  1.00 42.87           O
ATOM   4513  N   GLU A 676     144.125 162.150 220.830  1.00 44.50           N
ATOM   4514  CA  GLU A 676     143.661 161.835 219.479  1.00 44.50           C
ATOM   4515  C   GLU A 676     142.579 162.846 219.106  1.00 44.50           C
ATOM   4516  O   GLU A 676     141.400 162.675 219.427  1.00 44.50           O
ATOM   4517  CB  GLU A 676     143.173 160.385 219.396  1.00 44.50           C
ATOM   4518  CG  GLU A 676     142.185 159.965 220.480  1.00 44.50           C
ATOM   4519  CD  GLU A 676     142.870 159.444 221.729  1.00 44.50           C
ATOM   4520  OE1 GLU A 676     144.091 159.657 221.875  1.00 44.50           O
ATOM   4521  OE2 GLU A 676     142.185 158.822 222.567  1.00 44.50           O
ATOM   4522  N   GLY A 677     142.988 163.912 218.424  1.00 38.00           N
ATOM   4523  CA  GLY A 677     142.083 164.978 218.056  1.00 38.00           C
ATOM   4524  C   GLY A 677     141.863 166.028 219.120  1.00 38.00           C
ATOM   4525  O   GLY A 677     141.090 166.965 218.888  1.00 38.00           O
ATOM   4526  N   GLY A 678     142.515 165.907 220.277  1.00 36.66           N
ATOM   4527  CA  GLY A 678     142.361 166.847 221.361  1.00 36.66           C
ATOM   4528  C   GLY A 678     143.630 167.648 221.603  1.00 36.66           C
ATOM   4529  O   GLY A 678     144.672 167.423 220.992  1.00 36.66           O
ATOM   4530  N   TRP A 679     143.517 168.602 222.523  1.00 36.65           N
ATOM   4531  CA  TRP A 679     144.626 169.481 222.865  1.00 36.65           C
ATOM   4532  C   TRP A 679     144.313 170.162 224.189  1.00 36.65           C
ATOM   4533  O   TRP A 679     143.173 170.158 224.660  1.00 36.65           O
ATOM   4534  CB  TRP A 679     144.877 170.519 221.767  1.00 36.65           C
ATOM   4535  CG  TRP A 679     143.664 171.327 221.425  1.00 36.65           C
ATOM   4536  CD1 TRP A 679     142.723 171.031 220.486  1.00 36.65           C
ATOM   4537  CD2 TRP A 679     143.257 172.563 222.024  1.00 36.65           C
ATOM   4538  NE1 TRP A 679     141.757 172.004 220.461  1.00 36.65           N
ATOM   4539  CE2 TRP A 679     142.063 172.957 221.396  1.00 36.65           C
ATOM   4540  CE3 TRP A 679     143.789 173.375 223.029  1.00 36.65           C
ATOM   4541  CZ2 TRP A 679     141.391 174.124 221.740  1.00 36.65           C
ATOM   4542  CZ3 TRP A 679     143.121 174.533 223.367  1.00 36.65           C
ATOM   4543  CH2 TRP A 679     141.935 174.897 222.726  1.00 36.65           C
ATOM   4544  N   LYS A 680     145.347 170.748 224.786  1.00 37.34           N
ATOM   4545  CA  LYS A 680     145.191 171.543 225.994  1.00 37.34           C
ATOM   4546  C   LYS A 680     146.201 172.678 225.952  1.00 37.34           C
ATOM   4547  O   LYS A 680     147.264 172.545 225.343  1.00 37.34           O
ATOM   4548  CB  LYS A 680     145.374 170.695 227.258  1.00 37.34           C
ATOM   4549  CG  LYS A 680     146.805 170.589 227.751  1.00 37.34           C
ATOM   4550  CD  LYS A 680     146.924 169.571 228.871  1.00 37.34           C
ATOM   4551  CE  LYS A 680     148.345 169.500 229.397  1.00 37.34           C
ATOM   4552  NZ  LYS A 680     148.832 170.836 229.833  1.00 37.34           N
ATOM   4553  N   PHE A 681     145.859 173.793 226.587  1.00 37.27           N
ATOM   4554  CA  PHE A 681     146.659 175.015 226.541  1.00 37.27           C
ATOM   4555  C   PHE A 681     146.972 175.426 227.976  1.00 37.27           C
ATOM   4556  O   PHE A 681     146.142 176.043 228.648  1.00 37.27           O
ATOM   4557  CB  PHE A 681     145.911 176.111 225.789  1.00 37.27           C
ATOM   4558  CG  PHE A 681     146.775 177.260 225.360  1.00 37.27           C
ATOM   4559  CD1 PHE A 681     147.069 178.290 226.233  1.00 37.27           C
ATOM   4560  CD2 PHE A 681     147.282 177.315 224.075  1.00 37.27           C
ATOM   4561  CE1 PHE A 681     147.857 179.346 225.835  1.00 37.27           C
ATOM   4562  CE2 PHE A 681     148.070 178.370 223.673  1.00 37.27           C
ATOM   4563  CZ  PHE A 681     148.359 179.385 224.555  1.00 37.27           C
ATOM   4564  N   GLU A 682     148.170 175.085 228.440  1.00 40.07           N
ATOM   4565  CA  GLU A 682     148.575 175.366 229.807  1.00 40.07           C
ATOM   4566  C   GLU A 682     149.278 176.719 229.881  1.00 40.07           C
ATOM   4567  O   GLU A 682     149.383 177.451 228.896  1.00 40.07           O
ATOM   4568  CB  GLU A 682     149.466 174.243 230.334  1.00 40.07           C
ATOM   4569  CG  GLU A 682     149.293 173.946 231.813  1.00 40.07           C
ATOM   4570  CD  GLU A 682     150.020 172.689 232.241  1.00 40.07           C
ATOM   4571  OE1 GLU A 682     149.380 171.618 232.284  1.00 40.07           O
ATOM   4572  OE2 GLU A 682     151.232 172.771 232.533  1.00 40.07           O
ATOM   4573  N   LYS A 683     149.773 177.058 231.071  1.00 41.92           N
ATOM   4574  CA  LYS A 683     150.399 178.349 231.308  1.00 41.92           C
ATOM   4575  C   LYS A 683     151.837 178.253 231.796  1.00 41.92           C
ATOM   4576  O   LYS A 683     152.569 179.242 231.694  1.00 41.92           O
ATOM   4577  CB  LYS A 683     149.570 179.160 232.322  1.00 41.92           C
ATOM   4578  CG  LYS A 683     149.925 180.642 232.425  1.00 41.92           C
ATOM   4579  CD  LYS A 683     150.861 180.933 233.588  1.00 41.92           C
ATOM   4580  CE  LYS A 683     151.170 182.416 233.684  1.00 41.92           C
ATOM   4581  NZ  LYS A 683     152.138 182.708 234.775  1.00 41.92           N
ATOM   4582  N   LEU A 684     152.271 177.104 232.307  1.00 43.40           N
ATOM   4583  CA  LEU A 684     153.631 176.936 232.801  1.00 43.40           C
ATOM   4584  C   LEU A 684     154.385 176.005 231.865  1.00 43.40           C
ATOM   4585  O   LEU A 684     154.002 174.841 231.703  1.00 43.40           O
ATOM   4586  CB  LEU A 684     153.639 176.390 234.229  1.00 43.40           C
ATOM   4587  CG  LEU A 684     155.020 176.237 234.870  1.00 43.40           C
ATOM   4588  CD1 LEU A 684     155.703 177.588 234.996  1.00 43.40           C
ATOM   4589  CD2 LEU A 684     154.907 175.564 236.228  1.00 43.40           C
ATOM   4590  N   ASP A 685     155.453 176.519 231.261  1.00 39.60           N
ATOM   4591  CA  ASP A 685     156.294 175.761 230.338  1.00 39.60           C
ATOM   4592  C   ASP A 685     155.473 175.078 229.251  1.00 39.60           C
ATOM   4593  O   ASP A 685     155.868 175.058 228.088  1.00 39.60           O
ATOM   4594  CB  ASP A 685     157.125 174.726 231.098  1.00 39.60           C
ATOM   4595  CG  ASP A 685     158.194 175.360 231.968  1.00 39.60           C
ATOM   4596  OD1 ASP A 685     158.435 176.577 231.825  1.00 39.60           O
ATOM   4597  OD2 ASP A 685     158.795 174.639 232.792  1.00 39.60           O
TER
ATOM   4598  N   LYS B  64     188.156 170.394 175.283  1.00 45.33           N
ATOM   4599  CA  LYS B  64     189.313 169.860 174.578  1.00 45.33           C
ATOM   4600  C   LYS B  64     188.836 168.791 173.593  1.00 45.33           C
ATOM   4601  O   LYS B  64     189.591 168.321 172.743  1.00 45.33           O
ATOM   4602  CB  LYS B  64     190.339 169.310 175.584  1.00 45.33           C
ATOM   4603  CG  LYS B  64     191.641 168.760 174.996  1.00 45.33           C
ATOM   4604  CD  LYS B  64     191.616 167.249 174.800  1.00 45.33           C
ATOM   4605  CE  LYS B  64     191.667 166.518 176.131  1.00 45.33           C
ATOM   4606  NZ  LYS B  64     191.664 165.040 175.953  1.00 45.33           N
ATOM   4607  N   ALA B  65     187.554 168.449 173.689  1.00 39.65           N
ATOM   4608  CA  ALA B  65     186.959 167.401 172.869  1.00 39.65           C
ATOM   4609  C   ALA B  65     186.978 167.820 171.405  1.00 39.65           C
ATOM   4610  O   ALA B  65     186.281 168.761 171.012  1.00 39.65           O
ATOM   4611  CB  ALA B  65     185.531 167.108 173.322  1.00 39.65           C
ATOM   4612  N   GLY B  66     187.774 167.118 170.604  1.00 40.39           N
ATOM   4613  CA  GLY B  66     187.854 167.365 169.178  1.00 40.39           C
ATOM   4614  C   GLY B  66     187.972 166.063 168.417  1.00 40.39           C
ATOM   4615  O   GLY B  66     187.697 164.999 168.975  1.00 40.39           O
ATOM   4616  N   MET B  67     188.396 166.118 167.157  1.00 44.73           N
ATOM   4617  CA  MET B  67     188.525 164.921 166.329  1.00 44.73           C
ATOM   4618  C   MET B  67     189.971 164.423 166.331  1.00 44.73           C
ATOM   4619  O   MET B  67     190.510 163.952 165.328  1.00 44.73           O
ATOM   4620  CB  MET B  67     188.011 165.207 164.917  1.00 44.73           C
ATOM   4621  CG  MET B  67     187.992 164.023 163.952  1.00 44.73           C
ATOM   4622  SD  MET B  67     187.288 164.433 162.348  1.00 44.73           S
ATOM   4623  CE  MET B  67     187.522 162.891 161.470  1.00 44.73           C
ATOM   4624  N   ASN B  68     190.628 164.539 167.480  1.00 42.33           N
ATOM   4625  CA  ASN B  68     192.013 164.131 167.650  1.00 42.33           C
ATOM   4626  C   ASN B  68     192.093 162.626 167.915  1.00 42.33           C
ATOM   4627  O   ASN B  68     191.126 161.884 167.729  1.00 42.33           O
ATOM   4628  CB  ASN B  68     192.663 164.949 168.764  1.00 42.33           C
ATOM   4629  CG  ASN B  68     191.864 164.922 170.050  1.00 42.33           C
ATOM   4630  OD1 ASN B  68     190.829 164.266 170.137  1.00 42.33           O
ATOM   4631  ND2 ASN B  68     192.343 165.639 171.058  1.00 42.33           N
ATOM   4632  N   ARG B  69     193.272 162.161 168.338  1.00 39.22           N
ATOM   4633  CA  ARG B  69     193.489 160.733 168.553  1.00 39.22           C
ATOM   4634  C   ARG B  69     192.773 160.240 169.806  1.00 39.22           C
ATOM   4635  O   ARG B  69     192.319 159.089 169.857  1.00 39.22           O
ATOM   4636  CB  ARG B  69     194.988 160.452 168.645  1.00 39.22           C
ATOM   4637  CG  ARG B  69     195.357 158.983 168.730  1.00 39.22           C
ATOM   4638  CD  ARG B  69     195.298 158.328 167.361  1.00 39.22           C
ATOM   4639  NE  ARG B  69     196.492 158.612 166.571  1.00 39.22           N
ATOM   4640  CZ  ARG B  69     197.537 157.797 166.475  1.00 39.22           C
ATOM   4641  NH1 ARG B  69     198.581 158.138 165.732  1.00 39.22           N
ATOM   4642  NH2 ARG B  69     197.539 156.639 167.123  1.00 39.22           N
ATOM   4643  N   VAL B  70     192.675 161.090 170.830  1.00 35.95           N
ATOM   4644  CA  VAL B  70     191.991 160.704 172.062  1.00 35.95           C
ATOM   4645  C   VAL B  70     190.529 160.388 171.778  1.00 35.95           C
ATOM   4646  O   VAL B  70     189.958 159.450 172.348  1.00 35.95           O
ATOM   4647  CB  VAL B  70     192.139 161.810 173.122  1.00 35.95           C
ATOM   4648  CG1 VAL B  70     191.394 161.437 174.388  1.00 35.95           C
ATOM   4649  CG2 VAL B  70     193.606 162.065 173.419  1.00 35.95           C
ATOM   4650  N   PHE B  71     189.902 161.165 170.894  1.00 30.73           N
ATOM   4651  CA  PHE B  71     188.538 160.862 170.480  1.00 30.73           C
ATOM   4652  C   PHE B  71     188.467 159.497 169.815  1.00 30.73           C
ATOM   4653  O   PHE B  71     187.510 158.747 170.026  1.00 30.73           O
ATOM   4654  CB  PHE B  71     188.023 161.949 169.537  1.00 30.73           C
ATOM   4655  CG  PHE B  71     186.880 161.513 168.659  1.00 30.73           C
ATOM   4656  CD1 PHE B  71     185.698 161.045 169.207  1.00 30.73           C
ATOM   4657  CD2 PHE B  71     186.984 161.586 167.282  1.00 30.73           C
ATOM   4658  CE1 PHE B  71     184.653 160.650 168.399  1.00 30.73           C
ATOM   4659  CE2 PHE B  71     185.939 161.194 166.472  1.00 30.73           C
ATOM   4660  CZ  PHE B  71     184.774 160.727 167.032  1.00 30.73           C
ATOM   4661  N   LEU B  72     189.472 159.156 169.008  1.00 32.20           N
ATOM   4662  CA  LEU B  72     189.488 157.848 168.364  1.00 32.20           C
ATOM   4663  C   LEU B  72     189.575 156.730 169.395  1.00 32.20           C
ATOM   4664  O   LEU B  72     188.867 155.723 169.288  1.00 32.20           O
ATOM   4665  CB  LEU B  72     190.653 157.765 167.379  1.00 32.20           C
ATOM   4666  CG  LEU B  72     190.870 156.416 166.698  1.00 32.20           C
ATOM   4667  CD1 LEU B  72     189.742 156.124 165.723  1.00 32.20           C
ATOM   4668  CD2 LEU B  72     192.216 156.388 165.995  1.00 32.20           C
ATOM   4669  N   GLN B  73     190.427 156.895 170.409  1.00 32.46           N
ATOM   4670  CA  GLN B  73     190.532 155.877 171.452  1.00 32.46           C
ATOM   4671  C   GLN B  73     189.224 155.733 172.226  1.00 32.46           C
ATOM   4672  O   GLN B  73     188.762 154.612 172.484  1.00 32.46           O
ATOM   4673  CB  GLN B  73     191.679 156.217 172.401  1.00 32.46           C
ATOM   4674  CG  GLN B  73     193.058 156.040 171.796  1.00 32.46           C
ATOM   4675  CD  GLN B  73     194.146 156.668 172.642  1.00 32.46           C
ATOM   4676  OE1 GLN B  73     193.902 157.094 173.770  1.00 32.46           O
ATOM   4677  NE2 GLN B  73     195.356 156.732 172.100  1.00 32.46           N
ATOM   4678  N   ARG B  74     188.611 156.859 172.601  1.00 27.91           N
ATOM   4679  CA  ARG B  74     187.351 156.811 173.336  1.00 27.91           C
ATOM   4680  C   ARG B  74     186.251 156.157 172.511  1.00 27.91           C
ATOM   4681  O   ARG B  74     185.483 155.330 173.022  1.00 27.91           O
ATOM   4682  CB  ARG B  74     186.932 158.221 173.746  1.00 27.91           C
ATOM   4683  CG  ARG B  74     187.886 158.922 174.684  1.00 27.91           C
ATOM   4684  CD  ARG B  74     187.342 160.284 175.060  1.00 27.91           C
ATOM   4685  NE  ARG B  74     188.282 161.051 175.866  1.00 27.91           N
ATOM   4686  CZ  ARG B  74     188.386 162.374 175.825  1.00 27.91           C
ATOM   4687  NH1 ARG B  74     189.268 162.996 176.593  1.00 27.91           N
ATOM   4688  NH2 ARG B  74     187.611 163.073 175.009  1.00 27.91           N
ATOM   4689  N   LEU B  75     186.153 156.523 171.232  1.00 27.38           N
ATOM   4690  CA  LEU B  75     185.144 155.932 170.364  1.00 27.38           C
ATOM   4691  C   LEU B  75     185.383 154.442 170.182  1.00 27.38           C
ATOM   4692  O   LEU B  75     184.432 153.659 170.153  1.00 27.38           O
ATOM   4693  CB  LEU B  75     185.130 156.645 169.012  1.00 27.38           C
ATOM   4694  CG  LEU B  75     184.032 156.227 168.036  1.00 27.38           C
ATOM   4695  CD1 LEU B  75     182.670 156.653 168.544  1.00 27.38           C
ATOM   4696  CD2 LEU B  75     184.297 156.810 166.663  1.00 27.38           C
ATOM   4697  N   LEU B  76     186.646 154.029 170.054  1.00 29.26           N
ATOM   4698  CA  LEU B  76     186.941 152.605 169.938  1.00 29.26           C
ATOM   4699  C   LEU B  76     186.492 151.852 171.182  1.00 29.26           C
ATOM   4700  O   LEU B  76     185.890 150.777 171.083  1.00 29.26           O
ATOM   4701  CB  LEU B  76     188.434 152.396 169.694  1.00 29.26           C
ATOM   4702  CG  LEU B  76     188.905 152.485 168.243  1.00 29.26           C
ATOM   4703  CD1 LEU B  76     190.417 152.369 168.165  1.00 29.26           C
ATOM   4704  CD2 LEU B  76     188.238 151.413 167.399  1.00 29.26           C
ATOM   4705  N   TRP B  77     186.760 152.412 172.363  1.00 27.68           N
ATOM   4706  CA  TRP B  77     186.323 151.778 173.605  1.00 27.68           C
ATOM   4707  C   TRP B  77     184.801 151.657 173.664  1.00 27.68           C
ATOM   4708  O   TRP B  77     184.255 150.588 173.979  1.00 27.68           O
ATOM   4709  CB  TRP B  77     186.855 152.574 174.795  1.00 27.68           C
ATOM   4710  CG  TRP B  77     186.743 151.871 176.102  1.00 27.68           C
ATOM   4711  CD1 TRP B  77     187.621 150.972 176.627  1.00 27.68           C
ATOM   4712  CD2 TRP B  77     185.703 152.030 177.071  1.00 27.68           C
ATOM   4713  NE1 TRP B  77     187.184 150.548 177.857  1.00 27.68           N
ATOM   4714  CE2 TRP B  77     186.009 151.186 178.153  1.00 27.68           C
ATOM   4715  CE3 TRP B  77     184.539 152.801 177.125  1.00 27.68           C
ATOM   4716  CZ2 TRP B  77     185.193 151.090 179.275  1.00 27.68           C
ATOM   4717  CZ3 TRP B  77     183.734 152.706 178.239  1.00 27.68           C
ATOM   4718  CH2 TRP B  77     184.063 151.856 179.298  1.00 27.68           C
ATOM   4719  N   LEU B  78     184.095 152.742 173.349  1.00 25.65           N
ATOM   4720  CA  LEU B  78     182.640 152.711 173.458  1.00 25.65           C
ATOM   4721  C   LEU B  78     182.018 151.792 172.412  1.00 25.65           C
ATOM   4722  O   LEU B  78     181.013 151.129 172.686  1.00 25.65           O
ATOM   4723  CB  LEU B  78     182.073 154.125 173.359  1.00 25.65           C
ATOM   4724  CG  LEU B  78     182.349 154.979 174.599  1.00 25.65           C
ATOM   4725  CD1 LEU B  78     182.014 156.434 174.350  1.00 25.65           C
ATOM   4726  CD2 LEU B  78     181.578 154.449 175.792  1.00 25.65           C
ATOM   4727  N   LEU B  79     182.600 151.727 171.211  1.00 28.35           N
ATOM   4728  CA  LEU B  79     182.097 150.803 170.199  1.00 28.35           C
ATOM   4729  C   LEU B  79     182.422 149.359 170.549  1.00 28.35           C
ATOM   4730  O   LEU B  79     181.696 148.447 170.139  1.00 28.35           O
ATOM   4731  CB  LEU B  79     182.663 151.155 168.825  1.00 28.35           C
ATOM   4732  CG  LEU B  79     182.288 152.517 168.239  1.00 28.35           C
ATOM   4733  CD1 LEU B  79     182.899 152.684 166.861  1.00 28.35           C
ATOM   4734  CD2 LEU B  79     180.782 152.695 168.187  1.00 28.35           C
ATOM   4735  N   ARG B  80     183.509 149.126 171.288  1.00 30.69           N
ATOM   4736  CA  ARG B  80     183.739 147.799 171.843  1.00 30.69           C
ATOM   4737  C   ARG B  80     182.644 147.437 172.834  1.00 30.69           C
ATOM   4738  O   ARG B  80     182.195 146.287 172.886  1.00 30.69           O
ATOM   4739  CB  ARG B  80     185.111 147.734 172.513  1.00 30.69           C
ATOM   4740  CG  ARG B  80     186.257 147.442 171.562  1.00 30.69           C
ATOM   4741  CD  ARG B  80     187.448 146.860 172.303  1.00 30.69           C
ATOM   4742  NE  ARG B  80     188.350 147.896 172.800  1.00 30.69           N
ATOM   4743  CZ  ARG B  80     189.279 148.495 172.062  1.00 30.69           C
ATOM   4744  NH1 ARG B  80     190.056 149.426 172.598  1.00 30.69           N
ATOM   4745  NH2 ARG B  80     189.433 148.163 170.788  1.00 30.69           N
ATOM   4746  N   LEU B  81     182.209 148.410 173.638  1.00 27.82           N
ATOM   4747  CA  LEU B  81     181.076 148.162 174.530  1.00 27.82           C
ATOM   4748  C   LEU B  81     179.795 147.873 173.751  1.00 27.82           C
ATOM   4749  O   LEU B  81     179.030 146.975 174.119  1.00 27.82           O
ATOM   4750  CB  LEU B  81     180.856 149.347 175.467  1.00 27.82           C
ATOM   4751  CG  LEU B  81     181.776 149.469 176.674  1.00 27.82           C
ATOM   4752  CD1 LEU B  81     181.179 150.455 177.653  1.00 27.82           C
ATOM   4753  CD2 LEU B  81     181.986 148.115 177.325  1.00 27.82           C
ATOM   4754  N   LEU B  82     179.539 148.629 172.681  1.00 27.81           N
ATOM   4755  CA  LEU B  82     178.271 148.503 171.965  1.00 27.81           C
ATOM   4756  C   LEU B  82     178.155 147.181 171.221  1.00 27.81           C
ATOM   4757  O   LEU B  82     177.040 146.712 170.971  1.00 27.81           O
ATOM   4758  CB  LEU B  82     178.097 149.662 170.986  1.00 27.81           C
ATOM   4759  CG  LEU B  82     177.987 151.060 171.587  1.00 27.81           C
ATOM   4760  CD1 LEU B  82     177.901 152.104 170.494  1.00 27.81           C
ATOM   4761  CD2 LEU B  82     176.777 151.129 172.489  1.00 27.81           C
ATOM   4762  N   PHE B  83     179.281 146.565 170.858  1.00 31.17           N
ATOM   4763  CA  PHE B  83     179.302 145.344 170.056  1.00 31.17           C
ATOM   4764  C   PHE B  83     180.062 144.281 170.839  1.00 31.17           C
ATOM   4765  O   PHE B  83     181.255 144.049 170.597  1.00 31.17           O
ATOM   4766  CB  PHE B  83     179.937 145.587 168.688  1.00 31.17           C
ATOM   4767  CG  PHE B  83     179.155 146.525 167.816  1.00 31.17           C
ATOM   4768  CD1 PHE B  83     178.159 146.050 166.983  1.00 31.17           C
ATOM   4769  CD2 PHE B  83     179.414 147.884 167.831  1.00 31.17           C
ATOM   4770  CE1 PHE B  83     177.440 146.909 166.183  1.00 31.17           C
ATOM   4771  CE2 PHE B  83     178.697 148.747 167.031  1.00 31.17           C
ATOM   4772  CZ  PHE B  83     177.708 148.259 166.207  1.00 31.17           C
ATOM   4773  N   PRO B  84     179.403 143.623 171.795  1.00 38.59           N
ATOM   4774  CA  PRO B  84     180.104 142.627 172.618  1.00 38.59           C
ATOM   4775  C   PRO B  84     180.655 141.458 171.827  1.00 38.59           C
ATOM   4776  O   PRO B  84     181.678 140.889 172.227  1.00 38.59           O
ATOM   4777  CB  PRO B  84     179.023 142.170 173.607  1.00 38.59           C
ATOM   4778  CG  PRO B  84     177.738 142.454 172.913  1.00 38.59           C
ATOM   4779  CD  PRO B  84     177.972 143.706 172.127  1.00 38.59           C
ATOM   4780  N   ARG B  85     180.022 141.089 170.718  1.00 45.67           N
ATOM   4781  CA  ARG B  85     180.417 139.908 169.966  1.00 45.67           C
ATOM   4782  C   ARG B  85     179.701 139.928 168.626  1.00 45.67           C
ATOM   4783  O   ARG B  85     178.699 140.626 168.448  1.00 45.67           O
ATOM   4784  CB  ARG B  85     180.076 138.622 170.722  1.00 45.67           C
ATOM   4785  CG  ARG B  85     178.586 138.436 170.941  1.00 45.67           C
ATOM   4786  CD  ARG B  85     178.292 137.560 172.142  1.00 45.67           C
ATOM   4787  NE  ARG B  85     176.909 137.711 172.582  1.00 45.67           N
ATOM   4788  CZ  ARG B  85     176.519 138.527 173.554  1.00 45.67           C
ATOM   4789  NH1 ARG B  85     175.238 138.601 173.887  1.00 45.67           N
ATOM   4790  NH2 ARG B  85     177.410 139.270 174.195  1.00 45.67           N
ATOM   4791  N   VAL B  86     180.235 139.153 167.681  1.00 53.22           N
ATOM   4792  CA  VAL B  86     179.513 138.912 166.442  1.00 53.22           C
ATOM   4793  C   VAL B  86     178.251 138.107 166.745  1.00 53.22           C
ATOM   4794  O   VAL B  86     178.161 137.389 167.748  1.00 53.22           O
ATOM   4795  CB  VAL B  86     180.412 138.192 165.423  1.00 53.22           C
ATOM   4796  CG1 VAL B  86     179.805 138.241 164.030  1.00 53.22           C
ATOM   4797  CG2 VAL B  86     181.802 138.807 165.422  1.00 53.22           C
ATOM   4798  N   LEU B  87     177.255 138.250 165.869  1.00 52.23           N
ATOM   4799  CA  LEU B  87     175.943 137.637 166.056  1.00 52.23           C
ATOM   4800  C   LEU B  87     175.281 138.138 167.332  1.00 52.23           C
ATOM   4801  O   LEU B  87     174.924 137.346 168.210  1.00 52.23           O
ATOM   4802  CB  LEU B  87     176.036 136.107 166.077  1.00 52.23           C
ATOM   4803  CG  LEU B  87     176.029 135.356 164.744  1.00 52.23           C
ATOM   4804  CD1 LEU B  87     177.342 135.528 163.999  1.00 52.23           C
ATOM   4805  CD2 LEU B  87     175.727 133.884 164.974  1.00 52.23           C
ATOM   4806  N   CYS B  88     175.121 139.452 167.444  1.00 44.15           N
ATOM   4807  CA  CYS B  88     174.325 140.072 168.490  1.00 44.15           C
ATOM   4808  C   CYS B  88     173.179 140.837 167.841  1.00 44.15           C
ATOM   4809  O   CYS B  88     173.074 140.918 166.615  1.00 44.15           O
ATOM   4810  CB  CYS B  88     175.175 141.000 169.368  1.00 44.15           C
ATOM   4811  SG  CYS B  88     175.990 142.350 168.490  1.00 44.15           S
ATOM   4812  N   ARG B  89     172.303 141.394 168.678  1.00 38.86           N
ATOM   4813  CA  ARG B  89     171.171 142.147 168.149  1.00 38.86           C
ATOM   4814  C   ARG B  89     171.638 143.374 167.378  1.00 38.86           C
ATOM   4815  O   ARG B  89     171.084 143.701 166.323  1.00 38.86           O
ATOM   4816  CB  ARG B  89     170.230 142.554 169.281  1.00 38.86           C
ATOM   4817  CG  ARG B  89     169.072 143.413 168.816  1.00 38.86           C
ATOM   4818  CD  ARG B  89     168.295 144.008 169.975  1.00 38.86           C
ATOM   4819  NE  ARG B  89     167.317 144.989 169.515  1.00 38.86           N
ATOM   4820  CZ  ARG B  89     166.175 144.683 168.906  1.00 38.86           C
ATOM   4821  NH1 ARG B  89     165.350 145.645 168.521  1.00 38.86           N
ATOM   4822  NH2 ARG B  89     165.855 143.416 168.683  1.00 38.86           N
ATOM   4823  N   GLU B  90     172.658 144.064 167.889  1.00 36.51           N
ATOM   4824  CA  GLU B  90     173.146 145.269 167.225  1.00 36.51           C
ATOM   4825  C   GLU B  90     173.803 144.942 165.891  1.00 36.51           C
ATOM   4826  O   GLU B  90     173.640 145.683 164.918  1.00 36.51           O
ATOM   4827  CB  GLU B  90     174.116 146.014 168.140  1.00 36.51           C
ATOM   4828  CG  GLU B  90     173.470 146.571 169.398  1.00 36.51           C
ATOM   4829  CD  GLU B  90     173.270 145.517 170.468  1.00 36.51           C
ATOM   4830  OE1 GLU B  90     173.812 144.404 170.318  1.00 36.51           O
ATOM   4831  OE2 GLU B  90     172.555 145.793 171.452  1.00 36.51           O
ATOM   4832  N   THR B  91     174.548 143.836 165.822  1.00 38.12           N
ATOM   4833  CA  THR B  91     175.157 143.437 164.557  1.00 38.12           C
ATOM   4834  C   THR B  91     174.097 143.060 163.528  1.00 38.12           C
ATOM   4835  O   THR B  91     174.213 143.415 162.349  1.00 38.12           O
ATOM   4836  CB  THR B  91     176.125 142.277 164.784  1.00 38.12           C
ATOM   4837  OG1 THR B  91     177.152 142.686 165.695  1.00 38.12           O
ATOM   4838  CG2 THR B  91     176.765 141.853 163.474  1.00 38.12           C
ATOM   4839  N   GLY B  92     173.056 142.344 163.956  1.00 36.25           N
ATOM   4840  CA  GLY B  92     171.964 142.035 163.049  1.00 36.25           C
ATOM   4841  C   GLY B  92     171.239 143.277 162.571  1.00 36.25           C
ATOM   4842  O   GLY B  92     170.886 143.386 161.396  1.00 36.25           O
ATOM   4843  N   LEU B  93     171.012 144.233 163.475  1.00 33.28           N
ATOM   4844  CA  LEU B  93     170.387 145.492 163.083  1.00 33.28           C
ATOM   4845  C   LEU B  93     171.255 146.245 162.087  1.00 33.28           C
ATOM   4846  O   LEU B  93     170.747 146.837 161.129  1.00 33.28           O
ATOM   4847  CB  LEU B  93     170.128 146.357 164.316  1.00 33.28           C
ATOM   4848  CG  LEU B  93     168.903 146.039 165.172  1.00 33.28           C
ATOM   4849  CD1 LEU B  93     169.055 146.661 166.544  1.00 33.28           C
ATOM   4850  CD2 LEU B  93     167.640 146.532 164.503  1.00 33.28           C
ATOM   4851  N   LEU B  94     172.570 146.236 162.302  1.00 33.75           N
ATOM   4852  CA  LEU B  94     173.482 146.936 161.406  1.00 33.75           C
ATOM   4853  C   LEU B  94     173.483 146.297 160.023  1.00 33.75           C
ATOM   4854  O   LEU B  94     173.457 146.999 159.003  1.00 33.75           O
ATOM   4855  CB  LEU B  94     174.885 146.926 162.009  1.00 33.75           C
ATOM   4856  CG  LEU B  94     175.935 147.841 161.398  1.00 33.75           C
ATOM   4857  CD1 LEU B  94     175.524 149.266 161.677  1.00 33.75           C
ATOM   4858  CD2 LEU B  94     177.307 147.549 161.970  1.00 33.75           C
ATOM   4859  N   ALA B  95     173.500 144.962 159.973  1.00 34.80           N
ATOM   4860  CA  ALA B  95     173.435 144.260 158.695  1.00 34.80           C
ATOM   4861  C   ALA B  95     172.113 144.525 157.986  1.00 34.80           C
ATOM   4862  O   ALA B  95     172.084 144.722 156.766  1.00 34.80           O
ATOM   4863  CB  ALA B  95     173.637 142.762 158.908  1.00 34.80           C
ATOM   4864  N   LEU B  96     171.007 144.530 158.735  1.00 34.46           N
ATOM   4865  CA  LEU B  96     169.708 144.817 158.136  1.00 34.46           C
ATOM   4866  C   LEU B  96     169.656 146.235 157.587  1.00 34.46           C
ATOM   4867  O   LEU B  96     169.109 146.469 156.505  1.00 34.46           O
ATOM   4868  CB  LEU B  96     168.597 144.601 159.161  1.00 34.46           C
ATOM   4869  CG  LEU B  96     168.114 143.164 159.336  1.00 34.46           C
ATOM   4870  CD1 LEU B  96     167.366 143.010 160.648  1.00 34.46           C
ATOM   4871  CD2 LEU B  96     167.240 142.758 158.165  1.00 34.46           C
ATOM   4872  N   HIS B  97     170.224 147.196 158.317  1.00 36.06           N
ATOM   4873  CA  HIS B  97     170.249 148.575 157.844  1.00 36.06           C
ATOM   4874  C   HIS B  97     171.075 148.706 156.571  1.00 36.06           C
ATOM   4875  O   HIS B  97     170.672 149.389 155.622  1.00 36.06           O
ATOM   4876  CB  HIS B  97     170.793 149.488 158.943  1.00 36.06           C
ATOM   4877  CG  HIS B  97     170.814 150.936 158.571  1.00 36.06           C
ATOM   4878  ND1 HIS B  97     169.865 151.831 159.013  1.00 36.06           N
ATOM   4879  CD2 HIS B  97     171.675 151.649 157.807  1.00 36.06           C
ATOM   4880  CE1 HIS B  97     170.136 153.031 158.532  1.00 36.06           C
ATOM   4881  NE2 HIS B  97     171.229 152.947 157.797  1.00 36.06           N
ATOM   4882  N   SER B  98     172.242 148.058 156.533  1.00 36.76           N
ATOM   4883  CA  SER B  98     173.078 148.122 155.337  1.00 36.76           C
ATOM   4884  C   SER B  98     172.387 147.473 154.142  1.00 36.76           C
ATOM   4885  O   SER B  98     172.428 148.005 153.023  1.00 36.76           O
ATOM   4886  CB  SER B  98     174.426 147.458 155.608  1.00 36.76           C
ATOM   4887  OG  SER B  98     175.010 147.972 156.792  1.00 36.76           O
ATOM   4888  N   ALA B  99     171.746 146.321 154.359  1.00 38.21           N
ATOM   4889  CA  ALA B  99     171.016 145.665 153.280  1.00 38.21           C
ATOM   4890  C   ALA B  99     169.864 146.530 152.793  1.00 38.21           C
ATOM   4891  O   ALA B  99     169.607 146.615 151.587  1.00 38.21           O
ATOM   4892  CB  ALA B  99     170.506 144.302 153.744  1.00 38.21           C
ATOM   4893  N   ALA B 100     169.160 147.182 153.719  1.00 41.81           N
ATOM   4894  CA  ALA B 100     168.073 148.074 153.339  1.00 41.81           C
ATOM   4895  C   ALA B 100     168.584 149.248 152.517  1.00 41.81           C
ATOM   4896  O   ALA B 100     167.946 149.650 151.542  1.00 41.81           O
ATOM   4897  CB  ALA B 100     167.339 148.566 154.585  1.00 41.81           C
ATOM   4898  N   LEU B 101     169.734 149.813 152.892  1.00 44.03           N
ATOM   4899  CA  LEU B 101     170.294 150.923 152.124  1.00 44.03           C
ATOM   4900  C   LEU B 101     170.680 150.483 150.716  1.00 44.03           C
ATOM   4901  O   LEU B 101     170.393 151.179 149.731  1.00 44.03           O
ATOM   4902  CB  LEU B 101     171.503 151.509 152.849  1.00 44.03           C
ATOM   4903  CG  LEU B 101     171.181 152.414 154.035  1.00 44.03           C
ATOM   4904  CD1 LEU B 101     172.460 152.867 154.712  1.00 44.03           C
ATOM   4905  CD2 LEU B 101     170.355 153.601 153.582  1.00 44.03           C
ATOM   4906  N   VAL B 102     171.343 149.329 150.602  1.00 48.90           N
ATOM   4907  CA  VAL B 102     171.739 148.828 149.288  1.00 48.90           C
ATOM   4908  C   VAL B 102     170.508 148.582 148.424  1.00 48.90           C
ATOM   4909  O   VAL B 102     170.460 148.963 147.244  1.00 48.90           O
ATOM   4910  CB  VAL B 102     172.589 147.553 149.435  1.00 48.90           C
ATOM   4911  CG1 VAL B 102     172.745 146.859 148.094  1.00 48.90           C
ATOM   4912  CG2 VAL B 102     173.943 147.887 150.035  1.00 48.90           C
ATOM   4913  N   SER B 103     169.486 147.949 149.006  1.00 52.95           N
ATOM   4914  CA  SER B 103     168.256 147.697 148.271  1.00 52.95           C
ATOM   4915  C   SER B 103     167.560 148.993 147.885  1.00 52.95           C
ATOM   4916  O   SER B 103     166.993 149.080 146.796  1.00 52.95           O
ATOM   4917  CB  SER B 103     167.321 146.816 149.097  1.00 52.95           C
ATOM   4918  OG  SER B 103     166.108 146.579 148.407  1.00 52.95           O
ATOM   4919  N   ARG B 104     167.591 150.004 148.754  1.00 57.08           N
ATOM   4920  CA  ARG B 104     166.977 151.286 148.428  1.00 57.08           C
ATOM   4921  C   ARG B 104     167.665 151.930 147.234  1.00 57.08           C
ATOM   4922  O   ARG B 104     167.005 152.455 146.332  1.00 57.08           O
ATOM   4923  CB  ARG B 104     167.028 152.214 149.643  1.00 57.08           C
ATOM   4924  CG  ARG B 104     165.922 153.254 149.688  1.00 57.08           C
ATOM   4925  CD  ARG B 104     166.378 154.569 149.083  1.00 57.08           C
ATOM   4926  NE  ARG B 104     167.650 155.019 149.641  1.00 57.08           N
ATOM   4927  CZ  ARG B 104     167.771 155.715 150.766  1.00 57.08           C
ATOM   4928  NH1 ARG B 104     168.972 156.082 151.194  1.00 57.08           N
ATOM   4929  NH2 ARG B 104     166.694 156.046 151.464  1.00 57.08           N
ATOM   4930  N   THR B 105     168.999 151.895 147.212  1.00 61.11           N
ATOM   4931  CA  THR B 105     169.730 152.460 146.080  1.00 61.11           C
ATOM   4932  C   THR B 105     169.401 151.716 144.789  1.00 61.11           C
ATOM   4933  O   THR B 105     169.149 152.334 143.742  1.00 61.11           O
ATOM   4934  CB  THR B 105     171.234 152.425 146.357  1.00 61.11           C
ATOM   4935  OG1 THR B 105     171.566 153.430 147.322  1.00 61.11           O
ATOM   4936  CG2 THR B 105     172.020 152.681 145.087  1.00 61.11           C
ATOM   4937  N   PHE B 106     169.386 150.381 144.848  1.00 70.20           N
ATOM   4938  CA  PHE B 106     169.074 149.592 143.659  1.00 70.20           C
ATOM   4939  C   PHE B 106     167.658 149.879 143.169  1.00 70.20           C
ATOM   4940  O   PHE B 106     167.426 150.069 141.967  1.00 70.20           O
ATOM   4941  CB  PHE B 106     169.264 148.104 143.961  1.00 70.20           C
ATOM   4942  CG  PHE B 106     168.603 147.185 142.970  1.00 70.20           C
ATOM   4943  CD1 PHE B 106     169.288 146.756 141.846  1.00 70.20           C
ATOM   4944  CD2 PHE B 106     167.312 146.723 143.178  1.00 70.20           C
ATOM   4945  CE1 PHE B 106     168.691 145.906 140.936  1.00 70.20           C
ATOM   4946  CE2 PHE B 106     166.710 145.873 142.270  1.00 70.20           C
ATOM   4947  CZ  PHE B 106     167.401 145.462 141.149  1.00 70.20           C
ATOM   4948  N   LEU B 107     166.697 149.925 144.093  1.00 71.95           N
ATOM   4949  CA  LEU B 107     165.317 150.202 143.719  1.00 71.95           C
ATOM   4950  C   LEU B 107     165.185 151.590 143.116  1.00 71.95           C
ATOM   4951  O   LEU B 107     164.466 151.775 142.132  1.00 71.95           O
ATOM   4952  CB  LEU B 107     164.400 150.060 144.934  1.00 71.95           C
ATOM   4953  CG  LEU B 107     164.243 148.669 145.550  1.00 71.95           C
ATOM   4954  CD1 LEU B 107     163.414 148.734 146.821  1.00 71.95           C
ATOM   4955  CD2 LEU B 107     163.647 147.688 144.569  1.00 71.95           C
ATOM   4956  N   SER B 108     165.875 152.580 143.687  1.00 76.28           N
ATOM   4957  CA  SER B 108     165.782 153.940 143.171  1.00 76.28           C
ATOM   4958  C   SER B 108     166.320 154.026 141.749  1.00 76.28           C
ATOM   4959  O   SER B 108     165.670 154.593 140.861  1.00 76.28           O
ATOM   4960  CB  SER B 108     166.534 154.903 144.089  1.00 76.28           C
ATOM   4961  OG  SER B 108     167.924 154.886 143.815  1.00 76.28           O
ATOM   4962  N   VAL B 109     167.505 153.458 141.506  1.00 79.17           N
ATOM   4963  CA  VAL B 109     168.075 153.551 140.163  1.00 79.17           C
ATOM   4964  C   VAL B 109     167.213 152.786 139.161  1.00 79.17           C
ATOM   4965  O   VAL B 109     166.989 153.248 138.032  1.00 79.17           O
ATOM   4966  CB  VAL B 109     169.544 153.081 140.148  1.00 79.17           C
ATOM   4967  CG1 VAL B 109     170.390 153.960 141.059  1.00 79.17           C
ATOM   4968  CG2 VAL B 109     169.673 151.623 140.541  1.00 79.17           C
ATOM   4969  N   TYR B 110     166.679 151.628 139.563  1.00 84.19           N
ATOM   4970  CA  TYR B 110     165.867 150.866 138.621  1.00 84.19           C
ATOM   4971  C   TYR B 110     164.520 151.526 138.353  1.00 84.19           C
ATOM   4972  O   TYR B 110     164.042 151.488 137.217  1.00 84.19           O
ATOM   4973  CB  TYR B 110     165.681 149.430 139.104  1.00 84.19           C
ATOM   4974  CG  TYR B 110     166.753 148.498 138.586  1.00 84.19           C
ATOM   4975  CD1 TYR B 110     168.045 148.955 138.359  1.00 84.19           C
ATOM   4976  CD2 TYR B 110     166.463 147.175 138.282  1.00 84.19           C
ATOM   4977  CE1 TYR B 110     169.027 148.113 137.874  1.00 84.19           C
ATOM   4978  CE2 TYR B 110     167.438 146.325 137.792  1.00 84.19           C
ATOM   4979  CZ  TYR B 110     168.718 146.799 137.591  1.00 84.19           C
ATOM   4980  OH  TYR B 110     169.691 145.956 137.104  1.00 84.19           O
ATOM   4981  N   VAL B 111     163.893 152.144 139.358  1.00 89.95           N
ATOM   4982  CA  VAL B 111     162.632 152.831 139.092  1.00 89.95           C
ATOM   4983  C   VAL B 111     162.875 154.085 138.264  1.00 89.95           C
ATOM   4984  O   VAL B 111     162.020 154.484 137.471  1.00 89.95           O
ATOM   4985  CB  VAL B 111     161.865 153.144 140.393  1.00 89.95           C
ATOM   4986  CG1 VAL B 111     161.538 151.864 141.149  1.00 89.95           C
ATOM   4987  CG2 VAL B 111     162.620 154.133 141.263  1.00 89.95           C
ATOM   4988  N   ALA B 112     164.041 154.720 138.414  1.00 93.85           N
ATOM   4989  CA  ALA B 112     164.375 155.836 137.532  1.00 93.85           C
ATOM   4990  C   ALA B 112     164.494 155.370 136.084  1.00 93.85           C
ATOM   4991  O   ALA B 112     163.935 155.989 135.165  1.00 93.85           O
ATOM   4992  CB  ALA B 112     165.670 156.503 137.996  1.00 93.85           C
ATOM   4993  N   ARG B 113     165.213 154.265 135.865  1.00100.18           N
ATOM   4994  CA  ARG B 113     165.340 153.731 134.511  1.00100.18           C
ATOM   4995  C   ARG B 113     163.983 153.327 133.946  1.00100.18           C
ATOM   4996  O   ARG B 113     163.692 153.567 132.767  1.00100.18           O
ATOM   4997  CB  ARG B 113     166.301 152.542 134.502  1.00100.18           C
ATOM   4998  CG  ARG B 113     167.757 152.924 134.300  1.00100.18           C
ATOM   4999  CD  ARG B 113     168.645 151.693 134.241  1.00100.18           C
ATOM   5000  NE  ARG B 113     169.922 151.907 134.914  1.00100.18           N
ATOM   5001  CZ  ARG B 113     170.875 150.987 135.015  1.00100.18           C
ATOM   5002  NH1 ARG B 113     172.006 151.268 135.646  1.00100.18           N
ATOM   5003  NH2 ARG B 113     170.698 149.786 134.482  1.00100.18           N
ATOM   5004  N   LEU B 114     163.136 152.713 134.774  1.00103.82           N
ATOM   5005  CA  LEU B 114     161.825 152.286 134.302  1.00103.82           C
ATOM   5006  C   LEU B 114     160.897 153.469 134.061  1.00103.82           C
ATOM   5007  O   LEU B 114     160.043 153.401 133.177  1.00103.82           O
ATOM   5008  CB  LEU B 114     161.204 151.301 135.289  1.00103.82           C
ATOM   5009  CG  LEU B 114     161.977 149.985 135.385  1.00103.82           C
ATOM   5010  CD1 LEU B 114     161.685 149.268 136.697  1.00103.82           C
ATOM   5011  CD2 LEU B 114     161.690 149.093 134.186  1.00103.82           C
ATOM   5012  N   ASP B 115     161.045 154.557 134.821  1.00104.94           N
ATOM   5013  CA  ASP B 115     160.304 155.775 134.511  1.00104.94           C
ATOM   5014  C   ASP B 115     160.729 156.343 133.165  1.00104.94           C
ATOM   5015  O   ASP B 115     159.886 156.786 132.377  1.00104.94           O
ATOM   5016  CB  ASP B 115     160.500 156.815 135.615  1.00104.94           C
ATOM   5017  CG  ASP B 115     159.748 156.469 136.884  1.00104.94           C
ATOM   5018  OD1 ASP B 115     158.686 155.820 136.787  1.00104.94           O
ATOM   5019  OD2 ASP B 115     160.216 156.849 137.978  1.00104.94           O
ATOM   5020  N   GLY B 116     162.033 156.336 132.882  1.00109.25           N
ATOM   5021  CA  GLY B 116     162.486 156.777 131.570  1.00109.25           C
ATOM   5022  C   GLY B 116     161.925 155.922 130.447  1.00109.25           C
ATOM   5023  O   GLY B 116     161.434 156.435 129.434  1.00109.25           O
ATOM   5024  N   ARG B 117     161.970 154.600 130.624  1.00110.95           N
ATOM   5025  CA  ARG B 117     161.450 153.702 129.596  1.00110.95           C
ATOM   5026  C   ARG B 117     159.935 153.826 129.456  1.00110.95           C
ATOM   5027  O   ARG B 117     159.399 153.707 128.350  1.00110.95           O
ATOM   5028  CB  ARG B 117     161.857 152.262 129.902  1.00110.95           C
ATOM   5029  CG  ARG B 117     163.327 151.978 129.634  1.00110.95           C
ATOM   5030  CD  ARG B 117     163.907 150.992 130.633  1.00110.95           C
ATOM   5031  NE  ARG B 117     165.359 150.901 130.515  1.00110.95           N
ATOM   5032  CZ  ARG B 117     166.140 150.239 131.363  1.00110.95           C
ATOM   5033  NH1 ARG B 117     167.452 150.212 131.175  1.00110.95           N
ATOM   5034  NH2 ARG B 117     165.610 149.604 132.399  1.00110.95           N
ATOM   5035  N   LEU B 118     159.227 154.067 130.562  1.00112.45           N
ATOM   5036  CA  LEU B 118     157.784 154.271 130.498  1.00112.45           C
ATOM   5037  C   LEU B 118     157.445 155.569 129.777  1.00112.45           C
ATOM   5038  O   LEU B 118     156.476 155.626 129.011  1.00112.45           O
ATOM   5039  CB  LEU B 118     157.200 154.261 131.911  1.00112.45           C
ATOM   5040  CG  LEU B 118     155.680 154.221 132.078  1.00112.45           C
ATOM   5041  CD1 LEU B 118     155.311 153.391 133.294  1.00112.45           C
ATOM   5042  CD2 LEU B 118     155.115 155.620 132.212  1.00112.45           C
ATOM   5043  N   ALA B 119     158.228 156.624 130.015  1.00115.39           N
ATOM   5044  CA  ALA B 119     158.045 157.863 129.268  1.00115.39           C
ATOM   5045  C   ALA B 119     158.270 157.635 127.781  1.00115.39           C
ATOM   5046  O   ALA B 119     157.547 158.185 126.943  1.00115.39           O
ATOM   5047  CB  ALA B 119     158.987 158.943 129.798  1.00115.39           C
ATOM   5048  N   ARG B 120     159.275 156.826 127.436  1.00119.47           N
ATOM   5049  CA  ARG B 120     159.467 156.452 126.036  1.00119.47           C
ATOM   5050  C   ARG B 120     158.263 155.688 125.493  1.00119.47           C
ATOM   5051  O   ARG B 120     157.830 155.920 124.360  1.00119.47           O
ATOM   5052  CB  ARG B 120     160.738 155.618 125.880  1.00119.47           C
ATOM   5053  CG  ARG B 120     162.027 156.384 126.109  1.00119.47           C
ATOM   5054  CD  ARG B 120     163.210 155.632 125.521  1.00119.47           C
ATOM   5055  NE  ARG B 120     163.179 155.629 124.061  1.00119.47           N
ATOM   5056  CZ  ARG B 120     163.897 154.810 123.299  1.00119.47           C
ATOM   5057  NH1 ARG B 120     163.804 154.880 121.978  1.00119.47           N
ATOM   5058  NH2 ARG B 120     164.705 153.919 123.856  1.00119.47           N
ATOM   5059  N   CYS B 121     157.714 154.766 126.287  1.00119.76           N
ATOM   5060  CA  CYS B 121     156.633 153.910 125.806  1.00119.76           C
[truncated: 333,784 more chars]
