# Supplementary material for: Structural insights into substrate recognition and translocation of human peroxisomal ABC transporter ALDP
Source: Signal Transduct Target Ther. 2023 Feb 22;8:74. doi: 10.1038/s41392-022-01280-9 (PMC9944889; doi:10.1038/s41392-022-01280-9)
Supplement: Supplementary file 14 — Dataset 5A [file 41392_2022_1280_MOESM14_ESM.txt]

SCALE1      0.003012  0.000000  0.000000        0.00000
SCALE2      0.000000  0.003012  0.000000        0.00000
SCALE3      0.000000  0.000000  0.003012        0.00000
ATOM      1  CA  LYS A  64     184.961 169.930 154.100  1.00 69.12           C
ATOM      2  C   LYS A  64     183.663 170.272 154.825  1.00 69.12           C
ATOM      3  O   LYS A  64     183.076 171.330 154.597  1.00 69.12           O
ATOM      4  CB  LYS A  64     184.695 168.963 152.941  1.00 69.12           C
ATOM      5  CG  LYS A  64     183.533 169.356 152.040  1.00 69.12           C
ATOM      6  CD  LYS A  64     183.153 168.218 151.099  1.00 69.12           C
ATOM      7  CE  LYS A  64     182.068 167.329 151.691  1.00 69.12           C
ATOM      8  NZ  LYS A  64     180.702 167.868 151.448  1.00 69.12           N
ATOM      9  N   ALA A  65     183.220 169.374 155.704  1.00 68.33           N
ATOM     10  CA  ALA A  65     181.981 169.548 156.463  1.00 68.33           C
ATOM     11  C   ALA A  65     182.260 169.288 157.943  1.00 68.33           C
ATOM     12  O   ALA A  65     182.089 168.166 158.426  1.00 68.33           O
ATOM     13  CB  ALA A  65     180.886 168.628 155.928  1.00 68.33           C
ATOM     14  N   GLY A  66     182.682 170.327 158.662  1.00 71.71           N
ATOM     15  CA  GLY A  66     182.799 170.237 160.105  1.00 71.71           C
ATOM     16  C   GLY A  66     184.050 170.846 160.704  1.00 71.71           C
ATOM     17  O   GLY A  66     185.167 170.512 160.298  1.00 71.71           O
ATOM     18  N   MET A  67     183.862 171.740 161.678  1.00 70.03           N
ATOM     19  CA  MET A  67     184.936 172.267 162.517  1.00 70.03           C
ATOM     20  C   MET A  67     186.118 172.803 161.716  1.00 70.03           C
ATOM     21  O   MET A  67     187.227 172.269 161.812  1.00 70.03           O
ATOM     22  CB  MET A  67     185.420 171.187 163.489  1.00 70.03           C
ATOM     23  CG  MET A  67     184.307 170.491 164.258  1.00 70.03           C
ATOM     24  SD  MET A  67     183.481 171.568 165.445  1.00 70.03           S
ATOM     25  CE  MET A  67     182.934 170.370 166.661  1.00 70.03           C
ATOM     26  N   ASN A  68     185.898 173.850 160.927  1.00 63.75           N
ATOM     27  CA  ASN A  68     186.952 174.444 160.121  1.00 63.75           C
ATOM     28  C   ASN A  68     186.906 175.959 160.243  1.00 63.75           C
ATOM     29  O   ASN A  68     185.896 176.542 160.639  1.00 63.75           O
ATOM     30  CB  ASN A  68     186.834 174.036 158.647  1.00 63.75           C
ATOM     31  CG  ASN A  68     187.719 172.859 158.294  1.00 63.75           C
ATOM     32  OD1 ASN A  68     188.925 172.883 158.531  1.00 63.75           O
ATOM     33  ND2 ASN A  68     187.122 171.821 157.722  1.00 63.75           N
ATOM     34  N   ARG A  69     188.029 176.592 159.905  1.00 61.13           N
ATOM     35  CA  ARG A  69     188.100 178.045 159.838  1.00 61.13           C
ATOM     36  C   ARG A  69     187.519 178.599 158.546  1.00 61.13           C
ATOM     37  O   ARG A  69     187.411 179.822 158.408  1.00 61.13           O
ATOM     38  CB  ARG A  69     189.549 178.516 160.000  1.00 61.13           C
ATOM     39  CG  ARG A  69     190.434 178.281 158.783  1.00 61.13           C
ATOM     40  CD  ARG A  69     190.957 176.852 158.749  1.00 61.13           C
ATOM     41  NE  ARG A  69     191.930 176.635 157.683  1.00 61.13           N
ATOM     42  CZ  ARG A  69     192.326 175.436 157.272  1.00 61.13           C
ATOM     43  NH1 ARG A  69     193.216 175.327 156.295  1.00 61.13           N
ATOM     44  NH2 ARG A  69     191.832 174.343 157.837  1.00 61.13           N
ATOM     45  N   VAL A  70     187.159 177.735 157.601  1.00 50.25           N
ATOM     46  CA  VAL A  70     186.421 178.149 156.412  1.00 50.25           C
ATOM     47  C   VAL A  70     184.919 178.059 156.647  1.00 50.25           C
ATOM     48  O   VAL A  70     184.158 178.916 156.189  1.00 50.25           O
ATOM     49  CB  VAL A  70     186.865 177.299 155.204  1.00 50.25           C
ATOM     50  CG1 VAL A  70     185.869 177.403 154.069  1.00 50.25           C
ATOM     51  CG2 VAL A  70     188.245 177.732 154.738  1.00 50.25           C
ATOM     52  N   PHE A  71     184.480 177.017 157.358  1.00 44.25           N
ATOM     53  CA  PHE A  71     183.102 176.957 157.833  1.00 44.25           C
ATOM     54  C   PHE A  71     182.706 178.218 158.585  1.00 44.25           C
ATOM     55  O   PHE A  71     181.605 178.745 158.392  1.00 44.25           O
ATOM     56  CB  PHE A  71     182.915 175.735 158.727  1.00 44.25           C
ATOM     57  CG  PHE A  71     181.655 175.769 159.535  1.00 44.25           C
ATOM     58  CD1 PHE A  71     180.424 175.586 158.945  1.00 44.25           C
ATOM     59  CD2 PHE A  71     181.710 175.984 160.900  1.00 44.25           C
ATOM     60  CE1 PHE A  71     179.271 175.627 159.704  1.00 44.25           C
ATOM     61  CE2 PHE A  71     180.563 176.017 161.659  1.00 44.25           C
ATOM     62  CZ  PHE A  71     179.342 175.836 161.060  1.00 44.25           C
ATOM     63  N   LEU A  72     183.587 178.712 159.454  1.00 43.77           N
ATOM     64  CA  LEU A  72     183.244 179.882 160.251  1.00 43.77           C
ATOM     65  C   LEU A  72     183.027 181.102 159.367  1.00 43.77           C
ATOM     66  O   LEU A  72     182.079 181.863 159.576  1.00 43.77           O
ATOM     67  CB  LEU A  72     184.332 180.145 161.293  1.00 43.77           C
ATOM     68  CG  LEU A  72     184.037 181.150 162.410  1.00 43.77           C
ATOM     69  CD1 LEU A  72     184.834 180.781 163.644  1.00 43.77           C
ATOM     70  CD2 LEU A  72     184.355 182.578 161.998  1.00 43.77           C
ATOM     71  N   GLN A  73     183.883 181.300 158.363  1.00 45.26           N
ATOM     72  CA  GLN A  73     183.731 182.481 157.520  1.00 45.26           C
ATOM     73  C   GLN A  73     182.549 182.350 156.564  1.00 45.26           C
ATOM     74  O   GLN A  73     181.894 183.352 156.259  1.00 45.26           O
ATOM     75  CB  GLN A  73     185.029 182.767 156.763  1.00 45.26           C
ATOM     76  CG  GLN A  73     185.441 181.712 155.762  1.00 45.26           C
ATOM     77  CD  GLN A  73     186.762 182.035 155.100  1.00 45.26           C
ATOM     78  OE1 GLN A  73     187.354 183.084 155.352  1.00 45.26           O
ATOM     79  NE2 GLN A  73     187.234 181.133 154.250  1.00 45.26           N
ATOM     80  N   ARG A  74     182.233 181.134 156.111  1.00 38.75           N
ATOM     81  CA  ARG A  74     181.008 180.941 155.336  1.00 38.75           C
ATOM     82  C   ARG A  74     179.776 181.270 156.172  1.00 38.75           C
ATOM     83  O   ARG A  74     178.866 181.981 155.720  1.00 38.75           O
ATOM     84  CB  ARG A  74     180.929 179.504 154.824  1.00 38.75           C
ATOM     85  CG  ARG A  74     182.059 179.093 153.905  1.00 38.75           C
ATOM     86  CD  ARG A  74     182.197 177.584 153.888  1.00 38.75           C
ATOM     87  NE  ARG A  74     182.591 177.072 152.582  1.00 38.75           N
ATOM     88  CZ  ARG A  74     182.620 175.782 152.270  1.00 38.75           C
ATOM     89  NH1 ARG A  74     182.991 175.397 151.058  1.00 38.75           N
ATOM     90  NH2 ARG A  74     182.279 174.874 153.172  1.00 38.75           N
ATOM     91  N   LEU A  75     179.737 180.764 157.407  1.00 31.56           N
ATOM     92  CA  LEU A  75     178.605 181.032 158.285  1.00 31.56           C
ATOM     93  C   LEU A  75     178.501 182.515 158.609  1.00 31.56           C
ATOM     94  O   LEU A  75     177.399 183.065 158.686  1.00 31.56           O
ATOM     95  CB  LEU A  75     178.733 180.206 159.563  1.00 31.56           C
ATOM     96  CG  LEU A  75     177.633 180.331 160.612  1.00 31.56           C
ATOM     97  CD1 LEU A  75     176.271 180.126 159.983  1.00 31.56           C
ATOM     98  CD2 LEU A  75     177.867 179.325 161.719  1.00 31.56           C
ATOM     99  N   LEU A  76     179.639 183.181 158.805  1.00 31.79           N
ATOM    100  CA  LEU A  76     179.614 184.613 159.071  1.00 31.79           C
ATOM    101  C   LEU A  76     179.165 185.401 157.848  1.00 31.79           C
ATOM    102  O   LEU A  76     178.531 186.452 157.991  1.00 31.79           O
ATOM    103  CB  LEU A  76     180.991 185.082 159.537  1.00 31.79           C
ATOM    104  CG  LEU A  76     181.191 186.588 159.693  1.00 31.79           C
ATOM    105  CD1 LEU A  76     180.348 187.113 160.839  1.00 31.79           C
ATOM    106  CD2 LEU A  76     182.658 186.912 159.910  1.00 31.79           C
ATOM    107  N   TRP A  77     179.484 184.921 156.644  1.00 29.97           N
ATOM    108  CA  TRP A  77     178.955 185.555 155.443  1.00 29.97           C
ATOM    109  C   TRP A  77     177.438 185.436 155.386  1.00 29.97           C
ATOM    110  O   TRP A  77     176.745 186.401 155.050  1.00 29.97           O
ATOM    111  CB  TRP A  77     179.585 184.937 154.195  1.00 29.97           C
ATOM    112  CG  TRP A  77     179.197 185.632 152.928  1.00 29.97           C
ATOM    113  CD1 TRP A  77     179.783 186.735 152.388  1.00 29.97           C
ATOM    114  CD2 TRP A  77     178.127 185.274 152.044  1.00 29.97           C
ATOM    115  NE1 TRP A  77     179.149 187.087 151.223  1.00 29.97           N
ATOM    116  CE2 TRP A  77     178.127 186.205 150.991  1.00 29.97           C
ATOM    117  CE3 TRP A  77     177.168 184.258 152.043  1.00 29.97           C
ATOM    118  CZ2 TRP A  77     177.208 186.150 149.948  1.00 29.97           C
ATOM    119  CZ3 TRP A  77     176.258 184.206 151.007  1.00 29.97           C
ATOM    120  CH2 TRP A  77     176.284 185.144 149.975  1.00 29.97           C
ATOM    121  N   LEU A  78     176.905 184.258 155.716  1.00 25.97           N
ATOM    122  CA  LEU A  78     175.456 184.075 155.655  1.00 25.97           C
ATOM    123  C   LEU A  78     174.730 184.835 156.764  1.00 25.97           C
ATOM    124  O   LEU A  78     173.598 185.299 156.564  1.00 25.97           O
ATOM    125  CB  LEU A  78     175.114 182.589 155.712  1.00 25.97           C
ATOM    126  CG  LEU A  78     175.380 181.824 154.417  1.00 25.97           C
ATOM    127  CD1 LEU A  78     175.271 180.336 154.640  1.00 25.97           C
ATOM    128  CD2 LEU A  78     174.416 182.266 153.344  1.00 25.97           C
ATOM    129  N   LEU A  79     175.352 184.975 157.935  1.00 25.38           N
ATOM    130  CA  LEU A  79     174.706 185.694 159.026  1.00 25.38           C
ATOM    131  C   LEU A  79     174.530 187.172 158.718  1.00 25.38           C
ATOM    132  O   LEU A  79     173.679 187.822 159.331  1.00 25.38           O
ATOM    133  CB  LEU A  79     175.499 185.523 160.320  1.00 25.38           C
ATOM    134  CG  LEU A  79     175.402 184.153 160.989  1.00 25.38           C
ATOM    135  CD1 LEU A  79     176.162 184.152 162.295  1.00 25.38           C
ATOM    136  CD2 LEU A  79     173.960 183.769 161.215  1.00 25.38           C
ATOM    137  N   ARG A  80     175.313 187.723 157.792  1.00 29.09           N
ATOM    138  CA  ARG A  80     175.071 189.089 157.348  1.00 29.09           C
ATOM    139  C   ARG A  80     173.846 189.174 156.448  1.00 29.09           C
ATOM    140  O   ARG A  80     173.231 190.239 156.342  1.00 29.09           O
ATOM    141  CB  ARG A  80     176.301 189.636 156.626  1.00 29.09           C
ATOM    142  CG  ARG A  80     177.530 189.744 157.508  1.00 29.09           C
ATOM    143  CD  ARG A  80     178.810 189.622 156.700  1.00 29.09           C
ATOM    144  NE  ARG A  80     179.289 190.919 156.232  1.00 29.09           N
ATOM    145  CZ  ARG A  80     179.529 191.211 154.958  1.00 29.09           C
ATOM    146  NH1 ARG A  80     179.963 192.418 154.623  1.00 29.09           N
ATOM    147  NH2 ARG A  80     179.336 190.297 154.017  1.00 29.09           N
ATOM    148  N   LEU A  81     173.488 188.072 155.788  1.00 25.58           N
ATOM    149  CA  LEU A  81     172.219 188.013 155.073  1.00 25.58           C
ATOM    150  C   LEU A  81     171.058 187.883 156.044  1.00 25.58           C
ATOM    151  O   LEU A  81     170.004 188.496 155.847  1.00 25.58           O
ATOM    152  CB  LEU A  81     172.207 186.836 154.101  1.00 25.58           C
ATOM    153  CG  LEU A  81     172.720 187.004 152.677  1.00 25.58           C
ATOM    154  CD1 LEU A  81     174.107 187.615 152.650  1.00 25.58           C
ATOM    155  CD2 LEU A  81     172.722 185.649 152.011  1.00 25.58           C
ATOM    156  N   LEU A  82     171.231 187.075 157.093  1.00 21.34           N
ATOM    157  CA  LEU A  82     170.136 186.856 158.034  1.00 21.34           C
ATOM    158  C   LEU A  82     169.800 188.113 158.829  1.00 21.34           C
ATOM    159  O   LEU A  82     168.640 188.314 159.202  1.00 21.34           O
ATOM    160  CB  LEU A  82     170.474 185.704 158.975  1.00 21.34           C
ATOM    161  CG  LEU A  82     170.582 184.356 158.271  1.00 21.34           C
ATOM    162  CD1 LEU A  82     170.983 183.259 159.230  1.00 21.34           C
ATOM    163  CD2 LEU A  82     169.265 184.036 157.623  1.00 21.34           C
ATOM    164  N   PHE A  83     170.788 188.970 159.094  1.00 23.81           N
ATOM    165  CA  PHE A  83     170.603 190.194 159.874  1.00 23.81           C
ATOM    166  C   PHE A  83     170.981 191.388 159.010  1.00 23.81           C
ATOM    167  O   PHE A  83     172.144 191.818 159.001  1.00 23.81           O
ATOM    168  CB  PHE A  83     171.438 190.163 161.151  1.00 23.81           C
ATOM    169  CG  PHE A  83     170.920 189.218 162.189  1.00 23.81           C
ATOM    170  CD1 PHE A  83     169.988 189.634 163.116  1.00 23.81           C
ATOM    171  CD2 PHE A  83     171.362 187.911 162.233  1.00 23.81           C
ATOM    172  CE1 PHE A  83     169.507 188.767 164.065  1.00 23.81           C
ATOM    173  CE2 PHE A  83     170.883 187.042 163.180  1.00 23.81           C
ATOM    174  CZ  PHE A  83     169.955 187.470 164.096  1.00 23.81           C
ATOM    175  N   PRO A  84     170.033 191.962 158.275  1.00 30.20           N
ATOM    176  CA  PRO A  84     170.372 193.046 157.348  1.00 30.20           C
ATOM    177  C   PRO A  84     170.641 194.365 158.051  1.00 30.20           C
ATOM    178  O   PRO A  84     171.581 195.085 157.702  1.00 30.20           O
ATOM    179  CB  PRO A  84     169.132 193.130 156.454  1.00 30.20           C
ATOM    180  CG  PRO A  84     168.019 192.704 157.341  1.00 30.20           C
ATOM    181  CD  PRO A  84     168.585 191.707 158.322  1.00 30.20           C
ATOM    182  N   ARG A  85     169.820 194.688 159.041  1.00 34.59           N
ATOM    183  CA  ARG A  85     169.899 195.937 159.777  1.00 34.59           C
ATOM    184  C   ARG A  85     170.046 195.650 161.264  1.00 34.59           C
ATOM    185  O   ARG A  85     170.103 194.501 161.703  1.00 34.59           O
ATOM    186  CB  ARG A  85     168.647 196.791 159.556  1.00 34.59           C
ATOM    187  CG  ARG A  85     168.432 197.290 158.152  1.00 34.59           C
ATOM    188  CD  ARG A  85     167.038 197.881 158.021  1.00 34.59           C
ATOM    189  NE  ARG A  85     166.017 196.848 157.879  1.00 34.59           N
ATOM    190  CZ  ARG A  85     165.717 196.246 156.733  1.00 34.59           C
ATOM    191  NH1 ARG A  85     164.772 195.317 156.696  1.00 34.59           N
ATOM    192  NH2 ARG A  85     166.359 196.575 155.621  1.00 34.59           N
ATOM    193  N   VAL A  86     170.113 196.724 162.033  1.00 31.67           N
ATOM    194  CA  VAL A  86     169.722 196.705 163.423  1.00 31.67           C
ATOM    195  C   VAL A  86     168.296 197.239 163.462  1.00 31.67           C
ATOM    196  O   VAL A  86     167.860 197.971 162.571  1.00 31.67           O
ATOM    197  CB  VAL A  86     170.683 197.536 164.306  1.00 31.67           C
ATOM    198  CG1 VAL A  86     170.685 198.993 163.872  1.00 31.67           C
ATOM    199  CG2 VAL A  86     170.345 197.390 165.781  1.00 31.67           C
ATOM    200  N   LEU A  87     167.544 196.837 164.483  1.00 30.62           N
ATOM    201  CA  LEU A  87     166.123 197.150 164.617  1.00 30.62           C
ATOM    202  C   LEU A  87     165.270 196.500 163.533  1.00 30.62           C
ATOM    203  O   LEU A  87     164.222 197.039 163.165  1.00 30.62           O
ATOM    204  CB  LEU A  87     165.866 198.664 164.634  1.00 30.62           C
ATOM    205  CG  LEU A  87     166.022 199.409 165.961  1.00 30.62           C
ATOM    206  CD1 LEU A  87     167.486 199.634 166.292  1.00 30.62           C
ATOM    207  CD2 LEU A  87     165.270 200.729 165.920  1.00 30.62           C
ATOM    208  N   CYS A  88     165.691 195.351 163.008  1.00 24.39           N
ATOM    209  CA  CYS A  88     164.847 194.580 162.111  1.00 24.39           C
ATOM    210  C   CYS A  88     163.899 193.701 162.925  1.00 24.39           C
ATOM    211  O   CYS A  88     163.798 193.818 164.148  1.00 24.39           O
ATOM    212  CB  CYS A  88     165.698 193.747 161.157  1.00 24.39           C
ATOM    213  SG  CYS A  88     167.054 192.851 161.933  1.00 24.39           S
ATOM    214  N   ARG A  89     163.179 192.814 162.239  1.00 20.00           N
ATOM    215  CA  ARG A  89     162.300 191.890 162.946  1.00 20.00           C
ATOM    216  C   ARG A  89     163.095 190.833 163.696  1.00 20.00           C
ATOM    217  O   ARG A  89     162.721 190.439 164.805  1.00 20.00           O
ATOM    218  CB  ARG A  89     161.332 191.221 161.976  1.00 20.00           C
ATOM    219  CG  ARG A  89     160.327 190.328 162.669  1.00 20.00           C
ATOM    220  CD  ARG A  89     159.164 189.977 161.770  1.00 20.00           C
ATOM    221  NE  ARG A  89     158.179 189.164 162.472  1.00 20.00           N
ATOM    222  CZ  ARG A  89     158.127 187.839 162.414  1.00 20.00           C
ATOM    223  NH1 ARG A  89     157.195 187.181 163.089  1.00 20.00           N
ATOM    224  NH2 ARG A  89     159.007 187.170 161.683  1.00 20.00           N
ATOM    225  N   GLU A  90     164.186 190.349 163.101  1.00 19.27           N
ATOM    226  CA  GLU A  90     164.967 189.302 163.748  1.00 19.27           C
ATOM    227  C   GLU A  90     165.628 189.811 165.019  1.00 19.27           C
ATOM    228  O   GLU A  90     165.778 189.061 165.984  1.00 19.27           O
ATOM    229  CB  GLU A  90     166.010 188.743 162.784  1.00 19.27           C
ATOM    230  CG  GLU A  90     165.423 188.158 161.523  1.00 19.27           C
ATOM    231  CD  GLU A  90     165.419 189.146 160.386  1.00 19.27           C
ATOM    232  OE1 GLU A  90     166.150 190.151 160.473  1.00 19.27           O
ATOM    233  OE2 GLU A  90     164.680 188.926 159.407  1.00 19.27           O
ATOM    234  N   THR A  91     166.026 191.084 165.045  1.00 17.86           N
ATOM    235  CA  THR A  91     166.567 191.653 166.276  1.00 17.86           C
ATOM    236  C   THR A  91     165.506 191.712 167.368  1.00 17.86           C
ATOM    237  O   THR A  91     165.792 191.436 168.537  1.00 17.86           O
ATOM    238  CB  THR A  91     167.144 193.039 166.006  1.00 17.86           C
ATOM    239  OG1 THR A  91     168.250 192.926 165.105  1.00 17.86           O
ATOM    240  CG2 THR A  91     167.623 193.675 167.292  1.00 17.86           C
ATOM    241  N   GLY A  92     164.272 192.061 167.007  1.00 14.44           N
ATOM    242  CA  GLY A  92     163.198 192.039 167.986  1.00 14.44           C
ATOM    243  C   GLY A  92     162.917 190.645 168.510  1.00 14.44           C
ATOM    244  O   GLY A  92     162.748 190.447 169.716  1.00 14.44           O
ATOM    245  N   LEU A  93     162.870 189.659 167.613  1.00 14.32           N
ATOM    246  CA  LEU A  93     162.659 188.281 168.044  1.00 14.32           C
ATOM    247  C   LEU A  93     163.816 187.782 168.895  1.00 14.32           C
ATOM    248  O   LEU A  93     163.608 187.008 169.831  1.00 14.32           O
ATOM    249  CB  LEU A  93     162.465 187.371 166.835  1.00 14.32           C
ATOM    250  CG  LEU A  93     161.168 187.531 166.054  1.00 14.32           C
ATOM    251  CD1 LEU A  93     161.264 186.778 164.755  1.00 14.32           C
ATOM    252  CD2 LEU A  93     160.006 187.026 166.866  1.00 14.32           C
ATOM    253  N   LEU A  94     165.033 188.228 168.602  1.00 13.73           N
ATOM    254  CA  LEU A  94     166.197 187.820 169.372  1.00 13.73           C
ATOM    255  C   LEU A  94     166.198 188.451 170.759  1.00 13.73           C
ATOM    256  O   LEU A  94     166.573 187.796 171.735  1.00 13.73           O
ATOM    257  CB  LEU A  94     167.460 188.197 168.600  1.00 13.73           C
ATOM    258  CG  LEU A  94     168.762 187.447 168.837  1.00 13.73           C
ATOM    259  CD1 LEU A  94     168.600 186.030 168.358  1.00 13.73           C
ATOM    260  CD2 LEU A  94     169.888 188.125 168.090  1.00 13.73           C
ATOM    261  N   ALA A  95     165.764 189.709 170.867  1.00 11.59           N
ATOM    262  CA  ALA A  95     165.604 190.332 172.176  1.00 11.59           C
ATOM    263  C   ALA A  95     164.518 189.641 172.991  1.00 11.59           C
ATOM    264  O   ALA A  95     164.679 189.425 174.198  1.00 11.59           O
ATOM    265  CB  ALA A  95     165.284 191.815 172.015  1.00 11.59           C
ATOM    266  N   LEU A  96     163.400 189.293 172.351  1.00 11.71           N
ATOM    267  CA  LEU A  96     162.353 188.555 173.052  1.00 11.71           C
ATOM    268  C   LEU A  96     162.851 187.188 173.502  1.00 11.71           C
ATOM    269  O   LEU A  96     162.535 186.739 174.608  1.00 11.71           O
ATOM    270  CB  LEU A  96     161.122 188.409 172.162  1.00 11.71           C
ATOM    271  CG  LEU A  96     160.222 189.637 172.044  1.00 11.71           C
ATOM    272  CD1 LEU A  96     159.057 189.347 171.124  1.00 11.71           C
ATOM    273  CD2 LEU A  96     159.734 190.063 173.410  1.00 11.71           C
ATOM    274  N   HIS A  97     163.634 186.514 172.660  1.00 11.38           N
ATOM    275  CA  HIS A  97     164.205 185.228 173.039  1.00 11.38           C
ATOM    276  C   HIS A  97     165.155 185.369 174.220  1.00 11.38           C
ATOM    277  O   HIS A  97     165.158 184.527 175.120  1.00 11.38           O
ATOM    278  CB  HIS A  97     164.924 184.604 171.845  1.00 11.38           C
ATOM    279  CG  HIS A  97     165.238 183.153 172.018  1.00 11.38           C
ATOM    280  ND1 HIS A  97     166.441 182.709 172.520  1.00 11.38           N
ATOM    281  CD2 HIS A  97     164.509 182.045 171.754  1.00 11.38           C
ATOM    282  CE1 HIS A  97     166.438 181.389 172.560  1.00 11.38           C
ATOM    283  NE2 HIS A  97     165.277 180.962 172.100  1.00 11.38           N
ATOM    284  N   SER A  98     165.977 186.420 174.234  1.00  9.19           N
ATOM    285  CA  SER A  98     166.884 186.630 175.359  1.00  9.19           C
ATOM    286  C   SER A  98     166.121 186.909 176.649  1.00  9.19           C
ATOM    287  O   SER A  98     166.483 186.399 177.718  1.00  9.19           O
ATOM    288  CB  SER A  98     167.847 187.771 175.051  1.00  9.19           C
ATOM    289  OG  SER A  98     168.683 187.436 173.959  1.00  9.19           O
ATOM    290  N   ALA A  99     165.064 187.720 176.573  1.00 11.29           N
ATOM    291  CA  ALA A  99     164.248 187.970 177.757  1.00 11.29           C
ATOM    292  C   ALA A  99     163.589 186.690 178.251  1.00 11.29           C
ATOM    293  O   ALA A  99     163.530 186.436 179.461  1.00 11.29           O
ATOM    294  CB  ALA A  99     163.194 189.033 177.458  1.00 11.29           C
ATOM    295  N   ALA A 100     163.093 185.866 177.329  1.00  8.86           N
ATOM    296  CA  ALA A 100     162.489 184.600 177.722  1.00  8.86           C
ATOM    297  C   ALA A 100     163.516 183.666 178.346  1.00  8.86           C
ATOM    298  O   ALA A 100     163.206 182.951 179.300  1.00  8.86           O
ATOM    299  CB  ALA A 100     161.820 183.941 176.519  1.00  8.86           C
ATOM    300  N   LEU A 101     164.742 183.651 177.820  1.00 10.80           N
ATOM    301  CA  LEU A 101     165.782 182.806 178.400  1.00 10.80           C
ATOM    302  C   LEU A 101     166.129 183.247 179.813  1.00 10.80           C
ATOM    303  O   LEU A 101     166.283 182.410 180.710  1.00 10.80           O
ATOM    304  CB  LEU A 101     167.035 182.824 177.529  1.00 10.80           C
ATOM    305  CG  LEU A 101     166.951 182.134 176.174  1.00 10.80           C
ATOM    306  CD1 LEU A 101     168.324 182.025 175.556  1.00 10.80           C
ATOM    307  CD2 LEU A 101     166.313 180.780 176.317  1.00 10.80           C
ATOM    308  N   VAL A 102     166.265 184.555 180.030  1.00 11.49           N
ATOM    309  CA  VAL A 102     166.562 185.041 181.373  1.00 11.49           C
ATOM    310  C   VAL A 102     165.423 184.713 182.333  1.00 11.49           C
ATOM    311  O   VAL A 102     165.662 184.267 183.465  1.00 11.49           O
ATOM    312  CB  VAL A 102     166.863 186.549 181.335  1.00 11.49           C
ATOM    313  CG1 VAL A 102     167.056 187.086 182.731  1.00 11.49           C
ATOM    314  CG2 VAL A 102     168.097 186.808 180.502  1.00 11.49           C
ATOM    315  N   SER A 103     164.175 184.909 181.902  1.00  8.72           N
ATOM    316  CA  SER A 103     163.041 184.575 182.756  1.00  8.72           C
ATOM    317  C   SER A 103     162.996 183.084 183.068  1.00  8.72           C
ATOM    318  O   SER A 103     162.725 182.694 184.206  1.00  8.72           O
ATOM    319  CB  SER A 103     161.742 185.022 182.094  1.00  8.72           C
ATOM    320  OG  SER A 103     161.847 186.355 181.634  1.00  8.72           O
ATOM    321  N   ARG A 104     163.259 182.236 182.073  1.00  9.65           N
ATOM    322  CA  ARG A 104     163.250 180.795 182.295  1.00  9.65           C
ATOM    323  C   ARG A 104     164.328 180.382 183.282  1.00  9.65           C
ATOM    324  O   ARG A 104     164.086 179.562 184.175  1.00  9.65           O
ATOM    325  CB  ARG A 104     163.448 180.067 180.970  1.00  9.65           C
ATOM    326  CG  ARG A 104     163.040 178.617 180.990  1.00  9.65           C
ATOM    327  CD  ARG A 104     163.666 177.866 179.833  1.00  9.65           C
ATOM    328  NE  ARG A 104     165.071 177.566 180.074  1.00  9.65           N
ATOM    329  CZ  ARG A 104     165.537 176.349 180.319  1.00  9.65           C
ATOM    330  NH1 ARG A 104     166.830 176.164 180.529  1.00  9.65           N
ATOM    331  NH2 ARG A 104     164.710 175.315 180.352  1.00  9.65           N
ATOM    332  N   THR A 105     165.529 180.937 183.134  1.00 12.41           N
ATOM    333  CA  THR A 105     166.617 180.585 184.036  1.00 12.41           C
ATOM    334  C   THR A 105     166.304 181.013 185.461  1.00 12.41           C
ATOM    335  O   THR A 105     166.484 180.238 186.408  1.00 12.41           O
ATOM    336  CB  THR A 105     167.915 181.222 183.561  1.00 12.41           C
ATOM    337  OG1 THR A 105     168.194 180.791 182.225  1.00 12.41           O
ATOM    338  CG2 THR A 105     169.041 180.799 184.454  1.00 12.41           C
ATOM    339  N   PHE A 106     165.812 182.235 185.636  1.00 10.08           N
ATOM    340  CA  PHE A 106     165.546 182.735 186.975  1.00 10.08           C
ATOM    341  C   PHE A 106     164.228 182.236 187.547  1.00 10.08           C
ATOM    342  O   PHE A 106     163.936 182.510 188.712  1.00 10.08           O
ATOM    343  CB  PHE A 106     165.588 184.262 186.981  1.00 10.08           C
ATOM    344  CG  PHE A 106     166.980 184.818 186.964  1.00 10.08           C
ATOM    345  CD1 PHE A 106     167.759 184.799 188.106  1.00 10.08           C
ATOM    346  CD2 PHE A 106     167.519 185.340 185.804  1.00 10.08           C
ATOM    347  CE1 PHE A 106     169.042 185.301 188.092  1.00 10.08           C
ATOM    348  CE2 PHE A 106     168.801 185.843 185.784  1.00 10.08           C
ATOM    349  CZ  PHE A 106     169.563 185.824 186.929  1.00 10.08           C
ATOM    350  N   LEU A 107     163.422 181.525 186.761  1.00 12.77           N
ATOM    351  CA  LEU A 107     162.321 180.754 187.320  1.00 12.77           C
ATOM    352  C   LEU A 107     162.742 179.347 187.707  1.00 12.77           C
ATOM    353  O   LEU A 107     162.211 178.796 188.673  1.00 12.77           O
ATOM    354  CB  LEU A 107     161.160 180.671 186.329  1.00 12.77           C
ATOM    355  CG  LEU A 107     160.176 181.832 186.300  1.00 12.77           C
ATOM    356  CD1 LEU A 107     159.359 181.770 185.040  1.00 12.77           C
ATOM    357  CD2 LEU A 107     159.277 181.770 187.510  1.00 12.77           C
ATOM    358  N   SER A 108     163.675 178.745 186.968  1.00  9.23           N
ATOM    359  CA  SER A 108     164.220 177.460 187.390  1.00  9.23           C
ATOM    360  C   SER A 108     164.995 177.595 188.693  1.00  9.23           C
ATOM    361  O   SER A 108     164.851 176.767 189.602  1.00  9.23           O
ATOM    362  CB  SER A 108     165.113 176.885 186.294  1.00  9.23           C
ATOM    363  OG  SER A 108     164.410 176.779 185.068  1.00  9.23           O
ATOM    364  N   VAL A 109     165.805 178.647 188.811  1.00 12.48           N
ATOM    365  CA  VAL A 109     166.631 178.873 189.993  1.00 12.48           C
ATOM    366  C   VAL A 109     165.741 179.221 191.182  1.00 12.48           C
ATOM    367  O   VAL A 109     166.176 179.169 192.336  1.00 12.48           O
ATOM    368  CB  VAL A 109     167.681 179.966 189.718  1.00 12.48           C
ATOM    369  CG1 VAL A 109     168.510 180.265 190.944  1.00 12.48           C
ATOM    370  CG2 VAL A 109     168.593 179.530 188.597  1.00 12.48           C
ATOM    371  N   TYR A 110     164.476 179.539 190.919  1.00 11.63           N
ATOM    372  CA  TYR A 110     163.519 179.820 191.981  1.00 11.63           C
ATOM    373  C   TYR A 110     162.680 178.611 192.367  1.00 11.63           C
ATOM    374  O   TYR A 110     162.435 178.385 193.555  1.00 11.63           O
ATOM    375  CB  TYR A 110     162.595 180.965 191.574  1.00 11.63           C
ATOM    376  CG  TYR A 110     161.584 181.319 192.629  1.00 11.63           C
ATOM    377  CD1 TYR A 110     161.970 181.535 193.940  1.00 11.63           C
ATOM    378  CD2 TYR A 110     160.246 181.443 192.317  1.00 11.63           C
ATOM    379  CE1 TYR A 110     161.047 181.861 194.909  1.00 11.63           C
ATOM    380  CE2 TYR A 110     159.323 181.770 193.277  1.00 11.63           C
ATOM    381  CZ  TYR A 110     159.722 181.975 194.569  1.00 11.63           C
ATOM    382  OH  TYR A 110     158.789 182.300 195.522  1.00 11.63           O
ATOM    383  N   VAL A 111     162.227 177.815 191.397  1.00 12.80           N
ATOM    384  CA  VAL A 111     161.533 176.587 191.757  1.00 12.80           C
ATOM    385  C   VAL A 111     162.490 175.587 192.379  1.00 12.80           C
ATOM    386  O   VAL A 111     162.047 174.664 193.062  1.00 12.80           O
ATOM    387  CB  VAL A 111     160.797 175.958 190.559  1.00 12.80           C
ATOM    388  CG1 VAL A 111     159.908 176.982 189.880  1.00 12.80           C
ATOM    389  CG2 VAL A 111     161.781 175.350 189.589  1.00 12.80           C
ATOM    390  N   ALA A 112     163.802 175.756 192.192  1.00 12.86           N
ATOM    391  CA  ALA A 112     164.746 174.963 192.975  1.00 12.86           C
ATOM    392  C   ALA A 112     164.579 175.241 194.464  1.00 12.86           C
ATOM    393  O   ALA A 112     164.466 174.314 195.274  1.00 12.86           O
ATOM    394  CB  ALA A 112     166.177 175.251 192.530  1.00 12.86           C
ATOM    395  N   ARG A 113     164.534 176.521 194.840  1.00 14.71           N
ATOM    396  CA  ARG A 113     164.317 176.883 196.237  1.00 14.71           C
ATOM    397  C   ARG A 113     162.922 176.501 196.705  1.00 14.71           C
ATOM    398  O   ARG A 113     162.736 176.150 197.875  1.00 14.71           O
ATOM    399  CB  ARG A 113     164.549 178.377 196.432  1.00 14.71           C
ATOM    400  CG  ARG A 113     165.869 178.855 195.872  1.00 14.71           C
ATOM    401  CD  ARG A 113     166.029 180.349 196.010  1.00 14.71           C
ATOM    402  NE  ARG A 113     167.359 180.779 195.598  1.00 14.71           N
ATOM    403  CZ  ARG A 113     167.645 181.998 195.156  1.00 14.71           C
ATOM    404  NH1 ARG A 113     168.885 182.304 194.803  1.00 14.71           N
ATOM    405  NH2 ARG A 113     166.689 182.911 195.064  1.00 14.71           N
ATOM    406  N   LEU A 114     161.934 176.565 195.814  1.00 14.94           N
ATOM    407  CA  LEU A 114     160.596 176.094 196.166  1.00 14.94           C
ATOM    408  C   LEU A 114     160.595 174.607 196.489  1.00 14.94           C
ATOM    409  O   LEU A 114     159.949 174.177 197.448  1.00 14.94           O
ATOM    410  CB  LEU A 114     159.619 176.381 195.035  1.00 14.94           C
ATOM    411  CG  LEU A 114     158.825 177.667 195.168  1.00 14.94           C
ATOM    412  CD1 LEU A 114     158.032 177.879 193.911  1.00 14.94           C
ATOM    413  CD2 LEU A 114     157.918 177.576 196.371  1.00 14.94           C
ATOM    414  N   ASP A 115     161.299 173.804 195.690  1.00 15.18           N
ATOM    415  CA  ASP A 115     161.373 172.373 195.956  1.00 15.18           C
ATOM    416  C   ASP A 115     162.145 172.094 197.237  1.00 15.18           C
ATOM    417  O   ASP A 115     161.813 171.167 197.982  1.00 15.18           O
ATOM    418  CB  ASP A 115     162.011 171.656 194.770  1.00 15.18           C
ATOM    419  CG  ASP A 115     161.060 171.510 193.599  1.00 15.18           C
ATOM    420  OD1 ASP A 115     159.874 171.868 193.745  1.00 15.18           O
ATOM    421  OD2 ASP A 115     161.498 171.037 192.529  1.00 15.18           O
ATOM    422  N   GLY A 116     163.175 172.891 197.517  1.00 14.91           N
ATOM    423  CA  GLY A 116     163.867 172.758 198.789  1.00 14.91           C
ATOM    424  C   GLY A 116     162.969 173.052 199.976  1.00 14.91           C
ATOM    425  O   GLY A 116     162.989 172.332 200.978  1.00 14.91           O
ATOM    426  N   ARG A 117     162.164 174.112 199.880  1.00 17.13           N
ATOM    427  CA  ARG A 117     161.230 174.426 200.956  1.00 17.13           C
ATOM    428  C   ARG A 117     160.154 173.359 201.098  1.00 17.13           C
ATOM    429  O   ARG A 117     159.769 173.020 202.220  1.00 17.13           O
ATOM    430  CB  ARG A 117     160.597 175.795 200.727  1.00 17.13           C
ATOM    431  CG  ARG A 117     161.564 176.949 200.895  1.00 17.13           C
ATOM    432  CD  ARG A 117     160.866 178.289 200.762  1.00 17.13           C
ATOM    433  NE  ARG A 117     161.682 179.255 200.037  1.00 17.13           N
ATOM    434  CZ  ARG A 117     161.210 180.089 199.118  1.00 17.13           C
ATOM    435  NH1 ARG A 117     162.027 180.934 198.506  1.00 17.13           N
ATOM    436  NH2 ARG A 117     159.922 180.080 198.809  1.00 17.13           N
ATOM    437  N   LEU A 118     159.665 172.814 199.985  1.00 15.16           N
ATOM    438  CA  LEU A 118     158.748 171.681 200.059  1.00 15.16           C
ATOM    439  C   LEU A 118     159.387 170.517 200.801  1.00 15.16           C
ATOM    440  O   LEU A 118     158.768 169.912 201.683  1.00 15.16           O
ATOM    441  CB  LEU A 118     158.335 171.243 198.656  1.00 15.16           C
ATOM    442  CG  LEU A 118     157.051 171.797 198.055  1.00 15.16           C
ATOM    443  CD1 LEU A 118     156.974 171.419 196.599  1.00 15.16           C
ATOM    444  CD2 LEU A 118     155.862 171.254 198.796  1.00 15.16           C
ATOM    445  N   ALA A 119     160.632 170.190 200.453  1.00 16.36           N
ATOM    446  CA  ALA A 119     161.323 169.100 201.127  1.00 16.36           C
ATOM    447  C   ALA A 119     161.398 169.358 202.619  1.00 16.36           C
ATOM    448  O   ALA A 119     161.166 168.455 203.426  1.00 16.36           O
ATOM    449  CB  ALA A 119     162.720 168.919 200.543  1.00 16.36           C
ATOM    450  N   ARG A 120     161.701 170.596 203.006  1.00 18.82           N
ATOM    451  CA  ARG A 120     161.748 170.920 204.428  1.00 18.82           C
ATOM    452  C   ARG A 120     160.387 170.719 205.088  1.00 18.82           C
ATOM    453  O   ARG A 120     160.309 170.206 206.208  1.00 18.82           O
ATOM    454  CB  ARG A 120     162.244 172.348 204.639  1.00 18.82           C
ATOM    455  CG  ARG A 120     161.867 172.918 205.993  1.00 18.82           C
ATOM    456  CD  ARG A 120     162.629 174.190 206.339  1.00 18.82           C
ATOM    457  NE  ARG A 120     162.275 175.322 205.485  1.00 18.82           N
ATOM    458  CZ  ARG A 120     161.086 175.922 205.461  1.00 18.82           C
ATOM    459  NH1 ARG A 120     160.882 176.945 204.644  1.00 18.82           N
ATOM    460  NH2 ARG A 120     160.101 175.509 206.248  1.00 18.82           N
ATOM    461  N   CYS A 121     159.298 171.105 204.414  1.00 20.29           N
ATOM    462  CA  CYS A 121     157.976 170.951 205.026  1.00 20.29           C
ATOM    463  C   CYS A 121     157.596 169.486 205.212  1.00 20.29           C
ATOM    464  O   CYS A 121     157.113 169.105 206.282  1.00 20.29           O
ATOM    465  CB  CYS A 121     156.899 171.680 204.223  1.00 20.29           C
ATOM    466  SG  CYS A 121     157.299 173.351 203.700  1.00 20.29           S
ATOM    467  N   ILE A 122     157.779 168.646 204.186  1.00 19.45           N
ATOM    468  CA  ILE A 122     157.481 167.219 204.376  1.00 19.45           C
ATOM    469  C   ILE A 122     158.381 166.611 205.444  1.00 19.45           C
ATOM    470  O   ILE A 122     157.917 165.880 206.325  1.00 19.45           O
ATOM    471  CB  ILE A 122     157.555 166.414 203.062  1.00 19.45           C
ATOM    472  CG1 ILE A 122     156.502 166.840 202.037  1.00 19.45           C
ATOM    473  CG2 ILE A 122     157.442 164.937 203.335  1.00 19.45           C
ATOM    474  CD1 ILE A 122     156.869 167.907 201.118  1.00 19.45           C
ATOM    475  N   VAL A 123     159.678 166.905 205.388  1.00 18.73           N
ATOM    476  CA  VAL A 123     160.610 166.348 206.359  1.00 18.73           C
ATOM    477  C   VAL A 123     160.215 166.739 207.778  1.00 18.73           C
ATOM    478  O   VAL A 123     160.263 165.916 208.697  1.00 18.73           O
ATOM    479  CB  VAL A 123     162.037 166.787 205.999  1.00 18.73           C
ATOM    480  CG1 VAL A 123     162.955 166.536 207.115  1.00 18.73           C
ATOM    481  CG2 VAL A 123     162.508 166.006 204.798  1.00 18.73           C
ATOM    482  N   ARG A 124     159.784 167.985 207.976  1.00 23.59           N
ATOM    483  CA  ARG A 124     159.327 168.434 209.286  1.00 23.59           C
ATOM    484  C   ARG A 124     157.942 167.918 209.650  1.00 23.59           C
ATOM    485  O   ARG A 124     157.493 168.163 210.773  1.00 23.59           O
ATOM    486  CB  ARG A 124     159.313 169.961 209.353  1.00 23.59           C
ATOM    487  CG  ARG A 124     160.667 170.590 209.553  1.00 23.59           C
ATOM    488  CD  ARG A 124     160.568 171.922 210.279  1.00 23.59           C
ATOM    489  NE  ARG A 124     160.063 172.988 209.420  1.00 23.59           N
ATOM    490  CZ  ARG A 124     158.794 173.380 209.376  1.00 23.59           C
ATOM    491  NH1 ARG A 124     158.430 174.358 208.558  1.00 23.59           N
ATOM    492  NH2 ARG A 124     157.888 172.799 210.151  1.00 23.59           N
ATOM    493  N   LYS A 125     157.257 167.235 208.733  1.00 24.84           N
ATOM    494  CA  LYS A 125     155.903 166.726 208.960  1.00 24.84           C
ATOM    495  C   LYS A 125     154.931 167.866 209.259  1.00 24.84           C
ATOM    496  O   LYS A 125     154.323 167.936 210.328  1.00 24.84           O
ATOM    497  CB  LYS A 125     155.883 165.677 210.072  1.00 24.84           C
ATOM    498  CG  LYS A 125     154.619 164.849 210.110  1.00 24.84           C
ATOM    499  CD  LYS A 125     154.585 163.936 211.318  1.00 24.84           C
ATOM    500  CE  LYS A 125     155.480 162.735 211.125  1.00 24.84           C
ATOM    501  NZ  LYS A 125     155.318 161.761 212.235  1.00 24.84           N
ATOM    502  N   ASP A 126     154.795 168.770 208.297  1.00 26.58           N
ATOM    503  CA  ASP A 126     153.913 169.932 208.412  1.00 26.58           C
ATOM    504  C   ASP A 126     152.947 169.943 207.239  1.00 26.58           C
ATOM    505  O   ASP A 126     153.380 170.151 206.091  1.00 26.58           O
ATOM    506  CB  ASP A 126     154.733 171.220 208.445  1.00 26.58           C
ATOM    507  CG  ASP A 126     153.944 172.400 208.957  1.00 26.58           C
ATOM    508  OD1 ASP A 126     152.785 172.206 209.376  1.00 26.58           O
ATOM    509  OD2 ASP A 126     154.486 173.523 208.950  1.00 26.58           O
ATOM    510  N   PRO A 127     151.653 169.712 207.450  1.00 26.05           N
ATOM    511  CA  PRO A 127     150.729 169.634 206.312  1.00 26.05           C
ATOM    512  C   PRO A 127     150.292 170.986 205.766  1.00 26.05           C
ATOM    513  O   PRO A 127     150.119 171.127 204.554  1.00 26.05           O
ATOM    514  CB  PRO A 127     149.543 168.854 206.888  1.00 26.05           C
ATOM    515  CG  PRO A 127     149.557 169.177 208.328  1.00 26.05           C
ATOM    516  CD  PRO A 127     150.996 169.370 208.721  1.00 26.05           C
ATOM    517  N   ARG A 128     150.110 171.988 206.628  1.00 29.37           N
ATOM    518  CA  ARG A 128     149.656 173.291 206.148  1.00 29.37           C
ATOM    519  C   ARG A 128     150.743 173.992 205.344  1.00 29.37           C
ATOM    520  O   ARG A 128     150.477 174.551 204.271  1.00 29.37           O
ATOM    521  CB  ARG A 128     149.211 174.158 207.324  1.00 29.37           C
ATOM    522  CG  ARG A 128     148.022 173.598 208.087  1.00 29.37           C
ATOM    523  CD  ARG A 128     146.755 173.651 207.246  1.00 29.37           C
ATOM    524  NE  ARG A 128     145.562 173.314 208.019  1.00 29.37           N
ATOM    525  CZ  ARG A 128     145.055 172.089 208.119  1.00 29.37           C
ATOM    526  NH1 ARG A 128     145.635 171.074 207.494  1.00 29.37           N
ATOM    527  NH2 ARG A 128     143.966 171.879 208.845  1.00 29.37           N
ATOM    528  N   ALA A 129     151.975 173.982 205.852  1.00 24.04           N
ATOM    529  CA  ALA A 129     153.082 174.560 205.102  1.00 24.04           C
ATOM    530  C   ALA A 129     153.302 173.812 203.799  1.00 24.04           C
ATOM    531  O   ALA A 129     153.575 174.425 202.765  1.00 24.04           O
ATOM    532  CB  ALA A 129     154.354 174.557 205.946  1.00 24.04           C
ATOM    533  N   PHE A 130     153.178 172.484 203.826  1.00 20.38           N
ATOM    534  CA  PHE A 130     153.290 171.711 202.596  1.00 20.38           C
ATOM    535  C   PHE A 130     152.216 172.112 201.597  1.00 20.38           C
ATOM    536  O   PHE A 130     152.498 172.265 200.406  1.00 20.38           O
ATOM    537  CB  PHE A 130     153.205 170.218 202.902  1.00 20.38           C
ATOM    538  CG  PHE A 130     152.901 169.368 201.705  1.00 20.38           C
ATOM    539  CD1 PHE A 130     153.823 169.223 200.694  1.00 20.38           C
ATOM    540  CD2 PHE A 130     151.695 168.705 201.597  1.00 20.38           C
ATOM    541  CE1 PHE A 130     153.553 168.438 199.598  1.00 20.38           C
ATOM    542  CE2 PHE A 130     151.419 167.920 200.500  1.00 20.38           C
ATOM    543  CZ  PHE A 130     152.350 167.788 199.501  1.00 20.38           C
ATOM    544  N   GLY A 131     150.982 172.301 202.063  1.00 21.14           N
ATOM    545  CA  GLY A 131     149.917 172.700 201.157  1.00 21.14           C
ATOM    546  C   GLY A 131     150.160 174.059 200.532  1.00 21.14           C
ATOM    547  O   GLY A 131     149.981 174.245 199.326  1.00 21.14           O
ATOM    548  N   TRP A 132     150.579 175.032 201.342  1.00 23.24           N
ATOM    549  CA  TRP A 132     150.822 176.366 200.799  1.00 23.24           C
ATOM    550  C   TRP A 132     152.016 176.379 199.849  1.00 23.24           C
ATOM    551  O   TRP A 132     151.983 177.056 198.813  1.00 23.24           O
ATOM    552  CB  TRP A 132     151.013 177.376 201.928  1.00 23.24           C
ATOM    553  CG  TRP A 132     149.782 177.587 202.772  1.00 23.24           C
ATOM    554  CD1 TRP A 132     149.714 177.570 204.133  1.00 23.24           C
ATOM    555  CD2 TRP A 132     148.448 177.856 202.310  1.00 23.24           C
ATOM    556  NE1 TRP A 132     148.427 177.804 204.549  1.00 23.24           N
ATOM    557  CE2 TRP A 132     147.631 177.983 203.449  1.00 23.24           C
ATOM    558  CE3 TRP A 132     147.867 178.000 201.047  1.00 23.24           C
ATOM    559  CZ2 TRP A 132     146.268 178.245 203.362  1.00 23.24           C
ATOM    560  CZ3 TRP A 132     146.513 178.259 200.965  1.00 23.24           C
ATOM    561  CH2 TRP A 132     145.730 178.380 202.114  1.00 23.24           C
ATOM    562  N   GLN A 133     153.079 175.638 200.171  1.00 19.39           N
ATOM    563  CA  GLN A 133     154.216 175.572 199.258  1.00 19.39           C
ATOM    564  C   GLN A 133     153.842 174.858 197.969  1.00 19.39           C
ATOM    565  O   GLN A 133     154.328 175.220 196.895  1.00 19.39           O
ATOM    566  CB  GLN A 133     155.406 174.884 199.923  1.00 19.39           C
ATOM    567  CG  GLN A 133     155.882 175.546 201.196  1.00 19.39           C
ATOM    568  CD  GLN A 133     156.685 176.790 200.939  1.00 19.39           C
ATOM    569  OE1 GLN A 133     157.133 177.033 199.821  1.00 19.39           O
ATOM    570  NE2 GLN A 133     156.871 177.595 201.975  1.00 19.39           N
ATOM    571  N   LEU A 134     152.983 173.842 198.049  1.00 13.50           N
ATOM    572  CA  LEU A 134     152.513 173.187 196.835  1.00 13.50           C
ATOM    573  C   LEU A 134     151.681 174.139 195.990  1.00 13.50           C
ATOM    574  O   LEU A 134     151.781 174.135 194.760  1.00 13.50           O
ATOM    575  CB  LEU A 134     151.710 171.938 197.186  1.00 13.50           C
ATOM    576  CG  LEU A 134     151.431 170.979 196.033  1.00 13.50           C
ATOM    577  CD1 LEU A 134     152.723 170.577 195.361  1.00 13.50           C
ATOM    578  CD2 LEU A 134     150.702 169.762 196.542  1.00 13.50           C
ATOM    579  N   LEU A 135     150.856 174.966 196.632  1.00 16.57           N
ATOM    580  CA  LEU A 135     150.078 175.945 195.880  1.00 16.57           C
ATOM    581  C   LEU A 135     150.983 176.959 195.193  1.00 16.57           C
ATOM    582  O   LEU A 135     150.732 177.347 194.049  1.00 16.57           O
ATOM    583  CB  LEU A 135     149.085 176.648 196.801  1.00 16.57           C
ATOM    584  CG  LEU A 135     148.128 177.607 196.102  1.00 16.57           C
ATOM    585  CD1 LEU A 135     147.249 176.835 195.146  1.00 16.57           C
ATOM    586  CD2 LEU A 135     147.291 178.357 197.114  1.00 16.57           C
ATOM    587  N   GLN A 136     152.037 177.410 195.877  1.00 15.44           N
ATOM    588  CA  GLN A 136     152.999 178.304 195.233  1.00 15.44           C
ATOM    589  C   GLN A 136     153.684 177.620 194.057  1.00 15.44           C
ATOM    590  O   GLN A 136     153.844 178.211 192.983  1.00 15.44           O
ATOM    591  CB  GLN A 136     154.047 178.772 196.239  1.00 15.44           C
ATOM    592  CG  GLN A 136     153.689 180.011 197.008  1.00 15.44           C
ATOM    593  CD  GLN A 136     154.692 180.297 198.096  1.00 15.44           C
ATOM    594  OE1 GLN A 136     155.891 180.110 197.908  1.00 15.44           O
ATOM    595  NE2 GLN A 136     154.209 180.745 199.246  1.00 15.44           N
ATOM    596  N   TRP A 137     154.119 176.375 194.256  1.00 15.49           N
ATOM    597  CA  TRP A 137     154.809 175.635 193.209  1.00 15.49           C
ATOM    598  C   TRP A 137     153.895 175.365 192.027  1.00 15.49           C
ATOM    599  O   TRP A 137     154.371 175.183 190.903  1.00 15.49           O
ATOM    600  CB  TRP A 137     155.346 174.326 193.787  1.00 15.49           C
ATOM    601  CG  TRP A 137     156.135 173.497 192.837  1.00 15.49           C
ATOM    602  CD1 TRP A 137     157.473 173.571 192.608  1.00 15.49           C
ATOM    603  CD2 TRP A 137     155.642 172.446 192.002  1.00 15.49           C
ATOM    604  NE1 TRP A 137     157.845 172.641 191.672  1.00 15.49           N
ATOM    605  CE2 TRP A 137     156.736 171.937 191.284  1.00 15.49           C
ATOM    606  CE3 TRP A 137     154.379 171.891 191.787  1.00 15.49           C
ATOM    607  CZ2 TRP A 137     156.608 170.901 190.367  1.00 15.49           C
ATOM    608  CZ3 TRP A 137     154.255 170.865 190.877  1.00 15.49           C
ATOM    609  CH2 TRP A 137     155.362 170.380 190.179  1.00 15.49           C
ATOM    610  N   LEU A 138     152.586 175.328 192.263  1.00 14.64           N
ATOM    611  CA  LEU A 138     151.627 175.124 191.186  1.00 14.64           C
ATOM    612  C   LEU A 138     151.309 176.427 190.463  1.00 14.64           C
ATOM    613  O   LEU A 138     151.143 176.434 189.241  1.00 14.64           O
ATOM    614  CB  LEU A 138     150.351 174.501 191.747  1.00 14.64           C
ATOM    615  CG  LEU A 138     149.585 173.539 190.852  1.00 14.64           C
ATOM    616  CD1 LEU A 138     150.551 172.584 190.222  1.00 14.64           C
ATOM    617  CD2 LEU A 138     148.559 172.788 191.665  1.00 14.64           C
ATOM    618  N   LEU A 139     151.212 177.534 191.200  1.00 14.86           N
ATOM    619  CA  LEU A 139     150.910 178.816 190.573  1.00 14.86           C
ATOM    620  C   LEU A 139     152.081 179.312 189.740  1.00 14.86           C
ATOM    621  O   LEU A 139     151.886 179.852 188.648  1.00 14.86           O
ATOM    622  CB  LEU A 139     150.539 179.849 191.632  1.00 14.86           C
ATOM    623  CG  LEU A 139     149.196 179.670 192.331  1.00 14.86           C
ATOM    624  CD1 LEU A 139     148.964 180.810 193.298  1.00 14.86           C
ATOM    625  CD2 LEU A 139     148.073 179.584 191.321  1.00 14.86           C
ATOM    626  N   ILE A 140     153.306 179.149 190.242  1.00 14.03           N
ATOM    627  CA  ILE A 140     154.490 179.557 189.497  1.00 14.03           C
ATOM    628  C   ILE A 140     154.754 178.651 188.307  1.00 14.03           C
ATOM    629  O   ILE A 140     155.575 178.981 187.447  1.00 14.03           O
ATOM    630  CB  ILE A 140     155.661 179.622 190.498  1.00 14.03           C
ATOM    631  CG1 ILE A 140     155.349 180.691 191.537  1.00 14.03           C
ATOM    632  CG2 ILE A 140     156.973 179.960 189.828  1.00 14.03           C
ATOM    633  CD1 ILE A 140     156.259 180.688 192.701  1.00 14.03           C
ATOM    634  N   ALA A 141     154.047 177.528 188.215  1.00 14.47           N
ATOM    635  CA  ALA A 141     154.131 176.682 187.037  1.00 14.47           C
ATOM    636  C   ALA A 141     153.438 177.286 185.827  1.00 14.47           C
ATOM    637  O   ALA A 141     153.622 176.779 184.719  1.00 14.47           O
ATOM    638  CB  ALA A 141     153.530 175.314 187.338  1.00 14.47           C
ATOM    639  N   LEU A 142     152.641 178.334 186.005  1.00 14.38           N
ATOM    640  CA  LEU A 142     151.996 179.000 184.880  1.00 14.38           C
ATOM    641  C   LEU A 142     152.998 179.890 184.146  1.00 14.38           C
ATOM    642  O   LEU A 142     153.136 179.759 182.923  1.00 14.38           O
ATOM    643  CB  LEU A 142     150.775 179.797 185.347  1.00 14.38           C
ATOM    644  CG  LEU A 142     149.510 179.013 185.676  1.00 14.38           C
ATOM    645  CD1 LEU A 142     148.697 179.748 186.715  1.00 14.38           C
ATOM    646  CD2 LEU A 142     148.697 178.806 184.421  1.00 14.38           C
ATOM    647  N   PRO A 143     153.712 180.805 184.824  1.00 15.08           N
ATOM    648  CA  PRO A 143     154.774 181.534 184.117  1.00 15.08           C
ATOM    649  C   PRO A 143     155.843 180.628 183.539  1.00 15.08           C
ATOM    650  O   PRO A 143     156.357 180.910 182.454  1.00 15.08           O
ATOM    651  CB  PRO A 143     155.348 182.453 185.201  1.00 15.08           C
ATOM    652  CG  PRO A 143     154.281 182.611 186.169  1.00 15.08           C
ATOM    653  CD  PRO A 143     153.547 181.319 186.195  1.00 15.08           C
ATOM    654  N   ALA A 144     156.193 179.544 184.232  1.00 32.32           N
ATOM    655  CA  ALA A 144     157.236 178.653 183.735  1.00 32.32           C
ATOM    656  C   ALA A 144     156.810 177.971 182.444  1.00 32.32           C
ATOM    657  O   ALA A 144     157.584 177.906 181.484  1.00 32.32           O
ATOM    658  CB  ALA A 144     157.595 177.620 184.800  1.00 32.32           C
ATOM    659  N   THR A 145     155.577 177.461 182.397  1.00 16.60           N
ATOM    660  CA  THR A 145     155.086 176.842 181.169  1.00 16.60           C
ATOM    661  C   THR A 145     154.930 177.867 180.057  1.00 16.60           C
ATOM    662  O   THR A 145     155.240 177.578 178.897  1.00 16.60           O
ATOM    663  CB  THR A 145     153.757 176.134 181.414  1.00 16.60           C
ATOM    664  OG1 THR A 145     152.873 177.001 182.130  1.00 16.60           O
ATOM    665  CG2 THR A 145     153.971 174.882 182.207  1.00 16.60           C
ATOM    666  N   PHE A 146     154.447 179.066 180.386  1.00 13.97           N
ATOM    667  CA  PHE A 146     154.309 180.100 179.368  1.00 13.97           C
ATOM    668  C   PHE A 146     155.659 180.460 178.768  1.00 13.97           C
ATOM    669  O   PHE A 146     155.785 180.616 177.553  1.00 13.97           O
ATOM    670  CB  PHE A 146     153.639 181.340 179.951  1.00 13.97           C
ATOM    671  CG  PHE A 146     153.657 182.522 179.027  1.00 13.97           C
ATOM    672  CD1 PHE A 146     152.864 182.546 177.899  1.00 13.97           C
ATOM    673  CD2 PHE A 146     154.470 183.605 179.283  1.00 13.97           C
ATOM    674  CE1 PHE A 146     152.878 183.623 177.049  1.00 13.97           C
ATOM    675  CE2 PHE A 146     154.486 184.685 178.435  1.00 13.97           C
ATOM    676  CZ  PHE A 146     153.689 184.692 177.317  1.00 13.97           C
ATOM    677  N   VAL A 147     156.685 180.589 179.607  1.00 12.61           N
ATOM    678  CA  VAL A 147     158.010 180.940 179.112  1.00 12.61           C
ATOM    679  C   VAL A 147     158.606 179.791 178.308  1.00 12.61           C
ATOM    680  O   VAL A 147     159.243 180.009 177.272  1.00 12.61           O
ATOM    681  CB  VAL A 147     158.917 181.352 180.283  1.00 12.61           C
ATOM    682  CG1 VAL A 147     160.354 181.346 179.860  1.00 12.61           C
ATOM    683  CG2 VAL A 147     158.526 182.720 180.794  1.00 12.61           C
ATOM    684  N   ASN A 148     158.404 178.552 178.758  1.00 14.95           N
ATOM    685  CA  ASN A 148     158.929 177.408 178.019  1.00 14.95           C
ATOM    686  C   ASN A 148     158.267 177.273 176.655  1.00 14.95           C
ATOM    687  O   ASN A 148     158.911 176.850 175.690  1.00 14.95           O
ATOM    688  CB  ASN A 148     158.743 176.127 178.827  1.00 14.95           C
ATOM    689  CG  ASN A 148     159.682 176.042 180.005  1.00 14.95           C
ATOM    690  OD1 ASN A 148     160.789 176.567 179.965  1.00 14.95           O
ATOM    691  ND2 ASN A 148     159.247 175.374 181.063  1.00 14.95           N
ATOM    692  N   SER A 149     156.979 177.606 176.556  1.00 14.29           N
ATOM    693  CA  SER A 149     156.304 177.560 175.263  1.00 14.29           C
ATOM    694  C   SER A 149     156.686 178.751 174.393  1.00 14.29           C
ATOM    695  O   SER A 149     156.822 178.620 173.171  1.00 14.29           O
ATOM    696  CB  SER A 149     154.794 177.514 175.462  1.00 14.29           C
ATOM    697  OG  SER A 149     154.128 177.629 174.224  1.00 14.29           O
ATOM    698  N   ALA A 150     156.867 179.922 175.006  1.00 13.05           N
ATOM    699  CA  ALA A 150     157.236 181.108 174.252  1.00 13.05           C
ATOM    700  C   ALA A 150     158.645 181.003 173.694  1.00 13.05           C
ATOM    701  O   ALA A 150     158.921 181.550 172.629  1.00 13.05           O
ATOM    702  CB  ALA A 150     157.101 182.348 175.129  1.00 13.05           C
ATOM    703  N   ILE A 151     159.549 180.313 174.387  1.00 13.80           N
ATOM    704  CA  ILE A 151     160.887 180.111 173.838  1.00 13.80           C
ATOM    705  C   ILE A 151     160.820 179.273 172.571  1.00 13.80           C
ATOM    706  O   ILE A 151     161.478 179.580 171.570  1.00 13.80           O
ATOM    707  CB  ILE A 151     161.806 179.472 174.891  1.00 13.80           C
ATOM    708  CG1 ILE A 151     162.331 180.538 175.842  1.00 13.80           C
ATOM    709  CG2 ILE A 151     162.960 178.763 174.229  1.00 13.80           C
ATOM    710  CD1 ILE A 151     162.894 179.985 177.099  1.00 13.80           C
ATOM    711  N   ARG A 152     160.025 178.204 172.591  1.00 16.32           N
ATOM    712  CA  ARG A 152     159.838 177.385 171.399  1.00 16.32           C
ATOM    713  C   ARG A 152     159.220 178.199 170.272  1.00 16.32           C
ATOM    714  O   ARG A 152     159.662 178.132 169.118  1.00 16.32           O
ATOM    715  CB  ARG A 152     158.957 176.185 171.739  1.00 16.32           C
ATOM    716  CG  ARG A 152     159.297 174.922 170.990  1.00 16.32           C
ATOM    717  CD  ARG A 152     158.737 173.711 171.707  1.00 16.32           C
ATOM    718  NE  ARG A 152     159.141 173.677 173.109  1.00 16.32           N
ATOM    719  CZ  ARG A 152     158.923 172.650 173.922  1.00 16.32           C
ATOM    720  NH1 ARG A 152     159.322 172.703 175.186  1.00 16.32           N
ATOM    721  NH2 ARG A 152     158.305 171.567 173.469  1.00 16.32           N
ATOM    722  N   TYR A 153     158.197 178.991 170.597  1.00 15.19           N
ATOM    723  CA  TYR A 153     157.540 179.810 169.585  1.00 15.19           C
ATOM    724  C   TYR A 153     158.498 180.833 168.989  1.00 15.19           C
ATOM    725  O   TYR A 153     158.488 181.068 167.779  1.00 15.19           O
ATOM    726  CB  TYR A 153     156.320 180.493 170.196  1.00 15.19           C
ATOM    727  CG  TYR A 153     155.759 181.629 169.385  1.00 15.19           C
ATOM    728  CD1 TYR A 153     154.898 181.391 168.333  1.00 15.19           C
ATOM    729  CD2 TYR A 153     156.064 182.941 169.692  1.00 15.19           C
ATOM    730  CE1 TYR A 153     154.374 182.424 167.598  1.00 15.19           C
ATOM    731  CE2 TYR A 153     155.544 183.980 168.962  1.00 15.19           C
ATOM    732  CZ  TYR A 153     154.700 183.714 167.917  1.00 15.19           C
ATOM    733  OH  TYR A 153     154.176 184.748 167.182  1.00 15.19           O
ATOM    734  N   LEU A 154     159.345 181.443 169.818  1.00 14.26           N
ATOM    735  CA  LEU A 154     160.254 182.466 169.320  1.00 14.26           C
ATOM    736  C   LEU A 154     161.410 181.867 168.536  1.00 14.26           C
ATOM    737  O   LEU A 154     161.890 182.493 167.591  1.00 14.26           O
ATOM    738  CB  LEU A 154     160.778 183.319 170.470  1.00 14.26           C
ATOM    739  CG  LEU A 154     159.723 184.202 171.126  1.00 14.26           C
ATOM    740  CD1 LEU A 154     160.193 184.638 172.488  1.00 14.26           C
ATOM    741  CD2 LEU A 154     159.410 185.395 170.258  1.00 14.26           C
ATOM    742  N   GLU A 155     161.869 180.665 168.888  1.00 17.50           N
ATOM    743  CA  GLU A 155     162.875 180.032 168.042  1.00 17.50           C
ATOM    744  C   GLU A 155     162.274 179.602 166.710  1.00 17.50           C
ATOM    745  O   GLU A 155     162.942 179.687 165.674  1.00 17.50           O
ATOM    746  CB  GLU A 155     163.529 178.849 168.757  1.00 17.50           C
ATOM    747  CG  GLU A 155     162.804 177.524 168.621  1.00 17.50           C
ATOM    748  CD  GLU A 155     163.479 176.406 169.388  1.00 17.50           C
ATOM    749  OE1 GLU A 155     164.429 176.691 170.142  1.00 17.50           O
ATOM    750  OE2 GLU A 155     163.059 175.240 169.235  1.00 17.50           O
ATOM    751  N   GLY A 156     161.004 179.188 166.702  1.00 16.57           N
ATOM    752  CA  GLY A 156     160.340 178.920 165.438  1.00 16.57           C
ATOM    753  C   GLY A 156     160.169 180.168 164.594  1.00 16.57           C
ATOM    754  O   GLY A 156     160.359 180.139 163.376  1.00 16.57           O
ATOM    755  N   GLN A 157     159.807 181.283 165.229  1.00 16.69           N
ATOM    756  CA  GLN A 157     159.665 182.540 164.502  1.00 16.69           C
ATOM    757  C   GLN A 157     161.007 183.029 163.982  1.00 16.69           C
ATOM    758  O   GLN A 157     161.085 183.597 162.890  1.00 16.69           O
ATOM    759  CB  GLN A 157     159.027 183.598 165.398  1.00 16.69           C
ATOM    760  CG  GLN A 157     157.545 183.419 165.607  1.00 16.69           C
ATOM    761  CD  GLN A 157     156.754 183.620 164.339  1.00 16.69           C
ATOM    762  OE1 GLN A 157     157.206 184.290 163.413  1.00 16.69           O
ATOM    763  NE2 GLN A 157     155.561 183.043 164.289  1.00 16.69           N
ATOM    764  N   LEU A 158     162.071 182.834 164.757  1.00 15.76           N
ATOM    765  CA  LEU A 158     163.404 183.189 164.294  1.00 15.76           C
ATOM    766  C   LEU A 158     163.803 182.348 163.091  1.00 15.76           C
ATOM    767  O   LEU A 158     164.360 182.869 162.120  1.00 15.76           O
ATOM    768  CB  LEU A 158     164.403 183.017 165.434  1.00 15.76           C
ATOM    769  CG  LEU A 158     165.649 183.890 165.437  1.00 15.76           C
ATOM    770  CD1 LEU A 158     165.275 185.349 165.337  1.00 15.76           C
ATOM    771  CD2 LEU A 158     166.441 183.622 166.700  1.00 15.76           C
ATOM    772  N   ALA A 159     163.513 181.047 163.129  1.00 15.19           N
ATOM    773  CA  ALA A 159     163.791 180.197 161.977  1.00 15.19           C
ATOM    774  C   ALA A 159     163.002 180.653 160.758  1.00 15.19           C
ATOM    775  O   ALA A 159     163.532 180.702 159.644  1.00 15.19           O
ATOM    776  CB  ALA A 159     163.472 178.742 162.308  1.00 15.19           C
ATOM    777  N   LEU A 160     161.728 180.996 160.953  1.00 16.48           N
ATOM    778  CA  LEU A 160     160.899 181.419 159.828  1.00 16.48           C
ATOM    779  C   LEU A 160     161.370 182.748 159.248  1.00 16.48           C
ATOM    780  O   LEU A 160     161.375 182.927 158.028  1.00 16.48           O
ATOM    781  CB  LEU A 160     159.437 181.505 160.255  1.00 16.48           C
ATOM    782  CG  LEU A 160     158.458 181.770 159.117  1.00 16.48           C
ATOM    783  CD1 LEU A 160     158.607 180.713 158.044  1.00 16.48           C
ATOM    784  CD2 LEU A 160     157.038 181.807 159.642  1.00 16.48           C
ATOM    785  N   SER A 161     161.768 183.695 160.099  1.00 16.00           N
ATOM    786  CA  SER A 161     162.285 184.964 159.596  1.00 16.00           C
ATOM    787  C   SER A 161     163.610 184.771 158.872  1.00 16.00           C
ATOM    788  O   SER A 161     163.857 185.401 157.836  1.00 16.00           O
ATOM    789  CB  SER A 161     162.443 185.957 160.743  1.00 16.00           C
ATOM    790  OG  SER A 161     161.218 186.140 161.425  1.00 16.00           O
ATOM    791  N   PHE A 162     164.476 183.905 159.404  1.00 17.15           N
ATOM    792  CA  PHE A 162     165.728 183.591 158.726  1.00 17.15           C
ATOM    793  C   PHE A 162     165.460 183.016 157.346  1.00 17.15           C
ATOM    794  O   PHE A 162     166.079 183.424 156.355  1.00 17.15           O
ATOM    795  CB  PHE A 162     166.539 182.601 159.561  1.00 17.15           C
ATOM    796  CG  PHE A 162     167.181 183.205 160.773  1.00 17.15           C
ATOM    797  CD1 PHE A 162     167.128 184.564 160.999  1.00 17.15           C
ATOM    798  CD2 PHE A 162     167.843 182.405 161.682  1.00 17.15           C
ATOM    799  CE1 PHE A 162     167.722 185.112 162.107  1.00 17.15           C
ATOM    800  CE2 PHE A 162     168.440 182.948 162.791  1.00 17.15           C
ATOM    801  CZ  PHE A 162     168.380 184.303 163.004  1.00 17.15           C
ATOM    802  N   ARG A 163     164.530 182.063 157.263  1.00 19.30           N
ATOM    803  CA  ARG A 163     164.209 181.471 155.973  1.00 19.30           C
ATOM    804  C   ARG A 163     163.623 182.504 155.027  1.00 19.30           C
ATOM    805  O   ARG A 163     163.958 182.525 153.843  1.00 19.30           O
ATOM    806  CB  ARG A 163     163.240 180.305 156.127  1.00 19.30           C
ATOM    807  CG  ARG A 163     162.790 179.812 154.771  1.00 19.30           C
ATOM    808  CD  ARG A 163     162.212 178.433 154.796  1.00 19.30           C
ATOM    809  NE  ARG A 163     160.821 178.433 155.212  1.00 19.30           N
ATOM    810  CZ  ARG A 163     159.974 177.450 154.943  1.00 19.30           C
ATOM    811  NH1 ARG A 163     160.380 176.394 154.253  1.00 19.30           N
ATOM    812  NH2 ARG A 163     158.722 177.526 155.352  1.00 19.30           N
ATOM    813  N   SER A 164     162.732 183.362 155.524  1.00 18.04           N
ATOM    814  CA  SER A 164     162.111 184.356 154.656  1.00 18.04           C
ATOM    815  C   SER A 164     163.145 185.321 154.098  1.00 18.04           C
ATOM    816  O   SER A 164     163.079 185.697 152.925  1.00 18.04           O
ATOM    817  CB  SER A 164     161.022 185.109 155.412  1.00 18.04           C
ATOM    818  OG  SER A 164     159.994 184.228 155.823  1.00 18.04           O
ATOM    819  N   ARG A 165     164.123 185.714 154.911  1.00 19.28           N
ATOM    820  CA  ARG A 165     165.162 186.612 154.419  1.00 19.28           C
ATOM    821  C   ARG A 165     166.056 185.921 153.394  1.00 19.28           C
ATOM    822  O   ARG A 165     166.342 186.478 152.322  1.00 19.28           O
ATOM    823  CB  ARG A 165     165.983 187.139 155.590  1.00 19.28           C
ATOM    824  CG  ARG A 165     166.676 188.440 155.293  1.00 19.28           C
ATOM    825  CD  ARG A 165     166.867 189.238 156.555  1.00 19.28           C
ATOM    826  NE  ARG A 165     165.600 189.576 157.194  1.00 19.28           N
ATOM    827  CZ  ARG A 165     164.874 190.646 156.892  1.00 19.28           C
ATOM    828  NH1 ARG A 165     163.737 190.877 157.530  1.00 19.28           N
ATOM    829  NH2 ARG A 165     165.284 191.484 155.953  1.00 19.28           N
ATOM    830  N   LEU A 166     166.500 184.698 153.699  1.00 18.51           N
ATOM    831  CA  LEU A 166     167.338 183.970 152.752  1.00 18.51           C
ATOM    832  C   LEU A 166     166.596 183.708 151.452  1.00 18.51           C
ATOM    833  O   LEU A 166     167.183 183.784 150.371  1.00 18.51           O
ATOM    834  CB  LEU A 166     167.810 182.651 153.355  1.00 18.51           C
ATOM    835  CG  LEU A 166     168.970 182.679 154.343  1.00 18.51           C
ATOM    836  CD1 LEU A 166     169.185 181.291 154.888  1.00 18.51           C
ATOM    837  CD2 LEU A 166     170.232 183.199 153.694  1.00 18.51           C
ATOM    838  N   VAL A 167     165.305 183.396 151.539  1.00 18.08           N
ATOM    839  CA  VAL A 167     164.493 183.104 150.366  1.00 18.08           C
ATOM    840  C   VAL A 167     164.231 184.356 149.547  1.00 18.08           C
ATOM    841  O   VAL A 167     164.228 184.304 148.319  1.00 18.08           O
ATOM    842  CB  VAL A 167     163.191 182.413 150.796  1.00 18.08           C
ATOM    843  CG1 VAL A 167     162.167 182.504 149.711  1.00 18.08           C
ATOM    844  CG2 VAL A 167     163.468 180.962 151.101  1.00 18.08           C
ATOM    845  N   ALA A 168     164.003 185.500 150.189  1.00 17.74           N
ATOM    846  CA  ALA A 168     163.883 186.738 149.428  1.00 17.74           C
ATOM    847  C   ALA A 168     165.163 187.022 148.655  1.00 17.74           C
ATOM    848  O   ALA A 168     165.125 187.341 147.458  1.00 17.74           O
ATOM    849  CB  ALA A 168     163.544 187.897 150.360  1.00 17.74           C
ATOM    850  N   HIS A 169     166.315 186.876 149.315  1.00 21.94           N
ATOM    851  CA  HIS A 169     167.586 187.096 148.628  1.00 21.94           C
ATOM    852  C   HIS A 169     167.780 186.096 147.493  1.00 21.94           C
ATOM    853  O   HIS A 169     168.215 186.458 146.394  1.00 21.94           O
ATOM    854  CB  HIS A 169     168.741 187.006 149.624  1.00 21.94           C
ATOM    855  CG  HIS A 169     169.972 187.733 149.186  1.00 21.94           C
ATOM    856  ND1 HIS A 169     171.225 187.437 149.673  1.00 21.94           N
ATOM    857  CD2 HIS A 169     170.141 188.752 148.311  1.00 21.94           C
ATOM    858  CE1 HIS A 169     172.115 188.236 149.112  1.00 21.94           C
ATOM    859  NE2 HIS A 169     171.482 189.045 148.283  1.00 21.94           N
ATOM    860  N   ALA A 170     167.447 184.829 147.740  1.00 19.83           N
ATOM    861  CA  ALA A 170     167.686 183.785 146.755  1.00 19.83           C
ATOM    862  C   ALA A 170     166.723 183.876 145.584  1.00 19.83           C
ATOM    863  O   ALA A 170     167.069 183.468 144.475  1.00 19.83           O
ATOM    864  CB  ALA A 170     167.585 182.413 147.415  1.00 19.83           C
ATOM    865  N   TYR A 171     165.516 184.392 145.802  1.00 19.41           N
ATOM    866  CA  TYR A 171     164.593 184.607 144.698  1.00 19.41           C
ATOM    867  C   TYR A 171     164.962 185.837 143.892  1.00 19.41           C
ATOM    868  O   TYR A 171     164.735 185.863 142.680  1.00 19.41           O
ATOM    869  CB  TYR A 171     163.162 184.744 145.209  1.00 19.41           C
ATOM    870  CG  TYR A 171     162.538 183.453 145.664  1.00 19.41           C
ATOM    871  CD1 TYR A 171     163.224 182.257 145.564  1.00 19.41           C
ATOM    872  CD2 TYR A 171     161.257 183.429 146.185  1.00 19.41           C
ATOM    873  CE1 TYR A 171     162.659 181.080 145.981  1.00 19.41           C
ATOM    874  CE2 TYR A 171     160.682 182.254 146.600  1.00 19.41           C
ATOM    875  CZ  TYR A 171     161.388 181.082 146.496  1.00 19.41           C
ATOM    876  OH  TYR A 171     160.820 179.902 146.910  1.00 19.41           O
ATOM    877  N   ARG A 172     165.510 186.869 144.533  1.00 21.50           N
ATOM    878  CA  ARG A 172     165.985 188.003 143.752  1.00 21.50           C
ATOM    879  C   ARG A 172     167.200 187.625 142.916  1.00 21.50           C
ATOM    880  O   ARG A 172     167.340 188.083 141.779  1.00 21.50           O
ATOM    881  CB  ARG A 172     166.305 189.183 144.662  1.00 21.50           C
ATOM    882  CG  ARG A 172     166.486 190.480 143.906  1.00 21.50           C
ATOM    883  CD  ARG A 172     167.165 191.536 144.749  1.00 21.50           C
ATOM    884  NE  ARG A 172     168.597 191.297 144.879  1.00 21.50           N
ATOM    885  CZ  ARG A 172     169.208 191.075 146.036  1.00 21.50           C
ATOM    886  NH1 ARG A 172     168.507 191.064 147.161  1.00 21.50           N
ATOM    887  NH2 ARG A 172     170.516 190.868 146.068  1.00 21.50           N
ATOM    888  N   LEU A 173     168.093 186.795 143.461  1.00 22.94           N
ATOM    889  CA  LEU A 173     169.271 186.377 142.705  1.00 22.94           C
ATOM    890  C   LEU A 173     168.940 185.307 141.673  1.00 22.94           C
ATOM    891  O   LEU A 173     169.598 185.222 140.632  1.00 22.94           O
ATOM    892  CB  LEU A 173     170.355 185.860 143.647  1.00 22.94           C
ATOM    893  CG  LEU A 173     171.160 186.865 144.462  1.00 22.94           C
ATOM    894  CD1 LEU A 173     172.217 186.129 145.250  1.00 22.94           C
ATOM    895  CD2 LEU A 173     171.791 187.900 143.562  1.00 22.94           C
ATOM    896  N   TYR A 174     167.950 184.467 141.954  1.00 22.84           N
ATOM    897  CA  TYR A 174     167.634 183.352 141.071  1.00 22.84           C
ATOM    898  C   TYR A 174     167.017 183.844 139.771  1.00 22.84           C
ATOM    899  O   TYR A 174     167.416 183.422 138.682  1.00 22.84           O
ATOM    900  CB  TYR A 174     166.694 182.394 141.797  1.00 22.84           C
ATOM    901  CG  TYR A 174     166.406 181.088 141.104  1.00 22.84           C
ATOM    902  CD1 TYR A 174     167.428 180.266 140.672  1.00 22.84           C
ATOM    903  CD2 TYR A 174     165.103 180.657 140.929  1.00 22.84           C
ATOM    904  CE1 TYR A 174     167.158 179.064 140.061  1.00 22.84           C
ATOM    905  CE2 TYR A 174     164.824 179.462 140.318  1.00 22.84           C
ATOM    906  CZ  TYR A 174     165.852 178.669 139.886  1.00 22.84           C
ATOM    907  OH  TYR A 174     165.565 177.474 139.278  1.00 22.84           O
ATOM    908  N   PHE A 175     166.030 184.725 139.866  1.00 24.03           N
ATOM    909  CA  PHE A 175     165.439 185.386 138.703  1.00 24.03           C
ATOM    910  C   PHE A 175     166.078 186.746 138.465  1.00 24.03           C
ATOM    911  O   PHE A 175     165.378 187.747 138.339  1.00 24.03           O
ATOM    912  CB  PHE A 175     163.938 185.527 138.900  1.00 24.03           C
ATOM    913  CG  PHE A 175     163.239 184.232 139.157  1.00 24.03           C
ATOM    914  CD1 PHE A 175     162.934 183.378 138.118  1.00 24.03           C
ATOM    915  CD2 PHE A 175     162.890 183.866 140.439  1.00 24.03           C
ATOM    916  CE1 PHE A 175     162.296 182.186 138.352  1.00 24.03           C
ATOM    917  CE2 PHE A 175     162.252 182.675 140.676  1.00 24.03           C
ATOM    918  CZ  PHE A 175     161.956 181.834 139.629  1.00 24.03           C
ATOM    919  N   SER A 176     167.407 186.818 138.392  1.00 27.13           N
ATOM    920  CA  SER A 176     168.086 188.109 138.373  1.00 27.13           C
ATOM    921  C   SER A 176     168.472 188.537 136.965  1.00 27.13           C
ATOM    922  O   SER A 176     167.994 189.565 136.479  1.00 27.13           O
ATOM    923  CB  SER A 176     169.328 188.075 139.269  1.00 27.13           C
ATOM    924  OG  SER A 176     169.826 189.383 139.493  1.00 27.13           O
ATOM    925  N   GLN A 177     169.324 187.766 136.289  1.00 30.62           N
ATOM    926  CA  GLN A 177     169.651 188.052 134.898  1.00 30.62           C
ATOM    927  C   GLN A 177     169.112 186.943 134.005  1.00 30.62           C
ATOM    928  O   GLN A 177     168.156 187.165 133.262  1.00 30.62           O
ATOM    929  CB  GLN A 177     171.166 188.193 134.732  1.00 30.62           C
ATOM    930  CG  GLN A 177     171.790 189.330 135.517  1.00 30.62           C
ATOM    931  CD  GLN A 177     171.333 190.688 135.048  1.00 30.62           C
ATOM    932  OE1 GLN A 177     171.161 190.919 133.853  1.00 30.62           O
ATOM    933  NE2 GLN A 177     171.138 191.603 135.988  1.00 30.62           N
ATOM    934  N   GLN A 178     169.678 185.734 134.096  1.00 28.45           N
ATOM    935  CA  GLN A 178     169.028 184.504 133.657  1.00 28.45           C
ATOM    936  C   GLN A 178     169.439 183.338 134.541  1.00 28.45           C
ATOM    937  O   GLN A 178     169.527 182.203 134.062  1.00 28.45           O
ATOM    938  CB  GLN A 178     169.342 184.181 132.195  1.00 28.45           C
ATOM    939  CG  GLN A 178     168.688 185.109 131.200  1.00 28.45           C
ATOM    940  CD  GLN A 178     169.076 184.810 129.784  1.00 28.45           C
ATOM    941  OE1 GLN A 178     169.913 183.949 129.528  1.00 28.45           O
ATOM    942  NE2 GLN A 178     168.470 185.522 128.846  1.00 28.45           N
ATOM    943  N   THR A 179     169.721 183.603 135.818  1.00 25.31           N
ATOM    944  CA  THR A 179     170.362 182.608 136.671  1.00 25.31           C
ATOM    945  C   THR A 179     169.555 181.319 136.742  1.00 25.31           C
ATOM    946  O   THR A 179     170.128 180.225 136.796  1.00 25.31           O
ATOM    947  CB  THR A 179     170.581 183.187 138.068  1.00 25.31           C
ATOM    948  OG1 THR A 179     171.096 184.518 137.956  1.00 25.31           O
ATOM    949  CG2 THR A 179     171.568 182.349 138.839  1.00 25.31           C
ATOM    950  N   TYR A 180     168.224 181.424 136.720  1.00 25.71           N
ATOM    951  CA  TYR A 180     167.390 180.227 136.735  1.00 25.71           C
ATOM    952  C   TYR A 180     167.679 179.327 135.546  1.00 25.71           C
ATOM    953  O   TYR A 180     167.599 178.099 135.660  1.00 25.71           O
ATOM    954  CB  TYR A 180     165.905 180.604 136.760  1.00 25.71           C
ATOM    955  CG  TYR A 180     165.474 181.595 135.704  1.00 25.71           C
ATOM    956  CD1 TYR A 180     165.776 182.939 135.822  1.00 25.71           C
ATOM    957  CD2 TYR A 180     164.749 181.186 134.597  1.00 25.71           C
ATOM    958  CE1 TYR A 180     165.385 183.842 134.866  1.00 25.71           C
ATOM    959  CE2 TYR A 180     164.353 182.087 133.636  1.00 25.71           C
ATOM    960  CZ  TYR A 180     164.674 183.414 133.778  1.00 25.71           C
ATOM    961  OH  TYR A 180     164.288 184.327 132.830  1.00 25.71           O
ATOM    962  N   TYR A 181     168.019 179.915 134.402  1.00 31.12           N
ATOM    963  CA  TYR A 181     168.384 179.156 133.215  1.00 31.12           C
ATOM    964  C   TYR A 181     169.837 178.710 133.246  1.00 31.12           C
ATOM    965  O   TYR A 181     170.146 177.580 132.860  1.00 31.12           O
ATOM    966  CB  TYR A 181     168.142 179.993 131.958  1.00 31.12           C
ATOM    967  CG  TYR A 181     168.830 179.442 130.735  1.00 31.12           C
ATOM    968  CD1 TYR A 181     168.374 178.287 130.127  1.00 31.12           C
ATOM    969  CD2 TYR A 181     169.947 180.062 130.201  1.00 31.12           C
ATOM    970  CE1 TYR A 181     168.996 177.772 129.016  1.00 31.12           C
ATOM    971  CE2 TYR A 181     170.581 179.549 129.089  1.00 31.12           C
ATOM    972  CZ  TYR A 181     170.097 178.403 128.501  1.00 31.12           C
ATOM    973  OH  TYR A 181     170.711 177.878 127.392  1.00 31.12           O
ATOM    974  N   ARG A 182     170.735 179.582 133.700  1.00 31.84           N
ATOM    975  CA  ARG A 182     172.158 179.297 133.584  1.00 31.84           C
ATOM    976  C   ARG A 182     172.619 178.249 134.586  1.00 31.84           C
ATOM    977  O   ARG A 182     173.529 177.473 134.283  1.00 31.84           O
ATOM    978  CB  ARG A 182     172.964 180.574 133.761  1.00 31.84           C
ATOM    979  CG  ARG A 182     172.886 181.555 132.622  1.00 31.84           C
ATOM    980  CD  ARG A 182     173.463 182.878 133.057  1.00 31.84           C
ATOM    981  NE  ARG A 182     173.473 183.873 131.998  1.00 31.84           N
ATOM    982  CZ  ARG A 182     173.890 185.121 132.165  1.00 31.84           C
ATOM    983  NH1 ARG A 182     173.869 185.973 131.154  1.00 31.84           N
ATOM    984  NH2 ARG A 182     174.327 185.517 133.349  1.00 31.84           N
ATOM    985  N   VAL A 183     172.028 178.209 135.784  1.00 31.71           N
ATOM    986  CA  VAL A 183     172.436 177.188 136.748  1.00 31.71           C
ATOM    987  C   VAL A 183     171.892 175.814 136.401  1.00 31.71           C
ATOM    988  O   VAL A 183     172.340 174.818 136.982  1.00 31.71           O
ATOM    989  CB  VAL A 183     172.010 177.536 138.186  1.00 31.71           C
ATOM    990  CG1 VAL A 183     172.537 178.896 138.578  1.00 31.71           C
ATOM    991  CG2 VAL A 183     170.507 177.480 138.327  1.00 31.71           C
ATOM    992  N   SER A 184     170.946 175.727 135.466  1.00 34.16           N
ATOM    993  CA  SER A 184     170.385 174.452 135.051  1.00 34.16           C
ATOM    994  C   SER A 184     170.847 174.001 133.674  1.00 34.16           C
ATOM    995  O   SER A 184     170.776 172.805 133.382  1.00 34.16           O
ATOM    996  CB  SER A 184     168.851 174.517 135.056  1.00 34.16           C
ATOM    997  OG  SER A 184     168.370 175.058 136.271  1.00 34.16           O
ATOM    998  N   ASN A 185     171.310 174.919 132.825  1.00 39.28           N
ATOM    999  CA  ASN A 185     171.750 174.564 131.485  1.00 39.28           C
ATOM   1000  C   ASN A 185     173.177 174.993 131.170  1.00 39.28           C
ATOM   1001  O   ASN A 185     173.639 174.753 130.052  1.00 39.28           O
ATOM   1002  CB  ASN A 185     170.805 175.163 130.436  1.00 39.28           C
ATOM   1003  CG  ASN A 185     169.353 174.848 130.717  1.00 39.28           C
ATOM   1004  OD1 ASN A 185     168.843 175.130 131.797  1.00 39.28           O
ATOM   1005  ND2 ASN A 185     168.678 174.256 129.742  1.00 39.28           N
ATOM   1006  N   MET A 186     173.882 175.621 132.108  1.00 43.74           N
ATOM   1007  CA  MET A 186     175.286 175.949 131.906  1.00 43.74           C
ATOM   1008  C   MET A 186     176.182 175.552 133.068  1.00 43.74           C
ATOM   1009  O   MET A 186     177.405 175.660 132.938  1.00 43.74           O
ATOM   1010  CB  MET A 186     175.465 177.449 131.641  1.00 43.74           C
ATOM   1011  CG  MET A 186     174.642 178.001 130.506  1.00 43.74           C
ATOM   1012  SD  MET A 186     175.600 179.250 129.644  1.00 43.74           S
ATOM   1013  CE  MET A 186     174.328 180.012 128.671  1.00 43.74           C
ATOM   1014  N   ASP A 187     175.628 175.103 134.189  1.00 45.94           N
ATOM   1015  CA  ASP A 187     176.415 174.703 135.342  1.00 45.94           C
ATOM   1016  C   ASP A 187     175.959 173.338 135.830  1.00 45.94           C
ATOM   1017  O   ASP A 187     174.793 172.963 135.685  1.00 45.94           O
ATOM   1018  CB  ASP A 187     176.300 175.716 136.485  1.00 45.94           C
ATOM   1019  CG  ASP A 187     177.417 176.727 136.476  1.00 45.94           C
ATOM   1020  OD1 ASP A 187     177.677 177.339 137.531  1.00 45.94           O
ATOM   1021  OD2 ASP A 187     178.035 176.911 135.412  1.00 45.94           O
ATOM   1022  N   GLY A 188     176.898 172.597 136.405  1.00 54.70           N
ATOM   1023  CA  GLY A 188     176.586 171.341 137.051  1.00 54.70           C
ATOM   1024  C   GLY A 188     176.835 171.432 138.540  1.00 54.70           C
ATOM   1025  O   GLY A 188     176.691 170.446 139.268  1.00 54.70           O
ATOM   1026  N   ARG A 189     177.215 172.626 138.998  1.00 49.73           N
ATOM   1027  CA  ARG A 189     177.517 172.822 140.411  1.00 49.73           C
ATOM   1028  C   ARG A 189     176.286 172.586 141.277  1.00 49.73           C
ATOM   1029  O   ARG A 189     176.382 171.992 142.356  1.00 49.73           O
ATOM   1030  CB  ARG A 189     178.082 174.224 140.625  1.00 49.73           C
ATOM   1031  CG  ARG A 189     179.491 174.389 140.091  1.00 49.73           C
ATOM   1032  CD  ARG A 189     180.104 175.712 140.504  1.00 49.73           C
ATOM   1033  NE  ARG A 189     179.760 176.782 139.573  1.00 49.73           N
ATOM   1034  CZ  ARG A 189     180.264 178.010 139.628  1.00 49.73           C
ATOM   1035  NH1 ARG A 189     179.894 178.919 138.739  1.00 49.73           N
ATOM   1036  NH2 ARG A 189     181.138 178.329 140.570  1.00 49.73           N
ATOM   1037  N   LEU A 190     175.123 173.047 140.826  1.00 47.82           N
ATOM   1038  CA  LEU A 190     173.848 172.755 141.474  1.00 47.82           C
ATOM   1039  C   LEU A 190     173.094 171.757 140.607  1.00 47.82           C
ATOM   1040  O   LEU A 190     172.635 172.098 139.512  1.00 47.82           O
ATOM   1041  CB  LEU A 190     173.023 174.023 141.690  1.00 47.82           C
ATOM   1042  CG  LEU A 190     173.326 174.891 142.913  1.00 47.82           C
ATOM   1043  CD1 LEU A 190     174.636 175.608 142.759  1.00 47.82           C
ATOM   1044  CD2 LEU A 190     172.206 175.887 143.141  1.00 47.82           C
ATOM   1045  N   ARG A 191     172.966 170.528 141.098  1.00 53.66           N
ATOM   1046  CA  ARG A 191     172.261 169.480 140.377  1.00 53.66           C
ATOM   1047  C   ARG A 191     170.752 169.542 140.563  1.00 53.66           C
ATOM   1048  O   ARG A 191     170.026 168.868 139.826  1.00 53.66           O
ATOM   1049  CB  ARG A 191     172.773 168.104 140.814  1.00 53.66           C
ATOM   1050  CG  ARG A 191     173.910 167.573 139.961  1.00 53.66           C
ATOM   1051  CD  ARG A 191     175.255 167.819 140.622  1.00 53.66           C
ATOM   1052  NE  ARG A 191     176.334 167.103 139.948  1.00 53.66           N
ATOM   1053  CZ  ARG A 191     177.620 167.224 140.260  1.00 53.66           C
ATOM   1054  NH1 ARG A 191     178.533 166.533 139.591  1.00 53.66           N
ATOM   1055  NH2 ARG A 191     177.994 168.037 141.238  1.00 53.66           N
ATOM   1056  N   ASN A 192     170.266 170.327 141.520  1.00 46.19           N
ATOM   1057  CA  ASN A 192     168.829 170.492 141.741  1.00 46.19           C
ATOM   1058  C   ASN A 192     168.576 171.876 142.314  1.00 46.19           C
ATOM   1059  O   ASN A 192     168.465 172.055 143.532  1.00 46.19           O
ATOM   1060  CB  ASN A 192     168.282 169.410 142.672  1.00 46.19           C
ATOM   1061  CG  ASN A 192     167.869 168.158 141.930  1.00 46.19           C
ATOM   1062  OD1 ASN A 192     167.306 168.228 140.838  1.00 46.19           O
ATOM   1063  ND2 ASN A 192     168.142 167.002 142.521  1.00 46.19           N
ATOM   1064  N   PRO A 193     168.490 172.897 141.452  1.00 39.56           N
ATOM   1065  CA  PRO A 193     168.235 174.257 141.939  1.00 39.56           C
ATOM   1066  C   PRO A 193     166.936 174.391 142.719  1.00 39.56           C
ATOM   1067  O   PRO A 193     166.862 175.197 143.647  1.00 39.56           O
ATOM   1068  CB  PRO A 193     168.209 175.078 140.646  1.00 39.56           C
ATOM   1069  CG  PRO A 193     169.149 174.350 139.764  1.00 39.56           C
ATOM   1070  CD  PRO A 193     168.845 172.900 140.023  1.00 39.56           C
ATOM   1071  N   ASP A 194     165.907 173.620 142.365  1.00 37.70           N
ATOM   1072  CA  ASP A 194     164.693 173.616 143.172  1.00 37.70           C
ATOM   1073  C   ASP A 194     164.929 173.060 144.568  1.00 37.70           C
ATOM   1074  O   ASP A 194     164.428 173.632 145.543  1.00 37.70           O
ATOM   1075  CB  ASP A 194     163.591 172.815 142.476  1.00 37.70           C
ATOM   1076  CG  ASP A 194     164.084 171.488 141.943  1.00 37.70           C
ATOM   1077  OD1 ASP A 194     163.301 170.516 141.949  1.00 37.70           O
ATOM   1078  OD2 ASP A 194     165.254 171.416 141.516  1.00 37.70           O
ATOM   1079  N   GLN A 195     165.696 171.976 144.686  1.00 37.98           N
ATOM   1080  CA  GLN A 195     166.045 171.447 145.997  1.00 37.98           C
ATOM   1081  C   GLN A 195     166.883 172.429 146.799  1.00 37.98           C
ATOM   1082  O   GLN A 195     166.616 172.629 147.984  1.00 37.98           O
ATOM   1083  CB  GLN A 195     166.786 170.117 145.852  1.00 37.98           C
ATOM   1084  CG  GLN A 195     167.230 169.500 147.169  1.00 37.98           C
ATOM   1085  CD  GLN A 195     168.739 169.464 147.321  1.00 37.98           C
ATOM   1086  OE1 GLN A 195     169.464 169.212 146.360  1.00 37.98           O
ATOM   1087  NE2 GLN A 195     169.218 169.714 148.533  1.00 37.98           N
ATOM   1088  N   SER A 196     167.870 173.070 146.182  1.00 34.00           N
ATOM   1089  CA  SER A 196     168.681 174.039 146.904  1.00 34.00           C
ATOM   1090  C   SER A 196     167.895 175.278 147.304  1.00 34.00           C
ATOM   1091  O   SER A 196     168.188 175.878 148.343  1.00 34.00           O
ATOM   1092  CB  SER A 196     169.895 174.445 146.066  1.00 34.00           C
ATOM   1093  OG  SER A 196     169.505 175.194 144.932  1.00 34.00           O
ATOM   1094  N   LEU A 197     166.906 175.676 146.504  1.00 29.81           N
ATOM   1095  CA  LEU A 197     166.081 176.828 146.845  1.00 29.81           C
ATOM   1096  C   LEU A 197     165.047 176.508 147.914  1.00 29.81           C
ATOM   1097  O   LEU A 197     164.667 177.398 148.680  1.00 29.81           O
ATOM   1098  CB  LEU A 197     165.379 177.363 145.597  1.00 29.81           C
ATOM   1099  CG  LEU A 197     166.027 178.506 144.821  1.00 29.81           C
ATOM   1100  CD1 LEU A 197     166.009 179.745 145.668  1.00 29.81           C
ATOM   1101  CD2 LEU A 197     167.439 178.170 144.419  1.00 29.81           C
ATOM   1102  N   THR A 198     164.570 175.265 147.981  1.00 32.58           N
ATOM   1103  CA  THR A 198     163.510 174.917 148.921  1.00 32.58           C
ATOM   1104  C   THR A 198     164.039 174.250 150.188  1.00 32.58           C
ATOM   1105  O   THR A 198     163.841 174.769 151.289  1.00 32.58           O
ATOM   1106  CB  THR A 198     162.482 174.011 148.233  1.00 32.58           C
ATOM   1107  OG1 THR A 198     161.813 174.746 147.203  1.00 32.58           O
ATOM   1108  CG2 THR A 198     161.454 173.518 149.232  1.00 32.58           C
ATOM   1109  N   GLU A 199     164.723 173.114 150.053  1.00 33.88           N
ATOM   1110  CA  GLU A 199     165.068 172.311 151.220  1.00 33.88           C
ATOM   1111  C   GLU A 199     166.347 172.791 151.896  1.00 33.88           C
ATOM   1112  O   GLU A 199     166.422 172.812 153.127  1.00 33.88           O
ATOM   1113  CB  GLU A 199     165.205 170.842 150.822  1.00 33.88           C
ATOM   1114  CG  GLU A 199     164.046 170.291 149.999  1.00 33.88           C
ATOM   1115  CD  GLU A 199     162.730 170.271 150.756  1.00 33.88           C
ATOM   1116  OE1 GLU A 199     162.756 170.226 152.003  1.00 33.88           O
ATOM   1117  OE2 GLU A 199     161.667 170.292 150.101  1.00 33.88           O
ATOM   1118  N   ASP A 200     167.370 173.160 151.123  1.00 32.68           N
ATOM   1119  CA  ASP A 200     168.640 173.549 151.732  1.00 32.68           C
ATOM   1120  C   ASP A 200     168.500 174.827 152.552  1.00 32.68           C
ATOM   1121  O   ASP A 200     169.059 174.933 153.651  1.00 32.68           O
ATOM   1122  CB  ASP A 200     169.713 173.715 150.657  1.00 32.68           C
ATOM   1123  CG  ASP A 200     170.108 172.397 150.020  1.00 32.68           C
ATOM   1124  OD1 ASP A 200     170.018 171.355 150.700  1.00 32.68           O
ATOM   1125  OD2 ASP A 200     170.531 172.400 148.846  1.00 32.68           O
ATOM   1126  N   VAL A 201     167.755 175.805 152.036  1.00 26.25           N
ATOM   1127  CA  VAL A 201     167.584 177.071 152.744  1.00 26.25           C
ATOM   1128  C   VAL A 201     166.819 176.860 154.046  1.00 26.25           C
ATOM   1129  O   VAL A 201     167.197 177.392 155.098  1.00 26.25           O
ATOM   1130  CB  VAL A 201     166.886 178.099 151.837  1.00 26.25           C
ATOM   1131  CG1 VAL A 201     166.308 179.225 152.663  1.00 26.25           C
ATOM   1132  CG2 VAL A 201     167.858 178.640 150.809  1.00 26.25           C
ATOM   1133  N   VAL A 202     165.734 176.082 154.000  1.00 24.45           N
ATOM   1134  CA  VAL A 202     164.958 175.847 155.215  1.00 24.45           C
ATOM   1135  C   VAL A 202     165.771 175.043 156.217  1.00 24.45           C
ATOM   1136  O   VAL A 202     165.719 175.303 157.425  1.00 24.45           O
ATOM   1137  CB  VAL A 202     163.609 175.170 154.896  1.00 24.45           C
ATOM   1138  CG1 VAL A 202     163.795 173.780 154.354  1.00 24.45           C
ATOM   1139  CG2 VAL A 202     162.747 175.119 156.140  1.00 24.45           C
ATOM   1140  N   ALA A 203     166.551 174.070 155.740  1.00 24.83           N
ATOM   1141  CA  ALA A 203     167.388 173.294 156.642  1.00 24.83           C
ATOM   1142  C   ALA A 203     168.399 174.186 157.343  1.00 24.83           C
ATOM   1143  O   ALA A 203     168.551 174.121 158.566  1.00 24.83           O
ATOM   1144  CB  ALA A 203     168.093 172.179 155.874  1.00 24.83           C
ATOM   1145  N   PHE A 204     169.081 175.049 156.587  1.00 23.02           N
ATOM   1146  CA  PHE A 204     170.068 175.932 157.197  1.00 23.02           C
ATOM   1147  C   PHE A 204     169.423 176.878 158.198  1.00 23.02           C
ATOM   1148  O   PHE A 204     169.931 177.051 159.310  1.00 23.02           O
ATOM   1149  CB  PHE A 204     170.802 176.725 156.121  1.00 23.02           C
ATOM   1150  CG  PHE A 204     171.665 177.826 156.662  1.00 23.02           C
ATOM   1151  CD1 PHE A 204     172.859 177.542 157.286  1.00 23.02           C
ATOM   1152  CD2 PHE A 204     171.282 179.143 156.541  1.00 23.02           C
ATOM   1153  CE1 PHE A 204     173.652 178.552 157.775  1.00 23.02           C
ATOM   1154  CE2 PHE A 204     172.072 180.154 157.032  1.00 23.02           C
ATOM   1155  CZ  PHE A 204     173.257 179.858 157.650  1.00 23.02           C
ATOM   1156  N   ALA A 205     168.298 177.495 157.828  1.00 20.42           N
ATOM   1157  CA  ALA A 205     167.662 178.461 158.718  1.00 20.42           C
ATOM   1158  C   ALA A 205     167.196 177.798 160.006  1.00 20.42           C
ATOM   1159  O   ALA A 205     167.485 178.282 161.109  1.00 20.42           O
ATOM   1160  CB  ALA A 205     166.492 179.137 158.008  1.00 20.42           C
ATOM   1161  N   ALA A 206     166.472 176.682 159.884  1.00 20.95           N
ATOM   1162  CA  ALA A 206     165.973 175.992 161.066  1.00 20.95           C
ATOM   1163  C   ALA A 206     167.116 175.486 161.932  1.00 20.95           C
ATOM   1164  O   ALA A 206     167.059 175.586 163.162  1.00 20.95           O
ATOM   1165  CB  ALA A 206     165.060 174.840 160.653  1.00 20.95           C
ATOM   1166  N   SER A 207     168.168 174.948 161.312  1.00 23.29           N
ATOM   1167  CA  SER A 207     169.296 174.444 162.081  1.00 23.29           C
ATOM   1168  C   SER A 207     169.995 175.566 162.834  1.00 23.29           C
ATOM   1169  O   SER A 207     170.339 175.411 164.006  1.00 23.29           O
ATOM   1170  CB  SER A 207     170.274 173.716 161.162  1.00 23.29           C
ATOM   1171  OG  SER A 207     171.406 173.273 161.886  1.00 23.29           O
ATOM   1172  N   VAL A 208     170.206 176.713 162.184  1.00 19.71           N
ATOM   1173  CA  VAL A 208     170.878 177.824 162.855  1.00 19.71           C
ATOM   1174  C   VAL A 208     170.039 178.328 164.021  1.00 19.71           C
ATOM   1175  O   VAL A 208     170.553 178.558 165.122  1.00 19.71           O
ATOM   1176  CB  VAL A 208     171.191 178.953 161.858  1.00 19.71           C
ATOM   1177  CG1 VAL A 208     171.538 180.226 162.596  1.00 19.71           C
ATOM   1178  CG2 VAL A 208     172.340 178.555 160.978  1.00 19.71           C
ATOM   1179  N   ALA A 209     168.732 178.500 163.802  1.00 19.11           N
ATOM   1180  CA  ALA A 209     167.878 179.010 164.871  1.00 19.11           C
ATOM   1181  C   ALA A 209     167.841 178.049 166.051  1.00 19.11           C
ATOM   1182  O   ALA A 209     168.034 178.453 167.206  1.00 19.11           O
ATOM   1183  CB  ALA A 209     166.470 179.265 164.343  1.00 19.11           C
ATOM   1184  N   HIS A 210     167.609 176.763 165.777  1.00 21.16           N
ATOM   1185  CA  HIS A 210     167.531 175.782 166.851  1.00 21.16           C
ATOM   1186  C   HIS A 210     168.865 175.632 167.565  1.00 21.16           C
ATOM   1187  O   HIS A 210     168.904 175.482 168.788  1.00 21.16           O
ATOM   1188  CB  HIS A 210     167.056 174.439 166.301  1.00 21.16           C
ATOM   1189  CG  HIS A 210     165.692 174.491 165.687  1.00 21.16           C
ATOM   1190  ND1 HIS A 210     164.802 175.512 165.939  1.00 21.16           N
ATOM   1191  CD2 HIS A 210     165.066 173.650 164.831  1.00 21.16           C
ATOM   1192  CE1 HIS A 210     163.686 175.298 165.265  1.00 21.16           C
ATOM   1193  NE2 HIS A 210     163.820 174.174 164.584  1.00 21.16           N
ATOM   1194  N   LEU A 211     169.972 175.668 166.823  1.00 20.84           N
ATOM   1195  CA  LEU A 211     171.282 175.555 167.447  1.00 20.84           C
ATOM   1196  C   LEU A 211     171.571 176.743 168.350  1.00 20.84           C
ATOM   1197  O   LEU A 211     172.068 176.567 169.464  1.00 20.84           O
ATOM   1198  CB  LEU A 211     172.360 175.422 166.376  1.00 20.84           C
ATOM   1199  CG  LEU A 211     173.681 174.821 166.839  1.00 20.84           C
ATOM   1200  CD1 LEU A 211     173.577 173.311 166.892  1.00 20.84           C
ATOM   1201  CD2 LEU A 211     174.796 175.253 165.915  1.00 20.84           C
ATOM   1202  N   TYR A 212     171.259 177.959 167.900  1.00 16.76           N
ATOM   1203  CA  TYR A 212     171.476 179.120 168.754  1.00 16.76           C
ATOM   1204  C   TYR A 212     170.637 179.025 170.020  1.00 16.76           C
ATOM   1205  O   TYR A 212     171.137 179.248 171.129  1.00 16.76           O
ATOM   1206  CB  TYR A 212     171.160 180.407 167.993  1.00 16.76           C
ATOM   1207  CG  TYR A 212     170.894 181.601 168.883  1.00 16.76           C
ATOM   1208  CD1 TYR A 212     171.935 182.395 169.339  1.00 16.76           C
ATOM   1209  CD2 TYR A 212     169.604 181.944 169.252  1.00 16.76           C
ATOM   1210  CE1 TYR A 212     171.698 183.484 170.148  1.00 16.76           C
ATOM   1211  CE2 TYR A 212     169.360 183.028 170.060  1.00 16.76           C
ATOM   1212  CZ  TYR A 212     170.409 183.795 170.504  1.00 16.76           C
ATOM   1213  OH  TYR A 212     170.160 184.880 171.309  1.00 16.76           O
ATOM   1214  N   SER A 213     169.358 178.670 169.877  1.00 16.82           N
ATOM   1215  CA  SER A 213     168.482 178.609 171.044  1.00 16.82           C
ATOM   1216  C   SER A 213     168.934 177.531 172.022  1.00 16.82           C
ATOM   1217  O   SER A 213     169.028 177.773 173.234  1.00 16.82           O
ATOM   1218  CB  SER A 213     167.045 178.365 170.599  1.00 16.82           C
ATOM   1219  OG  SER A 213     166.218 178.070 171.707  1.00 16.82           O
ATOM   1220  N   ASN A 214     169.243 176.339 171.510  1.00 18.05           N
ATOM   1221  CA  ASN A 214     169.598 175.193 172.332  1.00 18.05           C
ATOM   1222  C   ASN A 214     171.058 175.194 172.754  1.00 18.05           C
ATOM   1223  O   ASN A 214     171.478 174.276 173.461  1.00 18.05           O
ATOM   1224  CB  ASN A 214     169.285 173.901 171.579  1.00 18.05           C
ATOM   1225  CG  ASN A 214     167.797 173.665 171.422  1.00 18.05           C
ATOM   1226  OD1 ASN A 214     167.049 173.673 172.397  1.00 18.05           O
ATOM   1227  ND2 ASN A 214     167.359 173.457 170.187  1.00 18.05           N
ATOM   1228  N   LEU A 215     171.843 176.170 172.309  1.00 17.95           N
ATOM   1229  CA  LEU A 215     173.170 176.394 172.854  1.00 17.95           C
ATOM   1230  C   LEU A 215     173.222 177.565 173.817  1.00 17.95           C
ATOM   1231  O   LEU A 215     174.148 177.630 174.630  1.00 17.95           O
ATOM   1232  CB  LEU A 215     174.179 176.645 171.728  1.00 17.95           C
ATOM   1233  CG  LEU A 215     174.931 175.448 171.156  1.00 17.95           C
ATOM   1234  CD1 LEU A 215     175.635 175.839 169.871  1.00 17.95           C
ATOM   1235  CD2 LEU A 215     175.924 174.927 172.170  1.00 17.95           C
ATOM   1236  N   THR A 216     172.271 178.495 173.739  1.00 15.48           N
ATOM   1237  CA  THR A 216     172.251 179.614 174.670  1.00 15.48           C
ATOM   1238  C   THR A 216     171.356 179.390 175.875  1.00 15.48           C
ATOM   1239  O   THR A 216     171.567 180.037 176.905  1.00 15.48           O
ATOM   1240  CB  THR A 216     171.805 180.895 173.967  1.00 15.48           C
ATOM   1241  OG1 THR A 216     170.605 180.641 173.234  1.00 15.48           O
ATOM   1242  CG2 THR A 216     172.884 181.378 173.027  1.00 15.48           C
ATOM   1243  N   LYS A 217     170.359 178.508 175.796  1.00 14.35           N
ATOM   1244  CA  LYS A 217     169.601 178.319 177.027  1.00 14.35           C
ATOM   1245  C   LYS A 217     170.337 177.406 178.012  1.00 14.35           C
ATOM   1246  O   LYS A 217     170.373 177.732 179.207  1.00 14.35           O
ATOM   1247  CB  LYS A 217     168.170 177.844 176.734  1.00 14.35           C
ATOM   1248  CG  LYS A 217     167.917 176.384 176.472  1.00 14.35           C
ATOM   1249  CD  LYS A 217     166.439 176.142 176.242  1.00 14.35           C
ATOM   1250  CE  LYS A 217     166.012 176.658 174.888  1.00 14.35           C
ATOM   1251  NZ  LYS A 217     164.822 175.938 174.367  1.00 14.35           N
ATOM   1252  N   PRO A 218     170.974 176.299 177.596  1.00 15.55           N
ATOM   1253  CA  PRO A 218     171.744 175.535 178.587  1.00 15.55           C
ATOM   1254  C   PRO A 218     173.010 176.242 179.021  1.00 15.55           C
ATOM   1255  O   PRO A 218     173.472 176.027 180.145  1.00 15.55           O
ATOM   1256  CB  PRO A 218     172.052 174.226 177.855  1.00 15.55           C
ATOM   1257  CG  PRO A 218     172.142 174.616 176.475  1.00 15.55           C
ATOM   1258  CD  PRO A 218     171.098 175.670 176.268  1.00 15.55           C
ATOM   1259  N   LEU A 219     173.586 177.087 178.167  1.00 14.85           N
ATOM   1260  CA  LEU A 219     174.752 177.859 178.580  1.00 14.85           C
ATOM   1261  C   LEU A 219     174.389 178.839 179.685  1.00 14.85           C
ATOM   1262  O   LEU A 219     175.143 179.005 180.649  1.00 14.85           O
ATOM   1263  CB  LEU A 219     175.348 178.586 177.376  1.00 14.85           C
ATOM   1264  CG  LEU A 219     176.715 179.258 177.497  1.00 14.85           C
ATOM   1265  CD1 LEU A 219     177.381 179.275 176.135  1.00 14.85           C
ATOM   1266  CD2 LEU A 219     176.611 180.673 178.043  1.00 14.85           C
ATOM   1267  N   LEU A 220     173.231 179.490 179.575  1.00 13.70           N
ATOM   1268  CA  LEU A 220     172.782 180.362 180.653  1.00 13.70           C
ATOM   1269  C   LEU A 220     172.403 179.567 181.895  1.00 13.70           C
ATOM   1270  O   LEU A 220     172.640 180.030 183.016  1.00 13.70           O
ATOM   1271  CB  LEU A 220     171.609 181.220 180.185  1.00 13.70           C
ATOM   1272  CG  LEU A 220     171.369 182.489 180.999  1.00 13.70           C
ATOM   1273  CD1 LEU A 220     172.619 183.335 181.034  1.00 13.70           C
ATOM   1274  CD2 LEU A 220     170.221 183.275 180.418  1.00 13.70           C
ATOM   1275  N   ASP A 221     171.825 178.374 181.723  1.00 15.20           N
ATOM   1276  CA  ASP A 221     171.575 177.518 182.879  1.00 15.20           C
ATOM   1277  C   ASP A 221     172.869 177.192 183.614  1.00 15.20           C
ATOM   1278  O   ASP A 221     172.920 177.241 184.846  1.00 15.20           O
ATOM   1279  CB  ASP A 221     170.881 176.229 182.448  1.00 15.20           C
ATOM   1280  CG  ASP A 221     169.513 176.473 181.861  1.00 15.20           C
ATOM   1281  OD1 ASP A 221     168.832 175.486 181.511  1.00 15.20           O
ATOM   1282  OD2 ASP A 221     169.113 177.649 181.747  1.00 15.20           O
ATOM   1283  N   VAL A 222     173.924 176.849 182.874  1.00 14.71           N
ATOM   1284  CA  VAL A 222     175.216 176.584 183.494  1.00 14.71           C
ATOM   1285  C   VAL A 222     175.762 177.835 184.163  1.00 14.71           C
ATOM   1286  O   VAL A 222     176.300 177.767 185.269  1.00 14.71           O
ATOM   1287  CB  VAL A 222     176.211 176.033 182.458  1.00 14.71           C
ATOM   1288  CG1 VAL A 222     177.605 175.986 183.040  1.00 14.71           C
ATOM   1289  CG2 VAL A 222     175.799 174.661 182.010  1.00 14.71           C
ATOM   1290  N   ALA A 223     175.636 178.992 183.517  1.00 14.92           N
ATOM   1291  CA  ALA A 223     176.237 180.203 184.060  1.00 14.92           C
ATOM   1292  C   ALA A 223     175.519 180.713 185.302  1.00 14.92           C
ATOM   1293  O   ALA A 223     176.143 181.374 186.136  1.00 14.92           O
ATOM   1294  CB  ALA A 223     176.266 181.297 182.995  1.00 14.92           C
ATOM   1295  N   VAL A 224     174.226 180.431 185.451  1.00 15.56           N
ATOM   1296  CA  VAL A 224     173.472 180.959 186.584  1.00 15.56           C
ATOM   1297  C   VAL A 224     173.400 179.936 187.710  1.00 15.56           C
ATOM   1298  O   VAL A 224     173.499 180.291 188.888  1.00 15.56           O
ATOM   1299  CB  VAL A 224     172.064 181.400 186.156  1.00 15.56           C
ATOM   1300  CG1 VAL A 224     171.248 181.805 187.364  1.00 15.56           C
ATOM   1301  CG2 VAL A 224     172.152 182.551 185.178  1.00 15.56           C
ATOM   1302  N   THR A 225     173.228 178.663 187.367  1.00 15.88           N
ATOM   1303  CA  THR A 225     173.170 177.611 188.372  1.00 15.88           C
ATOM   1304  C   THR A 225     174.547 177.144 188.818  1.00 15.88           C
ATOM   1305  O   THR A 225     174.635 176.239 189.649  1.00 15.88           O
ATOM   1306  CB  THR A 225     172.370 176.412 187.859  1.00 15.88           C
ATOM   1307  OG1 THR A 225     173.088 175.775 186.800  1.00 15.88           O
ATOM   1308  CG2 THR A 225     171.012 176.851 187.355  1.00 15.88           C
ATOM   1309  N   SER A 226     175.619 177.718 188.277  1.00 20.11           N
ATOM   1310  CA  SER A 226     176.957 177.495 188.798  1.00 20.11           C
ATOM   1311  C   SER A 226     177.547 178.728 189.454  1.00 20.11           C
ATOM   1312  O   SER A 226     178.575 178.616 190.127  1.00 20.11           O
ATOM   1313  CB  SER A 226     177.905 177.021 187.692  1.00 20.11           C
ATOM   1314  OG  SER A 226     179.249 177.099 188.125  1.00 20.11           O
ATOM   1315  N   TYR A 227     176.951 179.901 189.253  1.00 26.81           N
ATOM   1316  CA  TYR A 227     177.285 181.039 190.095  1.00 26.81           C
ATOM   1317  C   TYR A 227     176.620 180.917 191.457  1.00 26.81           C
ATOM   1318  O   TYR A 227     177.224 181.254 192.479  1.00 26.81           O
ATOM   1319  CB  TYR A 227     176.869 182.344 189.423  1.00 26.81           C
ATOM   1320  CG  TYR A 227     176.849 183.518 190.369  1.00 26.81           C
ATOM   1321  CD1 TYR A 227     178.028 184.114 190.790  1.00 26.81           C
ATOM   1322  CD2 TYR A 227     175.651 184.026 190.850  1.00 26.81           C
ATOM   1323  CE1 TYR A 227     178.016 185.185 191.658  1.00 26.81           C
ATOM   1324  CE2 TYR A 227     175.628 185.095 191.720  1.00 26.81           C
ATOM   1325  CZ  TYR A 227     176.813 185.671 192.120  1.00 26.81           C
ATOM   1326  OH  TYR A 227     176.795 186.739 192.987  1.00 26.81           O
ATOM   1327  N   THR A 228     175.377 180.434 191.486  1.00 26.44           N
ATOM   1328  CA  THR A 228     174.676 180.258 192.752  1.00 26.44           C
ATOM   1329  C   THR A 228     175.364 179.213 193.618  1.00 26.44           C
ATOM   1330  O   THR A 228     175.491 179.388 194.832  1.00 26.44           O
ATOM   1331  CB  THR A 228     173.222 179.868 192.498  1.00 26.44           C
ATOM   1332  OG1 THR A 228     172.637 180.782 191.566  1.00 26.44           O
ATOM   1333  CG2 THR A 228     172.435 179.919 193.787  1.00 26.44           C
ATOM   1334  N   LEU A 229     175.812 178.114 193.011  1.00 26.80           N
ATOM   1335  CA  LEU A 229     176.476 177.067 193.780  1.00 26.80           C
ATOM   1336  C   LEU A 229     177.788 177.559 194.373  1.00 26.80           C
ATOM   1337  O   LEU A 229     178.081 177.301 195.544  1.00 26.80           O
ATOM   1338  CB  LEU A 229     176.714 175.846 192.899  1.00 26.80           C
ATOM   1339  CG  LEU A 229     175.453 175.086 192.511  1.00 26.80           C
ATOM   1340  CD1 LEU A 229     175.828 173.865 191.719  1.00 26.80           C
ATOM   1341  CD2 LEU A 229     174.669 174.703 193.745  1.00 26.80           C
ATOM   1342  N   LEU A 230     178.596 178.262 193.578  1.00 37.26           N
ATOM   1343  CA  LEU A 230     179.843 178.810 194.096  1.00 37.26           C
ATOM   1344  C   LEU A 230     179.589 179.853 195.177  1.00 37.26           C
ATOM   1345  O   LEU A 230     180.297 179.880 196.191  1.00 37.26           O
ATOM   1346  CB  LEU A 230     180.662 179.404 192.954  1.00 37.26           C
ATOM   1347  CG  LEU A 230     181.985 180.068 193.318  1.00 37.26           C
ATOM   1348  CD1 LEU A 230     182.909 179.075 193.995  1.00 37.26           C
ATOM   1349  CD2 LEU A 230     182.638 180.643 192.075  1.00 37.26           C
ATOM   1350  N   ARG A 231     178.580 180.706 194.986  1.00 39.25           N
ATOM   1351  CA  ARG A 231     178.241 181.700 195.997  1.00 39.25           C
ATOM   1352  C   ARG A 231     177.804 181.038 197.297  1.00 39.25           C
ATOM   1353  O   ARG A 231     178.205 181.462 198.386  1.00 39.25           O
ATOM   1354  CB  ARG A 231     177.146 182.625 195.471  1.00 39.25           C
ATOM   1355  CG  ARG A 231     176.785 183.749 196.414  1.00 39.25           C
ATOM   1356  CD  ARG A 231     175.756 184.675 195.792  1.00 39.25           C
ATOM   1357  NE  ARG A 231     175.369 185.748 196.703  1.00 39.25           N
ATOM   1358  CZ  ARG A 231     174.497 186.704 196.401  1.00 39.25           C
ATOM   1359  NH1 ARG A 231     174.203 187.642 197.290  1.00 39.25           N
ATOM   1360  NH2 ARG A 231     173.922 186.725 195.207  1.00 39.25           N
ATOM   1361  N   ALA A 232     176.980 179.995 197.205  1.00 43.72           N
ATOM   1362  CA  ALA A 232     176.547 179.286 198.403  1.00 43.72           C
ATOM   1363  C   ALA A 232     177.718 178.601 199.092  1.00 43.72           C
ATOM   1364  O   ALA A 232     177.844 178.660 200.319  1.00 43.72           O
ATOM   1365  CB  ALA A 232     175.463 178.270 198.049  1.00 43.72           C
ATOM   1366  N   ALA A 233     178.593 177.954 198.317  1.00 47.19           N
ATOM   1367  CA  ALA A 233     179.740 177.273 198.906  1.00 47.19           C
ATOM   1368  C   ALA A 233     180.654 178.255 199.626  1.00 47.19           C
ATOM   1369  O   ALA A 233     181.169 177.955 200.709  1.00 47.19           O
ATOM   1370  CB  ALA A 233     180.511 176.512 197.828  1.00 47.19           C
ATOM   1371  N   ARG A 234     180.869 179.435 199.042  1.00 54.67           N
ATOM   1372  CA  ARG A 234     181.701 180.432 199.708  1.00 54.67           C
ATOM   1373  C   ARG A 234     180.995 181.030 200.921  1.00 54.67           C
ATOM   1374  O   ARG A 234     181.644 181.358 201.921  1.00 54.67           O
ATOM   1375  CB  ARG A 234     182.101 181.531 198.724  1.00 54.67           C
ATOM   1376  CG  ARG A 234     183.182 181.114 197.739  1.00 54.67           C
ATOM   1377  CD  ARG A 234     183.847 182.317 197.082  1.00 54.67           C
ATOM   1378  NE  ARG A 234     182.991 182.971 196.096  1.00 54.67           N
ATOM   1379  CZ  ARG A 234     182.240 184.039 196.344  1.00 54.67           C
ATOM   1380  NH1 ARG A 234     182.234 184.585 197.552  1.00 54.67           N
ATOM   1381  NH2 ARG A 234     181.494 184.565 195.381  1.00 54.67           N
ATOM   1382  N   SER A 235     179.673 181.180 200.858  1.00 54.81           N
ATOM   1383  CA  SER A 235     178.926 181.895 201.885  1.00 54.81           C
ATOM   1384  C   SER A 235     178.060 180.995 202.758  1.00 54.81           C
ATOM   1385  O   SER A 235     177.225 181.509 203.509  1.00 54.81           O
ATOM   1386  CB  SER A 235     178.055 182.977 201.238  1.00 54.81           C
ATOM   1387  OG  SER A 235     176.937 182.408 200.581  1.00 54.81           O
ATOM   1388  N   ARG A 236     178.228 179.672 202.684  1.00 59.97           N
ATOM   1389  CA  ARG A 236     177.498 178.783 203.584  1.00 59.97           C
ATOM   1390  C   ARG A 236     177.985 178.900 205.022  1.00 59.97           C
ATOM   1391  O   ARG A 236     177.305 178.425 205.938  1.00 59.97           O
ATOM   1392  CB  ARG A 236     177.619 177.332 203.106  1.00 59.97           C
ATOM   1393  CG  ARG A 236     176.644 176.350 203.748  1.00 59.97           C
ATOM   1394  CD  ARG A 236     175.223 176.891 203.768  1.00 59.97           C
ATOM   1395  NE  ARG A 236     174.229 175.842 203.990  1.00 59.97           N
ATOM   1396  CZ  ARG A 236     173.995 175.261 205.164  1.00 59.97           C
ATOM   1397  NH1 ARG A 236     173.069 174.321 205.267  1.00 59.97           N
ATOM   1398  NH2 ARG A 236     174.687 175.617 206.238  1.00 59.97           N
ATOM   1399  N   GLY A 237     179.132 179.535 205.240  1.00 71.33           N
ATOM   1400  CA  GLY A 237     179.721 179.621 206.559  1.00 71.33           C
ATOM   1401  C   GLY A 237     181.126 179.059 206.564  1.00 71.33           C
ATOM   1402  O   GLY A 237     182.008 179.562 207.266  1.00 71.33           O
ATOM   1403  N   ALA A 238     181.342 178.011 205.775  1.00 70.57           N
ATOM   1404  CA  ALA A 238     182.649 177.389 205.626  1.00 70.57           C
ATOM   1405  C   ALA A 238     183.218 177.743 204.260  1.00 70.57           C
ATOM   1406  O   ALA A 238     182.594 177.467 203.230  1.00 70.57           O
ATOM   1407  CB  ALA A 238     182.557 175.871 205.790  1.00 70.57           C
ATOM   1408  N   GLY A 239     184.400 178.355 204.257  1.00 72.10           N
ATOM   1409  CA  GLY A 239     185.066 178.723 203.024  1.00 72.10           C
ATOM   1410  C   GLY A 239     186.176 177.758 202.670  1.00 72.10           C
ATOM   1411  O   GLY A 239     187.262 178.172 202.252  1.00 72.10           O
ATOM   1412  N   THR A 240     185.914 176.465 202.850  1.00 62.55           N
ATOM   1413  CA  THR A 240     186.927 175.449 202.600  1.00 62.55           C
ATOM   1414  C   THR A 240     187.301 175.425 201.122  1.00 62.55           C
ATOM   1415  O   THR A 240     186.438 175.507 200.244  1.00 62.55           O
ATOM   1416  CB  THR A 240     186.413 174.081 203.046  1.00 62.55           C
ATOM   1417  OG1 THR A 240     185.941 174.168 204.395  1.00 62.55           O
ATOM   1418  CG2 THR A 240     187.529 173.065 203.001  1.00 62.55           C
ATOM   1419  N   ALA A 241     188.602 175.312 200.850  1.00 57.11           N
ATOM   1420  CA  ALA A 241     189.126 175.498 199.502  1.00 57.11           C
ATOM   1421  C   ALA A 241     189.479 174.203 198.784  1.00 57.11           C
ATOM   1422  O   ALA A 241     189.496 174.189 197.550  1.00 57.11           O
ATOM   1423  CB  ALA A 241     190.367 176.397 199.538  1.00 57.11           C
ATOM   1424  N   TRP A 242     189.775 173.123 199.508  1.00 51.11           N
ATOM   1425  CA  TRP A 242     190.154 171.883 198.833  1.00 51.11           C
ATOM   1426  C   TRP A 242     189.073 171.325 197.907  1.00 51.11           C
ATOM   1427  O   TRP A 242     189.435 170.858 196.812  1.00 51.11           O
ATOM   1428  CB  TRP A 242     190.624 170.835 199.857  1.00 51.11           C
ATOM   1429  CG  TRP A 242     189.562 170.113 200.634  1.00 51.11           C
ATOM   1430  CD1 TRP A 242     189.133 170.405 201.892  1.00 51.11           C
ATOM   1431  CD2 TRP A 242     188.820 168.959 200.217  1.00 51.11           C
ATOM   1432  NE1 TRP A 242     188.160 169.519 202.281  1.00 51.11           N
ATOM   1433  CE2 TRP A 242     187.950 168.620 201.270  1.00 51.11           C
ATOM   1434  CE3 TRP A 242     188.801 168.186 199.054  1.00 51.11           C
ATOM   1435  CZ2 TRP A 242     187.072 167.543 201.195  1.00 51.11           C
ATOM   1436  CZ3 TRP A 242     187.928 167.116 198.981  1.00 51.11           C
ATOM   1437  CH2 TRP A 242     187.077 166.805 200.044  1.00 51.11           C
ATOM   1438  N   PRO A 243     187.774 171.319 198.250  1.00 46.72           N
ATOM   1439  CA  PRO A 243     186.787 170.858 197.262  1.00 46.72           C
ATOM   1440  C   PRO A 243     186.778 171.691 195.996  1.00 46.72           C
ATOM   1441  O   PRO A 243     186.641 171.123 194.907  1.00 46.72           O
ATOM   1442  CB  PRO A 243     185.455 170.967 198.013  1.00 46.72           C
ATOM   1443  CG  PRO A 243     185.683 172.017 199.010  1.00 46.72           C
ATOM   1444  CD  PRO A 243     187.100 171.838 199.455  1.00 46.72           C
ATOM   1445  N   SER A 244     186.957 173.008 196.096  1.00 45.21           N
ATOM   1446  CA  SER A 244     187.059 173.858 194.918  1.00 45.21           C
ATOM   1447  C   SER A 244     188.310 173.579 194.099  1.00 45.21           C
ATOM   1448  O   SER A 244     188.241 173.555 192.866  1.00 45.21           O
ATOM   1449  CB  SER A 244     187.034 175.333 195.325  1.00 45.21           C
ATOM   1450  OG  SER A 244     185.732 175.730 195.714  1.00 45.21           O
ATOM   1451  N   ALA A 245     189.452 173.361 194.754  1.00 44.38           N
ATOM   1452  CA  ALA A 245     190.672 173.034 194.023  1.00 44.38           C
ATOM   1453  C   ALA A 245     190.524 171.716 193.274  1.00 44.38           C
ATOM   1454  O   ALA A 245     190.930 171.598 192.111  1.00 44.38           O
ATOM   1455  CB  ALA A 245     191.860 172.979 194.983  1.00 44.38           C
ATOM   1456  N   ILE A 246     189.935 170.710 193.923  1.00 42.26           N
ATOM   1457  CA  ILE A 246     189.729 169.427 193.257  1.00 42.26           C
ATOM   1458  C   ILE A 246     188.727 169.568 192.118  1.00 42.26           C
ATOM   1459  O   ILE A 246     188.894 168.966 191.052  1.00 42.26           O
ATOM   1460  CB  ILE A 246     189.298 168.353 194.273  1.00 42.26           C
ATOM   1461  CG1 ILE A 246     190.530 167.755 194.955  1.00 42.26           C
ATOM   1462  CG2 ILE A 246     188.468 167.266 193.604  1.00 42.26           C
ATOM   1463  CD1 ILE A 246     190.213 166.902 196.153  1.00 42.26           C
ATOM   1464  N   ALA A 247     187.677 170.368 192.315  1.00 37.37           N
ATOM   1465  CA  ALA A 247     186.695 170.553 191.254  1.00 37.37           C
ATOM   1466  C   ALA A 247     187.272 171.331 190.082  1.00 37.37           C
ATOM   1467  O   ALA A 247     186.792 171.194 188.954  1.00 37.37           O
ATOM   1468  CB  ALA A 247     185.457 171.259 191.800  1.00 37.37           C
ATOM   1469  N   GLY A 248     188.282 172.158 190.325  1.00 38.67           N
ATOM   1470  CA  GLY A 248     188.973 172.814 189.233  1.00 38.67           C
ATOM   1471  C   GLY A 248     189.895 171.865 188.496  1.00 38.67           C
ATOM   1472  O   GLY A 248     189.947 171.856 187.262  1.00 38.67           O
ATOM   1473  N   LEU A 249     190.620 171.043 189.257  1.00 39.59           N
ATOM   1474  CA  LEU A 249     191.550 170.098 188.649  1.00 39.59           C
ATOM   1475  C   LEU A 249     190.815 169.040 187.835  1.00 39.59           C
ATOM   1476  O   LEU A 249     191.322 168.580 186.809  1.00 39.59           O
ATOM   1477  CB  LEU A 249     192.413 169.441 189.724  1.00 39.59           C
ATOM   1478  CG  LEU A 249     193.544 168.548 189.219  1.00 39.59           C
ATOM   1479  CD1 LEU A 249     194.587 169.377 188.491  1.00 39.59           C
ATOM   1480  CD2 LEU A 249     194.170 167.773 190.363  1.00 39.59           C
ATOM   1481  N   VAL A 250     189.624 168.631 188.281  1.00 34.03           N
ATOM   1482  CA  VAL A 250     188.844 167.658 187.525  1.00 34.03           C
ATOM   1483  C   VAL A 250     188.357 168.230 186.204  1.00 34.03           C
ATOM   1484  O   VAL A 250     188.431 167.553 185.176  1.00 34.03           O
ATOM   1485  CB  VAL A 250     187.664 167.137 188.368  1.00 34.03           C
ATOM   1486  CG1 VAL A 250     186.739 166.300 187.516  1.00 34.03           C
ATOM   1487  CG2 VAL A 250     188.177 166.307 189.523  1.00 34.03           C
ATOM   1488  N   VAL A 251     187.864 169.469 186.195  1.00 33.96           N
ATOM   1489  CA  VAL A 251     187.459 170.091 184.938  1.00 33.96           C
ATOM   1490  C   VAL A 251     188.654 170.418 184.053  1.00 33.96           C
ATOM   1491  O   VAL A 251     188.499 170.504 182.825  1.00 33.96           O
ATOM   1492  CB  VAL A 251     186.614 171.353 185.206  1.00 33.96           C
ATOM   1493  CG1 VAL A 251     186.079 171.936 183.911  1.00 33.96           C
ATOM   1494  CG2 VAL A 251     185.462 171.022 186.132  1.00 33.96           C
ATOM   1495  N   PHE A 252     189.846 170.577 184.624  1.00 39.72           N
ATOM   1496  CA  PHE A 252     191.040 170.828 183.825  1.00 39.72           C
ATOM   1497  C   PHE A 252     191.630 169.564 183.211  1.00 39.72           C
ATOM   1498  O   PHE A 252     192.017 169.577 182.039  1.00 39.72           O
ATOM   1499  CB  PHE A 252     192.104 171.528 184.676  1.00 39.72           C
ATOM   1500  CG  PHE A 252     193.464 171.567 184.040  1.00 39.72           C
ATOM   1501  CD1 PHE A 252     193.705 172.371 182.939  1.00 39.72           C
ATOM   1502  CD2 PHE A 252     194.505 170.811 184.551  1.00 39.72           C
ATOM   1503  CE1 PHE A 252     194.956 172.412 182.355  1.00 39.72           C
ATOM   1504  CE2 PHE A 252     195.759 170.849 183.972  1.00 39.72           C
ATOM   1505  CZ  PHE A 252     195.984 171.650 182.873  1.00 39.72           C
ATOM   1506  N   LEU A 253     191.714 168.469 183.970  1.00 39.38           N
ATOM   1507  CA  LEU A 253     192.275 167.233 183.432  1.00 39.38           C
ATOM   1508  C   LEU A 253     191.302 166.541 182.488  1.00 39.38           C
ATOM   1509  O   LEU A 253     191.704 166.051 181.428  1.00 39.38           O
ATOM   1510  CB  LEU A 253     192.672 166.293 184.567  1.00 39.38           C
ATOM   1511  CG  LEU A 253     193.993 166.609 185.267  1.00 39.38           C
ATOM   1512  CD1 LEU A 253     194.359 165.496 186.232  1.00 39.38           C
ATOM   1513  CD2 LEU A 253     195.100 166.824 184.250  1.00 39.38           C
ATOM   1514  N   THR A 254     190.021 166.489 182.847  1.00 34.93           N
ATOM   1515  CA  THR A 254     189.018 165.855 182.001  1.00 34.93           C
ATOM   1516  C   THR A 254     188.518 166.772 180.902  1.00 34.93           C
ATOM   1517  O   THR A 254     187.440 166.536 180.348  1.00 34.93           O
ATOM   1518  CB  THR A 254     187.844 165.352 182.844  1.00 34.93           C
ATOM   1519  OG1 THR A 254     187.029 166.456 183.250  1.00 34.93           O
ATOM   1520  CG2 THR A 254     188.352 164.610 184.070  1.00 34.93           C
ATOM   1521  N   ALA A 255     189.272 167.824 180.597  1.00 37.64           N
ATOM   1522  CA  ALA A 255     189.082 168.599 179.384  1.00 37.64           C
ATOM   1523  C   ALA A 255     190.163 168.334 178.350  1.00 37.64           C
ATOM   1524  O   ALA A 255     190.017 168.762 177.202  1.00 37.64           O
ATOM   1525  CB  ALA A 255     189.044 170.099 179.703  1.00 37.64           C
ATOM   1526  N   ASN A 256     191.244 167.654 178.728  1.00 41.95           N
ATOM   1527  CA  ASN A 256     192.270 167.203 177.798  1.00 41.95           C
ATOM   1528  C   ASN A 256     192.055 165.767 177.346  1.00 41.95           C
ATOM   1529  O   ASN A 256     192.384 165.425 176.207  1.00 41.95           O
ATOM   1530  CB  ASN A 256     193.656 167.330 178.435  1.00 41.95           C
ATOM   1531  CG  ASN A 256     194.039 168.766 178.709  1.00 41.95           C
ATOM   1532  OD1 ASN A 256     193.631 169.676 177.990  1.00 41.95           O
ATOM   1533  ND2 ASN A 256     194.829 168.979 179.754  1.00 41.95           N
ATOM   1534  N   VAL A 257     191.513 164.919 178.221  1.00 38.05           N
ATOM   1535  CA  VAL A 257     191.230 163.537 177.848  1.00 38.05           C
ATOM   1536  C   VAL A 257     190.184 163.488 176.746  1.00 38.05           C
ATOM   1537  O   VAL A 257     190.301 162.712 175.793  1.00 38.05           O
ATOM   1538  CB  VAL A 257     190.790 162.733 179.084  1.00 38.05           C
ATOM   1539  CG1 VAL A 257     190.370 161.336 178.683  1.00 38.05           C
ATOM   1540  CG2 VAL A 257     191.913 162.681 180.101  1.00 38.05           C
ATOM   1541  N   LEU A 258     189.145 164.315 176.853  1.00 37.13           N
ATOM   1542  CA  LEU A 258     188.094 164.299 175.843  1.00 37.13           C
ATOM   1543  C   LEU A 258     188.548 164.940 174.540  1.00 37.13           C
ATOM   1544  O   LEU A 258     188.129 164.505 173.460  1.00 37.13           O
ATOM   1545  CB  LEU A 258     186.848 165.001 176.374  1.00 37.13           C
ATOM   1546  CG  LEU A 258     186.212 164.317 177.580  1.00 37.13           C
ATOM   1547  CD1 LEU A 258     185.162 165.204 178.201  1.00 37.13           C
ATOM   1548  CD2 LEU A 258     185.618 162.990 177.172  1.00 37.13           C
ATOM   1549  N   ARG A 259     189.392 165.972 174.615  1.00 44.42           N
ATOM   1550  CA  ARG A 259     189.825 166.660 173.406  1.00 44.42           C
ATOM   1551  C   ARG A 259     190.952 165.929 172.694  1.00 44.42           C
ATOM   1552  O   ARG A 259     191.318 166.319 171.582  1.00 44.42           O
ATOM   1553  CB  ARG A 259     190.259 168.088 173.734  1.00 44.42           C
ATOM   1554  CG  ARG A 259     189.133 168.985 174.226  1.00 44.42           C
ATOM   1555  CD  ARG A 259     188.122 169.296 173.132  1.00 44.42           C
ATOM   1556  NE  ARG A 259     186.951 168.427 173.199  1.00 44.42           N
ATOM   1557  CZ  ARG A 259     185.900 168.648 173.983  1.00 44.42           C
ATOM   1558  NH1 ARG A 259     184.876 167.806 173.976  1.00 44.42           N
ATOM   1559  NH2 ARG A 259     185.874 169.708 174.780  1.00 44.42           N
ATOM   1560  N   ALA A 260     191.522 164.892 173.309  1.00 43.30           N
ATOM   1561  CA  ALA A 260     192.461 164.043 172.586  1.00 43.30           C
ATOM   1562  C   ALA A 260     191.731 163.136 171.602  1.00 43.30           C
ATOM   1563  O   ALA A 260     192.340 162.604 170.666  1.00 43.30           O
ATOM   1564  CB  ALA A 260     193.292 163.217 173.567  1.00 43.30           C
ATOM   1565  N   PHE A 261     190.424 162.944 171.798  1.00 41.63           N
ATOM   1566  CA  PHE A 261     189.647 162.018 170.985  1.00 41.63           C
ATOM   1567  C   PHE A 261     188.545 162.691 170.178  1.00 41.63           C
ATOM   1568  O   PHE A 261     188.108 162.126 169.170  1.00 41.63           O
ATOM   1569  CB  PHE A 261     189.015 160.946 171.878  1.00 41.63           C
ATOM   1570  CG  PHE A 261     190.015 160.060 172.554  1.00 41.63           C
ATOM   1571  CD1 PHE A 261     190.604 159.011 171.878  1.00 41.63           C
ATOM   1572  CD2 PHE A 261     190.361 160.276 173.874  1.00 41.63           C
ATOM   1573  CE1 PHE A 261     191.525 158.195 172.507  1.00 41.63           C
ATOM   1574  CE2 PHE A 261     191.279 159.467 174.508  1.00 41.63           C
ATOM   1575  CZ  PHE A 261     191.862 158.425 173.825  1.00 41.63           C
ATOM   1576  N   SER A 262     188.078 163.865 170.604  1.00 44.33           N
ATOM   1577  CA  SER A 262     186.986 164.538 169.899  1.00 44.33           C
ATOM   1578  C   SER A 262     187.326 164.979 168.475  1.00 44.33           C
ATOM   1579  O   SER A 262     186.485 164.775 167.583  1.00 44.33           O
ATOM   1580  CB  SER A 262     186.491 165.724 170.735  1.00 44.33           C
ATOM   1581  OG  SER A 262     187.483 166.726 170.873  1.00 44.33           O
ATOM   1582  N   PRO A 263     188.481 165.599 168.186  1.00 48.54           N
ATOM   1583  CA  PRO A 263     188.647 166.223 166.859  1.00 48.54           C
ATOM   1584  C   PRO A 263     188.555 165.257 165.691  1.00 48.54           C
ATOM   1585  O   PRO A 263     188.085 165.651 164.616  1.00 48.54           O
ATOM   1586  CB  PRO A 263     190.041 166.862 166.945  1.00 48.54           C
ATOM   1587  CG  PRO A 263     190.753 166.065 167.957  1.00 48.54           C
ATOM   1588  CD  PRO A 263     189.721 165.704 168.977  1.00 48.54           C
ATOM   1589  N   LYS A 264     188.985 164.005 165.858  1.00 47.19           N
ATOM   1590  CA  LYS A 264     188.971 163.057 164.749  1.00 47.19           C
ATOM   1591  C   LYS A 264     187.565 162.633 164.339  1.00 47.19           C
ATOM   1592  O   LYS A 264     187.429 161.833 163.409  1.00 47.19           O
ATOM   1593  CB  LYS A 264     189.818 161.830 165.100  1.00 47.19           C
ATOM   1594  CG  LYS A 264     189.068 160.694 165.777  1.00 47.19           C
ATOM   1595  CD  LYS A 264     190.022 159.567 166.153  1.00 47.19           C
ATOM   1596  CE  LYS A 264     189.295 158.427 166.851  1.00 47.19           C
ATOM   1597  NZ  LYS A 264     190.159 157.225 167.007  1.00 47.19           N
ATOM   1598  N   PHE A 265     186.522 163.148 164.990  1.00 41.74           N
ATOM   1599  CA  PHE A 265     185.161 162.866 164.554  1.00 41.74           C
ATOM   1600  C   PHE A 265     184.783 163.658 163.313  1.00 41.74           C
ATOM   1601  O   PHE A 265     183.934 163.212 162.532  1.00 41.74           O
ATOM   1602  CB  PHE A 265     184.174 163.164 165.680  1.00 41.74           C
ATOM   1603  CG  PHE A 265     183.817 161.962 166.488  1.00 41.74           C
ATOM   1604  CD1 PHE A 265     184.656 161.514 167.490  1.00 41.74           C
ATOM   1605  CD2 PHE A 265     182.664 161.259 166.223  1.00 41.74           C
ATOM   1606  CE1 PHE A 265     184.337 160.400 168.225  1.00 41.74           C
ATOM   1607  CE2 PHE A 265     182.346 160.150 166.950  1.00 41.74           C
ATOM   1608  CZ  PHE A 265     183.180 159.718 167.955  1.00 41.74           C
ATOM   1609  N   GLY A 266     185.388 164.830 163.123  1.00 45.84           N
ATOM   1610  CA  GLY A 266     185.119 165.600 161.923  1.00 45.84           C
ATOM   1611  C   GLY A 266     185.533 164.867 160.665  1.00 45.84           C
ATOM   1612  O   GLY A 266     184.815 164.879 159.665  1.00 45.84           O
ATOM   1613  N   GLU A 267     186.690 164.202 160.703  1.00 45.67           N
ATOM   1614  CA  GLU A 267     187.137 163.425 159.552  1.00 45.67           C
ATOM   1615  C   GLU A 267     186.189 162.268 159.264  1.00 45.67           C
ATOM   1616  O   GLU A 267     185.851 162.009 158.103  1.00 45.67           O
ATOM   1617  CB  GLU A 267     188.554 162.909 159.793  1.00 45.67           C
ATOM   1618  CG  GLU A 267     189.553 163.999 160.129  1.00 45.67           C
ATOM   1619  CD  GLU A 267     190.981 163.583 159.852  1.00 45.67           C
ATOM   1620  OE1 GLU A 267     191.297 162.388 160.025  1.00 45.67           O
ATOM   1621  OE2 GLU A 267     191.789 164.452 159.463  1.00 45.67           O
ATOM   1622  N   LEU A 268     185.747 161.564 160.308  1.00 39.25           N
ATOM   1623  CA  LEU A 268     184.840 160.436 160.116  1.00 39.25           C
ATOM   1624  C   LEU A 268     183.514 160.892 159.523  1.00 39.25           C
ATOM   1625  O   LEU A 268     183.004 160.286 158.574  1.00 39.25           O
ATOM   1626  CB  LEU A 268     184.613 159.713 161.444  1.00 39.25           C
ATOM   1627  CG  LEU A 268     185.838 159.176 162.185  1.00 39.25           C
ATOM   1628  CD1 LEU A 268     185.422 158.117 163.186  1.00 39.25           C
ATOM   1629  CD2 LEU A 268     186.864 158.616 161.217  1.00 39.25           C
ATOM   1630  N   VAL A 269     182.943 161.970 160.063  1.00 38.20           N
ATOM   1631  CA  VAL A 269     181.666 162.457 159.551  1.00 38.20           C
ATOM   1632  C   VAL A 269     181.826 163.001 158.137  1.00 38.20           C
ATOM   1633  O   VAL A 269     180.945 162.823 157.287  1.00 38.20           O
ATOM   1634  CB  VAL A 269     181.074 163.505 160.509  1.00 38.20           C
ATOM   1635  CG1 VAL A 269     179.917 164.235 159.854  1.00 38.20           C
ATOM   1636  CG2 VAL A 269     180.621 162.839 161.794  1.00 38.20           C
ATOM   1637  N   ALA A 270     182.951 163.661 157.852  1.00 40.65           N
ATOM   1638  CA  ALA A 270     183.193 164.171 156.508  1.00 40.65           C
ATOM   1639  C   ALA A 270     183.296 163.036 155.499  1.00 40.65           C
ATOM   1640  O   ALA A 270     182.740 163.117 154.399  1.00 40.65           O
ATOM   1641  CB  ALA A 270     184.461 165.024 156.494  1.00 40.65           C
ATOM   1642  N   GLU A 271     184.001 161.962 155.858  1.00 39.59           N
ATOM   1643  CA  GLU A 271     184.118 160.832 154.942  1.00 39.59           C
ATOM   1644  C   GLU A 271     182.785 160.112 154.778  1.00 39.59           C
ATOM   1645  O   GLU A 271     182.467 159.630 153.686  1.00 39.59           O
ATOM   1646  CB  GLU A 271     185.198 159.871 155.427  1.00 39.59           C
ATOM   1647  CG  GLU A 271     185.529 158.775 154.437  1.00 39.59           C
ATOM   1648  CD  GLU A 271     187.008 158.450 154.405  1.00 39.59           C
ATOM   1649  OE1 GLU A 271     187.749 158.961 155.270  1.00 39.59           O
ATOM   1650  OE2 GLU A 271     187.431 157.685 153.512  1.00 39.59           O
ATOM   1651  N   GLU A 272     181.988 160.032 155.845  1.00 36.21           N
ATOM   1652  CA  GLU A 272     180.653 159.456 155.719  1.00 36.21           C
ATOM   1653  C   GLU A 272     179.792 160.277 154.767  1.00 36.21           C
ATOM   1654  O   GLU A 272     179.066 159.720 153.935  1.00 36.21           O
ATOM   1655  CB  GLU A 272     179.997 159.354 157.096  1.00 36.21           C
ATOM   1656  CG  GLU A 272     178.589 158.787 157.095  1.00 36.21           C
ATOM   1657  CD  GLU A 272     177.519 159.857 156.987  1.00 36.21           C
ATOM   1658  OE1 GLU A 272     177.871 161.054 156.944  1.00 36.21           O
ATOM   1659  OE2 GLU A 272     176.323 159.500 156.951  1.00 36.21           O
ATOM   1660  N   ALA A 273     179.862 161.605 154.874  1.00 37.73           N
ATOM   1661  CA  ALA A 273     179.120 162.462 153.955  1.00 37.73           C
ATOM   1662  C   ALA A 273     179.631 162.310 152.529  1.00 37.73           C
ATOM   1663  O   ALA A 273     178.848 162.342 151.575  1.00 37.73           O
ATOM   1664  CB  ALA A 273     179.206 163.919 154.404  1.00 37.73           C
ATOM   1665  N   ARG A 274     180.944 162.144 152.366  1.00 37.80           N
ATOM   1666  CA  ARG A 274     181.510 161.919 151.039  1.00 37.80           C
ATOM   1667  C   ARG A 274     180.972 160.633 150.423  1.00 37.80           C
ATOM   1668  O   ARG A 274     180.600 160.601 149.245  1.00 37.80           O
ATOM   1669  CB  ARG A 274     183.036 161.877 151.130  1.00 37.80           C
ATOM   1670  CG  ARG A 274     183.755 161.884 149.795  1.00 37.80           C
ATOM   1671  CD  ARG A 274     184.057 160.475 149.325  1.00 37.80           C
ATOM   1672  NE  ARG A 274     185.135 159.861 150.088  1.00 37.80           N
ATOM   1673  CZ  ARG A 274     185.568 158.621 149.891  1.00 37.80           C
ATOM   1674  NH1 ARG A 274     186.557 158.137 150.628  1.00 37.80           N
ATOM   1675  NH2 ARG A 274     185.010 157.865 148.956  1.00 37.80           N
ATOM   1676  N   ARG A 275     180.933 159.555 151.207  1.00 34.27           N
ATOM   1677  CA  ARG A 275     180.457 158.281 150.679  1.00 34.27           C
ATOM   1678  C   ARG A 275     178.962 158.327 150.391  1.00 34.27           C
ATOM   1679  O   ARG A 275     178.496 157.736 149.409  1.00 34.27           O
ATOM   1680  CB  ARG A 275     180.802 157.155 151.649  1.00 34.27           C
ATOM   1681  CG  ARG A 275     182.292 157.002 151.853  1.00 34.27           C
ATOM   1682  CD  ARG A 275     182.642 155.809 152.708  1.00 34.27           C
ATOM   1683  NE  ARG A 275     184.086 155.621 152.776  1.00 34.27           N
ATOM   1684  CZ  ARG A 275     184.680 154.538 153.263  1.00 34.27           C
ATOM   1685  NH1 ARG A 275     186.001 154.458 153.282  1.00 34.27           N
ATOM   1686  NH2 ARG A 275     183.955 153.533 153.730  1.00 34.27           N
ATOM   1687  N   LYS A 276     178.196 159.039 151.220  1.00 35.75           N
ATOM   1688  CA  LYS A 276     176.782 159.244 150.922  1.00 35.75           C
ATOM   1689  C   LYS A 276     176.602 160.021 149.624  1.00 35.75           C
ATOM   1690  O   LYS A 276     175.722 159.702 148.811  1.00 35.75           O
ATOM   1691  CB  LYS A 276     176.106 159.972 152.081  1.00 35.75           C
ATOM   1692  CG  LYS A 276     174.611 160.143 151.918  1.00 35.75           C
ATOM   1693  CD  LYS A 276     174.037 161.022 153.013  1.00 35.75           C
ATOM   1694  CE  LYS A 276     174.391 162.480 152.787  1.00 35.75           C
ATOM   1695  NZ  LYS A 276     173.675 163.380 153.730  1.00 35.75           N
ATOM   1696  N   GLY A 277     177.429 161.047 149.415  1.00 36.25           N
ATOM   1697  CA  GLY A 277     177.365 161.797 148.175  1.00 36.25           C
ATOM   1698  C   GLY A 277     177.709 160.952 146.966  1.00 36.25           C
ATOM   1699  O   GLY A 277     177.079 161.072 145.918  1.00 36.25           O
ATOM   1700  N   GLU A 278     178.715 160.084 147.096  1.00 37.71           N
ATOM   1701  CA  GLU A 278     179.064 159.193 145.992  1.00 37.71           C
ATOM   1702  C   GLU A 278     177.939 158.208 145.697  1.00 37.71           C
ATOM   1703  O   GLU A 278     177.662 157.900 144.531  1.00 37.71           O
ATOM   1704  CB  GLU A 278     180.361 158.449 146.298  1.00 37.71           C
ATOM   1705  CG  GLU A 278     181.608 159.268 146.027  1.00 37.71           C
ATOM   1706  CD  GLU A 278     182.881 158.528 146.377  1.00 37.71           C
ATOM   1707  OE1 GLU A 278     183.973 159.057 146.086  1.00 37.71           O
ATOM   1708  OE2 GLU A 278     182.792 157.418 146.940  1.00 37.71           O
ATOM   1709  N   LEU A 279     177.280 157.700 146.739  1.00 34.31           N
ATOM   1710  CA  LEU A 279     176.150 156.801 146.525  1.00 34.31           C
ATOM   1711  C   LEU A 279     175.022 157.504 145.779  1.00 34.31           C
ATOM   1712  O   LEU A 279     174.477 156.972 144.803  1.00 34.31           O
ATOM   1713  CB  LEU A 279     175.654 156.254 147.862  1.00 34.31           C
ATOM   1714  CG  LEU A 279     174.379 155.418 147.791  1.00 34.31           C
ATOM   1715  CD1 LEU A 279     174.605 154.199 146.927  1.00 34.31           C
ATOM   1716  CD2 LEU A 279     173.925 155.016 149.179  1.00 34.31           C
ATOM   1717  N   ARG A 280     174.659 158.711 146.219  1.00 37.01           N
ATOM   1718  CA  ARG A 280     173.600 159.427 145.515  1.00 37.01           C
ATOM   1719  C   ARG A 280     174.035 159.828 144.113  1.00 37.01           C
ATOM   1720  O   ARG A 280     173.199 159.915 143.209  1.00 37.01           O
ATOM   1721  CB  ARG A 280     173.156 160.658 146.299  1.00 37.01           C
ATOM   1722  CG  ARG A 280     171.917 161.320 145.717  1.00 37.01           C
ATOM   1723  CD  ARG A 280     171.433 162.472 146.575  1.00 37.01           C
ATOM   1724  NE  ARG A 280     171.772 162.288 147.982  1.00 37.01           N
ATOM   1725  CZ  ARG A 280     171.951 163.284 148.843  1.00 37.01           C
ATOM   1726  NH1 ARG A 280     172.255 163.022 150.106  1.00 37.01           N
ATOM   1727  NH2 ARG A 280     171.825 164.542 148.442  1.00 37.01           N
ATOM   1728  N   TYR A 281     175.331 160.064 143.906  1.00 36.74           N
ATOM   1729  CA  TYR A 281     175.827 160.369 142.570  1.00 36.74           C
ATOM   1730  C   TYR A 281     175.652 159.177 141.641  1.00 36.74           C
ATOM   1731  O   TYR A 281     175.215 159.329 140.496  1.00 36.74           O
ATOM   1732  CB  TYR A 281     177.293 160.791 142.642  1.00 36.74           C
ATOM   1733  CG  TYR A 281     178.038 160.679 141.334  1.00 36.74           C
ATOM   1734  CD1 TYR A 281     179.113 159.814 141.200  1.00 36.74           C
ATOM   1735  CD2 TYR A 281     177.674 161.447 140.236  1.00 36.74           C
ATOM   1736  CE1 TYR A 281     179.802 159.710 140.010  1.00 36.74           C
ATOM   1737  CE2 TYR A 281     178.357 161.350 139.040  1.00 36.74           C
ATOM   1738  CZ  TYR A 281     179.420 160.480 138.934  1.00 36.74           C
ATOM   1739  OH  TYR A 281     180.108 160.376 137.747  1.00 36.74           O
ATOM   1740  N   MET A 282     175.978 157.975 142.122  1.00 32.54           N
ATOM   1741  CA  MET A 282     175.746 156.785 141.308  1.00 32.54           C
ATOM   1742  C   MET A 282     174.261 156.577 141.045  1.00 32.54           C
ATOM   1743  O   MET A 282     173.870 156.170 139.944  1.00 32.54           O
ATOM   1744  CB  MET A 282     176.349 155.548 141.968  1.00 32.54           C
ATOM   1745  CG  MET A 282     177.787 155.287 141.587  1.00 32.54           C
ATOM   1746  SD  MET A 282     178.674 154.332 142.824  1.00 32.54           S
ATOM   1747  CE  MET A 282     180.343 154.413 142.182  1.00 32.54           C
ATOM   1748  N   HIS A 283     173.416 156.845 142.039  1.00 29.20           N
ATOM   1749  CA  HIS A 283     171.980 156.682 141.827  1.00 29.20           C
ATOM   1750  C   HIS A 283     171.456 157.657 140.779  1.00 29.20           C
ATOM   1751  O   HIS A 283     170.651 157.283 139.916  1.00 29.20           O
ATOM   1752  CB  HIS A 283     171.228 156.852 143.143  1.00 29.20           C
ATOM   1753  CG  HIS A 283     170.877 155.557 143.799  1.00 29.20           C
ATOM   1754  ND1 HIS A 283     169.753 154.836 143.463  1.00 29.20           N
ATOM   1755  CD2 HIS A 283     171.505 154.848 144.765  1.00 29.20           C
ATOM   1756  CE1 HIS A 283     169.704 153.737 144.193  1.00 29.20           C
ATOM   1757  NE2 HIS A 283     170.754 153.722 144.993  1.00 29.20           N
ATOM   1758  N   SER A 284     171.901 158.911 140.833  1.00 33.19           N
ATOM   1759  CA  SER A 284     171.491 159.880 139.825  1.00 33.19           C
ATOM   1760  C   SER A 284     172.058 159.536 138.457  1.00 33.19           C
ATOM   1761  O   SER A 284     171.417 159.811 137.439  1.00 33.19           O
ATOM   1762  CB  SER A 284     171.917 161.286 140.235  1.00 33.19           C
ATOM   1763  OG  SER A 284     171.193 162.261 139.505  1.00 33.19           O
ATOM   1764  N   ARG A 285     173.256 158.952 138.409  1.00 36.27           N
ATOM   1765  CA  ARG A 285     173.805 158.488 137.140  1.00 36.27           C
ATOM   1766  C   ARG A 285     172.945 157.382 136.545  1.00 36.27           C
ATOM   1767  O   ARG A 285     172.710 157.351 135.332  1.00 36.27           O
ATOM   1768  CB  ARG A 285     175.238 158.003 137.344  1.00 36.27           C
ATOM   1769  CG  ARG A 285     176.117 158.108 136.118  1.00 36.27           C
ATOM   1770  CD  ARG A 285     177.549 157.755 136.461  1.00 36.27           C
ATOM   1771  NE  ARG A 285     178.448 157.938 135.328  1.00 36.27           N
ATOM   1772  CZ  ARG A 285     178.979 156.942 134.628  1.00 36.27           C
ATOM   1773  NH1 ARG A 285     179.789 157.200 133.611  1.00 36.27           N
ATOM   1774  NH2 ARG A 285     178.701 155.686 134.947  1.00 36.27           N
ATOM   1775  N   VAL A 286     172.475 156.459 137.384  1.00 31.88           N
ATOM   1776  CA  VAL A 286     171.596 155.393 136.908  1.00 31.88           C
ATOM   1777  C   VAL A 286     170.277 155.971 136.411  1.00 31.88           C
ATOM   1778  O   VAL A 286     169.742 155.540 135.384  1.00 31.88           O
ATOM   1779  CB  VAL A 286     171.374 154.348 138.016  1.00 31.88           C
ATOM   1780  CG1 VAL A 286     170.309 153.356 137.600  1.00 31.88           C
ATOM   1781  CG2 VAL A 286     172.669 153.633 138.338  1.00 31.88           C
ATOM   1782  N   VAL A 287     169.724 156.944 137.137  1.00 31.90           N
ATOM   1783  CA  VAL A 287     168.448 157.532 136.732  1.00 31.90           C
ATOM   1784  C   VAL A 287     168.593 158.298 135.422  1.00 31.90           C
ATOM   1785  O   VAL A 287     167.736 158.205 134.537  1.00 31.90           O
ATOM   1786  CB  VAL A 287     167.888 158.426 137.852  1.00 31.90           C
ATOM   1787  CG1 VAL A 287     166.762 159.294 137.329  1.00 31.90           C
ATOM   1788  CG2 VAL A 287     167.398 157.573 139.001  1.00 31.90           C
ATOM   1789  N   ALA A 288     169.673 159.068 135.276  1.00 35.57           N
ATOM   1790  CA  ALA A 288     169.874 159.852 134.061  1.00 35.57           C
ATOM   1791  C   ALA A 288     170.033 158.950 132.844  1.00 35.57           C
ATOM   1792  O   ALA A 288     169.472 159.221 131.777  1.00 35.57           O
ATOM   1793  CB  ALA A 288     171.093 160.759 134.218  1.00 35.57           C
ATOM   1794  N   ASN A 289     170.798 157.868 132.990  1.00 37.57           N
ATOM   1795  CA  ASN A 289     171.043 156.917 131.913  1.00 37.57           C
ATOM   1796  C   ASN A 289     170.118 155.710 131.973  1.00 37.57           C
ATOM   1797  O   ASN A 289     170.489 154.628 131.506  1.00 37.57           O
ATOM   1798  CB  ASN A 289     172.500 156.465 131.944  1.00 37.57           C
ATOM   1799  CG  ASN A 289     173.465 157.600 131.700  1.00 37.57           C
ATOM   1800  OD1 ASN A 289     174.239 157.970 132.580  1.00 37.57           O
ATOM   1801  ND2 ASN A 289     173.432 158.155 130.498  1.00 37.57           N
ATOM   1802  N   SER A 290     168.925 155.866 132.548  1.00 34.51           N
ATOM   1803  CA  SER A 290     167.972 154.764 132.603  1.00 34.51           C
ATOM   1804  C   SER A 290     167.590 154.295 131.208  1.00 34.51           C
ATOM   1805  O   SER A 290     167.354 153.104 130.985  1.00 34.51           O
ATOM   1806  CB  SER A 290     166.730 155.196 133.378  1.00 34.51           C
ATOM   1807  OG  SER A 290     165.986 156.148 132.641  1.00 34.51           O
ATOM   1808  N   GLU A 291     167.519 155.224 130.256  1.00 36.66           N
ATOM   1809  CA  GLU A 291     167.233 154.892 128.868  1.00 36.66           C
ATOM   1810  C   GLU A 291     168.312 154.022 128.241  1.00 36.66           C
ATOM   1811  O   GLU A 291     167.984 153.118 127.468  1.00 36.66           O
ATOM   1812  CB  GLU A 291     167.077 156.179 128.056  1.00 36.66           C
ATOM   1813  CG  GLU A 291     166.906 155.980 126.563  1.00 36.66           C
ATOM   1814  CD  GLU A 291     165.537 155.465 126.197  1.00 36.66           C
ATOM   1815  OE1 GLU A 291     164.580 155.742 126.943  1.00 36.66           O
ATOM   1816  OE2 GLU A 291     165.414 154.790 125.159  1.00 36.66           O
ATOM   1817  N   GLU A 292     169.584 154.269 128.558  1.00 39.45           N
ATOM   1818  CA  GLU A 292     170.695 153.567 127.929  1.00 39.45           C
ATOM   1819  C   GLU A 292     171.119 152.306 128.667  1.00 39.45           C
ATOM   1820  O   GLU A 292     171.683 151.406 128.040  1.00 39.45           O
ATOM   1821  CB  GLU A 292     171.905 154.497 127.804  1.00 39.45           C
ATOM   1822  CG  GLU A 292     171.819 155.460 126.640  1.00 39.45           C
ATOM   1823  CD  GLU A 292     170.895 156.631 126.913  1.00 39.45           C
ATOM   1824  OE1 GLU A 292     170.862 157.112 128.064  1.00 39.45           O
ATOM   1825  OE2 GLU A 292     170.197 157.069 125.976  1.00 39.45           O
ATOM   1826  N   ILE A 293     170.886 152.224 129.977  1.00 33.61           N
ATOM   1827  CA  ILE A 293     171.117 150.971 130.686  1.00 33.61           C
ATOM   1828  C   ILE A 293     170.009 149.973 130.395  1.00 33.61           C
ATOM   1829  O   ILE A 293     170.192 148.769 130.597  1.00 33.61           O
ATOM   1830  CB  ILE A 293     171.241 151.217 132.200  1.00 33.61           C
ATOM   1831  CG1 ILE A 293     172.320 152.251 132.486  1.00 33.61           C
ATOM   1832  CG2 ILE A 293     171.606 149.952 132.933  1.00 33.61           C
ATOM   1833  CD1 ILE A 293     172.161 152.916 133.819  1.00 33.61           C
ATOM   1834  N   ALA A 294     168.854 150.439 129.927  1.00 31.07           N
ATOM   1835  CA  ALA A 294     167.787 149.521 129.559  1.00 31.07           C
ATOM   1836  C   ALA A 294     167.997 148.938 128.172  1.00 31.07           C
ATOM   1837  O   ALA A 294     167.446 147.877 127.861  1.00 31.07           O
ATOM   1838  CB  ALA A 294     166.439 150.230 129.639  1.00 31.07           C
ATOM   1839  N   PHE A 295     168.784 149.609 127.331  1.00 32.66           N
ATOM   1840  CA  PHE A 295     169.076 149.092 125.999  1.00 32.66           C
ATOM   1841  C   PHE A 295     170.199 148.062 126.051  1.00 32.66           C
ATOM   1842  O   PHE A 295     169.995 146.890 125.720  1.00 32.66           O
ATOM   1843  CB  PHE A 295     169.422 150.243 125.058  1.00 32.66           C
ATOM   1844  CG  PHE A 295     168.237 150.798 124.324  1.00 32.66           C
ATOM   1845  CD1 PHE A 295     167.404 149.968 123.602  1.00 32.66           C
ATOM   1846  CD2 PHE A 295     167.960 152.145 124.348  1.00 32.66           C
ATOM   1847  CE1 PHE A 295     166.328 150.470 122.923  1.00 32.66           C
ATOM   1848  CE2 PHE A 295     166.878 152.649 123.669  1.00 32.66           C
ATOM   1849  CZ  PHE A 295     166.063 151.812 122.959  1.00 32.66           C
ATOM   1850  N   TYR A 296     171.391 148.475 126.472  1.00 35.40           N
ATOM   1851  CA  TYR A 296     172.396 147.514 126.916  1.00 35.40           C
ATOM   1852  C   TYR A 296     171.892 146.926 128.220  1.00 35.40           C
ATOM   1853  O   TYR A 296     172.007 147.562 129.265  1.00 35.40           O
ATOM   1854  CB  TYR A 296     173.751 148.170 127.156  1.00 35.40           C
ATOM   1855  CG  TYR A 296     174.250 149.144 126.126  1.00 35.40           C
ATOM   1856  CD1 TYR A 296     174.822 148.701 124.947  1.00 35.40           C
ATOM   1857  CD2 TYR A 296     174.196 150.508 126.357  1.00 35.40           C
ATOM   1858  CE1 TYR A 296     175.301 149.590 124.017  1.00 35.40           C
ATOM   1859  CE2 TYR A 296     174.669 151.403 125.432  1.00 35.40           C
ATOM   1860  CZ  TYR A 296     175.222 150.939 124.264  1.00 35.40           C
ATOM   1861  OH  TYR A 296     175.703 151.826 123.333  1.00 35.40           O
ATOM   1862  N   GLY A 297     171.336 145.718 128.184  1.00 31.76           N
ATOM   1863  CA  GLY A 297     170.793 145.178 129.414  1.00 31.76           C
ATOM   1864  C   GLY A 297     171.872 145.128 130.470  1.00 31.76           C
ATOM   1865  O   GLY A 297     172.731 144.244 130.465  1.00 31.76           O
ATOM   1866  N   GLY A 298     171.818 146.076 131.398  1.00 32.23           N
ATOM   1867  CA  GLY A 298     172.927 146.312 132.295  1.00 32.23           C
ATOM   1868  C   GLY A 298     172.485 146.593 133.711  1.00 32.23           C
ATOM   1869  O   GLY A 298     173.141 147.338 134.440  1.00 32.23           O
ATOM   1870  N   HIS A 299     171.351 146.014 134.102  1.00 30.88           N
ATOM   1871  CA  HIS A 299     170.945 146.075 135.498  1.00 30.88           C
ATOM   1872  C   HIS A 299     171.910 145.312 136.389  1.00 30.88           C
ATOM   1873  O   HIS A 299     172.115 145.690 137.544  1.00 30.88           O
ATOM   1874  CB  HIS A 299     169.531 145.526 135.656  1.00 30.88           C
ATOM   1875  CG  HIS A 299     169.235 144.354 134.774  1.00 30.88           C
ATOM   1876  ND1 HIS A 299     169.609 143.068 135.094  1.00 30.88           N
ATOM   1877  CD2 HIS A 299     168.585 144.272 133.590  1.00 30.88           C
ATOM   1878  CE1 HIS A 299     169.213 142.245 134.140  1.00 30.88           C
ATOM   1879  NE2 HIS A 299     168.587 142.951 133.216  1.00 30.88           N
ATOM   1880  N   GLU A 300     172.526 144.249 135.870  1.00 30.98           N
ATOM   1881  CA  GLU A 300     173.402 143.417 136.685  1.00 30.98           C
ATOM   1882  C   GLU A 300     174.724 144.097 137.018  1.00 30.98           C
ATOM   1883  O   GLU A 300     175.414 143.654 137.940  1.00 30.98           O
ATOM   1884  CB  GLU A 300     173.669 142.093 135.974  1.00 30.98           C
ATOM   1885  CG  GLU A 300     172.551 141.080 136.114  1.00 30.98           C
ATOM   1886  CD  GLU A 300     172.465 140.492 137.506  1.00 30.98           C
ATOM   1887  OE1 GLU A 300     171.753 141.068 138.356  1.00 30.98           O
ATOM   1888  OE2 GLU A 300     173.108 139.451 137.752  1.00 30.98           O
ATOM   1889  N   VAL A 301     175.096 145.147 136.294  1.00 29.19           N
ATOM   1890  CA  VAL A 301     176.330 145.876 136.555  1.00 29.19           C
ATOM   1891  C   VAL A 301     176.078 147.122 137.392  1.00 29.19           C
ATOM   1892  O   VAL A 301     176.809 147.392 138.347  1.00 29.19           O
ATOM   1893  CB  VAL A 301     177.027 146.232 135.225  1.00 29.19           C
ATOM   1894  CG1 VAL A 301     178.160 147.200 135.468  1.00 29.19           C
ATOM   1895  CG2 VAL A 301     177.538 144.980 134.547  1.00 29.19           C
ATOM   1896  N   GLU A 302     175.045 147.893 137.046  1.00 30.09           N
ATOM   1897  CA  GLU A 302     174.666 149.030 137.875  1.00 30.09           C
ATOM   1898  C   GLU A 302     174.227 148.569 139.256  1.00 30.09           C
ATOM   1899  O   GLU A 302     174.498 149.240 140.257  1.00 30.09           O
ATOM   1900  CB  GLU A 302     173.557 149.831 137.199  1.00 30.09           C
ATOM   1901  CG  GLU A 302     173.868 150.236 135.771  1.00 30.09           C
ATOM   1902  CD  GLU A 302     175.257 150.826 135.608  1.00 30.09           C
ATOM   1903  OE1 GLU A 302     175.999 150.366 134.715  1.00 30.09           O
ATOM   1904  OE2 GLU A 302     175.606 151.757 136.363  1.00 30.09           O
ATOM   1905  N   LEU A 303     173.551 147.423 139.331  1.00 25.20           N
ATOM   1906  CA  LEU A 303     173.172 146.876 140.625  1.00 25.20           C
ATOM   1907  C   LEU A 303     174.400 146.567 141.465  1.00 25.20           C
ATOM   1908  O   LEU A 303     174.434 146.882 142.656  1.00 25.20           O
ATOM   1909  CB  LEU A 303     172.322 145.621 140.440  1.00 25.20           C
ATOM   1910  CG  LEU A 303     171.812 144.943 141.711  1.00 25.20           C
ATOM   1911  CD1 LEU A 303     171.234 145.963 142.664  1.00 25.20           C
ATOM   1912  CD2 LEU A 303     170.783 143.887 141.374  1.00 25.20           C
ATOM   1913  N   ALA A 304     175.419 145.952 140.865  1.00 24.79           N
ATOM   1914  CA  ALA A 304     176.629 145.642 141.616  1.00 24.79           C
ATOM   1915  C   ALA A 304     177.340 146.909 142.065  1.00 24.79           C
ATOM   1916  O   ALA A 304     177.827 146.988 143.198  1.00 24.79           O
ATOM   1917  CB  ALA A 304     177.562 144.773 140.778  1.00 24.79           C
ATOM   1918  N   LEU A 305     177.414 147.913 141.190  1.00 25.57           N
ATOM   1919  CA  LEU A 305     178.057 149.167 141.574  1.00 25.57           C
ATOM   1920  C   LEU A 305     177.331 149.823 142.741  1.00 25.57           C
ATOM   1921  O   LEU A 305     177.965 150.283 143.699  1.00 25.57           O
ATOM   1922  CB  LEU A 305     178.120 150.114 140.377  1.00 25.57           C
ATOM   1923  CG  LEU A 305     179.448 150.169 139.623  1.00 25.57           C
ATOM   1924  CD1 LEU A 305     179.793 148.819 139.024  1.00 25.57           C
ATOM   1925  CD2 LEU A 305     179.387 151.228 138.545  1.00 25.57           C
ATOM   1926  N   LEU A 306     176.000 149.859 142.687  1.00 24.17           N
ATOM   1927  CA  LEU A 306     175.232 150.450 143.775  1.00 24.17           C
ATOM   1928  C   LEU A 306     175.358 149.632 145.052  1.00 24.17           C
ATOM   1929  O   LEU A 306     175.396 150.194 146.150  1.00 24.17           O
ATOM   1930  CB  LEU A 306     173.770 150.586 143.367  1.00 24.17           C
ATOM   1931  CG  LEU A 306     173.504 151.713 142.378  1.00 24.17           C
ATOM   1932  CD1 LEU A 306     172.063 151.702 141.944  1.00 24.17           C
ATOM   1933  CD2 LEU A 306     173.855 153.029 143.014  1.00 24.17           C
ATOM   1934  N   GLN A 307     175.418 148.305 144.933  1.00 24.87           N
ATOM   1935  CA  GLN A 307     175.590 147.466 146.113  1.00 24.87           C
ATOM   1936  C   GLN A 307     176.926 147.734 146.787  1.00 24.87           C
ATOM   1937  O   GLN A 307     176.997 147.837 148.015  1.00 24.87           O
ATOM   1938  CB  GLN A 307     175.475 145.994 145.732  1.00 24.87           C
ATOM   1939  CG  GLN A 307     174.059 145.518 145.516  1.00 24.87           C
ATOM   1940  CD  GLN A 307     173.990 144.036 145.256  1.00 24.87           C
ATOM   1941  OE1 GLN A 307     175.011 143.383 145.059  1.00 24.87           O
ATOM   1942  NE2 GLN A 307     172.782 143.493 145.250  1.00 24.87           N
ATOM   1943  N   ARG A 308     177.997 147.854 146.001  1.00 26.47           N
ATOM   1944  CA  ARG A 308     179.302 148.162 146.581  1.00 26.47           C
ATOM   1945  C   ARG A 308     179.319 149.550 147.209  1.00 26.47           C
ATOM   1946  O   ARG A 308     179.890 149.741 148.290  1.00 26.47           O
ATOM   1947  CB  ARG A 308     180.395 148.036 145.524  1.00 26.47           C
ATOM   1948  CG  ARG A 308     181.026 146.656 145.450  1.00 26.47           C
ATOM   1949  CD  ARG A 308     180.149 145.676 144.695  1.00 26.47           C
ATOM   1950  NE  ARG A 308     180.914 144.567 144.134  1.00 26.47           N
ATOM   1951  CZ  ARG A 308     181.469 144.580 142.927  1.00 26.47           C
ATOM   1952  NH1 ARG A 308     181.348 145.647 142.150  1.00 26.47           N
ATOM   1953  NH2 ARG A 308     182.148 143.525 142.496  1.00 26.47           N
ATOM   1954  N   SER A 309     178.701 150.533 146.552  1.00 24.54           N
ATOM   1955  CA  SER A 309     178.646 151.874 147.127  1.00 24.54           C
ATOM   1956  C   SER A 309     177.896 151.872 148.452  1.00 24.54           C
ATOM   1957  O   SER A 309     178.346 152.470 149.440  1.00 24.54           O
ATOM   1958  CB  SER A 309     177.989 152.840 146.145  1.00 24.54           C
ATOM   1959  OG  SER A 309     178.899 153.225 145.133  1.00 24.54           O
ATOM   1960  N   TYR A 310     176.750 151.192 148.498  1.00 22.86           N
ATOM   1961  CA  TYR A 310     175.976 151.171 149.729  1.00 22.86           C
ATOM   1962  C   TYR A 310     176.692 150.385 150.814  1.00 22.86           C
ATOM   1963  O   TYR A 310     176.587 150.722 151.994  1.00 22.86           O
ATOM   1964  CB  TYR A 310     174.586 150.593 149.491  1.00 22.86           C
ATOM   1965  CG  TYR A 310     173.804 150.474 150.775  1.00 22.86           C
ATOM   1966  CD1 TYR A 310     173.398 149.240 151.257  1.00 22.86           C
ATOM   1967  CD2 TYR A 310     173.500 151.598 151.523  1.00 22.86           C
ATOM   1968  CE1 TYR A 310     172.698 149.137 152.436  1.00 22.86           C
ATOM   1969  CE2 TYR A 310     172.802 151.502 152.699  1.00 22.86           C
ATOM   1970  CZ  TYR A 310     172.405 150.272 153.151  1.00 22.86           C
ATOM   1971  OH  TYR A 310     171.707 150.182 154.329  1.00 22.86           O
ATOM   1972  N   GLN A 311     177.427 149.337 150.444  1.00 25.90           N
ATOM   1973  CA  GLN A 311     178.172 148.594 151.451  1.00 25.90           C
ATOM   1974  C   GLN A 311     179.312 149.427 152.018  1.00 25.90           C
ATOM   1975  O   GLN A 311     179.601 149.348 153.215  1.00 25.90           O
ATOM   1976  CB  GLN A 311     178.689 147.282 150.870  1.00 25.90           C
ATOM   1977  CG  GLN A 311     177.640 146.186 150.837  1.00 25.90           C
ATOM   1978  CD  GLN A 311     178.099 144.953 150.087  1.00 25.90           C
ATOM   1979  OE1 GLN A 311     179.297 144.720 149.925  1.00 25.90           O
ATOM   1980  NE2 GLN A 311     177.145 144.154 149.624  1.00 25.90           N
ATOM   1981  N   ASP A 312     179.958 150.246 151.187  1.00 27.05           N
ATOM   1982  CA  ASP A 312     180.983 151.151 151.704  1.00 27.05           C
ATOM   1983  C   ASP A 312     180.379 152.183 152.650  1.00 27.05           C
ATOM   1984  O   ASP A 312     180.928 152.459 153.727  1.00 27.05           O
ATOM   1985  CB  ASP A 312     181.707 151.841 150.550  1.00 27.05           C
ATOM   1986  CG  ASP A 312     182.743 150.951 149.899  1.00 27.05           C
ATOM   1987  OD1 ASP A 312     182.812 149.757 150.256  1.00 27.05           O
ATOM   1988  OD2 ASP A 312     183.490 151.446 149.029  1.00 27.05           O
ATOM   1989  N   LEU A 313     179.241 152.765 152.264  1.00 24.51           N
ATOM   1990  CA  LEU A 313     178.581 153.737 153.132  1.00 24.51           C
ATOM   1991  C   LEU A 313     178.167 153.098 154.452  1.00 24.51           C
ATOM   1992  O   LEU A 313     178.341 153.687 155.525  1.00 24.51           O
ATOM   1993  CB  LEU A 313     177.368 154.338 152.427  1.00 24.51           C
ATOM   1994  CG  LEU A 313     176.506 155.239 153.307  1.00 24.51           C
ATOM   1995  CD1 LEU A 313     177.305 156.435 153.770  1.00 24.51           C
ATOM   1996  CD2 LEU A 313     175.259 155.681 152.574  1.00 24.51           C
ATOM   1997  N   ALA A 314     177.614 151.886 154.388  1.00 22.97           N
ATOM   1998  CA  ALA A 314     177.200 151.186 155.594  1.00 22.97           C
ATOM   1999  C   ALA A 314     178.393 150.843 156.471  1.00 22.97           C
ATOM   2000  O   ALA A 314     178.301 150.903 157.699  1.00 22.97           O
ATOM   2001  CB  ALA A 314     176.423 149.926 155.224  1.00 22.97           C
ATOM   2002  N   SER A 315     179.522 150.474 155.865  1.00 24.97           N
ATOM   2003  CA  SER A 315     180.718 150.194 156.651  1.00 24.97           C
ATOM   2004  C   SER A 315     181.201 151.439 157.380  1.00 24.97           C
ATOM   2005  O   SER A 315     181.596 151.368 158.549  1.00 24.97           O
ATOM   2006  CB  SER A 315     181.820 149.637 155.753  1.00 24.97           C
ATOM   2007  OG  SER A 315     181.552 148.296 155.385  1.00 24.97           O
ATOM   2008  N   GLN A 316     181.176 152.593 156.712  1.00 27.78           N
ATOM   2009  CA  GLN A 316     181.595 153.818 157.391  1.00 27.78           C
ATOM   2010  C   GLN A 316     180.630 154.202 158.508  1.00 27.78           C
ATOM   2011  O   GLN A 316     181.057 154.635 159.586  1.00 27.78           O
ATOM   2012  CB  GLN A 316     181.739 154.966 156.397  1.00 27.78           C
ATOM   2013  CG  GLN A 316     182.204 156.270 157.032  1.00 27.78           C
ATOM   2014  CD  GLN A 316     183.680 156.275 157.395  1.00 27.78           C
ATOM   2015  OE1 GLN A 316     184.282 155.233 157.644  1.00 27.78           O
ATOM   2016  NE2 GLN A 316     184.268 157.461 157.431  1.00 27.78           N
ATOM   2017  N   ILE A 317     179.325 154.058 158.275  1.00 23.35           N
ATOM   2018  CA  ILE A 317     178.358 154.380 159.320  1.00 23.35           C
ATOM   2019  C   ILE A 317     178.508 153.424 160.497  1.00 23.35           C
ATOM   2020  O   ILE A 317     178.374 153.821 161.658  1.00 23.35           O
ATOM   2021  CB  ILE A 317     176.929 154.377 158.751  1.00 23.35           C
ATOM   2022  CG1 ILE A 317     176.702 155.633 157.919  1.00 23.35           C
ATOM   2023  CG2 ILE A 317     175.908 154.317 159.859  1.00 23.35           C
ATOM   2024  CD1 ILE A 317     175.414 155.632 157.168  1.00 23.35           C
ATOM   2025  N   ASN A 318     178.805 152.154 160.220  1.00 24.04           N
ATOM   2026  CA  ASN A 318     179.065 151.202 161.293  1.00 24.04           C
ATOM   2027  C   ASN A 318     180.319 151.577 162.074  1.00 24.04           C
ATOM   2028  O   ASN A 318     180.356 151.448 163.302  1.00 24.04           O
ATOM   2029  CB  ASN A 318     179.196 149.795 160.718  1.00 24.04           C
ATOM   2030  CG  ASN A 318     178.927 148.721 161.743  1.00 24.04           C
ATOM   2031  OD1 ASN A 318     179.278 148.860 162.912  1.00 24.04           O
ATOM   2032  ND2 ASN A 318     178.303 147.635 161.308  1.00 24.04           N
ATOM   2033  N   LEU A 319     181.360 152.040 161.380  1.00 26.33           N
ATOM   2034  CA  LEU A 319     182.565 152.479 162.077  1.00 26.33           C
ATOM   2035  C   LEU A 319     182.275 153.672 162.976  1.00 26.33           C
ATOM   2036  O   LEU A 319     182.796 153.758 164.093  1.00 26.33           O
ATOM   2037  CB  LEU A 319     183.663 152.821 161.076  1.00 26.33           C
ATOM   2038  CG  LEU A 319     185.028 153.107 161.701  1.00 26.33           C
ATOM   2039  CD1 LEU A 319     185.707 151.812 162.107  1.00 26.33           C
ATOM   2040  CD2 LEU A 319     185.905 153.905 160.754  1.00 26.33           C
ATOM   2041  N   ILE A 320     181.451 154.609 162.505  1.00 25.76           N
ATOM   2042  CA  ILE A 320     181.059 155.737 163.349  1.00 25.76           C
ATOM   2043  C   ILE A 320     180.269 155.249 164.558  1.00 25.76           C
ATOM   2044  O   ILE A 320     180.495 155.698 165.686  1.00 25.76           O
ATOM   2045  CB  ILE A 320     180.262 156.774 162.537  1.00 25.76           C
ATOM   2046  CG1 ILE A 320     181.198 157.627 161.690  1.00 25.76           C
ATOM   2047  CG2 ILE A 320     179.458 157.667 163.453  1.00 25.76           C
ATOM   2048  CD1 ILE A 320     180.485 158.397 160.612  1.00 25.76           C
ATOM   2049  N   LEU A 321     179.333 154.322 164.343  1.00 22.64           N
ATOM   2050  CA  LEU A 321     178.531 153.808 165.449  1.00 22.64           C
ATOM   2051  C   LEU A 321     179.393 153.085 166.469  1.00 22.64           C
ATOM   2052  O   LEU A 321     179.061 153.049 167.658  1.00 22.64           O
ATOM   2053  CB  LEU A 321     177.443 152.869 164.931  1.00 22.64           C
ATOM   2054  CG  LEU A 321     176.195 153.478 164.306  1.00 22.64           C
ATOM   2055  CD1 LEU A 321     175.245 152.374 163.918  1.00 22.64           C
ATOM   2056  CD2 LEU A 321     175.536 154.431 165.273  1.00 22.64           C
ATOM   2057  N   LEU A 322     180.492 152.485 166.023  1.00 25.77           N
ATOM   2058  CA  LEU A 322     181.353 151.761 166.949  1.00 25.77           C
ATOM   2059  C   LEU A 322     182.352 152.682 167.641  1.00 25.77           C
ATOM   2060  O   LEU A 322     182.792 152.383 168.755  1.00 25.77           O
ATOM   2061  CB  LEU A 322     182.081 150.640 166.212  1.00 25.77           C
ATOM   2062  CG  LEU A 322     182.974 149.740 167.057  1.00 25.77           C
ATOM   2063  CD1 LEU A 322     182.135 149.007 168.088  1.00 25.77           C
ATOM   2064  CD2 LEU A 322     183.727 148.762 166.176  1.00 25.77           C
ATOM   2065  N   GLU A 323     182.719 153.798 167.010  1.00 30.06           N
ATOM   2066  CA  GLU A 323     183.593 154.766 167.661  1.00 30.06           C
ATOM   2067  C   GLU A 323     182.848 155.667 168.634  1.00 30.06           C
ATOM   2068  O   GLU A 323     183.491 156.365 169.422  1.00 30.06           O
ATOM   2069  CB  GLU A 323     184.306 155.631 166.619  1.00 30.06           C
ATOM   2070  CG  GLU A 323     185.302 154.880 165.752  1.00 30.06           C
ATOM   2071  CD  GLU A 323     186.580 154.527 166.484  1.00 30.06           C
ATOM   2072  OE1 GLU A 323     187.410 155.433 166.708  1.00 30.06           O
ATOM   2073  OE2 GLU A 323     186.761 153.342 166.830  1.00 30.06           O
ATOM   2074  N   ARG A 324     181.518 155.685 168.586  1.00 27.24           N
ATOM   2075  CA  ARG A 324     180.705 156.406 169.555  1.00 27.24           C
ATOM   2076  C   ARG A 324     180.182 155.509 170.663  1.00 27.24           C
ATOM   2077  O   ARG A 324     179.557 156.007 171.600  1.00 27.24           O
ATOM   2078  CB  ARG A 324     179.518 157.080 168.868  1.00 27.24           C
ATOM   2079  CG  ARG A 324     179.879 158.041 167.771  1.00 27.24           C
ATOM   2080  CD  ARG A 324     179.084 159.325 167.897  1.00 27.24           C
ATOM   2081  NE  ARG A 324     179.700 160.241 168.851  1.00 27.24           N
ATOM   2082  CZ  ARG A 324     179.023 161.006 169.700  1.00 27.24           C
ATOM   2083  NH1 ARG A 324     179.672 161.810 170.529  1.00 27.24           N
ATOM   2084  NH2 ARG A 324     177.700 160.964 169.720  1.00 27.24           N
ATOM   2085  N   LEU A 325     180.392 154.200 170.568  1.00 22.69           N
ATOM   2086  CA  LEU A 325     179.963 153.316 171.641  1.00 22.69           C
ATOM   2087  C   LEU A 325     180.836 153.494 172.872  1.00 22.69           C
ATOM   2088  O   LEU A 325     180.336 153.462 174.001  1.00 22.69           O
ATOM   2089  CB  LEU A 325     179.983 151.865 171.164  1.00 22.69           C
ATOM   2090  CG  LEU A 325     179.968 150.767 172.223  1.00 22.69           C
ATOM   2091  CD1 LEU A 325     178.575 150.558 172.757  1.00 22.69           C
ATOM   2092  CD2 LEU A 325     180.507 149.479 171.647  1.00 22.69           C
ATOM   2093  N   TRP A 326     182.138 153.691 172.675  1.00 26.62           N
ATOM   2094  CA  TRP A 326     183.059 153.895 173.780  1.00 26.62           C
ATOM   2095  C   TRP A 326     183.325 155.361 174.080  1.00 26.62           C
ATOM   2096  O   TRP A 326     183.937 155.660 175.108  1.00 26.62           O
ATOM   2097  CB  TRP A 326     184.387 153.187 173.500  1.00 26.62           C
ATOM   2098  CG  TRP A 326     185.199 153.819 172.411  1.00 26.62           C
ATOM   2099  CD1 TRP A 326     185.210 153.467 171.095  1.00 26.62           C
ATOM   2100  CD2 TRP A 326     186.128 154.903 172.543  1.00 26.62           C
ATOM   2101  NE1 TRP A 326     186.081 154.267 170.398  1.00 26.62           N
ATOM   2102  CE2 TRP A 326     186.656 155.157 171.265  1.00 26.62           C
ATOM   2103  CE3 TRP A 326     186.562 155.684 173.617  1.00 26.62           C
ATOM   2104  CZ2 TRP A 326     187.590 156.156 171.032  1.00 26.62           C
ATOM   2105  CZ3 TRP A 326     187.487 156.675 173.383  1.00 26.62           C
ATOM   2106  CH2 TRP A 326     187.993 156.902 172.102  1.00 26.62           C
ATOM   2107  N   TYR A 327     182.883 156.281 173.226  1.00 25.79           N
ATOM   2108  CA  TYR A 327     183.140 157.698 173.446  1.00 25.79           C
ATOM   2109  C   TYR A 327     181.984 158.409 174.132  1.00 25.79           C
ATOM   2110  O   TYR A 327     182.212 159.262 174.987  1.00 25.79           O
ATOM   2111  CB  TYR A 327     183.458 158.409 172.130  1.00 25.79           C
ATOM   2112  CG  TYR A 327     183.877 159.839 172.346  1.00 25.79           C
ATOM   2113  CD1 TYR A 327     183.100 160.886 171.884  1.00 25.79           C
ATOM   2114  CD2 TYR A 327     185.041 160.141 173.033  1.00 25.79           C
ATOM   2115  CE1 TYR A 327     183.476 162.192 172.089  1.00 25.79           C
ATOM   2116  CE2 TYR A 327     185.425 161.443 173.242  1.00 25.79           C
ATOM   2117  CZ  TYR A 327     184.639 162.465 172.768  1.00 25.79           C
ATOM   2118  OH  TYR A 327     185.017 163.769 172.973  1.00 25.79           O
ATOM   2119  N   VAL A 328     180.743 158.097 173.759  1.00 22.50           N
ATOM   2120  CA  VAL A 328     179.611 158.634 174.505  1.00 22.50           C
ATOM   2121  C   VAL A 328     179.685 158.167 175.947  1.00 22.50           C
ATOM   2122  O   VAL A 328     179.422 158.933 176.878  1.00 22.50           O
ATOM   2123  CB  VAL A 328     178.283 158.230 173.842  1.00 22.50           C
ATOM   2124  CG1 VAL A 328     177.113 158.728 174.669  1.00 22.50           C
ATOM   2125  CG2 VAL A 328     178.208 158.789 172.440  1.00 22.50           C
ATOM   2126  N   MET A 329     180.078 156.911 176.153  1.00 21.45           N
ATOM   2127  CA  MET A 329     180.293 156.398 177.501  1.00 21.45           C
ATOM   2128  C   MET A 329     181.318 157.234 178.255  1.00 21.45           C
ATOM   2129  O   MET A 329     181.058 157.700 179.370  1.00 21.45           O
ATOM   2130  CB  MET A 329     180.755 154.948 177.423  1.00 21.45           C
ATOM   2131  CG  MET A 329     181.019 154.299 178.757  1.00 21.45           C
ATOM   2132  SD  MET A 329     181.761 152.681 178.525  1.00 21.45           S
ATOM   2133  CE  MET A 329     181.036 152.218 176.955  1.00 21.45           C
ATOM   2134  N   LEU A 330     182.492 157.438 177.654  1.00 19.32           N
ATOM   2135  CA  LEU A 330     183.565 158.152 178.336  1.00 19.32           C
ATOM   2136  C   LEU A 330     183.170 159.589 178.636  1.00 19.32           C
ATOM   2137  O   LEU A 330     183.370 160.076 179.753  1.00 19.32           O
ATOM   2138  CB  LEU A 330     184.836 158.120 177.492  1.00 19.32           C
ATOM   2139  CG  LEU A 330     186.043 158.809 178.125  1.00 19.32           C
ATOM   2140  CD1 LEU A 330     186.466 158.080 179.382  1.00 19.32           C
ATOM   2141  CD2 LEU A 330     187.192 158.919 177.144  1.00 19.32           C
ATOM   2142  N   GLU A 331     182.601 160.286 177.653  1.00 21.08           N
ATOM   2143  CA  GLU A 331     182.285 161.693 177.863  1.00 21.08           C
ATOM   2144  C   GLU A 331     181.123 161.861 178.834  1.00 21.08           C
ATOM   2145  O   GLU A 331     181.125 162.792 179.642  1.00 21.08           O
ATOM   2146  CB  GLU A 331     181.997 162.386 176.531  1.00 21.08           C
ATOM   2147  CG  GLU A 331     180.578 162.267 176.022  1.00 21.08           C
ATOM   2148  CD  GLU A 331     180.315 163.165 174.834  1.00 21.08           C
ATOM   2149  OE1 GLU A 331     181.262 163.841 174.384  1.00 21.08           O
ATOM   2150  OE2 GLU A 331     179.165 163.195 174.350  1.00 21.08           O
ATOM   2151  N   GLN A 332     180.138 160.961 178.803  1.00 19.34           N
ATOM   2152  CA  GLN A 332     179.037 161.066 179.749  1.00 19.34           C
ATOM   2153  C   GLN A 332     179.507 160.775 181.163  1.00 19.34           C
ATOM   2154  O   GLN A 332     179.101 161.458 182.108  1.00 19.34           O
ATOM   2155  CB  GLN A 332     177.908 160.123 179.350  1.00 19.34           C
ATOM   2156  CG  GLN A 332     176.685 160.228 180.232  1.00 19.34           C
ATOM   2157  CD  GLN A 332     175.675 159.140 179.954  1.00 19.34           C
ATOM   2158  OE1 GLN A 332     175.923 158.237 179.157  1.00 19.34           O
ATOM   2159  NE2 GLN A 332     174.525 159.218 180.611  1.00 19.34           N
ATOM   2160  N   PHE A 333     180.381 159.780 181.331  1.00 15.89           N
ATOM   2161  CA  PHE A 333     180.919 159.502 182.657  1.00 15.89           C
ATOM   2162  C   PHE A 333     181.770 160.659 183.161  1.00 15.89           C
ATOM   2163  O   PHE A 333     181.699 161.020 184.340  1.00 15.89           O
ATOM   2164  CB  PHE A 333     181.729 158.209 182.639  1.00 15.89           C
ATOM   2165  CG  PHE A 333     182.362 157.873 183.956  1.00 15.89           C
ATOM   2166  CD1 PHE A 333     181.592 157.445 185.017  1.00 15.89           C
ATOM   2167  CD2 PHE A 333     183.725 157.984 184.132  1.00 15.89           C
ATOM   2168  CE1 PHE A 333     182.168 157.135 186.227  1.00 15.89           C
ATOM   2169  CE2 PHE A 333     184.304 157.677 185.342  1.00 15.89           C
ATOM   2170  CZ  PHE A 333     183.524 157.252 186.389  1.00 15.89           C
ATOM   2171  N   LEU A 334     182.578 161.259 182.287  1.00 18.24           N
ATOM   2172  CA  LEU A 334     183.502 162.296 182.723  1.00 18.24           C
ATOM   2173  C   LEU A 334     182.867 163.674 182.826  1.00 18.24           C
ATOM   2174  O   LEU A 334     183.470 164.563 183.430  1.00 18.24           O
ATOM   2175  CB  LEU A 334     184.696 162.370 181.774  1.00 18.24           C
ATOM   2176  CG  LEU A 334     185.853 161.412 182.036  1.00 18.24           C
ATOM   2177  CD1 LEU A 334     186.951 161.655 181.032  1.00 18.24           C
ATOM   2178  CD2 LEU A 334     186.373 161.583 183.439  1.00 18.24           C
ATOM   2179  N   MET A 335     181.686 163.889 182.251  1.00 19.27           N
ATOM   2180  CA  MET A 335     181.068 165.205 182.278  1.00 19.27           C
ATOM   2181  C   MET A 335     179.697 165.233 182.930  1.00 19.27           C
ATOM   2182  O   MET A 335     179.107 166.312 183.039  1.00 19.27           O
ATOM   2183  CB  MET A 335     180.946 165.767 180.856  1.00 19.27           C
ATOM   2184  CG  MET A 335     182.266 166.005 180.166  1.00 19.27           C
ATOM   2185  SD  MET A 335     182.048 166.868 178.606  1.00 19.27           S
ATOM   2186  CE  MET A 335     181.745 168.526 179.194  1.00 19.27           C
ATOM   2187  N   LYS A 336     179.165 164.095 183.359  1.00 18.37           N
ATOM   2188  CA  LYS A 336     177.857 164.103 183.989  1.00 18.37           C
ATOM   2189  C   LYS A 336     177.915 163.383 185.324  1.00 18.37           C
ATOM   2190  O   LYS A 336     177.141 163.689 186.234  1.00 18.37           O
ATOM   2191  CB  LYS A 336     176.820 163.456 183.073  1.00 18.37           C
ATOM   2192  CG  LYS A 336     175.429 163.402 183.661  1.00 18.37           C
ATOM   2193  CD  LYS A 336     174.433 162.844 182.674  1.00 18.37           C
ATOM   2194  CE  LYS A 336     173.070 162.724 183.313  1.00 18.37           C
ATOM   2195  NZ  LYS A 336     173.186 162.547 184.785  1.00 18.37           N
ATOM   2196  N   TYR A 337     178.833 162.430 185.455  1.00 16.84           N
ATOM   2197  CA  TYR A 337     178.940 161.646 186.674  1.00 16.84           C
ATOM   2198  C   TYR A 337     180.198 161.920 187.473  1.00 16.84           C
ATOM   2199  O   TYR A 337     180.180 161.740 188.688  1.00 16.84           O
ATOM   2200  CB  TYR A 337     178.865 160.150 186.357  1.00 16.84           C
ATOM   2201  CG  TYR A 337     177.502 159.711 185.883  1.00 16.84           C
ATOM   2202  CD1 TYR A 337     176.485 159.443 186.782  1.00 16.84           C
ATOM   2203  CD2 TYR A 337     177.230 159.571 184.537  1.00 16.84           C
ATOM   2204  CE1 TYR A 337     175.242 159.045 186.352  1.00 16.84           C
ATOM   2205  CE2 TYR A 337     175.992 159.175 184.099  1.00 16.84           C
ATOM   2206  CZ  TYR A 337     175.003 158.914 185.008  1.00 16.84           C
ATOM   2207  OH  TYR A 337     173.767 158.519 184.563  1.00 16.84           O
ATOM   2208  N   VAL A 338     181.285 162.354 186.839  1.00 16.11           N
ATOM   2209  CA  VAL A 338     182.475 162.751 187.580  1.00 16.11           C
ATOM   2210  C   VAL A 338     182.478 164.243 187.899  1.00 16.11           C
ATOM   2211  O   VAL A 338     182.949 164.631 188.978  1.00 16.11           O
ATOM   2212  CB  VAL A 338     183.759 162.353 186.823  1.00 16.11           C
ATOM   2213  CG1 VAL A 338     184.955 163.119 187.336  1.00 16.11           C
ATOM   2214  CG2 VAL A 338     184.008 160.875 186.974  1.00 16.11           C
ATOM   2215  N   TRP A 339     181.939 165.085 187.017  1.00 19.35           N
ATOM   2216  CA  TRP A 339     181.790 166.500 187.339  1.00 19.35           C
ATOM   2217  C   TRP A 339     180.719 166.714 188.398  1.00 19.35           C
ATOM   2218  O   TRP A 339     180.915 167.485 189.342  1.00 19.35           O
ATOM   2219  CB  TRP A 339     181.450 167.297 186.083  1.00 19.35           C
ATOM   2220  CG  TRP A 339     182.610 167.535 185.187  1.00 19.35           C
ATOM   2221  CD1 TRP A 339     183.797 166.871 185.191  1.00 19.35           C
ATOM   2222  CD2 TRP A 339     182.696 168.507 184.144  1.00 19.35           C
ATOM   2223  NE1 TRP A 339     184.619 167.367 184.213  1.00 19.35           N
ATOM   2224  CE2 TRP A 339     183.965 168.376 183.556  1.00 19.35           C
ATOM   2225  CE3 TRP A 339     181.822 169.478 183.651  1.00 19.35           C
ATOM   2226  CZ2 TRP A 339     184.383 169.178 182.500  1.00 19.35           C
ATOM   2227  CZ3 TRP A 339     182.238 170.272 182.604  1.00 19.35           C
ATOM   2228  CH2 TRP A 339     183.507 170.119 182.040  1.00 19.35           C
ATOM   2229  N   SER A 340     179.578 166.041 188.256  1.00 14.66           N
ATOM   2230  CA  SER A 340     178.519 166.167 189.246  1.00 14.66           C
ATOM   2231  C   SER A 340     178.917 165.577 190.588  1.00 14.66           C
ATOM   2232  O   SER A 340     178.513 166.107 191.625  1.00 14.66           O
ATOM   2233  CB  SER A 340     177.244 165.502 188.744  1.00 14.66           C
ATOM   2234  OG  SER A 340     176.324 165.328 189.800  1.00 14.66           O
ATOM   2235  N   ALA A 341     179.701 164.501 190.598  1.00 14.55           N
ATOM   2236  CA  ALA A 341     180.226 163.968 191.846  1.00 14.55           C
ATOM   2237  C   ALA A 341     181.366 164.799 192.404  1.00 14.55           C
ATOM   2238  O   ALA A 341     181.770 164.580 193.549  1.00 14.55           O
ATOM   2239  CB  ALA A 341     180.706 162.529 191.662  1.00 14.55           C
ATOM   2240  N   SER A 342     181.898 165.732 191.621  1.00 18.44           N
ATOM   2241  CA  SER A 342     182.883 166.679 192.117  1.00 18.44           C
ATOM   2242  C   SER A 342     182.262 168.001 192.531  1.00 18.44           C
ATOM   2243  O   SER A 342     182.853 168.720 193.342  1.00 18.44           O
ATOM   2244  CB  SER A 342     183.954 166.934 191.059  1.00 18.44           C
ATOM   2245  OG  SER A 342     184.880 167.900 191.513  1.00 18.44           O
ATOM   2246  N   GLY A 343     181.099 168.347 191.979  1.00 18.79           N
ATOM   2247  CA  GLY A 343     180.331 169.454 192.514  1.00 18.79           C
ATOM   2248  C   GLY A 343     179.553 169.076 193.751  1.00 18.79           C
ATOM   2249  O   GLY A 343     179.265 169.935 194.589  1.00 18.79           O
ATOM   2250  N   LEU A 344     179.205 167.795 193.889  1.00 15.71           N
ATOM   2251  CA  LEU A 344     178.612 167.318 195.132  1.00 15.71           C
ATOM   2252  C   LEU A 344     179.548 167.546 196.305  1.00 15.71           C
ATOM   2253  O   LEU A 344     179.097 167.823 197.417  1.00 15.71           O
ATOM   2254  CB  LEU A 344     178.263 165.838 195.022  1.00 15.71           C
ATOM   2255  CG  LEU A 344     176.815 165.489 194.711  1.00 15.71           C
ATOM   2256  CD1 LEU A 344     176.682 164.005 194.434  1.00 15.71           C
ATOM   2257  CD2 LEU A 344     175.938 165.897 195.871  1.00 15.71           C
ATOM   2258  N   LEU A 345     180.855 167.434 196.080  1.00 18.58           N
ATOM   2259  CA  LEU A 345     181.807 167.692 197.152  1.00 18.58           C
ATOM   2260  C   LEU A 345     181.771 169.156 197.574  1.00 18.58           C
ATOM   2261  O   LEU A 345     181.693 169.467 198.767  1.00 18.58           O
ATOM   2262  CB  LEU A 345     183.211 167.291 196.709  1.00 18.58           C
ATOM   2263  CG  LEU A 345     183.567 165.814 196.838  1.00 18.58           C
ATOM   2264  CD1 LEU A 345     185.061 165.634 196.711  1.00 18.58           C
ATOM   2265  CD2 LEU A 345     183.078 165.270 198.159  1.00 18.58           C
ATOM   2266  N   MET A 346     181.812 170.074 196.605  1.00 23.64           N
ATOM   2267  CA  MET A 346     181.766 171.495 196.934  1.00 23.64           C
ATOM   2268  C   MET A 346     180.459 171.856 197.618  1.00 23.64           C
ATOM   2269  O   MET A 346     180.425 172.735 198.485  1.00 23.64           O
ATOM   2270  CB  MET A 346     181.947 172.346 195.680  1.00 23.64           C
ATOM   2271  CG  MET A 346     183.327 172.298 195.064  1.00 23.64           C
ATOM   2272  SD  MET A 346     183.487 173.472 193.705  1.00 23.64           S
ATOM   2273  CE  MET A 346     181.822 173.476 193.048  1.00 23.64           C
ATOM   2274  N   VAL A 347     179.367 171.208 197.222  1.00 17.77           N
ATOM   2275  CA  VAL A 347     178.077 171.459 197.855  1.00 17.77           C
ATOM   2276  C   VAL A 347     178.054 170.935 199.286  1.00 17.77           C
ATOM   2277  O   VAL A 347     177.664 171.647 200.217  1.00 17.77           O
ATOM   2278  CB  VAL A 347     176.950 170.839 197.017  1.00 17.77           C
ATOM   2279  CG1 VAL A 347     175.683 170.808 197.815  1.00 17.77           C
ATOM   2280  CG2 VAL A 347     176.754 171.642 195.751  1.00 17.77           C
ATOM   2281  N   ALA A 348     178.471 169.688 199.489  1.00 17.28           N
ATOM   2282  CA  ALA A 348     178.180 168.969 200.718  1.00 17.28           C
ATOM   2283  C   ALA A 348     179.347 168.921 201.691  1.00 17.28           C
ATOM   2284  O   ALA A 348     179.253 168.227 202.703  1.00 17.28           O
ATOM   2285  CB  ALA A 348     177.720 167.551 200.393  1.00 17.28           C
ATOM   2286  N   VAL A 349     180.446 169.613 201.418  1.00 22.15           N
ATOM   2287  CA  VAL A 349     181.456 169.784 202.461  1.00 22.15           C
ATOM   2288  C   VAL A 349     181.035 170.897 203.419  1.00 22.15           C
ATOM   2289  O   VAL A 349     181.147 170.712 204.639  1.00 22.15           O
ATOM   2290  CB  VAL A 349     182.851 170.029 201.865  1.00 22.15           C
ATOM   2291  CG1 VAL A 349     183.802 170.517 202.933  1.00 22.15           C
ATOM   2292  CG2 VAL A 349     183.386 168.744 201.273  1.00 22.15           C
ATOM   2293  N   PRO A 350     180.559 172.059 202.948  1.00 24.00           N
ATOM   2294  CA  PRO A 350     180.047 173.059 203.900  1.00 24.00           C
ATOM   2295  C   PRO A 350     178.894 172.573 204.763  1.00 24.00           C
ATOM   2296  O   PRO A 350     178.823 172.936 205.942  1.00 24.00           O
ATOM   2297  CB  PRO A 350     179.614 174.206 202.984  1.00 24.00           C
ATOM   2298  CG  PRO A 350     180.520 174.102 201.836  1.00 24.00           C
ATOM   2299  CD  PRO A 350     180.666 172.635 201.596  1.00 24.00           C
ATOM   2300  N   ILE A 351     177.980 171.772 204.215  1.00 20.22           N
ATOM   2301  CA  ILE A 351     176.849 171.307 205.011  1.00 20.22           C
ATOM   2302  C   ILE A 351     177.312 170.321 206.076  1.00 20.22           C
ATOM   2303  O   ILE A 351     176.920 170.421 207.243  1.00 20.22           O
ATOM   2304  CB  ILE A 351     175.766 170.696 204.107  1.00 20.22           C
ATOM   2305  CG1 ILE A 351     175.207 171.750 203.157  1.00 20.22           C
ATOM   2306  CG2 ILE A 351     174.648 170.145 204.939  1.00 20.22           C
ATOM   2307  CD1 ILE A 351     174.347 171.179 202.073  1.00 20.22           C
ATOM   2308  N   ILE A 352     178.154 169.357 205.697  1.00 21.93           N
ATOM   2309  CA  ILE A 352     178.698 168.405 206.664  1.00 21.93           C
ATOM   2310  C   ILE A 352     179.683 169.030 207.638  1.00 21.93           C
ATOM   2311  O   ILE A 352     179.605 168.751 208.840  1.00 21.93           O
ATOM   2312  CB  ILE A 352     179.364 167.219 205.940  1.00 21.93           C
ATOM   2313  CG1 ILE A 352     178.330 166.439 205.131  1.00 21.93           C
ATOM   2314  CG2 ILE A 352     180.087 166.320 206.914  1.00 21.93           C
ATOM   2315  CD1 ILE A 352     178.933 165.427 204.202  1.00 21.93           C
ATOM   2316  N   THR A 353     180.595 169.873 207.170  1.00 24.12           N
ATOM   2317  CA  THR A 353     181.566 170.500 208.060  1.00 24.12           C
ATOM   2318  C   THR A 353     181.136 171.912 208.437  1.00 24.12           C
ATOM   2319  O   THR A 353     180.221 172.101 209.238  1.00 24.12           O
ATOM   2320  CB  THR A 353     182.960 170.558 207.424  1.00 24.12           C
ATOM   2321  OG1 THR A 353     182.958 171.506 206.351  1.00 24.12           O
ATOM   2322  CG2 THR A 353     183.349 169.195 206.882  1.00 24.12           C
ATOM   2323  N   GLU A 371     169.224 176.230 222.228  1.00 73.40           N
ATOM   2324  CA  GLU A 371     169.260 177.138 221.087  1.00 73.40           C
ATOM   2325  C   GLU A 371     168.243 176.713 220.034  1.00 73.40           C
ATOM   2326  O   GLU A 371     167.111 177.198 220.020  1.00 73.40           O
ATOM   2327  CB  GLU A 371     170.663 177.181 220.481  1.00 73.40           C
ATOM   2328  CG  GLU A 371     170.833 178.203 219.371  1.00 73.40           C
ATOM   2329  CD  GLU A 371     172.283 178.399 218.986  1.00 73.40           C
ATOM   2330  OE1 GLU A 371     173.163 178.137 219.832  1.00 73.40           O
ATOM   2331  OE2 GLU A 371     172.542 178.814 217.838  1.00 73.40           O
ATOM   2332  N   LYS A 372     168.655 175.805 219.153  1.00 57.27           N
ATOM   2333  CA  LYS A 372     167.786 175.246 218.127  1.00 57.27           C
ATOM   2334  C   LYS A 372     167.814 173.732 218.237  1.00 57.27           C
ATOM   2335  O   LYS A 372     168.890 173.133 218.319  1.00 57.27           O
ATOM   2336  CB  LYS A 372     168.222 175.685 216.726  1.00 57.27           C
ATOM   2337  CG  LYS A 372     167.075 176.119 215.830  1.00 57.27           C
ATOM   2338  CD  LYS A 372     167.524 176.244 214.385  1.00 57.27           C
ATOM   2339  CE  LYS A 372     168.275 177.542 214.148  1.00 57.27           C
ATOM   2340  NZ  LYS A 372     168.449 177.814 212.696  1.00 57.27           N
ATOM   2341  N   LYS A 373     166.634 173.118 218.247  1.00 45.45           N
ATOM   2342  CA  LYS A 373     166.550 171.667 218.303  1.00 45.45           C
ATOM   2343  C   LYS A 373     167.210 171.061 217.074  1.00 45.45           C
ATOM   2344  O   LYS A 373     167.072 171.581 215.964  1.00 45.45           O
ATOM   2345  CB  LYS A 373     165.090 171.228 218.393  1.00 45.45           C
ATOM   2346  CG  LYS A 373     164.321 171.846 219.549  1.00 45.45           C
ATOM   2347  CD  LYS A 373     163.252 170.899 220.061  1.00 45.45           C
ATOM   2348  CE  LYS A 373     163.870 169.713 220.777  1.00 45.45           C
ATOM   2349  NZ  LYS A 373     164.793 170.142 221.864  1.00 45.45           N
ATOM   2350  N   GLU A 374     167.936 169.959 217.273  1.00 39.68           N
ATOM   2351  CA  GLU A 374     168.620 169.314 216.157  1.00 39.68           C
ATOM   2352  C   GLU A 374     167.649 168.855 215.080  1.00 39.68           C
ATOM   2353  O   GLU A 374     168.022 168.802 213.904  1.00 39.68           O
ATOM   2354  CB  GLU A 374     169.452 168.134 216.659  1.00 39.68           C
ATOM   2355  CG  GLU A 374     170.230 167.403 215.574  1.00 39.68           C
ATOM   2356  CD  GLU A 374     171.344 168.234 214.976  1.00 39.68           C
ATOM   2357  OE1 GLU A 374     171.890 167.826 213.930  1.00 39.68           O
ATOM   2358  OE2 GLU A 374     171.688 169.286 215.555  1.00 39.68           O
ATOM   2359  N   GLU A 375     166.408 168.543 215.448  1.00 42.33           N
ATOM   2360  CA  GLU A 375     165.393 168.237 214.451  1.00 42.33           C
ATOM   2361  C   GLU A 375     164.995 169.455 213.632  1.00 42.33           C
ATOM   2362  O   GLU A 375     164.257 169.306 212.653  1.00 42.33           O
ATOM   2363  CB  GLU A 375     164.158 167.645 215.124  1.00 42.33           C
ATOM   2364  CG  GLU A 375     163.474 168.588 216.095  1.00 42.33           C
ATOM   2365  CD  GLU A 375     162.807 167.858 217.239  1.00 42.33           C
ATOM   2366  OE1 GLU A 375     161.576 167.662 217.176  1.00 42.33           O
ATOM   2367  OE2 GLU A 375     163.511 167.485 218.201  1.00 42.33           O
ATOM   2368  N   GLU A 376     165.441 170.652 214.020  1.00 38.19           N
ATOM   2369  CA  GLU A 376     165.199 171.863 213.253  1.00 38.19           C
ATOM   2370  C   GLU A 376     166.433 172.367 212.520  1.00 38.19           C
ATOM   2371  O   GLU A 376     166.312 173.286 211.705  1.00 38.19           O
ATOM   2372  CB  GLU A 376     164.662 172.974 214.166  1.00 38.19           C
ATOM   2373  CG  GLU A 376     163.438 172.571 214.975  1.00 38.19           C
ATOM   2374  CD  GLU A 376     162.146 172.687 214.188  1.00 38.19           C
ATOM   2375  OE1 GLU A 376     161.153 172.036 214.573  1.00 38.19           O
ATOM   2376  OE2 GLU A 376     162.123 173.432 213.186  1.00 38.19           O
ATOM   2377  N   LEU A 377     167.612 171.810 212.798  1.00 32.37           N
ATOM   2378  CA  LEU A 377     168.794 172.038 211.976  1.00 32.37           C
ATOM   2379  C   LEU A 377     168.925 170.978 210.896  1.00 32.37           C
ATOM   2380  O   LEU A 377     169.419 171.257 209.799  1.00 32.37           O
ATOM   2381  CB  LEU A 377     170.058 172.045 212.837  1.00 32.37           C
ATOM   2382  CG  LEU A 377     170.214 173.138 213.888  1.00 32.37           C
ATOM   2383  CD1 LEU A 377     170.950 172.592 215.092  1.00 32.37           C
ATOM   2384  CD2 LEU A 377     170.949 174.325 213.307  1.00 32.37           C
ATOM   2385  N   VAL A 378     168.490 169.755 211.199  1.00 25.51           N
ATOM   2386  CA  VAL A 378     168.440 168.703 210.200  1.00 25.51           C
ATOM   2387  C   VAL A 378     167.472 169.067 209.085  1.00 25.51           C
ATOM   2388  O   VAL A 378     167.734 168.780 207.913  1.00 25.51           O
ATOM   2389  CB  VAL A 378     168.072 167.377 210.892  1.00 25.51           C
ATOM   2390  CG1 VAL A 378     167.642 166.372 209.902  1.00 25.51           C
ATOM   2391  CG2 VAL A 378     169.253 166.844 211.674  1.00 25.51           C
ATOM   2392  N   SER A 379     166.371 169.738 209.417  1.00 24.47           N
ATOM   2393  CA  SER A 379     165.448 170.251 208.416  1.00 24.47           C
ATOM   2394  C   SER A 379     166.004 171.435 207.640  1.00 24.47           C
ATOM   2395  O   SER A 379     165.548 171.690 206.522  1.00 24.47           O
ATOM   2396  CB  SER A 379     164.138 170.664 209.078  1.00 24.47           C
ATOM   2397  OG  SER A 379     163.656 169.628 209.909  1.00 24.47           O
ATOM   2398  N   GLU A 380     166.954 172.178 208.209  1.00 25.67           N
ATOM   2399  CA  GLU A 380     167.656 173.203 207.446  1.00 25.67           C
ATOM   2400  C   GLU A 380     168.634 172.587 206.461  1.00 25.67           C
ATOM   2401  O   GLU A 380     168.752 173.059 205.325  1.00 25.67           O
ATOM   2402  CB  GLU A 380     168.408 174.143 208.386  1.00 25.67           C
ATOM   2403  CG  GLU A 380     167.558 175.234 209.001  1.00 25.67           C
ATOM   2404  CD  GLU A 380     168.397 176.323 209.636  1.00 25.67           C
ATOM   2405  OE1 GLU A 380     167.830 177.364 210.027  1.00 25.67           O
ATOM   2406  OE2 GLU A 380     169.627 176.138 209.742  1.00 25.67           O
ATOM   2407  N   ARG A 381     169.349 171.547 206.886  1.00 19.86           N
ATOM   2408  CA  ARG A 381     170.235 170.833 205.978  1.00 19.86           C
ATOM   2409  C   ARG A 381     169.463 170.152 204.861  1.00 19.86           C
ATOM   2410  O   ARG A 381     169.946 170.109 203.728  1.00 19.86           O
ATOM   2411  CB  ARG A 381     171.064 169.801 206.733  1.00 19.86           C
ATOM   2412  CG  ARG A 381     172.169 170.389 207.567  1.00 19.86           C
ATOM   2413  CD  ARG A 381     172.889 169.313 208.336  1.00 19.86           C
ATOM   2414  NE  ARG A 381     173.137 169.721 209.711  1.00 19.86           N
ATOM   2415  CZ  ARG A 381     172.754 169.021 210.769  1.00 19.86           C
ATOM   2416  NH1 ARG A 381     172.118 167.875 210.606  1.00 19.86           N
ATOM   2417  NH2 ARG A 381     173.013 169.461 211.990  1.00 19.86           N
ATOM   2418  N   THR A 382     168.276 169.619 205.155  1.00 16.71           N
ATOM   2419  CA  THR A 382     167.439 169.066 204.095  1.00 16.71           C
ATOM   2420  C   THR A 382     167.124 170.113 203.041  1.00 16.71           C
ATOM   2421  O   THR A 382     167.232 169.845 201.842  1.00 16.71           O
ATOM   2422  CB  THR A 382     166.141 168.508 204.666  1.00 16.71           C
ATOM   2423  OG1 THR A 382     166.434 167.574 205.709  1.00 16.71           O
ATOM   2424  CG2 THR A 382     165.363 167.813 203.580  1.00 16.71           C
ATOM   2425  N   GLU A 383     166.749 171.319 203.467  1.00 16.00           N
ATOM   2426  CA  GLU A 383     166.433 172.382 202.520  1.00 16.00           C
ATOM   2427  C   GLU A 383     167.657 172.783 201.710  1.00 16.00           C
ATOM   2428  O   GLU A 383     167.594 172.898 200.481  1.00 16.00           O
ATOM   2429  CB  GLU A 383     165.873 173.587 203.270  1.00 16.00           C
ATOM   2430  CG  GLU A 383     165.264 174.644 202.385  1.00 16.00           C
ATOM   2431  CD  GLU A 383     165.198 175.993 203.063  1.00 16.00           C
ATOM   2432  OE1 GLU A 383     164.741 176.961 202.423  1.00 16.00           O
ATOM   2433  OE2 GLU A 383     165.608 176.088 204.236  1.00 16.00           O
ATOM   2434  N   ALA A 384     168.785 173.006 202.385  1.00 14.36           N
ATOM   2435  CA  ALA A 384     169.983 173.463 201.689  1.00 14.36           C
ATOM   2436  C   ALA A 384     170.458 172.430 200.678  1.00 14.36           C
ATOM   2437  O   ALA A 384     170.800 172.769 199.537  1.00 14.36           O
ATOM   2438  CB  ALA A 384     171.086 173.776 202.696  1.00 14.36           C
ATOM   2439  N   PHE A 385     170.468 171.156 201.068  1.00 11.73           N
ATOM   2440  CA  PHE A 385     170.911 170.119 200.150  1.00 11.73           C
ATOM   2441  C   PHE A 385     169.909 169.905 199.026  1.00 11.73           C
ATOM   2442  O   PHE A 385     170.306 169.659 197.888  1.00 11.73           O
ATOM   2443  CB  PHE A 385     171.160 168.814 200.896  1.00 11.73           C
ATOM   2444  CG  PHE A 385     171.798 167.757 200.050  1.00 11.73           C
ATOM   2445  CD1 PHE A 385     171.097 166.626 199.689  1.00 11.73           C
ATOM   2446  CD2 PHE A 385     173.096 167.903 199.603  1.00 11.73           C
ATOM   2447  CE1 PHE A 385     171.682 165.659 198.906  1.00 11.73           C
ATOM   2448  CE2 PHE A 385     173.683 166.938 198.820  1.00 11.73           C
ATOM   2449  CZ  PHE A 385     172.975 165.817 198.472  1.00 11.73           C
ATOM   2450  N   THR A 386     168.609 169.988 199.312  1.00 10.73           N
ATOM   2451  CA  THR A 386     167.625 169.806 198.257  1.00 10.73           C
ATOM   2452  C   THR A 386     167.660 170.936 197.244  1.00 10.73           C
ATOM   2453  O   THR A 386     167.333 170.714 196.077  1.00 10.73           O
ATOM   2454  CB  THR A 386     166.229 169.693 198.860  1.00 10.73           C
ATOM   2455  OG1 THR A 386     166.261 168.784 199.964  1.00 10.73           O
ATOM   2456  CG2 THR A 386     165.256 169.169 197.836  1.00 10.73           C
ATOM   2457  N   ILE A 387     168.040 172.140 197.663  1.00 11.08           N
ATOM   2458  CA  ILE A 387     168.213 173.237 196.719  1.00 11.08           C
ATOM   2459  C   ILE A 387     169.479 173.045 195.894  1.00 11.08           C
ATOM   2460  O   ILE A 387     169.463 173.134 194.658  1.00 11.08           O
ATOM   2461  CB  ILE A 387     168.235 174.574 197.476  1.00 11.08           C
ATOM   2462  CG1 ILE A 387     166.850 174.887 198.036  1.00 11.08           C
ATOM   2463  CG2 ILE A 387     168.726 175.678 196.577  1.00 11.08           C
ATOM   2464  CD1 ILE A 387     166.831 176.047 198.984  1.00 11.08           C
ATOM   2465  N   ALA A 388     170.596 172.761 196.566  1.00 12.63           N
ATOM   2466  CA  ALA A 388     171.871 172.656 195.875  1.00 12.63           C
ATOM   2467  C   ALA A 388     171.965 171.439 194.967  1.00 12.63           C
ATOM   2468  O   ALA A 388     172.596 171.525 193.911  1.00 12.63           O
ATOM   2469  CB  ALA A 388     172.998 172.639 196.894  1.00 12.63           C
ATOM   2470  N   ARG A 389     171.353 170.318 195.332  1.00 12.13           N
ATOM   2471  CA  ARG A 389     171.302 169.152 194.466  1.00 12.13           C
ATOM   2472  C   ARG A 389     170.457 169.407 193.227  1.00 12.13           C
ATOM   2473  O   ARG A 389     170.796 168.931 192.140  1.00 12.13           O
ATOM   2474  CB  ARG A 389     170.755 167.954 195.239  1.00 12.13           C
ATOM   2475  CG  ARG A 389     170.756 166.669 194.455  1.00 12.13           C
ATOM   2476  CD  ARG A 389     172.145 166.370 193.941  1.00 12.13           C
ATOM   2477  NE  ARG A 389     172.323 164.962 193.615  1.00 12.13           N
ATOM   2478  CZ  ARG A 389     172.999 164.525 192.560  1.00 12.13           C
ATOM   2479  NH1 ARG A 389     173.556 165.389 191.724  1.00 12.13           N
ATOM   2480  NH2 ARG A 389     173.114 163.225 192.340  1.00 12.13           N
ATOM   2481  N   ASN A 390     169.361 170.154 193.366  1.00 12.42           N
ATOM   2482  CA  ASN A 390     168.577 170.532 192.197  1.00 12.42           C
ATOM   2483  C   ASN A 390     169.384 171.424 191.265  1.00 12.42           C
ATOM   2484  O   ASN A 390     169.314 171.281 190.038  1.00 12.42           O
ATOM   2485  CB  ASN A 390     167.291 171.231 192.628  1.00 12.42           C
ATOM   2486  CG  ASN A 390     166.320 170.293 193.306  1.00 12.42           C
ATOM   2487  OD1 ASN A 390     166.565 169.094 193.403  1.00 12.42           O
ATOM   2488  ND2 ASN A 390     165.209 170.835 193.781  1.00 12.42           N
ATOM   2489  N   LEU A 391     170.164 172.348 191.827  1.00 11.98           N
ATOM   2490  CA  LEU A 391     171.017 173.171 190.972  1.00 11.98           C
ATOM   2491  C   LEU A 391     172.110 172.350 190.289  1.00 11.98           C
ATOM   2492  O   LEU A 391     172.413 172.591 189.116  1.00 11.98           O
ATOM   2493  CB  LEU A 391     171.621 174.319 191.776  1.00 11.98           C
ATOM   2494  CG  LEU A 391     170.600 175.338 192.283  1.00 11.98           C
ATOM   2495  CD1 LEU A 391     171.284 176.450 193.043  1.00 11.98           C
ATOM   2496  CD2 LEU A 391     169.786 175.896 191.139  1.00 11.98           C
ATOM   2497  N   LEU A 392     172.711 171.384 190.993  1.00 12.85           N
ATOM   2498  CA  LEU A 392     173.676 170.490 190.348  1.00 12.85           C
ATOM   2499  C   LEU A 392     173.041 169.689 189.223  1.00 12.85           C
ATOM   2500  O   LEU A 392     173.658 169.498 188.171  1.00 12.85           O
ATOM   2501  CB  LEU A 392     174.298 169.529 191.359  1.00 12.85           C
ATOM   2502  CG  LEU A 392     175.252 170.019 192.430  1.00 12.85           C
ATOM   2503  CD1 LEU A 392     175.555 168.879 193.360  1.00 12.85           C
ATOM   2504  CD2 LEU A 392     176.518 170.444 191.746  1.00 12.85           C
ATOM   2505  N   THR A 393     171.829 169.178 189.435  1.00 13.66           N
ATOM   2506  CA  THR A 393     171.157 168.435 188.377  1.00 13.66           C
ATOM   2507  C   THR A 393     170.888 169.323 187.171  1.00 13.66           C
ATOM   2508  O   THR A 393     171.089 168.905 186.023  1.00 13.66           O
ATOM   2509  CB  THR A 393     169.856 167.835 188.900  1.00 13.66           C
ATOM   2510  OG1 THR A 393     170.150 166.898 189.940  1.00 13.66           O
ATOM   2511  CG2 THR A 393     169.119 167.122 187.790  1.00 13.66           C
ATOM   2512  N   ALA A 394     170.445 170.559 187.410  1.00 13.73           N
ATOM   2513  CA  ALA A 394     170.206 171.485 186.308  1.00 13.73           C
ATOM   2514  C   ALA A 394     171.488 171.764 185.534  1.00 13.73           C
ATOM   2515  O   ALA A 394     171.496 171.751 184.298  1.00 13.73           O
ATOM   2516  CB  ALA A 394     169.605 172.784 186.839  1.00 13.73           C
ATOM   2517  N   ALA A 395     172.591 172.006 186.247  1.00 14.16           N
ATOM   2518  CA  ALA A 395     173.858 172.284 185.576  1.00 14.16           C
ATOM   2519  C   ALA A 395     174.350 171.079 184.784  1.00 14.16           C
ATOM   2520  O   ALA A 395     174.845 171.228 183.660  1.00 14.16           O
ATOM   2521  CB  ALA A 395     174.908 172.719 186.595  1.00 14.16           C
ATOM   2522  N   ALA A 396     174.232 169.877 185.350  1.00 15.87           N
ATOM   2523  CA  ALA A 396     174.684 168.682 184.647  1.00 15.87           C
ATOM   2524  C   ALA A 396     173.869 168.437 183.386  1.00 15.87           C
ATOM   2525  O   ALA A 396     174.427 168.101 182.334  1.00 15.87           O
ATOM   2526  CB  ALA A 396     174.615 167.470 185.570  1.00 15.87           C
ATOM   2527  N   ASP A 397     172.546 168.605 183.465  1.00 18.37           N
ATOM   2528  CA  ASP A 397     171.722 168.450 182.271  1.00 18.37           C
ATOM   2529  C   ASP A 397     172.056 169.508 181.228  1.00 18.37           C
ATOM   2530  O   ASP A 397     172.095 169.215 180.027  1.00 18.37           O
ATOM   2531  CB  ASP A 397     170.244 168.508 182.640  1.00 18.37           C
ATOM   2532  CG  ASP A 397     169.848 167.419 183.611  1.00 18.37           C
ATOM   2533  OD1 ASP A 397     170.653 166.488 183.819  1.00 18.37           O
ATOM   2534  OD2 ASP A 397     168.734 167.494 184.169  1.00 18.37           O
ATOM   2535  N   ALA A 398     172.307 170.743 181.663  1.00 17.58           N
ATOM   2536  CA  ALA A 398     172.664 171.791 180.715  1.00 17.58           C
ATOM   2537  C   ALA A 398     173.977 171.476 180.009  1.00 17.58           C
ATOM   2538  O   ALA A 398     174.111 171.712 178.803  1.00 17.58           O
ATOM   2539  CB  ALA A 398     172.739 173.135 181.430  1.00 17.58           C
ATOM   2540  N   ILE A 399     174.958 170.942 180.738  1.00 17.77           N
ATOM   2541  CA  ILE A 399     176.228 170.579 180.110  1.00 17.77           C
ATOM   2542  C   ILE A 399     176.039 169.415 179.143  1.00 17.77           C
ATOM   2543  O   ILE A 399     176.657 169.370 178.069  1.00 17.77           O
ATOM   2544  CB  ILE A 399     177.283 170.269 181.183  1.00 17.77           C
ATOM   2545  CG1 ILE A 399     177.710 171.557 181.880  1.00 17.77           C
ATOM   2546  CG2 ILE A 399     178.486 169.594 180.573  1.00 17.77           C
ATOM   2547  CD1 ILE A 399     178.799 171.365 182.888  1.00 17.77           C
ATOM   2548  N   GLU A 400     175.177 168.461 179.499  1.00 23.56           N
ATOM   2549  CA  GLU A 400     174.835 167.389 178.569  1.00 23.56           C
ATOM   2550  C   GLU A 400     174.269 167.942 177.266  1.00 23.56           C
ATOM   2551  O   GLU A 400     174.673 167.524 176.172  1.00 23.56           O
ATOM   2552  CB  GLU A 400     173.829 166.445 179.219  1.00 23.56           C
ATOM   2553  CG  GLU A 400     173.300 165.374 178.297  1.00 23.56           C
ATOM   2554  CD  GLU A 400     172.216 164.544 178.945  1.00 23.56           C
ATOM   2555  OE1 GLU A 400     171.828 164.860 180.089  1.00 23.56           O
ATOM   2556  OE2 GLU A 400     171.750 163.576 178.309  1.00 23.56           O
ATOM   2557  N   ARG A 401     173.333 168.886 177.364  1.00 24.19           N
ATOM   2558  CA  ARG A 401     172.733 169.451 176.158  1.00 24.19           C
ATOM   2559  C   ARG A 401     173.744 170.275 175.365  1.00 24.19           C
ATOM   2560  O   ARG A 401     173.696 170.305 174.130  1.00 24.19           O
ATOM   2561  CB  ARG A 401     171.515 170.293 176.525  1.00 24.19           C
ATOM   2562  CG  ARG A 401     170.538 169.580 177.434  1.00 24.19           C
ATOM   2563  CD  ARG A 401     169.101 169.890 177.084  1.00 24.19           C
ATOM   2564  NE  ARG A 401     168.179 169.271 178.031  1.00 24.19           N
ATOM   2565  CZ  ARG A 401     167.611 169.911 179.047  1.00 24.19           C
ATOM   2566  NH1 ARG A 401     167.869 171.196 179.251  1.00 24.19           N
ATOM   2567  NH2 ARG A 401     166.785 169.269 179.859  1.00 24.19           N
ATOM   2568  N   ILE A 402     174.668 170.948 176.054  1.00 22.73           N
ATOM   2569  CA  ILE A 402     175.725 171.678 175.358  1.00 22.73           C
ATOM   2570  C   ILE A 402     176.575 170.723 174.532  1.00 22.73           C
ATOM   2571  O   ILE A 402     176.916 171.010 173.377  1.00 22.73           O
ATOM   2572  CB  ILE A 402     176.584 172.468 176.361  1.00 22.73           C
ATOM   2573  CG1 ILE A 402     175.858 173.729 176.820  1.00 22.73           C
ATOM   2574  CG2 ILE A 402     177.919 172.836 175.746  1.00 22.73           C
ATOM   2575  CD1 ILE A 402     176.719 174.640 177.658  1.00 22.73           C
ATOM   2576  N   MET A 403     176.943 169.578 175.112  1.00 26.31           N
ATOM   2577  CA  MET A 403     177.708 168.592 174.350  1.00 26.31           C
ATOM   2578  C   MET A 403     176.906 168.068 173.163  1.00 26.31           C
ATOM   2579  O   MET A 403     177.442 167.915 172.056  1.00 26.31           O
ATOM   2580  CB  MET A 403     178.139 167.439 175.255  1.00 26.31           C
ATOM   2581  CG  MET A 403     179.111 167.837 176.349  1.00 26.31           C
ATOM   2582  SD  MET A 403     180.110 169.268 175.910  1.00 26.31           S
ATOM   2583  CE  MET A 403     181.388 168.497 174.925  1.00 26.31           C
ATOM   2584  N   SER A 404     175.615 167.805 173.367  1.00 28.29           N
ATOM   2585  CA  SER A 404     174.788 167.326 172.262  1.00 28.29           C
ATOM   2586  C   SER A 404     174.716 168.349 171.131  1.00 28.29           C
ATOM   2587  O   SER A 404     174.667 167.980 169.953  1.00 28.29           O
ATOM   2588  CB  SER A 404     173.388 166.978 172.762  1.00 28.29           C
ATOM   2589  OG  SER A 404     173.377 165.710 173.391  1.00 28.29           O
ATOM   2590  N   SER A 405     174.703 169.640 171.467  1.00 30.93           N
ATOM   2591  CA  SER A 405     174.622 170.671 170.433  1.00 30.93           C
ATOM   2592  C   SER A 405     175.963 170.870 169.730  1.00 30.93           C
ATOM   2593  O   SER A 405     176.007 171.173 168.528  1.00 30.93           O
ATOM   2594  CB  SER A 405     174.132 171.980 171.044  1.00 30.93           C
ATOM   2595  OG  SER A 405     172.816 171.837 171.549  1.00 30.93           O
ATOM   2596  N   TYR A 406     177.068 170.734 170.464  1.00 34.33           N
ATOM   2597  CA  TYR A 406     178.363 170.665 169.798  1.00 34.33           C
ATOM   2598  C   TYR A 406     178.488 169.437 168.910  1.00 34.33           C
ATOM   2599  O   TYR A 406     179.347 169.418 168.023  1.00 34.33           O
ATOM   2600  CB  TYR A 406     179.501 170.692 170.816  1.00 34.33           C
ATOM   2601  CG  TYR A 406     179.865 172.083 171.271  1.00 34.33           C
ATOM   2602  CD1 TYR A 406     179.422 173.197 170.574  1.00 34.33           C
ATOM   2603  CD2 TYR A 406     180.670 172.284 172.383  1.00 34.33           C
ATOM   2604  CE1 TYR A 406     179.760 174.474 170.978  1.00 34.33           C
ATOM   2605  CE2 TYR A 406     181.012 173.558 172.796  1.00 34.33           C
ATOM   2606  CZ  TYR A 406     180.555 174.648 172.090  1.00 34.33           C
ATOM   2607  OH  TYR A 406     180.893 175.918 172.498  1.00 34.33           O
ATOM   2608  N   LYS A 407     177.664 168.417 169.130  1.00 35.57           N
ATOM   2609  CA  LYS A 407     177.589 167.300 168.197  1.00 35.57           C
ATOM   2610  C   LYS A 407     176.714 167.601 166.978  1.00 35.57           C
ATOM   2611  O   LYS A 407     176.746 166.840 166.006  1.00 35.57           O
ATOM   2612  CB  LYS A 407     177.091 166.044 168.924  1.00 35.57           C
ATOM   2613  CG  LYS A 407     177.133 164.781 168.081  1.00 35.57           C
ATOM   2614  CD  LYS A 407     178.547 164.529 167.575  1.00 35.57           C
ATOM   2615  CE  LYS A 407     178.611 163.312 166.671  1.00 35.57           C
ATOM   2616  NZ  LYS A 407     179.950 163.177 166.043  1.00 35.57           N
ATOM   2617  N   GLU A 408     175.962 168.706 166.981  1.00 38.19           N
ATOM   2618  CA  GLU A 408     175.194 169.121 165.812  1.00 38.19           C
ATOM   2619  C   GLU A 408     175.793 170.310 165.079  1.00 38.19           C
ATOM   2620  O   GLU A 408     175.313 170.649 163.992  1.00 38.19           O
ATOM   2621  CB  GLU A 408     173.748 169.466 166.201  1.00 38.19           C
ATOM   2622  CG  GLU A 408     172.758 168.336 165.995  1.00 38.19           C
ATOM   2623  CD  GLU A 408     171.343 168.734 166.360  1.00 38.19           C
ATOM   2624  OE1 GLU A 408     171.171 169.784 167.013  1.00 38.19           O
ATOM   2625  OE2 GLU A 408     170.402 168.000 165.995  1.00 38.19           O
ATOM   2626  N   VAL A 409     176.801 170.967 165.649  1.00 37.34           N
ATOM   2627  CA  VAL A 409     177.510 172.010 164.906  1.00 37.34           C
ATOM   2628  C   VAL A 409     178.118 171.436 163.627  1.00 37.34           C
ATOM   2629  O   VAL A 409     178.027 172.037 162.544  1.00 37.34           O
ATOM   2630  CB  VAL A 409     178.582 172.664 165.795  1.00 37.34           C
ATOM   2631  CG1 VAL A 409     179.641 173.335 164.944  1.00 37.34           C
ATOM   2632  CG2 VAL A 409     177.948 173.666 166.736  1.00 37.34           C
ATOM   2633  N   THR A 410     178.745 170.262 163.730  1.00 43.02           N
ATOM   2634  CA  THR A 410     179.320 169.622 162.551  1.00 43.02           C
ATOM   2635  C   THR A 410     178.244 169.312 161.516  1.00 43.02           C
ATOM   2636  O   THR A 410     178.488 169.396 160.308  1.00 43.02           O
ATOM   2637  CB  THR A 410     180.064 168.350 162.960  1.00 43.02           C
ATOM   2638  OG1 THR A 410     181.137 168.690 163.846  1.00 43.02           O
ATOM   2639  CG2 THR A 410     180.641 167.646 161.745  1.00 43.02           C
ATOM   2640  N   GLU A 411     177.043 168.954 161.970  1.00 38.97           N
ATOM   2641  CA  GLU A 411     175.942 168.723 161.042  1.00 38.97           C
ATOM   2642  C   GLU A 411     175.517 170.027 160.369  1.00 38.97           C
ATOM   2643  O   GLU A 411     175.217 170.048 159.170  1.00 38.97           O
ATOM   2644  CB  GLU A 411     174.781 168.063 161.793  1.00 38.97           C
ATOM   2645  CG  GLU A 411     173.653 167.495 160.941  1.00 38.97           C
ATOM   2646  CD  GLU A 411     172.900 168.542 160.167  1.00 38.97           C
ATOM   2647  OE1 GLU A 411     172.481 169.545 160.780  1.00 38.97           O
ATOM   2648  OE2 GLU A 411     172.745 168.370 158.941  1.00 38.97           O
ATOM   2649  N   LEU A 412     175.485 171.125 161.130  1.00 34.98           N
ATOM   2650  CA  LEU A 412     175.232 172.444 160.549  1.00 34.98           C
ATOM   2651  C   LEU A 412     176.257 172.805 159.486  1.00 34.98           C
ATOM   2652  O   LEU A 412     175.967 173.610 158.591  1.00 34.98           O
ATOM   2653  CB  LEU A 412     175.237 173.516 161.640  1.00 34.98           C
ATOM   2654  CG  LEU A 412     174.975 174.958 161.192  1.00 34.98           C
ATOM   2655  CD1 LEU A 412     173.593 175.118 160.597  1.00 34.98           C
ATOM   2656  CD2 LEU A 412     175.198 175.935 162.334  1.00 34.98           C
ATOM   2657  N   ALA A 413     177.469 172.266 159.603  1.00 37.01           N
ATOM   2658  CA  ALA A 413     178.502 172.581 158.619  1.00 37.01           C
ATOM   2659  C   ALA A 413     178.070 172.221 157.202  1.00 37.01           C
ATOM   2660  O   ALA A 413     178.361 172.966 156.258  1.00 37.01           O
ATOM   2661  CB  ALA A 413     179.805 171.873 158.972  1.00 37.01           C
ATOM   2662  N   GLY A 414     177.371 171.102 157.031  1.00 32.68           N
ATOM   2663  CA  GLY A 414     176.891 170.709 155.721  1.00 32.68           C
ATOM   2664  C   GLY A 414     175.903 171.687 155.122  1.00 32.68           C
ATOM   2665  O   GLY A 414     176.029 172.070 153.953  1.00 32.68           O
ATOM   2666  N   TYR A 415     174.918 172.107 155.918  1.00 31.92           N
ATOM   2667  CA  TYR A 415     173.935 173.077 155.447  1.00 31.92           C
ATOM   2668  C   TYR A 415     174.598 174.400 155.097  1.00 31.92           C
ATOM   2669  O   TYR A 415     174.267 175.031 154.087  1.00 31.92           O
ATOM   2670  CB  TYR A 415     172.854 173.292 156.503  1.00 31.92           C
ATOM   2671  CG  TYR A 415     172.059 172.062 156.853  1.00 31.92           C
ATOM   2672  CD1 TYR A 415     171.737 171.124 155.888  1.00 31.92           C
ATOM   2673  CD2 TYR A 415     171.603 171.855 158.142  1.00 31.92           C
ATOM   2674  CE1 TYR A 415     171.000 170.004 156.204  1.00 31.92           C
ATOM   2675  CE2 TYR A 415     170.863 170.743 158.466  1.00 31.92           C
ATOM   2676  CZ  TYR A 415     170.564 169.819 157.494  1.00 31.92           C
ATOM   2677  OH  TYR A 415     169.827 168.703 157.814  1.00 31.92           O
ATOM   2678  N   THR A 416     175.535 174.844 155.937  1.00 30.69           N
ATOM   2679  CA  THR A 416     176.241 176.087 155.661  1.00 30.69           C
ATOM   2680  C   THR A 416     177.009 175.995 154.350  1.00 30.69           C
ATOM   2681  O   THR A 416     176.977 176.919 153.528  1.00 30.69           O
ATOM   2682  CB  THR A 416     177.189 176.423 156.812  1.00 30.69           C
ATOM   2683  OG1 THR A 416     176.438 176.558 158.023  1.00 30.69           O
ATOM   2684  CG2 THR A 416     177.920 177.722 156.531  1.00 30.69           C
ATOM   2685  N   ALA A 417     177.688 174.867 154.130  1.00 30.67           N
ATOM   2686  CA  ALA A 417     178.443 174.684 152.896  1.00 30.67           C
ATOM   2687  C   ALA A 417     177.529 174.706 151.679  1.00 30.67           C
ATOM   2688  O   ALA A 417     177.833 175.354 150.671  1.00 30.67           O
ATOM   2689  CB  ALA A 417     179.228 173.374 152.954  1.00 30.67           C
ATOM   2690  N   ARG A 418     176.395 174.005 151.756  1.00 32.18           N
ATOM   2691  CA  ARG A 418     175.487 173.947 150.613  1.00 32.18           C
ATOM   2692  C   ARG A 418     174.894 175.315 150.295  1.00 32.18           C
ATOM   2693  O   ARG A 418     174.827 175.722 149.129  1.00 32.18           O
ATOM   2694  CB  ARG A 418     174.378 172.928 150.871  1.00 32.18           C
ATOM   2695  CG  ARG A 418     174.876 171.513 151.060  1.00 32.18           C
ATOM   2696  CD  ARG A 418     173.805 170.505 150.696  1.00 32.18           C
ATOM   2697  NE  ARG A 418     172.609 170.649 151.518  1.00 32.18           N
ATOM   2698  CZ  ARG A 418     172.091 169.675 152.258  1.00 32.18           C
ATOM   2699  NH1 ARG A 418     172.667 168.481 152.283  1.00 32.18           N
ATOM   2700  NH2 ARG A 418     170.997 169.893 152.974  1.00 32.18           N
ATOM   2701  N   VAL A 419     174.455 176.047 151.319  1.00 27.12           N
ATOM   2702  CA  VAL A 419     173.847 177.350 151.070  1.00 27.12           C
ATOM   2703  C   VAL A 419     174.889 178.329 150.545  1.00 27.12           C
ATOM   2704  O   VAL A 419     174.607 179.151 149.663  1.00 27.12           O
ATOM   2705  CB  VAL A 419     173.155 177.874 152.339  1.00 27.12           C
ATOM   2706  CG1 VAL A 419     172.605 179.259 152.104  1.00 27.12           C
ATOM   2707  CG2 VAL A 419     172.035 176.942 152.730  1.00 27.12           C
ATOM   2708  N   HIS A 420     176.116 178.249 151.062  1.00 32.02           N
ATOM   2709  CA  HIS A 420     177.158 179.137 150.567  1.00 32.02           C
ATOM   2710  C   HIS A 420     177.504 178.827 149.119  1.00 32.02           C
ATOM   2711  O   HIS A 420     177.714 179.743 148.320  1.00 32.02           O
ATOM   2712  CB  HIS A 420     178.404 179.057 151.441  1.00 32.02           C
ATOM   2713  CG  HIS A 420     179.433 180.085 151.095  1.00 32.02           C
ATOM   2714  ND1 HIS A 420     179.226 181.434 151.279  1.00 32.02           N
ATOM   2715  CD2 HIS A 420     180.669 179.965 150.556  1.00 32.02           C
ATOM   2716  CE1 HIS A 420     180.294 182.100 150.880  1.00 32.02           C
ATOM   2717  NE2 HIS A 420     181.185 181.232 150.437  1.00 32.02           N
ATOM   2718  N   GLU A 421     177.573 177.543 148.753  1.00 35.00           N
ATOM   2719  CA  GLU A 421     177.888 177.227 147.362  1.00 35.00           C
ATOM   2720  C   GLU A 421     176.751 177.649 146.444  1.00 35.00           C
ATOM   2721  O   GLU A 421     176.992 178.084 145.315  1.00 35.00           O
ATOM   2722  CB  GLU A 421     178.202 175.740 147.176  1.00 35.00           C
ATOM   2723  CG  GLU A 421     177.021 174.797 147.270  1.00 35.00           C
ATOM   2724  CD  GLU A 421     177.417 173.343 147.101  1.00 35.00           C
ATOM   2725  OE1 GLU A 421     178.625 173.068 146.947  1.00 35.00           O
ATOM   2726  OE2 GLU A 421     176.520 172.474 147.111  1.00 35.00           O
ATOM   2727  N   MET A 422     175.504 177.550 146.915  1.00 30.25           N
ATOM   2728  CA  MET A 422     174.380 178.030 146.115  1.00 30.25           C
ATOM   2729  C   MET A 422     174.469 179.531 145.873  1.00 30.25           C
ATOM   2730  O   MET A 422     174.371 179.992 144.729  1.00 30.25           O
ATOM   2731  CB  MET A 422     173.064 177.677 146.800  1.00 30.25           C
ATOM   2732  CG  MET A 422     171.845 178.266 146.136  1.00 30.25           C
ATOM   2733  SD  MET A 422     170.351 177.940 147.077  1.00 30.25           S
ATOM   2734  CE  MET A 422     170.150 179.492 147.930  1.00 30.25           C
ATOM   2735  N   PHE A 423     174.663 180.311 146.932  1.00 26.46           N
ATOM   2736  CA  PHE A 423     174.774 181.754 146.775  1.00 26.46           C
ATOM   2737  C   PHE A 423     176.045 182.181 146.058  1.00 26.46           C
ATOM   2738  O   PHE A 423     176.094 183.297 145.530  1.00 26.46           O
ATOM   2739  CB  PHE A 423     174.711 182.447 148.136  1.00 26.46           C
ATOM   2740  CG  PHE A 423     173.317 182.694 148.622  1.00 26.46           C
ATOM   2741  CD1 PHE A 423     172.628 183.821 148.229  1.00 26.46           C
ATOM   2742  CD2 PHE A 423     172.700 181.804 149.475  1.00 26.46           C
ATOM   2743  CE1 PHE A 423     171.354 184.051 148.675  1.00 26.46           C
ATOM   2744  CE2 PHE A 423     171.426 182.033 149.922  1.00 26.46           C
ATOM   2745  CZ  PHE A 423     170.753 183.156 149.521  1.00 26.46           C
ATOM   2746  N   GLN A 424     177.071 181.331 146.034  1.00 32.25           N
ATOM   2747  CA  GLN A 424     178.288 181.641 145.296  1.00 32.25           C
ATOM   2748  C   GLN A 424     178.145 181.323 143.818  1.00 32.25           C
ATOM   2749  O   GLN A 424     178.702 182.034 142.979  1.00 32.25           O
ATOM   2750  CB  GLN A 424     179.467 180.869 145.882  1.00 32.25           C
ATOM   2751  CG  GLN A 424     180.821 181.430 145.515  1.00 32.25           C
ATOM   2752  CD  GLN A 424     181.878 180.353 145.413  1.00 32.25           C
ATOM   2753  OE1 GLN A 424     181.703 179.245 145.920  1.00 32.25           O
ATOM   2754  NE2 GLN A 424     182.983 180.669 144.749  1.00 32.25           N
ATOM   2755  N   VAL A 425     177.416 180.260 143.486  1.00 30.94           N
ATOM   2756  CA  VAL A 425     177.088 179.989 142.094  1.00 30.94           C
ATOM   2757  C   VAL A 425     176.191 181.084 141.538  1.00 30.94           C
ATOM   2758  O   VAL A 425     176.393 181.555 140.415  1.00 30.94           O
ATOM   2759  CB  VAL A 425     176.445 178.600 141.970  1.00 30.94           C
ATOM   2760  CG1 VAL A 425     175.741 178.453 140.643  1.00 30.94           C
ATOM   2761  CG2 VAL A 425     177.505 177.539 142.131  1.00 30.94           C
ATOM   2762  N   PHE A 426     175.203 181.527 142.321  1.00 27.60           N
ATOM   2763  CA  PHE A 426     174.311 182.582 141.849  1.00 27.60           C
ATOM   2764  C   PHE A 426     175.055 183.862 141.501  1.00 27.60           C
ATOM   2765  O   PHE A 426     174.527 184.683 140.749  1.00 27.60           O
ATOM   2766  CB  PHE A 426     173.246 182.898 142.896  1.00 27.60           C
ATOM   2767  CG  PHE A 426     172.148 181.888 142.971  1.00 27.60           C
ATOM   2768  CD1 PHE A 426     172.098 180.833 142.088  1.00 27.60           C
ATOM   2769  CD2 PHE A 426     171.157 182.004 143.922  1.00 27.60           C
ATOM   2770  CE1 PHE A 426     171.087 179.910 142.159  1.00 27.60           C
ATOM   2771  CE2 PHE A 426     170.145 181.084 143.995  1.00 27.60           C
ATOM   2772  CZ  PHE A 426     170.110 180.036 143.112  1.00 27.60           C
ATOM   2773  N   GLU A 427     176.258 184.057 142.034  1.00 35.82           N
ATOM   2774  CA  GLU A 427     177.034 185.260 141.768  1.00 35.82           C
ATOM   2775  C   GLU A 427     178.166 185.039 140.779  1.00 35.82           C
ATOM   2776  O   GLU A 427     178.544 185.976 140.071  1.00 35.82           O
ATOM   2777  CB  GLU A 427     177.607 185.817 143.074  1.00 35.82           C
ATOM   2778  CG  GLU A 427     176.546 186.213 144.085  1.00 35.82           C
ATOM   2779  CD  GLU A 427     177.124 186.529 145.448  1.00 35.82           C
ATOM   2780  OE1 GLU A 427     178.317 186.241 145.674  1.00 35.82           O
ATOM   2781  OE2 GLU A 427     176.383 187.069 146.296  1.00 35.82           O
ATOM   2782  N   ASP A 428     178.729 183.831 140.722  1.00 40.29           N
ATOM   2783  CA  ASP A 428     179.698 183.520 139.679  1.00 40.29           C
ATOM   2784  C   ASP A 428     179.026 183.446 138.317  1.00 40.29           C
ATOM   2785  O   ASP A 428     179.579 183.916 137.318  1.00 40.29           O
ATOM   2786  CB  ASP A 428     180.408 182.202 139.988  1.00 40.29           C
ATOM   2787  CG  ASP A 428     181.266 182.277 141.234  1.00 40.29           C
ATOM   2788  OD1 ASP A 428     181.362 183.368 141.831  1.00 40.29           O
ATOM   2789  OD2 ASP A 428     181.846 181.240 141.615  1.00 40.29           O
ATOM   2790  N   VAL A 429     177.832 182.856 138.262  1.00 36.34           N
ATOM   2791  CA  VAL A 429     177.123 182.682 136.999  1.00 36.34           C
ATOM   2792  C   VAL A 429     176.777 184.030 136.379  1.00 36.34           C
ATOM   2793  O   VAL A 429     176.971 184.246 135.178  1.00 36.34           O
ATOM   2794  CB  VAL A 429     175.873 181.819 137.219  1.00 36.34           C
ATOM   2795  CG1 VAL A 429     175.034 181.859 136.024  1.00 36.34           C
ATOM   2796  CG2 VAL A 429     176.278 180.392 137.488  1.00 36.34           C
ATOM   2797  N   GLN A 430     176.267 184.960 137.186  1.00 32.45           N
ATOM   2798  CA  GLN A 430     175.946 186.287 136.673  1.00 32.45           C
ATOM   2799  C   GLN A 430     177.174 187.008 136.141  1.00 32.45           C
ATOM   2800  O   GLN A 430     177.035 187.961 135.368  1.00 32.45           O
ATOM   2801  CB  GLN A 430     175.278 187.125 137.761  1.00 32.45           C
ATOM   2802  CG  GLN A 430     173.964 186.550 138.247  1.00 32.45           C
ATOM   2803  CD  GLN A 430     173.392 187.308 139.423  1.00 32.45           C
ATOM   2804  OE1 GLN A 430     173.673 188.490 139.610  1.00 32.45           O
ATOM   2805  NE2 GLN A 430     172.583 186.631 140.224  1.00 32.45           N
ATOM   2806  N   ARG A 431     178.368 186.581 136.539  1.00 43.19           N
ATOM   2807  CA  ARG A 431     179.614 187.079 135.977  1.00 43.19           C
ATOM   2808  C   ARG A 431     180.054 186.285 134.758  1.00 43.19           C
ATOM   2809  O   ARG A 431     181.149 186.526 134.240  1.00 43.19           O
ATOM   2810  CB  ARG A 431     180.722 187.050 137.033  1.00 43.19           C
ATOM   2811  CG  ARG A 431     180.941 188.368 137.747  1.00 43.19           C
ATOM   2812  CD  ARG A 431     182.078 188.260 138.746  1.00 43.19           C
ATOM   2813  NE  ARG A 431     181.599 187.960 140.091  1.00 43.19           N
ATOM   2814  CZ  ARG A 431     181.460 188.866 141.053  1.00 43.19           C
ATOM   2815  NH1 ARG A 431     181.765 190.135 140.822  1.00 43.19           N
ATOM   2816  NH2 ARG A 431     181.018 188.502 142.249  1.00 43.19           N
ATOM   2817  N   CYS A 432     179.231 185.337 134.307  1.00 47.62           N
ATOM   2818  CA  CYS A 432     179.529 184.481 133.159  1.00 47.62           C
ATOM   2819  C   CYS A 432     180.777 183.636 133.387  1.00 47.62           C
ATOM   2820  O   CYS A 432     181.476 183.272 132.438  1.00 47.62           O
ATOM   2821  CB  CYS A 432     179.655 185.296 131.868  1.00 47.62           C
ATOM   2822  SG  CYS A 432     178.072 185.672 131.079  1.00 47.62           S
ATOM   2823  N   HIS A 433     181.069 183.321 134.643  1.00 51.42           N
ATOM   2824  CA  HIS A 433     182.144 182.390 134.979  1.00 51.42           C
ATOM   2825  C   HIS A 433     181.571 181.004 135.272  1.00 51.42           C
ATOM   2826  O   HIS A 433     181.661 180.483 136.381  1.00 51.42           O
ATOM   2827  CB  HIS A 433     182.952 182.920 136.159  1.00 51.42           C
ATOM   2828  CG  HIS A 433     184.407 182.576 136.095  1.00 51.42           C
ATOM   2829  ND1 HIS A 433     184.970 181.580 136.864  1.00 51.42           N
ATOM   2830  CD2 HIS A 433     185.416 183.095 135.356  1.00 51.42           C
ATOM   2831  CE1 HIS A 433     186.262 181.500 136.601  1.00 51.42           C
ATOM   2832  NE2 HIS A 433     186.558 182.409 135.689  1.00 51.42           N
ATOM   2833  N   PHE A 434     180.975 180.405 134.244  1.00 46.97           N
ATOM   2834  CA  PHE A 434     180.308 179.112 134.382  1.00 46.97           C
ATOM   2835  C   PHE A 434     181.351 178.015 134.539  1.00 46.97           C
ATOM   2836  O   PHE A 434     182.004 177.618 133.572  1.00 46.97           O
ATOM   2837  CB  PHE A 434     179.417 178.830 133.178  1.00 46.97           C
ATOM   2838  CG  PHE A 434     178.699 180.034 132.650  1.00 46.97           C
ATOM   2839  CD1 PHE A 434     177.525 180.463 133.231  1.00 46.97           C
ATOM   2840  CD2 PHE A 434     179.189 180.724 131.556  1.00 46.97           C
ATOM   2841  CE1 PHE A 434     176.862 181.563 132.742  1.00 46.97           C
ATOM   2842  CE2 PHE A 434     178.528 181.826 131.064  1.00 46.97           C
ATOM   2843  CZ  PHE A 434     177.363 182.245 131.657  1.00 46.97           C
ATOM   2844  N   LYS A 435     181.511 177.515 135.760  1.00 57.09           N
ATOM   2845  CA  LYS A 435     182.336 176.342 135.993  1.00 57.09           C
ATOM   2846  C   LYS A 435     181.475 175.084 135.902  1.00 57.09           C
ATOM   2847  O   LYS A 435     180.260 175.143 135.696  1.00 57.09           O
ATOM   2848  CB  LYS A 435     183.037 176.443 137.345  1.00 57.09           C
ATOM   2849  CG  LYS A 435     183.955 177.647 137.478  1.00 57.09           C
ATOM   2850  CD  LYS A 435     184.619 177.689 138.844  1.00 57.09           C
ATOM   2851  CE  LYS A 435     185.091 179.095 139.184  1.00 57.09           C
ATOM   2852  NZ  LYS A 435     185.317 179.271 140.645  1.00 57.09           N
ATOM   2853  N   ARG A 436     182.111 173.922 136.059  1.00 68.44           N
ATOM   2854  CA  ARG A 436     181.391 172.659 135.983  1.00 68.44           C
ATOM   2855  C   ARG A 436     182.248 171.578 136.614  1.00 68.44           C
ATOM   2856  O   ARG A 436     183.444 171.497 136.300  1.00 68.44           O
ATOM   2857  CB  ARG A 436     181.056 172.295 134.532  1.00 68.44           C
ATOM   2858  CG  ARG A 436     180.108 171.118 134.384  1.00 68.44           C
ATOM   2859  CD  ARG A 436     179.677 170.931 132.940  1.00 68.44           C
ATOM   2860  NE  ARG A 436     178.868 172.047 132.460  1.00 68.44           N
ATOM   2861  CZ  ARG A 436     178.028 171.972 131.433  1.00 68.44           C
ATOM   2862  NH1 ARG A 436     177.882 170.832 130.774  1.00 68.44           N
ATOM   2863  NH2 ARG A 436     177.333 173.038 131.063  1.00 68.44           N
ATOM   2864  N   PRO A 437     181.689 170.737 137.497  1.00 71.32           N
ATOM   2865  CA  PRO A 437     182.446 169.675 138.170  1.00 71.32           C
ATOM   2866  C   PRO A 437     182.966 168.616 137.203  1.00 71.32           C
ATOM   2867  O   PRO A 437     184.148 168.652 136.860  1.00 71.32           O
ATOM   2868  CB  PRO A 437     181.418 169.074 139.133  1.00 71.32           C
ATOM   2869  CG  PRO A 437     180.100 169.390 138.514  1.00 71.32           C
ATOM   2870  CD  PRO A 437     180.278 170.749 137.914  1.00 71.32           C
ATOM   2871  N   LEU A 461     185.918 178.620 128.705  1.00 80.20           N
ATOM   2872  CA  LEU A 461     185.936 179.437 127.497  1.00 80.20           C
ATOM   2873  C   LEU A 461     185.964 180.921 127.841  1.00 80.20           C
ATOM   2874  O   LEU A 461     185.539 181.324 128.923  1.00 80.20           O
ATOM   2875  CB  LEU A 461     184.724 179.122 126.620  1.00 80.20           C
ATOM   2876  CG  LEU A 461     184.818 177.857 125.766  1.00 80.20           C
ATOM   2877  CD1 LEU A 461     183.436 177.401 125.330  1.00 80.20           C
ATOM   2878  CD2 LEU A 461     185.716 178.092 124.563  1.00 80.20           C
ATOM   2879  N   LYS A 462     186.467 181.732 126.914  1.00 78.34           N
ATOM   2880  CA  LYS A 462     186.561 183.176 127.088  1.00 78.34           C
ATOM   2881  C   LYS A 462     185.619 183.852 126.102  1.00 78.34           C
ATOM   2882  O   LYS A 462     185.715 183.625 124.892  1.00 78.34           O
ATOM   2883  CB  LYS A 462     187.996 183.660 126.881  1.00 78.34           C
ATOM   2884  CG  LYS A 462     189.007 183.025 127.820  1.00 78.34           C
ATOM   2885  CD  LYS A 462     189.304 183.927 129.005  1.00 78.34           C
ATOM   2886  CE  LYS A 462     190.457 183.383 129.834  1.00 78.34           C
ATOM   2887  NZ  LYS A 462     190.781 184.263 130.991  1.00 78.34           N
ATOM   2888  N   ILE A 463     184.720 184.687 126.619  1.00 73.06           N
ATOM   2889  CA  ILE A 463     183.732 185.380 125.794  1.00 73.06           C
ATOM   2890  C   ILE A 463     184.441 186.564 125.142  1.00 73.06           C
ATOM   2891  O   ILE A 463     184.573 187.633 125.740  1.00 73.06           O
ATOM   2892  CB  ILE A 463     182.514 185.827 126.605  1.00 73.06           C
ATOM   2893  CG1 ILE A 463     181.774 184.623 127.191  1.00 73.06           C
ATOM   2894  CG2 ILE A 463     181.567 186.642 125.740  1.00 73.06           C
ATOM   2895  CD1 ILE A 463     182.268 184.180 128.553  1.00 73.06           C
ATOM   2896  N   ARG A 464     184.910 186.372 123.912  1.00 75.51           N
ATOM   2897  CA  ARG A 464     185.602 187.413 123.168  1.00 75.51           C
ATOM   2898  C   ARG A 464     184.696 188.149 122.191  1.00 75.51           C
ATOM   2899  O   ARG A 464     185.138 189.123 121.574  1.00 75.51           O
ATOM   2900  CB  ARG A 464     186.793 186.815 122.413  1.00 75.51           C
ATOM   2901  CG  ARG A 464     187.711 185.972 123.279  1.00 75.51           C
ATOM   2902  CD  ARG A 464     188.848 185.378 122.464  1.00 75.51           C
ATOM   2903  NE  ARG A 464     189.750 184.583 123.291  1.00 75.51           N
ATOM   2904  CZ  ARG A 464     189.547 183.308 123.607  1.00 75.51           C
ATOM   2905  NH1 ARG A 464     188.470 182.675 123.161  1.00 75.51           N
ATOM   2906  NH2 ARG A 464     190.422 182.665 124.366  1.00 75.51           N
ATOM   2907  N   GLY A 465     183.448 187.715 122.037  1.00 66.89           N
ATOM   2908  CA  GLY A 465     182.556 188.307 121.066  1.00 66.89           C
ATOM   2909  C   GLY A 465     182.009 189.649 121.506  1.00 66.89           C
ATOM   2910  O   GLY A 465     182.186 190.098 122.637  1.00 66.89           O
ATOM   2911  N   GLN A 466     181.322 190.300 120.574  1.00 65.33           N
ATOM   2912  CA  GLN A 466     180.715 191.599 120.809  1.00 65.33           C
ATOM   2913  C   GLN A 466     179.266 191.570 120.350  1.00 65.33           C
ATOM   2914  O   GLN A 466     178.915 190.901 119.375  1.00 65.33           O
ATOM   2915  CB  GLN A 466     181.467 192.717 120.077  1.00 65.33           C
ATOM   2916  CG  GLN A 466     182.959 192.745 120.342  1.00 65.33           C
ATOM   2917  CD  GLN A 466     183.619 193.982 119.774  1.00 65.33           C
ATOM   2918  OE1 GLN A 466     182.967 194.812 119.141  1.00 65.33           O
ATOM   2919  NE2 GLN A 466     184.921 194.111 119.995  1.00 65.33           N
ATOM   2920  N   VAL A 467     178.426 192.314 121.064  1.00 57.73           N
ATOM   2921  CA  VAL A 467     177.006 192.429 120.757  1.00 57.73           C
ATOM   2922  C   VAL A 467     176.679 193.903 120.572  1.00 57.73           C
ATOM   2923  O   VAL A 467     176.980 194.724 121.444  1.00 57.73           O
ATOM   2924  CB  VAL A 467     176.129 191.815 121.864  1.00 57.73           C
ATOM   2925  CG1 VAL A 467     174.660 192.054 121.571  1.00 57.73           C
ATOM   2926  CG2 VAL A 467     176.414 190.332 122.004  1.00 57.73           C
ATOM   2927  N   VAL A 468     176.069 194.237 119.438  1.00 59.75           N
ATOM   2928  CA  VAL A 468     175.677 195.606 119.118  1.00 59.75           C
ATOM   2929  C   VAL A 468     174.189 195.592 118.807  1.00 59.75           C
ATOM   2930  O   VAL A 468     173.758 194.919 117.866  1.00 59.75           O
ATOM   2931  CB  VAL A 468     176.473 196.177 117.939  1.00 59.75           C
ATOM   2932  CG1 VAL A 468     176.003 197.584 117.621  1.00 59.75           C
ATOM   2933  CG2 VAL A 468     177.960 196.160 118.245  1.00 59.75           C
ATOM   2934  N   ASP A 469     173.407 196.345 119.573  1.00 61.24           N
ATOM   2935  CA  ASP A 469     171.954 196.330 119.424  1.00 61.24           C
ATOM   2936  C   ASP A 469     171.535 197.335 118.360  1.00 61.24           C
ATOM   2937  O   ASP A 469     171.405 198.530 118.630  1.00 61.24           O
ATOM   2938  CB  ASP A 469     171.281 196.626 120.758  1.00 61.24           C
ATOM   2939  CG  ASP A 469     171.164 195.397 121.633  1.00 61.24           C
ATOM   2940  OD1 ASP A 469     171.912 194.426 121.398  1.00 61.24           O
ATOM   2941  OD2 ASP A 469     170.322 195.399 122.554  1.00 61.24           O
ATOM   2942  N   VAL A 470     171.320 196.849 117.139  1.00 61.81           N
ATOM   2943  CA  VAL A 470     170.828 197.680 116.050  1.00 61.81           C
ATOM   2944  C   VAL A 470     169.305 197.680 116.070  1.00 61.81           C
ATOM   2945  O   VAL A 470     168.665 196.857 116.726  1.00 61.81           O
ATOM   2946  CB  VAL A 470     171.365 197.211 114.684  1.00 61.81           C
ATOM   2947  CG1 VAL A 470     172.871 197.388 114.618  1.00 61.81           C
ATOM   2948  CG2 VAL A 470     170.988 195.768 114.433  1.00 61.81           C
ATOM   2949  N   GLU A 471     168.714 198.628 115.343  1.00 66.62           N
ATOM   2950  CA  GLU A 471     167.263 198.751 115.302  1.00 66.62           C
ATOM   2951  C   GLU A 471     166.600 197.696 114.427  1.00 66.62           C
ATOM   2952  O   GLU A 471     165.439 197.353 114.668  1.00 66.62           O
ATOM   2953  CB  GLU A 471     166.863 200.146 114.813  1.00 66.62           C
ATOM   2954  CG  GLU A 471     167.582 201.293 115.515  1.00 66.62           C
ATOM   2955  CD  GLU A 471     168.926 201.626 114.890  1.00 66.62           C
ATOM   2956  OE1 GLU A 471     169.420 202.752 115.109  1.00 66.62           O
ATOM   2957  OE2 GLU A 471     169.488 200.765 114.182  1.00 66.62           O
ATOM   2958  N   GLN A 472     167.302 197.179 113.422  1.00 64.85           N
ATOM   2959  CA  GLN A 472     166.733 196.190 112.519  1.00 64.85           C
ATOM   2960  C   GLN A 472     167.861 195.387 111.888  1.00 64.85           C
ATOM   2961  O   GLN A 472     169.022 195.799 111.887  1.00 64.85           O
ATOM   2962  CB  GLN A 472     165.856 196.854 111.452  1.00 64.85           C
ATOM   2963  CG  GLN A 472     166.426 198.148 110.886  1.00 64.85           C
ATOM   2964  CD  GLN A 472     167.579 197.920 109.929  1.00 64.85           C
ATOM   2965  OE1 GLN A 472     167.642 196.900 109.245  1.00 64.85           O
ATOM   2966  NE2 GLN A 472     168.501 198.874 109.879  1.00 64.85           N
ATOM   2967  N   GLY A 473     167.502 194.228 111.344  1.00 58.36           N
ATOM   2968  CA  GLY A 473     168.480 193.344 110.744  1.00 58.36           C
ATOM   2969  C   GLY A 473     169.259 192.566 111.780  1.00 58.36           C
ATOM   2970  O   GLY A 473     169.582 193.096 112.844  1.00 58.36           O
ATOM   2971  N   ILE A 474     169.564 191.307 111.486  1.00 51.05           N
ATOM   2972  CA  ILE A 474     170.380 190.467 112.353  1.00 51.05           C
ATOM   2973  C   ILE A 474     171.641 190.122 111.579  1.00 51.05           C
ATOM   2974  O   ILE A 474     171.584 189.403 110.576  1.00 51.05           O
ATOM   2975  CB  ILE A 474     169.639 189.199 112.795  1.00 51.05           C
ATOM   2976  CG1 ILE A 474     168.551 189.542 113.806  1.00 51.05           C
ATOM   2977  CG2 ILE A 474     170.603 188.203 113.394  1.00 51.05           C
ATOM   2978  CD1 ILE A 474     167.680 188.373 114.167  1.00 51.05           C
ATOM   2979  N   ILE A 475     172.779 190.630 112.030  1.00 53.04           N
ATOM   2980  CA  ILE A 475     174.048 190.437 111.342  1.00 53.04           C
ATOM   2981  C   ILE A 475     174.947 189.597 112.232  1.00 53.04           C
ATOM   2982  O   ILE A 475     175.104 189.892 113.420  1.00 53.04           O
ATOM   2983  CB  ILE A 475     174.712 191.780 110.998  1.00 53.04           C
ATOM   2984  CG1 ILE A 475     173.840 192.566 110.020  1.00 53.04           C
ATOM   2985  CG2 ILE A 475     176.096 191.557 110.421  1.00 53.04           C
ATOM   2986  CD1 ILE A 475     173.832 194.052 110.274  1.00 53.04           C
ATOM   2987  N   CYS A 476     175.520 188.542 111.671  1.00 54.40           N
ATOM   2988  CA  CYS A 476     176.525 187.751 112.361  1.00 54.40           C
ATOM   2989  C   CYS A 476     177.774 187.720 111.500  1.00 54.40           C
ATOM   2990  O   CYS A 476     177.721 187.278 110.346  1.00 54.40           O
ATOM   2991  CB  CYS A 476     176.032 186.333 112.644  1.00 54.40           C
ATOM   2992  SG  CYS A 476     174.402 186.241 113.408  1.00 54.40           S
ATOM   2993  N   GLU A 477     178.885 188.200 112.057  1.00 56.23           N
ATOM   2994  CA  GLU A 477     180.172 188.236 111.372  1.00 56.23           C
ATOM   2995  C   GLU A 477     181.150 187.398 112.185  1.00 56.23           C
ATOM   2996  O   GLU A 477     181.604 187.823 113.253  1.00 56.23           O
ATOM   2997  CB  GLU A 477     180.666 189.669 111.207  1.00 56.23           C
ATOM   2998  CG  GLU A 477     179.869 190.478 110.203  1.00 56.23           C
ATOM   2999  CD  GLU A 477     180.172 191.958 110.276  1.00 56.23           C
ATOM   3000  OE1 GLU A 477     179.326 192.761 109.831  1.00 56.23           O
ATOM   3001  OE2 GLU A 477     181.255 192.319 110.780  1.00 56.23           O
ATOM   3002  N   ASN A 478     181.452 186.200 111.681  1.00 57.71           N
ATOM   3003  CA  ASN A 478     182.493 185.337 112.237  1.00 57.71           C
ATOM   3004  C   ASN A 478     182.187 184.950 113.686  1.00 57.71           C
ATOM   3005  O   ASN A 478     183.075 184.909 114.538  1.00 57.71           O
ATOM   3006  CB  ASN A 478     183.868 186.005 112.120  1.00 57.71           C
ATOM   3007  CG  ASN A 478     185.015 185.030 112.304  1.00 57.71           C
ATOM   3008  OD1 ASN A 478     184.810 183.866 112.646  1.00 57.71           O
ATOM   3009  ND2 ASN A 478     186.233 185.504 112.075  1.00 57.71           N
ATOM   3010  N   ILE A 479     180.922 184.660 113.963  1.00 52.93           N
ATOM   3011  CA  ILE A 479     180.493 184.204 115.283  1.00 52.93           C
ATOM   3012  C   ILE A 479     180.497 182.679 115.281  1.00 52.93           C
ATOM   3013  O   ILE A 479     179.954 182.072 114.347  1.00 52.93           O
ATOM   3014  CB  ILE A 479     179.117 184.765 115.676  1.00 52.93           C
ATOM   3015  CG1 ILE A 479     177.987 184.144 114.860  1.00 52.93           C
ATOM   3016  CG2 ILE A 479     179.098 186.265 115.505  1.00 52.93           C
ATOM   3017  CD1 ILE A 479     176.640 184.266 115.515  1.00 52.93           C
ATOM   3018  N   PRO A 480     181.146 182.029 116.246  1.00 53.52           N
ATOM   3019  CA  PRO A 480     181.085 180.566 116.320  1.00 53.52           C
ATOM   3020  C   PRO A 480     179.894 180.123 117.155  1.00 53.52           C
ATOM   3021  O   PRO A 480     179.621 180.686 118.218  1.00 53.52           O
ATOM   3022  CB  PRO A 480     182.409 180.184 116.998  1.00 53.52           C
ATOM   3023  CG  PRO A 480     183.214 181.455 117.068  1.00 53.52           C
ATOM   3024  CD  PRO A 480     182.222 182.565 117.087  1.00 53.52           C
ATOM   3025  N   ILE A 481     179.186 179.108 116.671  1.00 52.02           N
ATOM   3026  CA  ILE A 481     178.108 178.484 117.451  1.00 52.02           C
ATOM   3027  C   ILE A 481     178.777 177.400 118.286  1.00 52.02           C
ATOM   3028  O   ILE A 481     178.820 176.220 117.932  1.00 52.02           O
ATOM   3029  CB  ILE A 481     176.991 177.937 116.562  1.00 52.02           C
ATOM   3030  CG1 ILE A 481     176.406 179.039 115.688  1.00 52.02           C
ATOM   3031  CG2 ILE A 481     175.906 177.310 117.403  1.00 52.02           C
ATOM   3032  CD1 ILE A 481     175.272 178.559 114.820  1.00 52.02           C
ATOM   3033  N   VAL A 482     179.320 177.812 119.424  1.00 58.05           N
ATOM   3034  CA  VAL A 482     179.952 176.902 120.369  1.00 58.05           C
ATOM   3035  C   VAL A 482     179.125 176.903 121.647  1.00 58.05           C
ATOM   3036  O   VAL A 482     178.870 177.953 122.248  1.00 58.05           O
ATOM   3037  CB  VAL A 482     181.428 177.253 120.610  1.00 58.05           C
ATOM   3038  CG1 VAL A 482     181.581 178.620 121.185  1.00 58.05           C
ATOM   3039  CG2 VAL A 482     182.045 176.256 121.568  1.00 58.05           C
ATOM   3040  N   THR A 483     178.680 175.718 122.035  1.00 60.68           N
ATOM   3041  CA  THR A 483     177.737 175.482 123.118  1.00 60.68           C
ATOM   3042  C   THR A 483     178.341 175.853 124.467  1.00 60.68           C
ATOM   3043  O   THR A 483     179.532 176.179 124.535  1.00 60.68           O
ATOM   3044  CB  THR A 483     177.312 174.016 123.090  1.00 60.68           C
ATOM   3045  OG1 THR A 483     178.462 173.187 123.294  1.00 60.68           O
ATOM   3046  CG2 THR A 483     176.700 173.685 121.747  1.00 60.68           C
ATOM   3047  N   PRO A 484     177.565 175.843 125.558  1.00 57.82           N
ATOM   3048  CA  PRO A 484     178.180 176.026 126.882  1.00 57.82           C
ATOM   3049  C   PRO A 484     179.197 174.953 127.221  1.00 57.82           C
ATOM   3050  O   PRO A 484     180.055 175.181 128.081  1.00 57.82           O
ATOM   3051  CB  PRO A 484     176.981 175.991 127.840  1.00 57.82           C
ATOM   3052  CG  PRO A 484     175.855 175.412 127.049  1.00 57.82           C
ATOM   3053  CD  PRO A 484     176.096 175.847 125.648  1.00 57.82           C
ATOM   3054  N   SER A 485     179.125 173.792 126.578  1.00 63.91           N
ATOM   3055  CA  SER A 485     180.171 172.786 126.682  1.00 63.91           C
ATOM   3056  C   SER A 485     181.314 173.169 125.743  1.00 63.91           C
ATOM   3057  O   SER A 485     181.366 174.279 125.209  1.00 63.91           O
ATOM   3058  CB  SER A 485     179.606 171.402 126.377  1.00 63.91           C
ATOM   3059  OG  SER A 485     179.576 171.165 124.981  1.00 63.91           O
ATOM   3060  N   GLY A 486     182.260 172.254 125.533  1.00 69.00           N
ATOM   3061  CA  GLY A 486     183.368 172.550 124.643  1.00 69.00           C
ATOM   3062  C   GLY A 486     183.064 172.378 123.171  1.00 69.00           C
ATOM   3063  O   GLY A 486     183.887 172.761 122.334  1.00 69.00           O
ATOM   3064  N   GLU A 487     181.904 171.818 122.836  1.00 69.86           N
ATOM   3065  CA  GLU A 487     181.607 171.481 121.450  1.00 69.86           C
ATOM   3066  C   GLU A 487     181.440 172.736 120.603  1.00 69.86           C
ATOM   3067  O   GLU A 487     180.585 173.580 120.884  1.00 69.86           O
ATOM   3068  CB  GLU A 487     180.340 170.629 121.376  1.00 69.86           C
ATOM   3069  CG  GLU A 487     179.984 170.179 119.969  1.00 69.86           C
ATOM   3070  CD  GLU A 487     178.867 169.155 119.943  1.00 69.86           C
ATOM   3071  OE1 GLU A 487     178.278 168.887 121.011  1.00 69.86           O
ATOM   3072  OE2 GLU A 487     178.579 168.616 118.854  1.00 69.86           O
ATOM   3073  N   VAL A 488     182.242 172.841 119.549  1.00 63.53           N
ATOM   3074  CA  VAL A 488     182.148 173.942 118.593  1.00 63.53           C
ATOM   3075  C   VAL A 488     181.296 173.410 117.445  1.00 63.53           C
ATOM   3076  O   VAL A 488     181.786 172.741 116.535  1.00 63.53           O
ATOM   3077  CB  VAL A 488     183.523 174.414 118.122  1.00 63.53           C
ATOM   3078  CG1 VAL A 488     183.381 175.489 117.054  1.00 63.53           C
ATOM   3079  CG2 VAL A 488     184.353 174.913 119.289  1.00 63.53           C
ATOM   3080  N   VAL A 489     179.994 173.698 117.497  1.00 61.58           N
ATOM   3081  CA  VAL A 489     179.079 173.153 116.500  1.00 61.58           C
ATOM   3082  C   VAL A 489     179.370 173.722 115.118  1.00 61.58           C
ATOM   3083  O   VAL A 489     179.390 172.982 114.128  1.00 61.58           O
ATOM   3084  CB  VAL A 489     177.619 173.402 116.919  1.00 61.58           C
ATOM   3085  CG1 VAL A 489     176.679 172.945 115.829  1.00 61.58           C
ATOM   3086  CG2 VAL A 489     177.313 172.677 118.215  1.00 61.58           C
ATOM   3087  N   VAL A 490     179.592 175.030 115.020  1.00 55.76           N
ATOM   3088  CA  VAL A 490     179.935 175.663 113.750  1.00 55.76           C
ATOM   3089  C   VAL A 490     181.114 176.594 113.987  1.00 55.76           C
ATOM   3090  O   VAL A 490     181.142 177.342 114.968  1.00 55.76           O
ATOM   3091  CB  VAL A 490     178.736 176.423 113.145  1.00 55.76           C
ATOM   3092  CG1 VAL A 490     179.130 177.060 111.830  1.00 55.76           C
ATOM   3093  CG2 VAL A 490     177.556 175.491 112.943  1.00 55.76           C
ATOM   3094  N   ALA A 491     182.095 176.543 113.083  1.00 55.28           N
ATOM   3095  CA  ALA A 491     183.324 177.307 113.277  1.00 55.28           C
ATOM   3096  C   ALA A 491     183.080 178.808 113.182  1.00 55.28           C
ATOM   3097  O   ALA A 491     183.631 179.580 113.974  1.00 55.28           O
ATOM   3098  CB  ALA A 491     184.379 176.872 112.262  1.00 55.28           C
ATOM   3099  N   SER A 492     182.271 179.244 112.220  1.00 52.80           N
ATOM   3100  CA  SER A 492     181.992 180.663 112.050  1.00 52.80           C
ATOM   3101  C   SER A 492     180.704 180.817 111.256  1.00 52.80           C
ATOM   3102  O   SER A 492     180.197 179.861 110.668  1.00 52.80           O
ATOM   3103  CB  SER A 492     183.149 181.382 111.354  1.00 52.80           C
ATOM   3104  OG  SER A 492     183.092 181.198 109.953  1.00 52.80           O
ATOM   3105  N   LEU A 493     180.169 182.036 111.262  1.00 51.72           N
ATOM   3106  CA  LEU A 493     179.017 182.391 110.446  1.00 51.72           C
ATOM   3107  C   LEU A 493     179.227 183.757 109.815  1.00 51.72           C
ATOM   3108  O   LEU A 493     179.925 184.614 110.362  1.00 51.72           O
ATOM   3109  CB  LEU A 493     177.712 182.419 111.248  1.00 51.72           C
ATOM   3110  CG  LEU A 493     176.954 181.112 111.454  1.00 51.72           C
ATOM   3111  CD1 LEU A 493     177.583 180.299 112.558  1.00 51.72           C
ATOM   3112  CD2 LEU A 493     175.499 181.394 111.750  1.00 51.72           C
ATOM   3113  N   ASN A 494     178.609 183.949 108.653  1.00 55.23           N
ATOM   3114  CA  ASN A 494     178.564 185.247 107.977  1.00 55.23           C
ATOM   3115  C   ASN A 494     177.163 185.361 107.383  1.00 55.23           C
ATOM   3116  O   ASN A 494     176.913 184.912 106.262  1.00 55.23           O
ATOM   3117  CB  ASN A 494     179.647 185.371 106.915  1.00 55.23           C
ATOM   3118  CG  ASN A 494     181.031 185.546 107.508  1.00 55.23           C
ATOM   3119  OD1 ASN A 494     181.587 184.623 108.100  1.00 55.23           O
ATOM   3120  ND2 ASN A 494     181.594 186.738 107.350  1.00 55.23           N
ATOM   3121  N   ILE A 495     176.253 185.961 108.143  1.00 56.97           N
ATOM   3122  CA  ILE A 495     174.845 186.022 107.769  1.00 56.97           C
ATOM   3123  C   ILE A 495     174.342 187.444 107.972  1.00 56.97           C
ATOM   3124  O   ILE A 495     174.793 188.148 108.882  1.00 56.97           O
ATOM   3125  CB  ILE A 495     173.999 185.010 108.573  1.00 56.97           C
ATOM   3126  CG1 ILE A 495     172.595 184.890 107.996  1.00 56.97           C
ATOM   3127  CG2 ILE A 495     173.893 185.410 110.018  1.00 56.97           C
ATOM   3128  CD1 ILE A 495     171.819 183.735 108.573  1.00 56.97           C
ATOM   3129  N   ARG A 496     173.416 187.875 107.111  1.00 56.95           N
ATOM   3130  CA  ARG A 496     172.875 189.237 107.150  1.00 56.95           C
ATOM   3131  C   ARG A 496     171.376 189.171 106.865  1.00 56.95           C
ATOM   3132  O   ARG A 496     170.959 188.984 105.720  1.00 56.95           O
ATOM   3133  CB  ARG A 496     173.592 190.141 106.158  1.00 56.95           C
ATOM   3134  CG  ARG A 496     175.032 190.450 106.517  1.00 56.95           C
ATOM   3135  CD  ARG A 496     175.627 191.461 105.559  1.00 56.95           C
ATOM   3136  NE  ARG A 496     175.353 192.831 105.981  1.00 56.95           N
ATOM   3137  CZ  ARG A 496     174.334 193.558 105.536  1.00 56.95           C
ATOM   3138  NH1 ARG A 496     174.160 194.797 105.976  1.00 56.95           N
ATOM   3139  NH2 ARG A 496     173.489 193.049 104.651  1.00 56.95           N
ATOM   3140  N   VAL A 497     170.573 189.324 107.913  1.00 57.86           N
ATOM   3141  CA  VAL A 497     169.110 189.350 107.774  1.00 57.86           C
ATOM   3142  C   VAL A 497     168.721 190.823 107.771  1.00 57.86           C
ATOM   3143  O   VAL A 497     168.436 191.436 108.803  1.00 57.86           O
ATOM   3144  CB  VAL A 497     168.415 188.566 108.889  1.00 57.86           C
ATOM   3145  CG1 VAL A 497     166.904 188.642 108.743  1.00 57.86           C
ATOM   3146  CG2 VAL A 497     168.907 187.148 108.934  1.00 57.86           C
ATOM   3147  N   GLU A 498     168.720 191.414 106.582  1.00 68.23           N
ATOM   3148  CA  GLU A 498     168.261 192.788 106.434  1.00 68.23           C
ATOM   3149  C   GLU A 498     166.736 192.790 106.353  1.00 68.23           C
ATOM   3150  O   GLU A 498     166.073 191.795 106.659  1.00 68.23           O
ATOM   3151  CB  GLU A 498     168.910 193.453 105.224  1.00 68.23           C
ATOM   3152  CG  GLU A 498     168.795 192.664 103.948  1.00 68.23           C
ATOM   3153  CD  GLU A 498     169.127 193.485 102.724  1.00 68.23           C
ATOM   3154  OE1 GLU A 498     168.570 193.196 101.644  1.00 68.23           O
ATOM   3155  OE2 GLU A 498     169.943 194.423 102.841  1.00 68.23           O
ATOM   3156  N   GLU A 499     166.161 193.919 105.948  1.00 71.92           N
ATOM   3157  CA  GLU A 499     164.712 194.068 105.949  1.00 71.92           C
ATOM   3158  C   GLU A 499     164.051 193.049 105.029  1.00 71.92           C
ATOM   3159  O   GLU A 499     164.335 192.994 103.830  1.00 71.92           O
ATOM   3160  CB  GLU A 499     164.333 195.484 105.519  1.00 71.92           C
ATOM   3161  CG  GLU A 499     164.682 196.550 106.540  1.00 71.92           C
ATOM   3162  CD  GLU A 499     163.467 197.079 107.271  1.00 71.92           C
ATOM   3163  OE1 GLU A 499     163.603 198.085 107.997  1.00 71.92           O
ATOM   3164  OE2 GLU A 499     162.375 196.491 107.117  1.00 71.92           O
ATOM   3165  N   GLY A 500     163.162 192.243 105.603  1.00 66.81           N
ATOM   3166  CA  GLY A 500     162.337 191.321 104.849  1.00 66.81           C
ATOM   3167  C   GLY A 500     163.039 190.175 104.148  1.00 66.81           C
ATOM   3168  O   GLY A 500     163.050 190.123 102.916  1.00 66.81           O
ATOM   3169  N   MET A 501     163.621 189.247 104.906  1.00 63.10           N
ATOM   3170  CA  MET A 501     164.071 187.974 104.352  1.00 63.10           C
ATOM   3171  C   MET A 501     163.303 186.768 104.863  1.00 63.10           C
ATOM   3172  O   MET A 501     163.171 185.789 104.132  1.00 63.10           O
ATOM   3173  CB  MET A 501     165.566 187.747 104.605  1.00 63.10           C
ATOM   3174  CG  MET A 501     166.482 188.888 104.237  1.00 63.10           C
ATOM   3175  SD  MET A 501     168.104 188.174 103.900  1.00 63.10           S
ATOM   3176  CE  MET A 501     168.850 189.421 102.864  1.00 63.10           C
ATOM   3177  N   HIS A 502     162.803 186.796 106.094  1.00 57.13           N
ATOM   3178  CA  HIS A 502     161.950 185.723 106.602  1.00 57.13           C
ATOM   3179  C   HIS A 502     162.604 184.353 106.432  1.00 57.13           C
ATOM   3180  O   HIS A 502     161.957 183.390 106.025  1.00 57.13           O
ATOM   3181  CB  HIS A 502     160.586 185.730 105.907  1.00 57.13           C
ATOM   3182  CG  HIS A 502     159.883 187.050 105.941  1.00 57.13           C
ATOM   3183  ND1 HIS A 502     158.784 187.288 106.737  1.00 57.13           N
ATOM   3184  CD2 HIS A 502     160.107 188.197 105.259  1.00 57.13           C
ATOM   3185  CE1 HIS A 502     158.368 188.527 106.551  1.00 57.13           C
ATOM   3186  NE2 HIS A 502     159.155 189.101 105.660  1.00 57.13           N
ATOM   3187  N   LEU A 503     163.897 184.257 106.725  1.00 53.80           N
ATOM   3188  CA  LEU A 503     164.634 183.062 106.326  1.00 53.80           C
ATOM   3189  C   LEU A 503     164.265 181.854 107.175  1.00 53.80           C
ATOM   3190  O   LEU A 503     163.992 181.974 108.370  1.00 53.80           O
ATOM   3191  CB  LEU A 503     166.140 183.300 106.396  1.00 53.80           C
ATOM   3192  CG  LEU A 503     166.866 183.639 107.690  1.00 53.80           C
ATOM   3193  CD1 LEU A 503     167.181 182.416 108.501  1.00 53.80           C
ATOM   3194  CD2 LEU A 503     168.142 184.287 107.289  1.00 53.80           C
ATOM   3195  N   LEU A 504     164.272 180.688 106.538  1.00 54.12           N
ATOM   3196  CA  LEU A 504     164.119 179.393 107.179  1.00 54.12           C
ATOM   3197  C   LEU A 504     165.503 178.842 107.534  1.00 54.12           C
ATOM   3198  O   LEU A 504     166.518 179.327 107.041  1.00 54.12           O
ATOM   3199  CB  LEU A 504     163.336 178.473 106.241  1.00 54.12           C
ATOM   3200  CG  LEU A 504     162.822 177.109 106.662  1.00 54.12           C
ATOM   3201  CD1 LEU A 504     161.529 176.836 105.939  1.00 54.12           C
ATOM   3202  CD2 LEU A 504     163.823 176.085 106.261  1.00 54.12           C
ATOM   3203  N   ILE A 505     165.553 177.884 108.466  1.00 52.15           N
ATOM   3204  CA  ILE A 505     166.842 177.424 108.995  1.00 52.15           C
ATOM   3205  C   ILE A 505     166.962 175.897 108.972  1.00 52.15           C
ATOM   3206  O   ILE A 505     167.529 175.296 109.889  1.00 52.15           O
ATOM   3207  CB  ILE A 505     167.092 177.993 110.408  1.00 52.15           C
ATOM   3208  CG1 ILE A 505     166.997 179.507 110.389  1.00 52.15           C
ATOM   3209  CG2 ILE A 505     168.523 177.764 110.867  1.00 52.15           C
ATOM   3210  CD1 ILE A 505     167.043 180.133 111.746  1.00 52.15           C
ATOM   3211  N   THR A 506     166.393 175.244 107.961  1.00 59.87           N
ATOM   3212  CA  THR A 506     166.423 173.783 107.908  1.00 59.87           C
ATOM   3213  C   THR A 506     167.851 173.240 108.001  1.00 59.87           C
ATOM   3214  O   THR A 506     168.835 173.945 107.765  1.00 59.87           O
ATOM   3215  CB  THR A 506     165.776 173.269 106.622  1.00 59.87           C
ATOM   3216  OG1 THR A 506     165.533 171.862 106.736  1.00 59.87           O
ATOM   3217  CG2 THR A 506     166.678 173.523 105.426  1.00 59.87           C
ATOM   3218  N   GLY A 507     167.950 171.960 108.361  1.00 63.72           N
ATOM   3219  CA  GLY A 507     169.224 171.295 108.503  1.00 63.72           C
ATOM   3220  C   GLY A 507     169.109 169.933 109.165  1.00 63.72           C
ATOM   3221  O   GLY A 507     168.009 169.425 109.405  1.00 63.72           O
ATOM   3222  N   PRO A 508     170.257 169.308 109.468  1.00 66.47           N
ATOM   3223  CA  PRO A 508     170.239 168.000 110.140  1.00 66.47           C
ATOM   3224  C   PRO A 508     169.762 168.061 111.583  1.00 66.47           C
ATOM   3225  O   PRO A 508     169.362 169.120 112.075  1.00 66.47           O
ATOM   3226  CB  PRO A 508     171.703 167.547 110.059  1.00 66.47           C
ATOM   3227  CG  PRO A 508     172.264 168.294 108.900  1.00 66.47           C
ATOM   3228  CD  PRO A 508     171.593 169.633 108.946  1.00 66.47           C
ATOM   3229  N   ASN A 509     169.807 166.915 112.268  1.00 72.58           N
ATOM   3230  CA  ASN A 509     169.207 166.800 113.595  1.00 72.58           C
ATOM   3231  C   ASN A 509     169.904 167.699 114.611  1.00 72.58           C
ATOM   3232  O   ASN A 509     169.253 168.487 115.307  1.00 72.58           O
ATOM   3233  CB  ASN A 509     169.250 165.343 114.055  1.00 72.58           C
ATOM   3234  CG  ASN A 509     168.730 165.155 115.469  1.00 72.58           C
ATOM   3235  OD1 ASN A 509     167.898 165.930 115.940  1.00 72.58           O
ATOM   3236  ND2 ASN A 509     169.242 164.146 116.165  1.00 72.58           N
ATOM   3237  N   GLY A 510     171.225 167.592 114.717  1.00 71.97           N
ATOM   3238  CA  GLY A 510     171.941 168.287 115.770  1.00 71.97           C
ATOM   3239  C   GLY A 510     172.999 169.245 115.269  1.00 71.97           C
ATOM   3240  O   GLY A 510     174.083 169.342 115.850  1.00 71.97           O
ATOM   3241  N   CYS A 511     172.692 169.964 114.193  1.00 66.83           N
ATOM   3242  CA  CYS A 511     173.637 170.869 113.556  1.00 66.83           C
ATOM   3243  C   CYS A 511     173.706 172.232 114.230  1.00 66.83           C
ATOM   3244  O   CYS A 511     174.238 173.175 113.637  1.00 66.83           O
ATOM   3245  CB  CYS A 511     173.271 171.046 112.084  1.00 66.83           C
ATOM   3246  SG  CYS A 511     171.586 171.633 111.839  1.00 66.83           S
ATOM   3247  N   GLY A 512     173.193 172.358 115.448  1.00 59.42           N
ATOM   3248  CA  GLY A 512     173.188 173.639 116.126  1.00 59.42           C
ATOM   3249  C   GLY A 512     172.301 174.679 115.485  1.00 59.42           C
ATOM   3250  O   GLY A 512     172.701 175.844 115.370  1.00 59.42           O
ATOM   3251  N   LYS A 513     171.101 174.289 115.053  1.00 57.25           N
ATOM   3252  CA  LYS A 513     170.179 175.247 114.454  1.00 57.25           C
ATOM   3253  C   LYS A 513     169.303 175.911 115.508  1.00 57.25           C
ATOM   3254  O   LYS A 513     168.959 177.090 115.377  1.00 57.25           O
ATOM   3255  CB  LYS A 513     169.322 174.555 113.396  1.00 57.25           C
ATOM   3256  CG  LYS A 513     168.553 173.365 113.915  1.00 57.25           C
ATOM   3257  CD  LYS A 513     167.457 172.972 112.961  1.00 57.25           C
ATOM   3258  CE  LYS A 513     168.037 172.503 111.657  1.00 57.25           C
ATOM   3259  NZ  LYS A 513     169.002 171.404 111.891  1.00 57.25           N
ATOM   3260  N   SER A 514     168.921 175.174 116.551  1.00 52.37           N
ATOM   3261  CA  SER A 514     168.251 175.797 117.683  1.00 52.37           C
ATOM   3262  C   SER A 514     169.232 176.551 118.566  1.00 52.37           C
ATOM   3263  O   SER A 514     168.849 177.527 119.216  1.00 52.37           O
ATOM   3264  CB  SER A 514     167.501 174.750 118.504  1.00 52.37           C
ATOM   3265  OG  SER A 514     166.414 174.211 117.773  1.00 52.37           O
ATOM   3266  N   SER A 515     170.493 176.117 118.604  1.00 45.87           N
ATOM   3267  CA  SER A 515     171.508 176.875 119.325  1.00 45.87           C
ATOM   3268  C   SER A 515     171.711 178.251 118.714  1.00 45.87           C
ATOM   3269  O   SER A 515     172.121 179.187 119.410  1.00 45.87           O
ATOM   3270  CB  SER A 515     172.826 176.109 119.341  1.00 45.87           C
ATOM   3271  OG  SER A 515     173.881 176.954 119.751  1.00 45.87           O
ATOM   3272  N   LEU A 516     171.437 178.393 117.418  1.00 39.90           N
ATOM   3273  CA  LEU A 516     171.461 179.712 116.805  1.00 39.90           C
ATOM   3274  C   LEU A 516     170.442 180.636 117.449  1.00 39.90           C
ATOM   3275  O   LEU A 516     170.694 181.835 117.580  1.00 39.90           O
ATOM   3276  CB  LEU A 516     171.206 179.600 115.303  1.00 39.90           C
ATOM   3277  CG  LEU A 516     171.352 180.897 114.512  1.00 39.90           C
ATOM   3278  CD1 LEU A 516     172.791 181.123 114.121  1.00 39.90           C
ATOM   3279  CD2 LEU A 516     170.464 180.869 113.288  1.00 39.90           C
ATOM   3280  N   PHE A 517     169.296 180.102 117.876  1.00 40.45           N
ATOM   3281  CA  PHE A 517     168.298 180.941 118.530  1.00 40.45           C
ATOM   3282  C   PHE A 517     168.740 181.343 119.929  1.00 40.45           C
ATOM   3283  O   PHE A 517     168.531 182.486 120.345  1.00 40.45           O
ATOM   3284  CB  PHE A 517     166.958 180.220 118.580  1.00 40.45           C
ATOM   3285  CG  PHE A 517     166.257 180.179 117.265  1.00 40.45           C
ATOM   3286  CD1 PHE A 517     166.740 180.901 116.192  1.00 40.45           C
ATOM   3287  CD2 PHE A 517     165.119 179.429 117.097  1.00 40.45           C
ATOM   3288  CE1 PHE A 517     166.104 180.870 114.982  1.00 40.45           C
ATOM   3289  CE2 PHE A 517     164.481 179.398 115.887  1.00 40.45           C
ATOM   3290  CZ  PHE A 517     164.976 180.116 114.827  1.00 40.45           C
ATOM   3291  N   ARG A 518     169.350 180.419 120.670  1.00 38.99           N
ATOM   3292  CA  ARG A 518     169.836 180.752 122.002  1.00 38.99           C
ATOM   3293  C   ARG A 518     170.960 181.774 121.937  1.00 38.99           C
ATOM   3294  O   ARG A 518     171.061 182.645 122.806  1.00 38.99           O
ATOM   3295  CB  ARG A 518     170.283 179.487 122.722  1.00 38.99           C
ATOM   3296  CG  ARG A 518     169.184 178.451 122.837  1.00 38.99           C
ATOM   3297  CD  ARG A 518     169.759 177.061 122.857  1.00 38.99           C
ATOM   3298  NE  ARG A 518     168.736 176.021 122.822  1.00 38.99           N
ATOM   3299  CZ  ARG A 518     169.003 174.719 122.814  1.00 38.99           C
ATOM   3300  NH1 ARG A 518     170.261 174.298 122.841  1.00 38.99           N
ATOM   3301  NH2 ARG A 518     168.016 173.838 122.779  1.00 38.99           N
ATOM   3302  N   ILE A 519     171.819 181.688 120.920  1.00 35.33           N
ATOM   3303  CA  ILE A 519     172.797 182.752 120.712  1.00 35.33           C
ATOM   3304  C   ILE A 519     172.108 184.045 120.292  1.00 35.33           C
ATOM   3305  O   ILE A 519     172.524 185.137 120.697  1.00 35.33           O
ATOM   3306  CB  ILE A 519     173.868 182.312 119.694  1.00 35.33           C
ATOM   3307  CG1 ILE A 519     174.850 181.344 120.354  1.00 35.33           C
ATOM   3308  CG2 ILE A 519     174.599 183.504 119.113  1.00 35.33           C
ATOM   3309  CD1 ILE A 519     175.896 180.811 119.429  1.00 35.33           C
ATOM   3310  N   LEU A 520     171.042 183.951 119.496  1.00 37.35           N
ATOM   3311  CA  LEU A 520     170.322 185.141 119.054  1.00 37.35           C
ATOM   3312  C   LEU A 520     169.493 185.754 120.175  1.00 37.35           C
ATOM   3313  O   LEU A 520     169.118 186.925 120.096  1.00 37.35           O
ATOM   3314  CB  LEU A 520     169.420 184.806 117.866  1.00 37.35           C
ATOM   3315  CG  LEU A 520     170.050 184.630 116.484  1.00 37.35           C
ATOM   3316  CD1 LEU A 520     168.972 184.367 115.455  1.00 37.35           C
ATOM   3317  CD2 LEU A 520     170.882 185.832 116.099  1.00 37.35           C
ATOM   3318  N   GLY A 521     169.148 184.976 121.193  1.00 37.59           N
ATOM   3319  CA  GLY A 521     168.348 185.477 122.289  1.00 37.59           C
ATOM   3320  C   GLY A 521     169.114 185.881 123.523  1.00 37.59           C
ATOM   3321  O   GLY A 521     168.502 186.090 124.574  1.00 37.59           O
ATOM   3322  N   GLY A 522     170.434 185.987 123.439  1.00 33.51           N
ATOM   3323  CA  GLY A 522     171.226 186.253 124.613  1.00 33.51           C
ATOM   3324  C   GLY A 522     171.277 185.116 125.601  1.00 33.51           C
ATOM   3325  O   GLY A 522     171.891 185.270 126.661  1.00 33.51           O
ATOM   3326  N   LEU A 523     170.647 183.982 125.290  1.00 32.83           N
ATOM   3327  CA  LEU A 523     170.660 182.845 126.201  1.00 32.83           C
ATOM   3328  C   LEU A 523     172.081 182.354 126.434  1.00 32.83           C
ATOM   3329  O   LEU A 523     172.503 182.183 127.582  1.00 32.83           O
ATOM   3330  CB  LEU A 523     169.781 181.727 125.643  1.00 32.83           C
ATOM   3331  CG  LEU A 523     168.293 181.669 125.995  1.00 32.83           C
ATOM   3332  CD1 LEU A 523     168.088 181.162 127.387  1.00 32.83           C
ATOM   3333  CD2 LEU A 523     167.651 183.027 125.851  1.00 32.83           C
ATOM   3334  N   TRP A 524     172.839 182.146 125.362  1.00 40.00           N
ATOM   3335  CA  TRP A 524     174.265 181.873 125.404  1.00 40.00           C
ATOM   3336  C   TRP A 524     175.039 183.054 124.840  1.00 40.00           C
ATOM   3337  O   TRP A 524     174.526 183.799 123.998  1.00 40.00           O
ATOM   3338  CB  TRP A 524     174.646 180.605 124.626  1.00 40.00           C
ATOM   3339  CG  TRP A 524     173.766 179.418 124.810  1.00 40.00           C
ATOM   3340  CD1 TRP A 524     172.763 179.263 125.714  1.00 40.00           C
ATOM   3341  CD2 TRP A 524     173.849 178.187 124.090  1.00 40.00           C
ATOM   3342  NE1 TRP A 524     172.201 178.018 125.592  1.00 40.00           N
ATOM   3343  CE2 TRP A 524     172.852 177.337 124.598  1.00 40.00           C
ATOM   3344  CE3 TRP A 524     174.662 177.725 123.054  1.00 40.00           C
ATOM   3345  CZ2 TRP A 524     172.651 176.053 124.111  1.00 40.00           C
ATOM   3346  CZ3 TRP A 524     174.457 176.451 122.574  1.00 40.00           C
ATOM   3347  CH2 TRP A 524     173.459 175.632 123.098  1.00 40.00           C
ATOM   3348  N   PRO A 525     176.275 183.259 125.285  1.00 48.18           N
ATOM   3349  CA  PRO A 525     177.057 184.394 124.799  1.00 48.18           C
ATOM   3350  C   PRO A 525     177.803 184.069 123.518  1.00 48.18           C
ATOM   3351  O   PRO A 525     178.126 182.920 123.220  1.00 48.18           O
ATOM   3352  CB  PRO A 525     178.038 184.650 125.951  1.00 48.18           C
ATOM   3353  CG  PRO A 525     178.203 183.321 126.614  1.00 48.18           C
ATOM   3354  CD  PRO A 525     177.029 182.449 126.257  1.00 48.18           C
ATOM   3355  N   THR A 526     178.078 185.120 122.757  1.00 55.03           N
ATOM   3356  CA  THR A 526     178.835 184.980 121.523  1.00 55.03           C
ATOM   3357  C   THR A 526     180.318 184.890 121.862  1.00 55.03           C
ATOM   3358  O   THR A 526     180.917 185.871 122.313  1.00 55.03           O
ATOM   3359  CB  THR A 526     178.553 186.158 120.597  1.00 55.03           C
ATOM   3360  OG1 THR A 526     177.139 186.323 120.460  1.00 55.03           O
ATOM   3361  CG2 THR A 526     179.131 185.897 119.234  1.00 55.03           C
ATOM   3362  N   TYR A 527     180.906 183.713 121.653  1.00 58.03           N
ATOM   3363  CA  TYR A 527     182.288 183.440 122.020  1.00 58.03           C
ATOM   3364  C   TYR A 527     183.285 183.871 120.949  1.00 58.03           C
ATOM   3365  O   TYR A 527     184.415 183.370 120.931  1.00 58.03           O
ATOM   3366  CB  TYR A 527     182.455 181.953 122.337  1.00 58.03           C
ATOM   3367  CG  TYR A 527     181.716 181.497 123.580  1.00 58.03           C
ATOM   3368  CD1 TYR A 527     180.604 180.673 123.490  1.00 58.03           C
ATOM   3369  CD2 TYR A 527     182.158 181.851 124.844  1.00 58.03           C
ATOM   3370  CE1 TYR A 527     179.935 180.240 124.612  1.00 58.03           C
ATOM   3371  CE2 TYR A 527     181.495 181.420 125.978  1.00 58.03           C
ATOM   3372  CZ  TYR A 527     180.383 180.615 125.854  1.00 58.03           C
ATOM   3373  OH  TYR A 527     179.714 180.182 126.975  1.00 58.03           O
ATOM   3374  N   GLY A 528     182.897 184.783 120.063  1.00 57.69           N
ATOM   3375  CA  GLY A 528     183.804 185.303 119.058  1.00 57.69           C
ATOM   3376  C   GLY A 528     183.096 186.087 117.973  1.00 57.69           C
ATOM   3377  O   GLY A 528     181.879 185.975 117.818  1.00 57.69           O
ATOM   3378  N   GLY A 529     183.843 186.879 117.210  1.00 58.20           N
ATOM   3379  CA  GLY A 529     183.220 187.636 116.141  1.00 58.20           C
ATOM   3380  C   GLY A 529     182.360 188.774 116.664  1.00 58.20           C
ATOM   3381  O   GLY A 529     182.511 189.239 117.796  1.00 58.20           O
ATOM   3382  N   VAL A 530     181.440 189.232 115.816  1.00 58.40           N
ATOM   3383  CA  VAL A 530     180.583 190.371 116.131  1.00 58.40           C
ATOM   3384  C   VAL A 530     179.147 190.020 115.761  1.00 58.40           C
ATOM   3385  O   VAL A 530     178.897 189.373 114.738  1.00 58.40           O
ATOM   3386  CB  VAL A 530     181.045 191.648 115.399  1.00 58.40           C
ATOM   3387  CG1 VAL A 530     180.128 192.807 115.720  1.00 58.40           C
ATOM   3388  CG2 VAL A 530     182.479 191.988 115.766  1.00 58.40           C
ATOM   3389  N   LEU A 531     178.200 190.442 116.597  1.00 54.66           N
ATOM   3390  CA  LEU A 531     176.793 190.113 116.413  1.00 54.66           C
ATOM   3391  C   LEU A 531     175.956 191.373 116.577  1.00 54.66           C
ATOM   3392  O   LEU A 531     175.867 191.922 117.680  1.00 54.66           O
ATOM   3393  CB  LEU A 531     176.364 189.032 117.410  1.00 54.66           C
ATOM   3394  CG  LEU A 531     174.886 188.734 117.642  1.00 54.66           C
ATOM   3395  CD1 LEU A 531     174.310 187.937 116.498  1.00 54.66           C
ATOM   3396  CD2 LEU A 531     174.730 187.966 118.934  1.00 54.66           C
ATOM   3397  N   TYR A 532     175.360 191.837 115.482  1.00 56.48           N
ATOM   3398  CA  TYR A 532     174.418 192.946 115.500  1.00 56.48           C
ATOM   3399  C   TYR A 532     173.004 192.390 115.572  1.00 56.48           C
ATOM   3400  O   TYR A 532     172.643 191.498 114.800  1.00 56.48           O
ATOM   3401  CB  TYR A 532     174.562 193.833 114.263  1.00 56.48           C
ATOM   3402  CG  TYR A 532     175.933 194.432 114.063  1.00 56.48           C
ATOM   3403  CD1 TYR A 532     176.178 195.762 114.366  1.00 56.48           C
ATOM   3404  CD2 TYR A 532     176.970 193.681 113.535  1.00 56.48           C
ATOM   3405  CE1 TYR A 532     177.424 196.317 114.175  1.00 56.48           C
ATOM   3406  CE2 TYR A 532     178.216 194.229 113.336  1.00 56.48           C
ATOM   3407  CZ  TYR A 532     178.440 195.545 113.661  1.00 56.48           C
ATOM   3408  OH  TYR A 532     179.685 196.093 113.464  1.00 56.48           O
ATOM   3409  N   LYS A 533     172.211 192.940 116.475  1.00 56.22           N
ATOM   3410  CA  LYS A 533     170.900 192.425 116.838  1.00 56.22           C
ATOM   3411  C   LYS A 533     169.884 193.535 117.049  1.00 56.22           C
ATOM   3412  O   LYS A 533     170.261 194.686 117.294  1.00 56.22           O
ATOM   3413  CB  LYS A 533     170.989 191.637 118.138  1.00 56.22           C
ATOM   3414  CG  LYS A 533     171.672 190.315 118.088  1.00 56.22           C
ATOM   3415  CD  LYS A 533     171.805 189.841 119.513  1.00 56.22           C
ATOM   3416  CE  LYS A 533     170.452 189.536 120.092  1.00 56.22           C
ATOM   3417  NZ  LYS A 533     170.551 188.961 121.457  1.00 56.22           N
ATOM   3418  N   PRO A 534     168.595 193.234 116.966  1.00 58.99           N
ATOM   3419  CA  PRO A 534     167.625 193.950 117.781  1.00 58.99           C
ATOM   3420  C   PRO A 534     167.740 193.479 119.218  1.00 58.99           C
ATOM   3421  O   PRO A 534     168.269 192.386 119.467  1.00 58.99           O
ATOM   3422  CB  PRO A 534     166.274 193.554 117.165  1.00 58.99           C
ATOM   3423  CG  PRO A 534     166.600 192.943 115.851  1.00 58.99           C
ATOM   3424  CD  PRO A 534     167.948 192.332 116.007  1.00 58.99           C
ATOM   3425  N   PRO A 535     167.278 194.262 120.190  1.00 61.47           N
ATOM   3426  CA  PRO A 535     167.374 193.821 121.578  1.00 61.47           C
ATOM   3427  C   PRO A 535     166.626 192.519 121.776  1.00 61.47           C
ATOM   3428  O   PRO A 535     165.793 192.130 120.937  1.00 61.47           O
ATOM   3429  CB  PRO A 535     166.725 194.972 122.360  1.00 61.47           C
ATOM   3430  CG  PRO A 535     165.932 195.733 121.352  1.00 61.47           C
ATOM   3431  CD  PRO A 535     166.686 195.603 120.076  1.00 61.47           C
ATOM   3432  N   PRO A 536     166.921 191.785 122.851  1.00 62.18           N
ATOM   3433  CA  PRO A 536     166.149 190.563 123.129  1.00 62.18           C
ATOM   3434  C   PRO A 536     164.668 190.825 123.340  1.00 62.18           C
ATOM   3435  O   PRO A 536     163.858 189.912 123.142  1.00 62.18           O
ATOM   3436  CB  PRO A 536     166.812 190.007 124.396  1.00 62.18           C
ATOM   3437  CG  PRO A 536     168.190 190.572 124.376  1.00 62.18           C
ATOM   3438  CD  PRO A 536     168.067 191.935 123.763  1.00 62.18           C
ATOM   3439  N   GLN A 537     164.293 192.035 123.745  1.00 64.91           N
ATOM   3440  CA  GLN A 537     162.901 192.452 123.705  1.00 64.91           C
ATOM   3441  C   GLN A 537     162.496 192.761 122.268  1.00 64.91           C
ATOM   3442  O   GLN A 537     163.338 192.937 121.386  1.00 64.91           O
ATOM   3443  CB  GLN A 537     162.682 193.681 124.583  1.00 64.91           C
ATOM   3444  CG  GLN A 537     163.394 194.921 124.073  1.00 64.91           C
ATOM   3445  CD  GLN A 537     163.180 196.127 124.960  1.00 64.91           C
ATOM   3446  OE1 GLN A 537     162.430 196.071 125.933  1.00 64.91           O
ATOM   3447  NE2 GLN A 537     163.841 197.229 124.628  1.00 64.91           N
ATOM   3448  N   ARG A 538     161.183 192.832 122.043  1.00 59.99           N
ATOM   3449  CA  ARG A 538     160.595 193.006 120.707  1.00 59.99           C
ATOM   3450  C   ARG A 538     161.276 192.111 119.671  1.00 59.99           C
ATOM   3451  O   ARG A 538     161.455 192.480 118.509  1.00 59.99           O
ATOM   3452  CB  ARG A 538     160.597 194.479 120.273  1.00 59.99           C
ATOM   3453  CG  ARG A 538     161.940 195.105 119.927  1.00 59.99           C
ATOM   3454  CD  ARG A 538     161.769 196.535 119.454  1.00 59.99           C
ATOM   3455  NE  ARG A 538     161.751 196.634 117.999  1.00 59.99           N
ATOM   3456  CZ  ARG A 538     162.821 196.901 117.257  1.00 59.99           C
ATOM   3457  NH1 ARG A 538     163.997 197.098 117.836  1.00 59.99           N
ATOM   3458  NH2 ARG A 538     162.715 196.974 115.938  1.00 59.99           N
ATOM   3459  N   MET A 539     161.651 190.908 120.103  1.00 49.25           N
ATOM   3460  CA  MET A 539     162.107 189.846 119.204  1.00 49.25           C
ATOM   3461  C   MET A 539     161.656 188.536 119.850  1.00 49.25           C
ATOM   3462  O   MET A 539     162.359 187.968 120.686  1.00 49.25           O
ATOM   3463  CB  MET A 539     163.613 189.897 118.995  1.00 49.25           C
ATOM   3464  CG  MET A 539     164.115 189.049 117.847  1.00 49.25           C
ATOM   3465  SD  MET A 539     165.899 188.829 117.865  1.00 49.25           S
ATOM   3466  CE  MET A 539     166.149 188.383 119.575  1.00 49.25           C
ATOM   3467  N   PHE A 540     160.482 188.063 119.442  1.00 45.17           N
ATOM   3468  CA  PHE A 540     159.785 187.055 120.224  1.00 45.17           C
ATOM   3469  C   PHE A 540     160.394 185.679 119.977  1.00 45.17           C
ATOM   3470  O   PHE A 540     161.163 185.467 119.039  1.00 45.17           O
ATOM   3471  CB  PHE A 540     158.295 187.059 119.894  1.00 45.17           C
ATOM   3472  CG  PHE A 540     157.458 186.304 120.876  1.00 45.17           C
ATOM   3473  CD1 PHE A 540     156.547 185.358 120.454  1.00 45.17           C
ATOM   3474  CD2 PHE A 540     157.576 186.556 122.231  1.00 45.17           C
ATOM   3475  CE1 PHE A 540     155.776 184.671 121.365  1.00 45.17           C
ATOM   3476  CE2 PHE A 540     156.810 185.872 123.143  1.00 45.17           C
ATOM   3477  CZ  PHE A 540     155.909 184.931 122.711  1.00 45.17           C
ATOM   3478  N   TYR A 541     160.033 184.731 120.836  1.00 44.67           N
ATOM   3479  CA  TYR A 541     160.736 183.455 120.896  1.00 44.67           C
ATOM   3480  C   TYR A 541     159.752 182.337 121.191  1.00 44.67           C
ATOM   3481  O   TYR A 541     159.189 182.282 122.286  1.00 44.67           O
ATOM   3482  CB  TYR A 541     161.823 183.500 121.957  1.00 44.67           C
ATOM   3483  CG  TYR A 541     163.182 183.806 121.399  1.00 44.67           C
ATOM   3484  CD1 TYR A 541     163.781 182.940 120.503  1.00 44.67           C
ATOM   3485  CD2 TYR A 541     163.869 184.952 121.769  1.00 44.67           C
ATOM   3486  CE1 TYR A 541     165.015 183.197 119.993  1.00 44.67           C
ATOM   3487  CE2 TYR A 541     165.110 185.221 121.255  1.00 44.67           C
ATOM   3488  CZ  TYR A 541     165.678 184.332 120.371  1.00 44.67           C
ATOM   3489  OH  TYR A 541     166.911 184.570 119.829  1.00 44.67           O
ATOM   3490  N   ILE A 542     159.564 181.439 120.232  1.00 45.69           N
ATOM   3491  CA  ILE A 542     158.809 180.216 120.480  1.00 45.69           C
ATOM   3492  C   ILE A 542     159.785 179.047 120.466  1.00 45.69           C
ATOM   3493  O   ILE A 542     160.142 178.553 119.388  1.00 45.69           O
ATOM   3494  CB  ILE A 542     157.692 180.012 119.446  1.00 45.69           C
ATOM   3495  CG1 ILE A 542     156.698 181.172 119.480  1.00 45.69           C
ATOM   3496  CG2 ILE A 542     156.981 178.701 119.707  1.00 45.69           C
ATOM   3497  CD1 ILE A 542     156.904 182.192 118.392  1.00 45.69           C
ATOM   3498  N   PRO A 543     160.241 178.574 121.624  1.00 49.03           N
ATOM   3499  CA  PRO A 543     161.144 177.420 121.648  1.00 49.03           C
ATOM   3500  C   PRO A 543     160.442 176.155 121.177  1.00 49.03           C
ATOM   3501  O   PRO A 543     159.247 176.137 120.871  1.00 49.03           O
ATOM   3502  CB  PRO A 543     161.557 177.322 123.119  1.00 49.03           C
ATOM   3503  CG  PRO A 543     160.485 178.041 123.855  1.00 49.03           C
ATOM   3504  CD  PRO A 543     160.058 179.153 122.962  1.00 49.03           C
ATOM   3505  N   GLN A 544     161.221 175.072 121.124  1.00 56.95           N
ATOM   3506  CA  GLN A 544     160.730 173.818 120.559  1.00 56.95           C
ATOM   3507  C   GLN A 544     159.542 173.277 121.346  1.00 56.95           C
ATOM   3508  O   GLN A 544     158.527 172.879 120.763  1.00 56.95           O
ATOM   3509  CB  GLN A 544     161.865 172.795 120.518  1.00 56.95           C
ATOM   3510  CG  GLN A 544     161.711 171.728 119.454  1.00 56.95           C
ATOM   3511  CD  GLN A 544     163.044 171.196 118.973  1.00 56.95           C
ATOM   3512  OE1 GLN A 544     164.093 171.529 119.524  1.00 56.95           O
ATOM   3513  NE2 GLN A 544     163.010 170.362 117.942  1.00 56.95           N
ATOM   3514  N   ARG A 545     159.646 173.259 122.676  1.00 55.22           N
ATOM   3515  CA  ARG A 545     158.594 172.713 123.522  1.00 55.22           C
ATOM   3516  C   ARG A 545     157.763 173.845 124.100  1.00 55.22           C
ATOM   3517  O   ARG A 545     158.313 174.692 124.820  1.00 55.22           O
ATOM   3518  CB  ARG A 545     159.191 171.870 124.641  1.00 55.22           C
ATOM   3519  CG  ARG A 545     158.189 171.458 125.706  1.00 55.22           C
ATOM   3520  CD  ARG A 545     158.610 170.164 126.387  1.00 55.22           C
ATOM   3521  NE  ARG A 545     160.003 170.197 126.823  1.00 55.22           N
ATOM   3522  CZ  ARG A 545     160.419 170.769 127.947  1.00 55.22           C
ATOM   3523  NH1 ARG A 545     161.706 170.751 128.264  1.00 55.22           N
ATOM   3524  NH2 ARG A 545     159.549 171.356 128.757  1.00 55.22           N
ATOM   3525  N   PRO A 546     156.460 173.906 123.828  1.00 53.00           N
ATOM   3526  CA  PRO A 546     155.661 175.047 124.291  1.00 53.00           C
ATOM   3527  C   PRO A 546     155.567 175.093 125.809  1.00 53.00           C
ATOM   3528  O   PRO A 546     155.781 174.098 126.505  1.00 53.00           O
ATOM   3529  CB  PRO A 546     154.288 174.805 123.654  1.00 53.00           C
ATOM   3530  CG  PRO A 546     154.254 173.344 123.375  1.00 53.00           C
ATOM   3531  CD  PRO A 546     155.658 172.939 123.063  1.00 53.00           C
ATOM   3532  N   TYR A 547     155.252 176.282 126.322  1.00 43.66           N
ATOM   3533  CA  TYR A 547     155.187 176.512 127.760  1.00 43.66           C
ATOM   3534  C   TYR A 547     153.889 177.220 128.102  1.00 43.66           C
ATOM   3535  O   TYR A 547     153.583 178.269 127.529  1.00 43.66           O
ATOM   3536  CB  TYR A 547     156.379 177.338 128.244  1.00 43.66           C
ATOM   3537  CG  TYR A 547     156.316 177.680 129.713  1.00 43.66           C
ATOM   3538  CD1 TYR A 547     156.464 176.699 130.677  1.00 43.66           C
ATOM   3539  CD2 TYR A 547     156.103 178.981 130.136  1.00 43.66           C
ATOM   3540  CE1 TYR A 547     156.403 177.001 132.017  1.00 43.66           C
ATOM   3541  CE2 TYR A 547     156.043 179.290 131.474  1.00 43.66           C
ATOM   3542  CZ  TYR A 547     156.194 178.297 132.411  1.00 43.66           C
ATOM   3543  OH  TYR A 547     156.135 178.597 133.751  1.00 43.66           O
ATOM   3544  N   MET A 548     153.138 176.655 129.043  1.00 48.92           N
ATOM   3545  CA  MET A 548     151.917 177.258 129.557  1.00 48.92           C
ATOM   3546  C   MET A 548     152.054 177.450 131.061  1.00 48.92           C
ATOM   3547  O   MET A 548     152.489 176.535 131.768  1.00 48.92           O
ATOM   3548  CB  MET A 548     150.697 176.394 129.238  1.00 48.92           C
ATOM   3549  CG  MET A 548     150.616 175.946 127.791  1.00 48.92           C
ATOM   3550  SD  MET A 548     149.599 177.041 126.790  1.00 48.92           S
ATOM   3551  CE  MET A 548     148.017 176.850 127.597  1.00 48.92           C
ATOM   3552  N   SER A 549     151.687 178.633 131.543  1.00 50.18           N
ATOM   3553  CA  SER A 549     151.841 178.969 132.950  1.00 50.18           C
ATOM   3554  C   SER A 549     150.552 178.703 133.723  1.00 50.18           C
ATOM   3555  O   SER A 549     149.506 178.378 133.156  1.00 50.18           O
ATOM   3556  CB  SER A 549     152.258 180.429 133.107  1.00 50.18           C
ATOM   3557  OG  SER A 549     151.147 181.292 132.956  1.00 50.18           O
ATOM   3558  N   VAL A 550     150.639 178.849 135.042  1.00 51.87           N
ATOM   3559  CA  VAL A 550     149.492 178.651 135.924  1.00 51.87           C
ATOM   3560  C   VAL A 550     148.660 179.929 135.911  1.00 51.87           C
ATOM   3561  O   VAL A 550     149.072 180.954 136.456  1.00 51.87           O
ATOM   3562  CB  VAL A 550     149.931 178.295 137.348  1.00 51.87           C
ATOM   3563  CG1 VAL A 550     148.725 177.924 138.192  1.00 51.87           C
ATOM   3564  CG2 VAL A 550     150.940 177.163 137.328  1.00 51.87           C
ATOM   3565  N   GLY A 551     147.489 179.870 135.293  1.00 66.34           N
ATOM   3566  CA  GLY A 551     146.624 181.029 135.251  1.00 66.34           C
ATOM   3567  C   GLY A 551     145.461 180.803 134.312  1.00 66.34           C
ATOM   3568  O   GLY A 551     145.285 179.723 133.743  1.00 66.34           O
ATOM   3569  N   SER A 552     144.671 181.859 134.157  1.00 71.99           N
ATOM   3570  CA  SER A 552     143.495 181.816 133.308  1.00 71.99           C
ATOM   3571  C   SER A 552     143.895 181.825 131.835  1.00 71.99           C
ATOM   3572  O   SER A 552     145.071 181.918 131.480  1.00 71.99           O
ATOM   3573  CB  SER A 552     142.577 182.997 133.613  1.00 71.99           C
ATOM   3574  OG  SER A 552     143.306 184.212 133.635  1.00 71.99           O
ATOM   3575  N   LEU A 553     142.887 181.722 130.967  1.00 72.44           N
ATOM   3576  CA  LEU A 553     143.135 181.855 129.536  1.00 72.44           C
ATOM   3577  C   LEU A 553     143.661 183.243 129.203  1.00 72.44           C
ATOM   3578  O   LEU A 553     144.571 183.390 128.381  1.00 72.44           O
ATOM   3579  CB  LEU A 553     141.859 181.563 128.749  1.00 72.44           C
ATOM   3580  CG  LEU A 553     142.011 181.564 127.228  1.00 72.44           C
ATOM   3581  CD1 LEU A 553     142.608 180.252 126.748  1.00 72.44           C
ATOM   3582  CD2 LEU A 553     140.676 181.828 126.561  1.00 72.44           C
ATOM   3583  N   ARG A 554     143.104 184.274 129.838  1.00 72.80           N
ATOM   3584  CA  ARG A 554     143.584 185.631 129.631  1.00 72.80           C
ATOM   3585  C   ARG A 554     145.009 185.823 130.128  1.00 72.80           C
ATOM   3586  O   ARG A 554     145.648 186.813 129.760  1.00 72.80           O
ATOM   3587  CB  ARG A 554     142.641 186.620 130.319  1.00 72.80           C
ATOM   3588  CG  ARG A 554     142.933 188.088 130.053  1.00 72.80           C
ATOM   3589  CD  ARG A 554     143.419 188.786 131.312  1.00 72.80           C
ATOM   3590  NE  ARG A 554     142.457 188.669 132.404  1.00 72.80           N
ATOM   3591  CZ  ARG A 554     141.334 189.374 132.493  1.00 72.80           C
ATOM   3592  NH1 ARG A 554     141.027 190.260 131.556  1.00 72.80           N
ATOM   3593  NH2 ARG A 554     140.520 189.196 133.523  1.00 72.80           N
ATOM   3594  N   ASP A 555     145.528 184.904 130.940  1.00 61.68           N
ATOM   3595  CA  ASP A 555     146.920 184.940 131.363  1.00 61.68           C
ATOM   3596  C   ASP A 555     147.785 183.922 130.633  1.00 61.68           C
ATOM   3597  O   ASP A 555     148.951 183.746 130.998  1.00 61.68           O
ATOM   3598  CB  ASP A 555     147.024 184.721 132.875  1.00 61.68           C
ATOM   3599  CG  ASP A 555     148.268 185.351 133.469  1.00 61.68           C
ATOM   3600  OD1 ASP A 555     149.062 185.936 132.704  1.00 61.68           O
ATOM   3601  OD2 ASP A 555     148.449 185.265 134.702  1.00 61.68           O
ATOM   3602  N   GLN A 556     147.246 183.240 129.621  1.00 55.32           N
ATOM   3603  CA  GLN A 556     148.042 182.388 128.751  1.00 55.32           C
ATOM   3604  C   GLN A 556     148.188 182.939 127.345  1.00 55.32           C
ATOM   3605  O   GLN A 556     149.132 182.561 126.646  1.00 55.32           O
ATOM   3606  CB  GLN A 556     147.437 180.981 128.671  1.00 55.32           C
ATOM   3607  CG  GLN A 556     147.410 180.243 129.992  1.00 55.32           C
ATOM   3608  CD  GLN A 556     148.783 180.104 130.612  1.00 55.32           C
ATOM   3609  OE1 GLN A 556     149.496 179.141 130.350  1.00 55.32           O
ATOM   3610  NE2 GLN A 556     149.154 181.060 131.454  1.00 55.32           N
ATOM   3611  N   VAL A 557     147.279 183.815 126.914  1.00 51.77           N
ATOM   3612  CA  VAL A 557     147.440 184.525 125.651  1.00 51.77           C
ATOM   3613  C   VAL A 557     148.495 185.616 125.753  1.00 51.77           C
ATOM   3614  O   VAL A 557     149.037 186.045 124.723  1.00 51.77           O
ATOM   3615  CB  VAL A 557     146.073 185.089 125.208  1.00 51.77           C
ATOM   3616  CG1 VAL A 557     146.185 185.920 123.945  1.00 51.77           C
ATOM   3617  CG2 VAL A 557     145.088 183.959 124.998  1.00 51.77           C
ATOM   3618  N   ILE A 558     148.842 186.049 126.964  1.00 50.08           N
ATOM   3619  CA  ILE A 558     149.747 187.176 127.153  1.00 50.08           C
ATOM   3620  C   ILE A 558     150.876 186.812 128.109  1.00 50.08           C
ATOM   3621  O   ILE A 558     151.468 187.696 128.735  1.00 50.08           O
ATOM   3622  CB  ILE A 558     148.978 188.401 127.674  1.00 50.08           C
ATOM   3623  CG1 ILE A 558     148.425 188.122 129.068  1.00 50.08           C
ATOM   3624  CG2 ILE A 558     147.831 188.740 126.750  1.00 50.08           C
ATOM   3625  CD1 ILE A 558     147.715 189.295 129.682  1.00 50.08           C
ATOM   3626  N   TYR A 559     151.207 185.518 128.197  1.00 43.47           N
ATOM   3627  CA  TYR A 559     151.982 184.924 129.290  1.00 43.47           C
ATOM   3628  C   TYR A 559     153.098 185.802 129.858  1.00 43.47           C
ATOM   3629  O   TYR A 559     153.127 186.005 131.077  1.00 43.47           O
ATOM   3630  CB  TYR A 559     152.585 183.580 128.871  1.00 43.47           C
ATOM   3631  CG  TYR A 559     153.767 183.189 129.725  1.00 43.47           C
ATOM   3632  CD1 TYR A 559     153.624 182.971 131.085  1.00 43.47           C
ATOM   3633  CD2 TYR A 559     155.031 183.068 129.177  1.00 43.47           C
ATOM   3634  CE1 TYR A 559     154.700 182.635 131.866  1.00 43.47           C
ATOM   3635  CE2 TYR A 559     156.110 182.726 129.953  1.00 43.47           C
ATOM   3636  CZ  TYR A 559     155.939 182.515 131.296  1.00 43.47           C
ATOM   3637  OH  TYR A 559     157.009 182.172 132.081  1.00 43.47           O
ATOM   3638  N   PRO A 560     154.050 186.310 129.063  1.00 43.93           N
ATOM   3639  CA  PRO A 560     155.119 187.112 129.687  1.00 43.93           C
ATOM   3640  C   PRO A 560     154.586 188.329 130.416  1.00 43.93           C
ATOM   3641  O   PRO A 560     155.116 188.701 131.468  1.00 43.93           O
ATOM   3642  CB  PRO A 560     156.029 187.498 128.512  1.00 43.93           C
ATOM   3643  CG  PRO A 560     155.581 186.712 127.357  1.00 43.93           C
ATOM   3644  CD  PRO A 560     154.192 186.239 127.599  1.00 43.93           C
ATOM   3645  N   ASP A 561     153.534 188.949 129.893  1.00 54.16           N
ATOM   3646  CA  ASP A 561     152.854 190.035 130.581  1.00 54.16           C
ATOM   3647  C   ASP A 561     151.903 189.436 131.613  1.00 54.16           C
ATOM   3648  O   ASP A 561     151.963 188.248 131.934  1.00 54.16           O
ATOM   3649  CB  ASP A 561     152.132 190.930 129.580  1.00 54.16           C
ATOM   3650  CG  ASP A 561     153.055 191.938 128.930  1.00 54.16           C
ATOM   3651  OD1 ASP A 561     154.214 192.054 129.374  1.00 54.16           O
ATOM   3652  OD2 ASP A 561     152.625 192.614 127.975  1.00 54.16           O
ATOM   3653  N   SER A 562     151.016 190.258 132.160  1.00 70.92           N
ATOM   3654  CA  SER A 562     150.016 189.787 133.107  1.00 70.92           C
ATOM   3655  C   SER A 562     148.768 190.644 132.932  1.00 70.92           C
ATOM   3656  O   SER A 562     148.641 191.395 131.962  1.00 70.92           O
ATOM   3657  CB  SER A 562     150.570 189.827 134.536  1.00 70.92           C
ATOM   3658  OG  SER A 562     150.980 191.138 134.883  1.00 70.92           O
ATOM   3659  N   VAL A 563     147.829 190.522 133.873  1.00 82.96           N
ATOM   3660  CA  VAL A 563     146.695 191.442 133.889  1.00 82.96           C
ATOM   3661  C   VAL A 563     147.194 192.870 134.050  1.00 82.96           C
ATOM   3662  O   VAL A 563     146.746 193.786 133.350  1.00 82.96           O
ATOM   3663  CB  VAL A 563     145.703 191.055 135.000  1.00 82.96           C
ATOM   3664  CG1 VAL A 563     144.577 192.074 135.082  1.00 82.96           C
ATOM   3665  CG2 VAL A 563     145.151 189.659 134.755  1.00 82.96           C
ATOM   3666  N   GLU A 564     148.134 193.078 134.966  1.00 84.60           N
ATOM   3667  CA  GLU A 564     148.892 194.315 135.012  1.00 84.60           C
ATOM   3668  C   GLU A 564     149.920 194.332 133.884  1.00 84.60           C
ATOM   3669  O   GLU A 564     150.278 193.293 133.322  1.00 84.60           O
ATOM   3670  CB  GLU A 564     149.586 194.475 136.365  1.00 84.60           C
ATOM   3671  CG  GLU A 564     148.727 194.079 137.555  1.00 84.60           C
ATOM   3672  CD  GLU A 564     148.928 192.631 137.961  1.00 84.60           C
ATOM   3673  OE1 GLU A 564     149.741 191.939 137.314  1.00 84.60           O
ATOM   3674  OE2 GLU A 564     148.273 192.184 138.926  1.00 84.60           O
ATOM   3675  N   ASP A 565     150.362 195.543 133.533  1.00 87.09           N
ATOM   3676  CA  ASP A 565     151.309 195.800 132.448  1.00 87.09           C
ATOM   3677  C   ASP A 565     150.652 195.564 131.093  1.00 87.09           C
ATOM   3678  O   ASP A 565     151.246 195.852 130.049  1.00 87.09           O
ATOM   3679  CB  ASP A 565     152.576 194.947 132.585  1.00 87.09           C
ATOM   3680  CG  ASP A 565     153.440 195.370 133.757  1.00 87.09           C
ATOM   3681  OD1 ASP A 565     153.386 196.557 134.138  1.00 87.09           O
ATOM   3682  OD2 ASP A 565     154.172 194.515 134.297  1.00 87.09           O
ATOM   3683  N   MET A 566     149.426 195.045 131.105  1.00 86.22           N
ATOM   3684  CA  MET A 566     148.591 194.970 129.916  1.00 86.22           C
ATOM   3685  C   MET A 566     147.633 196.143 129.811  1.00 86.22           C
ATOM   3686  O   MET A 566     147.443 196.678 128.714  1.00 86.22           O
ATOM   3687  CB  MET A 566     147.789 193.662 129.902  1.00 86.22           C
ATOM   3688  CG  MET A 566     146.479 193.743 129.129  1.00 86.22           C
ATOM   3689  SD  MET A 566     145.793 192.137 128.682  1.00 86.22           S
ATOM   3690  CE  MET A 566     144.267 192.638 127.891  1.00 86.22           C
ATOM   3691  N   GLN A 567     147.049 196.569 130.936  1.00 92.55           N
ATOM   3692  CA  GLN A 567     146.156 197.723 130.931  1.00 92.55           C
ATOM   3693  C   GLN A 567     146.858 198.957 130.381  1.00 92.55           C
ATOM   3694  O   GLN A 567     146.210 199.851 129.824  1.00 92.55           O
ATOM   3695  CB  GLN A 567     145.639 197.990 132.345  1.00 92.55           C
ATOM   3696  CG  GLN A 567     145.130 196.759 133.082  1.00 92.55           C
ATOM   3697  CD  GLN A 567     144.331 195.826 132.199  1.00 92.55           C
ATOM   3698  OE1 GLN A 567     143.231 196.157 131.759  1.00 92.55           O
ATOM   3699  NE2 GLN A 567     144.882 194.648 131.936  1.00 92.55           N
ATOM   3700  N   ARG A 568     148.182 199.026 130.534  1.00 95.11           N
ATOM   3701  CA  ARG A 568     148.952 200.099 129.917  1.00 95.11           C
ATOM   3702  C   ARG A 568     148.812 200.068 128.402  1.00 95.11           C
ATOM   3703  O   ARG A 568     148.561 201.098 127.767  1.00 95.11           O
ATOM   3704  CB  ARG A 568     150.421 199.983 130.320  1.00 95.11           C
ATOM   3705  CG  ARG A 568     150.677 200.129 131.807  1.00 95.11           C
ATOM   3706  CD  ARG A 568     152.146 200.399 132.110  1.00 95.11           C
ATOM   3707  NE  ARG A 568     153.051 199.584 131.302  1.00 95.11           N
ATOM   3708  CZ  ARG A 568     153.694 200.022 130.224  1.00 95.11           C
ATOM   3709  NH1 ARG A 568     154.499 199.210 129.551  1.00 95.11           N
ATOM   3710  NH2 ARG A 568     153.526 201.271 129.816  1.00 95.11           N
ATOM   3711  N   LYS A 569     148.971 198.888 127.802  1.00 90.61           N
ATOM   3712  CA  LYS A 569     148.788 198.764 126.362  1.00 90.61           C
ATOM   3713  C   LYS A 569     147.356 198.397 126.002  1.00 90.61           C
ATOM   3714  O   LYS A 569     146.675 199.179 125.329  1.00 90.61           O
ATOM   3715  CB  LYS A 569     149.758 197.727 125.790  1.00 90.61           C
ATOM   3716  CG  LYS A 569     151.166 197.811 126.354  1.00 90.61           C
ATOM   3717  CD  LYS A 569     152.134 196.955 125.556  1.00 90.61           C
ATOM   3718  CE  LYS A 569     151.846 195.479 125.743  1.00 90.61           C
ATOM   3719  NZ  LYS A 569     153.007 194.646 125.337  1.00 90.61           N
ATOM   3720  N   GLY A 570     146.878 197.233 126.445  1.00 94.01           N
ATOM   3721  CA  GLY A 570     145.464 196.932 126.340  1.00 94.01           C
ATOM   3722  C   GLY A 570     144.926 196.945 124.926  1.00 94.01           C
ATOM   3723  O   GLY A 570     145.086 195.990 124.157  1.00 94.01           O
ATOM   3724  N   TYR A 571     144.248 198.052 124.621  1.00 96.25           N
ATOM   3725  CA  TYR A 571     143.518 198.376 123.400  1.00 96.25           C
ATOM   3726  C   TYR A 571     142.160 197.689 123.375  1.00 96.25           C
ATOM   3727  O   TYR A 571     141.283 198.096 122.606  1.00 96.25           O
ATOM   3728  CB  TYR A 571     144.303 197.955 122.152  1.00 96.25           C
ATOM   3729  CG  TYR A 571     145.614 198.671 121.931  1.00 96.25           C
ATOM   3730  CD1 TYR A 571     145.654 199.937 121.364  1.00 96.25           C
ATOM   3731  CD2 TYR A 571     146.818 198.065 122.266  1.00 96.25           C
ATOM   3732  CE1 TYR A 571     146.857 200.586 121.151  1.00 96.25           C
ATOM   3733  CE2 TYR A 571     148.025 198.705 122.058  1.00 96.25           C
ATOM   3734  CZ  TYR A 571     148.039 199.965 121.501  1.00 96.25           C
ATOM   3735  OH  TYR A 571     149.239 200.606 121.292  1.00 96.25           O
ATOM   3736  N   SER A 572     141.983 196.663 124.218  1.00 92.58           N
ATOM   3737  CA  SER A 572     140.688 196.114 124.617  1.00 92.58           C
ATOM   3738  C   SER A 572     140.888 194.852 125.447  1.00 92.58           C
ATOM   3739  O   SER A 572     142.018 194.383 125.613  1.00 92.58           O
ATOM   3740  CB  SER A 572     139.798 195.793 123.416  1.00 92.58           C
ATOM   3741  OG  SER A 572     138.579 195.218 123.844  1.00 92.58           O
ATOM   3742  N   GLU A 573     139.795 194.296 125.968  1.00 89.48           N
ATOM   3743  CA  GLU A 573     139.734 192.865 126.241  1.00 89.48           C
ATOM   3744  C   GLU A 573     139.122 192.120 125.061  1.00 89.48           C
ATOM   3745  O   GLU A 573     139.409 190.937 124.849  1.00 89.48           O
ATOM   3746  CB  GLU A 573     138.926 192.589 127.511  1.00 89.48           C
ATOM   3747  CG  GLU A 573     139.553 193.107 128.795  1.00 89.48           C
ATOM   3748  CD  GLU A 573     140.841 192.389 129.149  1.00 89.48           C
ATOM   3749  OE1 GLU A 573     140.965 191.188 128.828  1.00 89.48           O
ATOM   3750  OE2 GLU A 573     141.725 193.024 129.760  1.00 89.48           O
ATOM   3751  N   GLN A 574     138.274 192.811 124.293  1.00 90.91           N
ATOM   3752  CA  GLN A 574     137.720 192.258 123.062  1.00 90.91           C
ATOM   3753  C   GLN A 574     138.793 192.100 121.992  1.00 90.91           C
ATOM   3754  O   GLN A 574     138.673 191.242 121.110  1.00 90.91           O
ATOM   3755  CB  GLN A 574     136.586 193.165 122.571  1.00 90.91           C
ATOM   3756  CG  GLN A 574     135.977 192.829 121.218  1.00 90.91           C
ATOM   3757  CD  GLN A 574     135.383 191.440 121.165  1.00 90.91           C
ATOM   3758  OE1 GLN A 574     134.479 191.111 121.931  1.00 90.91           O
ATOM   3759  NE2 GLN A 574     135.859 190.629 120.229  1.00 90.91           N
ATOM   3760  N   ASP A 575     139.849 192.918 122.054  1.00 87.70           N
ATOM   3761  CA  ASP A 575     140.940 192.813 121.089  1.00 87.70           C
ATOM   3762  C   ASP A 575     141.661 191.478 121.204  1.00 87.70           C
ATOM   3763  O   ASP A 575     142.089 190.919 120.188  1.00 87.70           O
ATOM   3764  CB  ASP A 575     141.927 193.964 121.280  1.00 87.70           C
ATOM   3765  CG  ASP A 575     142.864 194.135 120.099  1.00 87.70           C
ATOM   3766  OD1 ASP A 575     142.698 193.419 119.090  1.00 87.70           O
ATOM   3767  OD2 ASP A 575     143.768 194.993 120.180  1.00 87.70           O
ATOM   3768  N   LEU A 576     141.806 190.953 122.423  1.00 80.56           N
ATOM   3769  CA  LEU A 576     142.348 189.612 122.590  1.00 80.56           C
ATOM   3770  C   LEU A 576     141.487 188.554 121.923  1.00 80.56           C
ATOM   3771  O   LEU A 576     141.979 187.451 121.671  1.00 80.56           O
ATOM   3772  CB  LEU A 576     142.513 189.281 124.072  1.00 80.56           C
ATOM   3773  CG  LEU A 576     143.908 189.517 124.646  1.00 80.56           C
ATOM   3774  CD1 LEU A 576     144.237 190.997 124.678  1.00 80.56           C
ATOM   3775  CD2 LEU A 576     144.015 188.908 126.033  1.00 80.56           C
ATOM   3776  N   GLU A 577     140.219 188.854 121.641  1.00 84.23           N
ATOM   3777  CA  GLU A 577     139.423 187.957 120.813  1.00 84.23           C
ATOM   3778  C   GLU A 577     139.867 188.021 119.358  1.00 84.23           C
ATOM   3779  O   GLU A 577     139.957 186.988 118.686  1.00 84.23           O
ATOM   3780  CB  GLU A 577     137.941 188.302 120.939  1.00 84.23           C
ATOM   3781  CG  GLU A 577     137.422 188.282 122.363  1.00 84.23           C
ATOM   3782  CD  GLU A 577     135.911 188.333 122.430  1.00 84.23           C
ATOM   3783  OE1 GLU A 577     135.268 188.307 121.360  1.00 84.23           O
ATOM   3784  OE2 GLU A 577     135.367 188.396 123.552  1.00 84.23           O
ATOM   3785  N   ALA A 578     140.149 189.225 118.853  1.00 78.75           N
ATOM   3786  CA  ALA A 578     140.648 189.355 117.488  1.00 78.75           C
ATOM   3787  C   ALA A 578     141.999 188.671 117.332  1.00 78.75           C
ATOM   3788  O   ALA A 578     142.258 188.013 116.319  1.00 78.75           O
ATOM   3789  CB  ALA A 578     140.742 190.829 117.100  1.00 78.75           C
ATOM   3790  N   ILE A 579     142.877 188.824 118.325  1.00 74.39           N
ATOM   3791  CA  ILE A 579     144.124 188.068 118.348  1.00 74.39           C
ATOM   3792  C   ILE A 579     143.834 186.578 118.424  1.00 74.39           C
ATOM   3793  O   ILE A 579     144.584 185.758 117.880  1.00 74.39           O
ATOM   3794  CB  ILE A 579     145.001 188.543 119.523  1.00 74.39           C
ATOM   3795  CG1 ILE A 579     145.385 190.009 119.334  1.00 74.39           C
ATOM   3796  CG2 ILE A 579     146.239 187.683 119.667  1.00 74.39           C
ATOM   3797  CD1 ILE A 579     146.020 190.630 120.548  1.00 74.39           C
ATOM   3798  N   LEU A 580     142.739 186.205 119.075  1.00 77.53           N
ATOM   3799  CA  LEU A 580     142.339 184.815 119.217  1.00 77.53           C
ATOM   3800  C   LEU A 580     141.596 184.303 117.987  1.00 77.53           C
ATOM   3801  O   LEU A 580     141.265 183.114 117.926  1.00 77.53           O
ATOM   3802  CB  LEU A 580     141.465 184.667 120.469  1.00 77.53           C
ATOM   3803  CG  LEU A 580     141.059 183.305 121.022  1.00 77.53           C
ATOM   3804  CD1 LEU A 580     142.289 182.570 121.507  1.00 77.53           C
ATOM   3805  CD2 LEU A 580     140.054 183.469 122.145  1.00 77.53           C
ATOM   3806  N   ASP A 581     141.340 185.166 117.003  1.00 77.32           N
ATOM   3807  CA  ASP A 581     140.632 184.798 115.781  1.00 77.32           C
ATOM   3808  C   ASP A 581     141.563 184.496 114.615  1.00 77.32           C
ATOM   3809  O   ASP A 581     141.292 183.576 113.839  1.00 77.32           O
ATOM   3810  CB  ASP A 581     139.663 185.911 115.370  1.00 77.32           C
ATOM   3811  CG  ASP A 581     138.488 186.038 116.315  1.00 77.32           C
ATOM   3812  OD1 ASP A 581     138.167 185.047 117.001  1.00 77.32           O
ATOM   3813  OD2 ASP A 581     137.888 187.131 116.375  1.00 77.32           O
ATOM   3814  N   VAL A 582     142.654 185.253 114.466  1.00 71.17           N
ATOM   3815  CA  VAL A 582     143.603 184.991 113.392  1.00 71.17           C
ATOM   3816  C   VAL A 582     144.249 183.625 113.547  1.00 71.17           C
ATOM   3817  O   VAL A 582     144.782 183.078 112.577  1.00 71.17           O
ATOM   3818  CB  VAL A 582     144.680 186.095 113.333  1.00 71.17           C
ATOM   3819  CG1 VAL A 582     144.071 187.412 112.887  1.00 71.17           C
ATOM   3820  CG2 VAL A 582     145.361 186.246 114.680  1.00 71.17           C
ATOM   3821  N   VAL A 583     144.215 183.058 114.754  1.00 70.20           N
ATOM   3822  CA  VAL A 583     144.812 181.758 115.023  1.00 70.20           C
ATOM   3823  C   VAL A 583     143.786 180.632 114.951  1.00 70.20           C
ATOM   3824  O   VAL A 583     144.157 179.452 115.020  1.00 70.20           O
ATOM   3825  CB  VAL A 583     145.525 181.788 116.391  1.00 70.20           C
ATOM   3826  CG1 VAL A 583     146.412 180.579 116.580  1.00 70.20           C
ATOM   3827  CG2 VAL A 583     146.327 183.067 116.538  1.00 70.20           C
ATOM   3828  N   HIS A 584     142.503 180.966 114.794  1.00 77.51           N
ATOM   3829  CA  HIS A 584     141.431 179.989 114.576  1.00 77.51           C
ATOM   3830  C   HIS A 584     141.261 179.054 115.773  1.00 77.51           C
ATOM   3831  O   HIS A 584     141.249 177.829 115.638  1.00 77.51           O
ATOM   3832  CB  HIS A 584     141.658 179.186 113.292  1.00 77.51           C
ATOM   3833  CG  HIS A 584     141.903 180.027 112.079  1.00 77.51           C
ATOM   3834  ND1 HIS A 584     140.950 180.217 111.102  1.00 77.51           N
ATOM   3835  CD2 HIS A 584     142.998 180.713 111.675  1.00 77.51           C
ATOM   3836  CE1 HIS A 584     141.444 180.992 110.153  1.00 77.51           C
ATOM   3837  NE2 HIS A 584     142.685 181.307 110.476  1.00 77.51           N
ATOM   3838  N   LEU A 585     141.129 179.646 116.960  1.00 78.59           N
ATOM   3839  CA  LEU A 585     140.747 178.889 118.147  1.00 78.59           C
ATOM   3840  C   LEU A 585     139.767 179.682 119.004  1.00 78.59           C
ATOM   3841  O   LEU A 585     139.751 179.546 120.233  1.00 78.59           O
ATOM   3842  CB  LEU A 585     141.979 178.457 118.956  1.00 78.59           C
ATOM   3843  CG  LEU A 585     142.759 179.426 119.846  1.00 78.59           C
ATOM   3844  CD1 LEU A 585     143.641 178.655 120.805  1.00 78.59           C
ATOM   3845  CD2 LEU A 585     143.593 180.361 119.008  1.00 78.59           C
ATOM   3846  N   HIS A 586     138.921 180.494 118.363  1.00 82.63           N
ATOM   3847  CA  HIS A 586     137.952 181.305 119.092  1.00 82.63           C
ATOM   3848  C   HIS A 586     136.972 180.445 119.881  1.00 82.63           C
ATOM   3849  O   HIS A 586     136.335 180.933 120.821  1.00 82.63           O
ATOM   3850  CB  HIS A 586     137.205 182.213 118.114  1.00 82.63           C
ATOM   3851  CG  HIS A 586     136.117 183.025 118.745  1.00 82.63           C
ATOM   3852  ND1 HIS A 586     134.823 182.569 118.866  1.00 82.63           N
ATOM   3853  CD2 HIS A 586     136.132 184.265 119.288  1.00 82.63           C
ATOM   3854  CE1 HIS A 586     134.086 183.493 119.456  1.00 82.63           C
ATOM   3855  NE2 HIS A 586     134.857 184.532 119.723  1.00 82.63           N
ATOM   3856  N   HIS A 587     136.841 179.166 119.521  1.00 86.47           N
ATOM   3857  CA  HIS A 587     135.950 178.280 120.261  1.00 86.47           C
ATOM   3858  C   HIS A 587     136.430 178.058 121.690  1.00 86.47           C
ATOM   3859  O   HIS A 587     135.631 177.698 122.562  1.00 86.47           O
ATOM   3860  CB  HIS A 587     135.814 176.944 119.530  1.00 86.47           C
ATOM   3861  CG  HIS A 587     137.090 176.165 119.447  1.00 86.47           C
ATOM   3862  ND1 HIS A 587     138.002 176.338 118.428  1.00 86.47           N
ATOM   3863  CD2 HIS A 587     137.601 175.203 120.251  1.00 86.47           C
ATOM   3864  CE1 HIS A 587     139.022 175.518 118.611  1.00 86.47           C
ATOM   3865  NE2 HIS A 587     138.803 174.819 119.709  1.00 86.47           N
ATOM   3866  N   ILE A 588     137.723 178.265 121.951  1.00 87.48           N
ATOM   3867  CA  ILE A 588     138.248 178.084 123.302  1.00 87.48           C
ATOM   3868  C   ILE A 588     137.649 179.115 124.251  1.00 87.48           C
ATOM   3869  O   ILE A 588     137.392 178.824 125.426  1.00 87.48           O
ATOM   3870  CB  ILE A 588     139.786 178.147 123.291  1.00 87.48           C
ATOM   3871  CG1 ILE A 588     140.350 177.061 122.378  1.00 87.48           C
ATOM   3872  CG2 ILE A 588     140.341 177.983 124.692  1.00 87.48           C
ATOM   3873  CD1 ILE A 588     139.987 175.663 122.817  1.00 87.48           C
ATOM   3874  N   LEU A 589     137.419 180.334 123.761  1.00 87.40           N
ATOM   3875  CA  LEU A 589     136.857 181.377 124.612  1.00 87.40           C
ATOM   3876  C   LEU A 589     135.453 181.016 125.081  1.00 87.40           C
ATOM   3877  O   LEU A 589     135.099 181.250 126.242  1.00 87.40           O
ATOM   3878  CB  LEU A 589     136.846 182.711 123.869  1.00 87.40           C
ATOM   3879  CG  LEU A 589     136.262 183.893 124.641  1.00 87.40           C
ATOM   3880  CD1 LEU A 589     136.950 184.042 125.987  1.00 87.40           C
ATOM   3881  CD2 LEU A 589     136.384 185.168 123.832  1.00 87.40           C
ATOM   3882  N   GLN A 590     134.637 180.451 124.195  1.00 93.38           N
ATOM   3883  CA  GLN A 590     133.267 180.084 124.528  1.00 93.38           C
ATOM   3884  C   GLN A 590     133.132 178.643 125.004  1.00 93.38           C
ATOM   3885  O   GLN A 590     132.013 178.205 125.289  1.00 93.38           O
ATOM   3886  CB  GLN A 590     132.351 180.312 123.320  1.00 93.38           C
ATOM   3887  CG  GLN A 590     132.489 181.681 122.668  1.00 93.38           C
ATOM   3888  CD  GLN A 590     131.958 182.811 123.533  1.00 93.38           C
ATOM   3889  OE1 GLN A 590     131.373 182.582 124.591  1.00 93.38           O
ATOM   3890  NE2 GLN A 590     132.159 184.043 123.080  1.00 93.38           N
ATOM   3891  N   ARG A 591     134.232 177.897 125.090  1.00 92.18           N
ATOM   3892  CA  ARG A 591     134.192 176.507 125.529  1.00 92.18           C
ATOM   3893  C   ARG A 591     134.743 176.305 126.933  1.00 92.18           C
ATOM   3894  O   ARG A 591     134.168 175.539 127.712  1.00 92.18           O
ATOM   3895  CB  ARG A 591     134.970 175.622 124.550  1.00 92.18           C
ATOM   3896  CG  ARG A 591     134.738 174.128 124.731  1.00 92.18           C
ATOM   3897  CD  ARG A 591     135.866 173.473 125.518  1.00 92.18           C
ATOM   3898  NE  ARG A 591     137.116 173.442 124.765  1.00 92.18           N
ATOM   3899  CZ  ARG A 591     137.419 172.521 123.855  1.00 92.18           C
ATOM   3900  NH1 ARG A 591     136.560 171.547 123.583  1.00 92.18           N
ATOM   3901  NH2 ARG A 591     138.581 172.572 123.219  1.00 92.18           N
ATOM   3902  N   GLU A 592     135.841 176.970 127.278  1.00 94.96           N
ATOM   3903  CA  GLU A 592     136.530 176.757 128.546  1.00 94.96           C
ATOM   3904  C   GLU A 592     136.399 177.974 129.458  1.00 94.96           C
ATOM   3905  O   GLU A 592     137.329 178.334 130.182  1.00 94.96           O
ATOM   3906  CB  GLU A 592     138.000 176.422 128.304  1.00 94.96           C
ATOM   3907  CG  GLU A 592     138.644 175.576 129.389  1.00 94.96           C
ATOM   3908  CD  GLU A 592     138.076 174.173 129.442  1.00 94.96           C
ATOM   3909  OE1 GLU A 592     137.681 173.652 128.379  1.00 94.96           O
ATOM   3910  OE2 GLU A 592     138.027 173.589 130.544  1.00 94.96           O
ATOM   3911  N   GLY A 593     135.243 178.623 129.428  1.00 94.28           N
ATOM   3912  CA  GLY A 593     135.016 179.812 130.219  1.00 94.28           C
ATOM   3913  C   GLY A 593     135.576 181.060 129.559  1.00 94.28           C
ATOM   3914  O   GLY A 593     136.459 181.013 128.704  1.00 94.28           O
ATOM   3915  N   GLY A 594     135.046 182.205 129.979  1.00 90.02           N
ATOM   3916  CA  GLY A 594     135.454 183.468 129.397  1.00 90.02           C
ATOM   3917  C   GLY A 594     136.650 184.097 130.081  1.00 90.02           C
ATOM   3918  O   GLY A 594     136.503 184.763 131.110  1.00 90.02           O
ATOM   3919  N   TRP A 595     137.839 183.893 129.507  1.00 84.11           N
ATOM   3920  CA  TRP A 595     139.084 184.471 130.017  1.00 84.11           C
ATOM   3921  C   TRP A 595     139.310 184.095 131.480  1.00 84.11           C
ATOM   3922  O   TRP A 595     139.809 184.889 132.280  1.00 84.11           O
ATOM   3923  CB  TRP A 595     139.092 185.991 129.842  1.00 84.11           C
ATOM   3924  CG  TRP A 595     138.957 186.442 128.423  1.00 84.11           C
ATOM   3925  CD1 TRP A 595     137.965 187.221 127.907  1.00 84.11           C
ATOM   3926  CD2 TRP A 595     139.834 186.136 127.333  1.00 84.11           C
ATOM   3927  NE1 TRP A 595     138.173 187.426 126.566  1.00 84.11           N
ATOM   3928  CE2 TRP A 595     139.314 186.769 126.189  1.00 84.11           C
ATOM   3929  CE3 TRP A 595     141.010 185.391 127.214  1.00 84.11           C
ATOM   3930  CZ2 TRP A 595     139.927 186.680 124.943  1.00 84.11           C
ATOM   3931  CZ3 TRP A 595     141.617 185.303 125.977  1.00 84.11           C
ATOM   3932  CH2 TRP A 595     141.076 185.944 124.858  1.00 84.11           C
ATOM   3933  N   GLU A 596     138.950 182.866 131.827  1.00 87.11           N
ATOM   3934  CA  GLU A 596     138.868 182.427 133.216  1.00 87.11           C
ATOM   3935  C   GLU A 596     139.209 180.942 133.261  1.00 87.11           C
ATOM   3936  O   GLU A 596     139.860 180.417 132.351  1.00 87.11           O
ATOM   3937  CB  GLU A 596     137.479 182.741 133.801  1.00 87.11           C
ATOM   3938  CG  GLU A 596     137.257 184.200 134.185  1.00 87.11           C
ATOM   3939  CD  GLU A 596     138.412 184.789 134.976  1.00 87.11           C
ATOM   3940  OE1 GLU A 596     138.814 185.933 134.675  1.00 87.11           O
ATOM   3941  OE2 GLU A 596     138.912 184.117 135.903  1.00 87.11           O
ATOM   3942  N   ALA A 597     138.789 180.269 134.335  1.00 87.78           N
ATOM   3943  CA  ALA A 597     138.953 178.826 134.478  1.00 87.78           C
ATOM   3944  C   ALA A 597     140.418 178.413 134.501  1.00 87.78           C
ATOM   3945  O   ALA A 597     140.906 177.773 133.566  1.00 87.78           O
ATOM   3946  CB  ALA A 597     138.213 178.080 133.363  1.00 87.78           C
ATOM   3947  N   MET A 598     141.119 178.770 135.576  1.00 84.82           N
ATOM   3948  CA  MET A 598     142.542 178.485 135.688  1.00 84.82           C
ATOM   3949  C   MET A 598     142.767 176.988 135.855  1.00 84.82           C
ATOM   3950  O   MET A 598     143.072 176.512 136.953  1.00 84.82           O
ATOM   3951  CB  MET A 598     143.148 179.244 136.871  1.00 84.82           C
ATOM   3952  CG  MET A 598     142.601 180.649 137.055  1.00 84.82           C
ATOM   3953  SD  MET A 598     143.619 181.656 138.150  1.00 84.82           S
ATOM   3954  CE  MET A 598     142.934 183.283 137.849  1.00 84.82           C
ATOM   3955  N   CYS A 599     142.622 176.247 134.761  1.00 87.24           N
ATOM   3956  CA  CYS A 599     142.782 174.801 134.762  1.00 87.24           C
ATOM   3957  C   CYS A 599     144.268 174.449 134.717  1.00 87.24           C
ATOM   3958  O   CYS A 599     145.141 175.293 134.933  1.00 87.24           O
ATOM   3959  CB  CYS A 599     142.017 174.191 133.593  1.00 87.24           C
ATOM   3960  SG  CYS A 599     140.236 174.484 133.634  1.00 87.24           S
ATOM   3961  N   ASP A 600     144.570 173.176 134.456  1.00 84.61           N
ATOM   3962  CA  ASP A 600     145.962 172.760 134.313  1.00 84.61           C
ATOM   3963  C   ASP A 600     146.607 173.394 133.085  1.00 84.61           C
ATOM   3964  O   ASP A 600     147.768 173.821 133.136  1.00 84.61           O
ATOM   3965  CB  ASP A 600     146.043 171.235 134.234  1.00 84.61           C
ATOM   3966  CG  ASP A 600     147.448 170.712 134.451  1.00 84.61           C
ATOM   3967  OD1 ASP A 600     148.197 171.321 135.242  1.00 84.61           O
ATOM   3968  OD2 ASP A 600     147.806 169.689 133.831  1.00 84.61           O
ATOM   3969  N   TRP A 601     145.877 173.440 131.971  1.00 78.65           N
ATOM   3970  CA  TRP A 601     146.277 173.967 130.668  1.00 78.65           C
ATOM   3971  C   TRP A 601     147.357 173.133 129.996  1.00 78.65           C
ATOM   3972  O   TRP A 601     147.717 173.427 128.853  1.00 78.65           O
ATOM   3973  CB  TRP A 601     146.767 175.420 130.720  1.00 78.65           C
ATOM   3974  CG  TRP A 601     145.743 176.403 131.158  1.00 78.65           C
ATOM   3975  CD1 TRP A 601     145.697 177.057 132.349  1.00 78.65           C
ATOM   3976  CD2 TRP A 601     144.580 176.809 130.432  1.00 78.65           C
ATOM   3977  NE1 TRP A 601     144.598 177.877 132.397  1.00 78.65           N
ATOM   3978  CE2 TRP A 601     143.892 177.737 131.232  1.00 78.65           C
ATOM   3979  CE3 TRP A 601     144.061 176.488 129.176  1.00 78.65           C
ATOM   3980  CZ2 TRP A 601     142.711 178.345 130.820  1.00 78.65           C
ATOM   3981  CZ3 TRP A 601     142.891 177.093 128.769  1.00 78.65           C
ATOM   3982  CH2 TRP A 601     142.228 178.010 129.587  1.00 78.65           C
ATOM   3983  N   LYS A 602     147.886 172.108 130.656  1.00 83.67           N
ATOM   3984  CA  LYS A 602     148.836 171.202 130.029  1.00 83.67           C
ATOM   3985  C   LYS A 602     148.168 169.950 129.487  1.00 83.67           C
ATOM   3986  O   LYS A 602     148.700 169.320 128.567  1.00 83.67           O
ATOM   3987  CB  LYS A 602     149.933 170.811 131.026  1.00 83.67           C
ATOM   3988  CG  LYS A 602     151.168 170.188 130.398  1.00 83.67           C
ATOM   3989  CD  LYS A 602     151.180 168.679 130.574  1.00 83.67           C
ATOM   3990  CE  LYS A 602     152.588 168.121 130.453  1.00 83.67           C
ATOM   3991  NZ  LYS A 602     152.694 166.755 131.033  1.00 83.67           N
ATOM   3992  N   ASP A 603     147.009 169.584 130.036  1.00 85.63           N
ATOM   3993  CA  ASP A 603     146.203 168.489 129.523  1.00 85.63           C
ATOM   3994  C   ASP A 603     144.836 168.924 129.021  1.00 85.63           C
ATOM   3995  O   ASP A 603     144.219 168.179 128.253  1.00 85.63           O
ATOM   3996  CB  ASP A 603     146.011 167.410 130.601  1.00 85.63           C
ATOM   3997  CG  ASP A 603     147.200 166.476 130.709  1.00 85.63           C
ATOM   3998  OD1 ASP A 603     148.314 166.881 130.316  1.00 85.63           O
ATOM   3999  OD2 ASP A 603     147.021 165.336 131.186  1.00 85.63           O
ATOM   4000  N   VAL A 604     144.346 170.096 129.429  1.00 81.65           N
ATOM   4001  CA  VAL A 604     143.046 170.563 128.961  1.00 81.65           C
ATOM   4002  C   VAL A 604     143.107 170.927 127.483  1.00 81.65           C
ATOM   4003  O   VAL A 604     142.187 170.618 126.716  1.00 81.65           O
ATOM   4004  CB  VAL A 604     142.564 171.748 129.817  1.00 81.65           C
ATOM   4005  CG1 VAL A 604     141.252 172.296 129.277  1.00 81.65           C
ATOM   4006  CG2 VAL A 604     142.414 171.324 131.267  1.00 81.65           C
ATOM   4007  N   LEU A 605     144.184 171.582 127.059  1.00 72.96           N
ATOM   4008  CA  LEU A 605     144.349 172.008 125.676  1.00 72.96           C
ATOM   4009  C   LEU A 605     145.142 170.962 124.905  1.00 72.96           C
ATOM   4010  O   LEU A 605     146.149 170.446 125.401  1.00 72.96           O
ATOM   4011  CB  LEU A 605     145.048 173.366 125.599  1.00 72.96           C
ATOM   4012  CG  LEU A 605     144.172 174.579 125.920  1.00 72.96           C
ATOM   4013  CD1 LEU A 605     144.979 175.863 125.844  1.00 72.96           C
ATOM   4014  CD2 LEU A 605     142.973 174.642 124.991  1.00 72.96           C
ATOM   4015  N   SER A 606     144.683 170.655 123.695  1.00 65.71           N
ATOM   4016  CA  SER A 606     145.314 169.635 122.875  1.00 65.71           C
ATOM   4017  C   SER A 606     146.690 170.094 122.399  1.00 65.71           C
ATOM   4018  O   SER A 606     147.017 171.283 122.405  1.00 65.71           O
ATOM   4019  CB  SER A 606     144.431 169.297 121.675  1.00 65.71           C
ATOM   4020  OG  SER A 606     143.103 169.024 122.086  1.00 65.71           O
ATOM   4021  N   GLY A 607     147.497 169.124 121.973  1.00 60.90           N
ATOM   4022  CA  GLY A 607     148.854 169.387 121.534  1.00 60.90           C
ATOM   4023  C   GLY A 607     148.950 170.341 120.362  1.00 60.90           C
ATOM   4024  O   GLY A 607     149.985 170.980 120.157  1.00 60.90           O
ATOM   4025  N   GLY A 608     147.880 170.437 119.579  1.00 63.09           N
ATOM   4026  CA  GLY A 608     147.815 171.399 118.499  1.00 63.09           C
ATOM   4027  C   GLY A 608     147.268 172.751 118.881  1.00 63.09           C
ATOM   4028  O   GLY A 608     147.293 173.672 118.062  1.00 63.09           O
ATOM   4029  N   GLU A 609     146.765 172.896 120.108  1.00 68.95           N
ATOM   4030  CA  GLU A 609     146.278 174.179 120.591  1.00 68.95           C
ATOM   4031  C   GLU A 609     147.281 174.908 121.472  1.00 68.95           C
ATOM   4032  O   GLU A 609     147.192 176.132 121.597  1.00 68.95           O
ATOM   4033  CB  GLU A 609     144.964 173.994 121.357  1.00 68.95           C
ATOM   4034  CG  GLU A 609     143.739 173.965 120.459  1.00 68.95           C
ATOM   4035  CD  GLU A 609     142.522 173.377 121.143  1.00 68.95           C
ATOM   4036  OE1 GLU A 609     142.690 172.661 122.151  1.00 68.95           O
ATOM   4037  OE2 GLU A 609     141.394 173.629 120.669  1.00 68.95           O
ATOM   4038  N   LYS A 610     148.243 174.198 122.065  1.00 61.43           N
ATOM   4039  CA  LYS A 610     149.331 174.877 122.760  1.00 61.43           C
ATOM   4040  C   LYS A 610     150.159 175.714 121.793  1.00 61.43           C
ATOM   4041  O   LYS A 610     150.530 176.853 122.099  1.00 61.43           O
ATOM   4042  CB  LYS A 610     150.209 173.854 123.478  1.00 61.43           C
ATOM   4043  CG  LYS A 610     149.481 173.072 124.556  1.00 61.43           C
ATOM   4044  CD  LYS A 610     150.452 172.337 125.460  1.00 61.43           C
ATOM   4045  CE  LYS A 610     151.242 171.300 124.688  1.00 61.43           C
ATOM   4046  NZ  LYS A 610     152.208 170.581 125.561  1.00 61.43           N
ATOM   4047  N   GLN A 611     150.440 175.176 120.606  1.00 58.92           N
ATOM   4048  CA  GLN A 611     151.177 175.946 119.611  1.00 58.92           C
ATOM   4049  C   GLN A 611     150.329 177.073 119.036  1.00 58.92           C
ATOM   4050  O   GLN A 611     150.862 178.133 118.687  1.00 58.92           O
ATOM   4051  CB  GLN A 611     151.680 175.017 118.510  1.00 58.92           C
ATOM   4052  CG  GLN A 611     152.697 174.008 119.018  1.00 58.92           C
ATOM   4053  CD  GLN A 611     153.194 173.076 117.941  1.00 58.92           C
ATOM   4054  OE1 GLN A 611     152.734 173.123 116.803  1.00 58.92           O
ATOM   4055  NE2 GLN A 611     154.140 172.215 118.296  1.00 58.92           N
ATOM   4056  N   ARG A 612     149.013 176.881 118.949  1.00 62.38           N
ATOM   4057  CA  ARG A 612     148.145 177.983 118.552  1.00 62.38           C
ATOM   4058  C   ARG A 612     148.156 179.095 119.593  1.00 62.38           C
ATOM   4059  O   ARG A 612     148.130 180.280 119.247  1.00 62.38           O
ATOM   4060  CB  ARG A 612     146.725 177.477 118.315  1.00 62.38           C
ATOM   4061  CG  ARG A 612     146.485 176.964 116.908  1.00 62.38           C
ATOM   4062  CD  ARG A 612     145.011 176.718 116.664  1.00 62.38           C
ATOM   4063  NE  ARG A 612     144.767 175.403 116.086  1.00 62.38           N
ATOM   4064  CZ  ARG A 612     143.573 174.824 116.038  1.00 62.38           C
ATOM   4065  NH1 ARG A 612     142.513 175.448 116.532  1.00 62.38           N
ATOM   4066  NH2 ARG A 612     143.438 173.622 115.495  1.00 62.38           N
ATOM   4067  N   ILE A 613     148.190 178.735 120.877  1.00 55.45           N
ATOM   4068  CA  ILE A 613     148.318 179.743 121.926  1.00 55.45           C
ATOM   4069  C   ILE A 613     149.672 180.436 121.839  1.00 55.45           C
ATOM   4070  O   ILE A 613     149.787 181.634 122.113  1.00 55.45           O
ATOM   4071  CB  ILE A 613     148.080 179.110 123.309  1.00 55.45           C
ATOM   4072  CG1 ILE A 613     146.601 178.779 123.482  1.00 55.45           C
ATOM   4073  CG2 ILE A 613     148.526 180.038 124.417  1.00 55.45           C
ATOM   4074  CD1 ILE A 613     145.718 180.001 123.501  1.00 55.45           C
ATOM   4075  N   GLY A 614     150.717 179.700 121.464  1.00 51.48           N
ATOM   4076  CA  GLY A 614     151.998 180.343 121.205  1.00 51.48           C
ATOM   4077  C   GLY A 614     151.905 181.378 120.098  1.00 51.48           C
ATOM   4078  O   GLY A 614     152.433 182.490 120.215  1.00 51.48           O
ATOM   4079  N   MET A 615     151.224 181.024 119.007  1.00 51.22           N
ATOM   4080  CA  MET A 615     150.963 181.989 117.942  1.00 51.22           C
ATOM   4081  C   MET A 615     150.190 183.192 118.464  1.00 51.22           C
ATOM   4082  O   MET A 615     150.473 184.333 118.083  1.00 51.22           O
ATOM   4083  CB  MET A 615     150.188 181.329 116.803  1.00 51.22           C
ATOM   4084  CG  MET A 615     150.871 180.139 116.161  1.00 51.22           C
ATOM   4085  SD  MET A 615     152.652 180.174 116.342  1.00 51.22           S
ATOM   4086  CE  MET A 615     153.102 181.259 114.996  1.00 51.22           C
ATOM   4087  N   ALA A 616     149.192 182.954 119.317  1.00 50.87           N
ATOM   4088  CA  ALA A 616     148.402 184.053 119.864  1.00 50.87           C
ATOM   4089  C   ALA A 616     149.260 184.980 120.716  1.00 50.87           C
ATOM   4090  O   ALA A 616     149.103 186.203 120.663  1.00 50.87           O
ATOM   4091  CB  ALA A 616     147.231 183.506 120.677  1.00 50.87           C
ATOM   4092  N   ARG A 617     150.165 184.413 121.514  1.00 46.37           N
ATOM   4093  CA  ARG A 617     151.097 185.236 122.279  1.00 46.37           C
ATOM   4094  C   ARG A 617     151.965 186.071 121.353  1.00 46.37           C
ATOM   4095  O   ARG A 617     152.205 187.256 121.614  1.00 46.37           O
ATOM   4096  CB  ARG A 617     151.981 184.365 123.167  1.00 46.37           C
ATOM   4097  CG  ARG A 617     151.249 183.559 124.203  1.00 46.37           C
ATOM   4098  CD  ARG A 617     152.140 183.334 125.396  1.00 46.37           C
ATOM   4099  NE  ARG A 617     152.860 182.071 125.329  1.00 46.37           N
ATOM   4100  CZ  ARG A 617     152.553 181.003 126.053  1.00 46.37           C
ATOM   4101  NH1 ARG A 617     151.536 181.045 126.896  1.00 46.37           N
ATOM   4102  NH2 ARG A 617     153.261 179.894 125.934  1.00 46.37           N
ATOM   4103  N   MET A 618     152.449 185.467 120.266  1.00 48.92           N
ATOM   4104  CA  MET A 618     153.247 186.220 119.303  1.00 48.92           C
ATOM   4105  C   MET A 618     152.452 187.384 118.729  1.00 48.92           C
ATOM   4106  O   MET A 618     152.941 188.516 118.667  1.00 48.92           O
ATOM   4107  CB  MET A 618     153.723 185.304 118.179  1.00 48.92           C
ATOM   4108  CG  MET A 618     154.293 186.055 116.996  1.00 48.92           C
ATOM   4109  SD  MET A 618     154.853 184.958 115.691  1.00 48.92           S
ATOM   4110  CE  MET A 618     153.357 184.785 114.732  1.00 48.92           C
ATOM   4111  N   PHE A 619     151.211 187.126 118.316  1.00 50.75           N
ATOM   4112  CA  PHE A 619     150.406 188.180 117.708  1.00 50.75           C
ATOM   4113  C   PHE A 619     150.028 189.258 118.714  1.00 50.75           C
ATOM   4114  O   PHE A 619     149.864 190.423 118.336  1.00 50.75           O
ATOM   4115  CB  PHE A 619     149.153 187.592 117.068  1.00 50.75           C
ATOM   4116  CG  PHE A 619     149.395 186.972 115.726  1.00 50.75           C
ATOM   4117  CD1 PHE A 619     149.503 187.758 114.598  1.00 50.75           C
ATOM   4118  CD2 PHE A 619     149.510 185.603 115.591  1.00 50.75           C
ATOM   4119  CE1 PHE A 619     149.725 187.189 113.365  1.00 50.75           C
ATOM   4120  CE2 PHE A 619     149.733 185.031 114.364  1.00 50.75           C
ATOM   4121  CZ  PHE A 619     149.839 185.823 113.250  1.00 50.75           C
ATOM   4122  N   TYR A 620     149.879 188.896 119.989  1.00 52.15           N
ATOM   4123  CA  TYR A 620     149.592 189.893 121.013  1.00 52.15           C
ATOM   4124  C   TYR A 620     150.805 190.767 121.292  1.00 52.15           C
ATOM   4125  O   TYR A 620     150.673 191.985 121.453  1.00 52.15           O
ATOM   4126  CB  TYR A 620     149.126 189.210 122.298  1.00 52.15           C
ATOM   4127  CG  TYR A 620     149.184 190.097 123.519  1.00 52.15           C
ATOM   4128  CD1 TYR A 620     148.173 191.006 123.789  1.00 52.15           C
ATOM   4129  CD2 TYR A 620     150.251 190.027 124.403  1.00 52.15           C
ATOM   4130  CE1 TYR A 620     148.223 191.819 124.902  1.00 52.15           C
ATOM   4131  CE2 TYR A 620     150.311 190.838 125.516  1.00 52.15           C
ATOM   4132  CZ  TYR A 620     149.294 191.730 125.761  1.00 52.15           C
ATOM   4133  OH  TYR A 620     149.352 192.537 126.871  1.00 52.15           O
ATOM   4134  N   HIS A 621     151.992 190.166 121.358  1.00 49.70           N
ATOM   4135  CA  HIS A 621     153.197 190.932 121.639  1.00 49.70           C
ATOM   4136  C   HIS A 621     153.656 191.762 120.452  1.00 49.70           C
ATOM   4137  O   HIS A 621     154.331 192.778 120.652  1.00 49.70           O
ATOM   4138  CB  HIS A 621     154.318 189.994 122.083  1.00 49.70           C
ATOM   4139  CG  HIS A 621     154.188 189.542 123.501  1.00 49.70           C
ATOM   4140  ND1 HIS A 621     154.645 190.288 124.564  1.00 49.70           N
ATOM   4141  CD2 HIS A 621     153.626 188.432 124.034  1.00 49.70           C
ATOM   4142  CE1 HIS A 621     154.385 189.650 125.690  1.00 49.70           C
ATOM   4143  NE2 HIS A 621     153.764 188.523 125.396  1.00 49.70           N
ATOM   4144  N   ARG A 622     153.296 191.361 119.234  1.00 52.39           N
ATOM   4145  CA  ARG A 622     153.689 192.037 118.004  1.00 52.39           C
ATOM   4146  C   ARG A 622     155.193 192.282 117.982  1.00 52.39           C
ATOM   4147  O   ARG A 622     155.637 193.431 118.094  1.00 52.39           O
ATOM   4148  CB  ARG A 622     152.925 193.352 117.847  1.00 52.39           C
ATOM   4149  CG  ARG A 622     151.688 193.239 116.974  1.00 52.39           C
ATOM   4150  CD  ARG A 622     150.855 194.507 117.029  1.00 52.39           C
ATOM   4151  NE  ARG A 622     149.867 194.470 118.103  1.00 52.39           N
ATOM   4152  CZ  ARG A 622     148.583 194.175 117.928  1.00 52.39           C
ATOM   4153  NH1 ARG A 622     147.756 194.166 118.963  1.00 52.39           N
ATOM   4154  NH2 ARG A 622     148.125 193.892 116.717  1.00 52.39           N
ATOM   4155  N   PRO A 623     156.003 191.237 117.845  1.00 47.68           N
ATOM   4156  CA  PRO A 623     157.456 191.425 117.841  1.00 47.68           C
ATOM   4157  C   PRO A 623     157.957 192.022 116.541  1.00 47.68           C
ATOM   4158  O   PRO A 623     157.165 192.404 115.675  1.00 47.68           O
ATOM   4159  CB  PRO A 623     157.986 190.003 118.028  1.00 47.68           C
ATOM   4160  CG  PRO A 623     156.948 189.158 117.412  1.00 47.68           C
ATOM   4161  CD  PRO A 623     155.638 189.820 117.696  1.00 47.68           C
ATOM   4162  N   LYS A 624     159.275 192.114 116.400  1.00 49.62           N
ATOM   4163  CA  LYS A 624     159.880 192.488 115.132  1.00 49.62           C
ATOM   4164  C   LYS A 624     160.486 191.302 114.404  1.00 49.62           C
ATOM   4165  O   LYS A 624     160.561 191.320 113.173  1.00 49.62           O
ATOM   4166  CB  LYS A 624     160.956 193.558 115.348  1.00 49.62           C
ATOM   4167  CG  LYS A 624     161.428 194.240 114.075  1.00 49.62           C
ATOM   4168  CD  LYS A 624     160.263 194.705 113.212  1.00 49.62           C
ATOM   4169  CE  LYS A 624     159.409 195.748 113.919  1.00 49.62           C
ATOM   4170  NZ  LYS A 624     158.262 196.185 113.077  1.00 49.62           N
ATOM   4171  N   TYR A 625     160.925 190.279 115.133  1.00 51.28           N
ATOM   4172  CA  TYR A 625     161.388 189.029 114.540  1.00 51.28           C
ATOM   4173  C   TYR A 625     160.812 187.887 115.355  1.00 51.28           C
ATOM   4174  O   TYR A 625     161.055 187.803 116.561  1.00 51.28           O
ATOM   4175  CB  TYR A 625     162.917 188.931 114.510  1.00 51.28           C
ATOM   4176  CG  TYR A 625     163.606 189.983 113.679  1.00 51.28           C
ATOM   4177  CD1 TYR A 625     164.258 189.643 112.505  1.00 51.28           C
ATOM   4178  CD2 TYR A 625     163.641 191.308 114.087  1.00 51.28           C
ATOM   4179  CE1 TYR A 625     164.890 190.598 111.744  1.00 51.28           C
ATOM   4180  CE2 TYR A 625     164.269 192.268 113.335  1.00 51.28           C
ATOM   4181  CZ  TYR A 625     164.895 191.909 112.167  1.00 51.28           C
ATOM   4182  OH  TYR A 625     165.525 192.872 111.417  1.00 51.28           O
ATOM   4183  N   ALA A 626     160.052 187.014 114.709  1.00 43.83           N
ATOM   4184  CA  ALA A 626     159.531 185.822 115.367  1.00 43.83           C
ATOM   4185  C   ALA A 626     160.511 184.693 115.108  1.00 43.83           C
ATOM   4186  O   ALA A 626     160.688 184.259 113.970  1.00 43.83           O
ATOM   4187  CB  ALA A 626     158.143 185.476 114.855  1.00 43.83           C
ATOM   4188  N   LEU A 627     161.154 184.212 116.167  1.00 42.90           N
ATOM   4189  CA  LEU A 627     162.167 183.171 116.036  1.00 42.90           C
ATOM   4190  C   LEU A 627     161.530 181.813 116.334  1.00 42.90           C
ATOM   4191  O   LEU A 627     161.771 181.175 117.360  1.00 42.90           O
ATOM   4192  CB  LEU A 627     163.349 183.487 116.938  1.00 42.90           C
ATOM   4193  CG  LEU A 627     163.897 184.858 116.524  1.00 42.90           C
ATOM   4194  CD1 LEU A 627     164.969 185.387 117.429  1.00 42.90           C
ATOM   4195  CD2 LEU A 627     164.423 184.803 115.124  1.00 42.90           C
ATOM   4196  N   LEU A 628     160.689 181.379 115.396  1.00 42.81           N
ATOM   4197  CA  LEU A 628     159.987 180.111 115.531  1.00 42.81           C
ATOM   4198  C   LEU A 628     160.960 178.946 115.457  1.00 42.81           C
ATOM   4199  O   LEU A 628     161.836 178.902 114.592  1.00 42.81           O
ATOM   4200  CB  LEU A 628     158.937 179.961 114.432  1.00 42.81           C
ATOM   4201  CG  LEU A 628     157.713 180.870 114.453  1.00 42.81           C
ATOM   4202  CD1 LEU A 628     158.011 182.165 113.746  1.00 42.81           C
ATOM   4203  CD2 LEU A 628     156.538 180.178 113.809  1.00 42.81           C
ATOM   4204  N   ASP A 629     160.778 177.977 116.349  1.00 52.33           N
ATOM   4205  CA  ASP A 629     161.644 176.803 116.435  1.00 52.33           C
ATOM   4206  C   ASP A 629     160.743 175.574 116.473  1.00 52.33           C
ATOM   4207  O   ASP A 629     160.240 175.204 117.538  1.00 52.33           O
ATOM   4208  CB  ASP A 629     162.542 176.879 117.665  1.00 52.33           C
ATOM   4209  CG  ASP A 629     163.591 175.787 117.697  1.00 52.33           C
ATOM   4210  OD1 ASP A 629     163.551 174.882 116.840  1.00 52.33           O
ATOM   4211  OD2 ASP A 629     164.463 175.836 118.587  1.00 52.33           O
ATOM   4212  N   GLN A 630     160.547 174.945 115.313  1.00 60.24           N
ATOM   4213  CA  GLN A 630     159.674 173.778 115.185  1.00 60.24           C
ATOM   4214  C   GLN A 630     158.280 174.087 115.719  1.00 60.24           C
ATOM   4215  O   GLN A 630     157.652 173.270 116.394  1.00 60.24           O
ATOM   4216  CB  GLN A 630     160.273 172.561 115.891  1.00 60.24           C
ATOM   4217  CG  GLN A 630     161.679 172.203 115.446  1.00 60.24           C
ATOM   4218  CD  GLN A 630     161.701 171.084 114.428  1.00 60.24           C
ATOM   4219  OE1 GLN A 630     160.694 170.798 113.781  1.00 60.24           O
ATOM   4220  NE2 GLN A 630     162.852 170.438 114.284  1.00 60.24           N
ATOM   4221  N   CYS A 631     157.796 175.291 115.418  1.00 62.60           N
ATOM   4222  CA  CYS A 631     156.566 175.779 116.026  1.00 62.60           C
ATOM   4223  C   CYS A 631     155.310 175.235 115.361  1.00 62.60           C
ATOM   4224  O   CYS A 631     154.235 175.286 115.967  1.00 62.60           O
ATOM   4225  CB  CYS A 631     156.546 177.305 115.992  1.00 62.60           C
ATOM   4226  SG  CYS A 631     155.140 178.045 116.826  1.00 62.60           S
ATOM   4227  N   THR A 632     155.412 174.715 114.140  1.00 67.57           N
ATOM   4228  CA  THR A 632     154.265 174.158 113.422  1.00 67.57           C
ATOM   4229  C   THR A 632     154.603 172.717 113.053  1.00 67.57           C
ATOM   4230  O   THR A 632     155.131 172.450 111.970  1.00 67.57           O
ATOM   4231  CB  THR A 632     153.926 174.994 112.193  1.00 67.57           C
ATOM   4232  OG1 THR A 632     155.093 175.138 111.376  1.00 67.57           O
ATOM   4233  CG2 THR A 632     153.431 176.371 112.609  1.00 67.57           C
ATOM   4234  N   SER A 633     154.300 171.790 113.960  1.00 67.84           N
ATOM   4235  CA  SER A 633     154.573 170.378 113.728  1.00 67.84           C
ATOM   4236  C   SER A 633     153.350 169.531 114.049  1.00 67.84           C
ATOM   4237  O   SER A 633     153.199 168.423 113.525  1.00 67.84           O
ATOM   4238  CB  SER A 633     155.770 169.920 114.562  1.00 67.84           C
ATOM   4239  OG  SER A 633     156.197 168.627 114.170  1.00 67.84           O
ATOM   4240  N   ALA A 634     152.473 170.044 114.913  1.00 67.65           N
ATOM   4241  CA  ALA A 634     151.266 169.334 115.319  1.00 67.65           C
ATOM   4242  C   ALA A 634     150.009 170.152 115.059  1.00 67.65           C
ATOM   4243  O   ALA A 634     148.992 169.954 115.731  1.00 67.65           O
ATOM   4244  CB  ALA A 634     151.346 168.940 116.795  1.00 67.65           C
ATOM   4245  N   VAL A 635     150.059 171.070 114.099  1.00 69.10           N
ATOM   4246  CA  VAL A 635     148.934 171.929 113.755  1.00 69.10           C
ATOM   4247  C   VAL A 635     148.582 171.700 112.292  1.00 69.10           C
ATOM   4248  O   VAL A 635     149.466 171.460 111.462  1.00 69.10           O
ATOM   4249  CB  VAL A 635     149.252 173.412 114.042  1.00 69.10           C
ATOM   4250  CG1 VAL A 635     150.375 173.904 113.154  1.00 69.10           C
ATOM   4251  CG2 VAL A 635     148.009 174.271 113.869  1.00 69.10           C
ATOM   4252  N   SER A 636     147.285 171.736 111.989  1.00 73.82           N
ATOM   4253  CA  SER A 636     146.813 171.443 110.642  1.00 73.82           C
ATOM   4254  C   SER A 636     147.442 172.391 109.629  1.00 73.82           C
ATOM   4255  O   SER A 636     147.566 173.593 109.874  1.00 73.82           O
ATOM   4256  CB  SER A 636     145.289 171.545 110.583  1.00 73.82           C
ATOM   4257  OG  SER A 636     144.794 171.102 109.332  1.00 73.82           O
ATOM   4258  N   ILE A 637     147.842 171.836 108.483  1.00 72.62           N
ATOM   4259  CA  ILE A 637     148.579 172.613 107.489  1.00 72.62           C
ATOM   4260  C   ILE A 637     147.728 173.761 106.962  1.00 72.62           C
ATOM   4261  O   ILE A 637     148.214 174.887 106.793  1.00 72.62           O
ATOM   4262  CB  ILE A 637     149.068 171.699 106.352  1.00 72.62           C
ATOM   4263  CG1 ILE A 637     150.046 170.656 106.894  1.00 72.62           C
ATOM   4264  CG2 ILE A 637     149.725 172.516 105.251  1.00 72.62           C
ATOM   4265  CD1 ILE A 637     150.239 169.470 105.980  1.00 72.62           C
ATOM   4266  N   ASP A 638     146.446 173.499 106.704  1.00 72.14           N
ATOM   4267  CA  ASP A 638     145.582 174.523 106.124  1.00 72.14           C
ATOM   4268  C   ASP A 638     145.435 175.724 107.050  1.00 72.14           C
ATOM   4269  O   ASP A 638     145.412 176.871 106.589  1.00 72.14           O
ATOM   4270  CB  ASP A 638     144.213 173.929 105.799  1.00 72.14           C
ATOM   4271  CG  ASP A 638     143.238 174.967 105.284  1.00 72.14           C
ATOM   4272  OD1 ASP A 638     143.657 175.827 104.482  1.00 72.14           O
ATOM   4273  OD2 ASP A 638     142.055 174.926 105.683  1.00 72.14           O
ATOM   4274  N   VAL A 639     145.332 175.485 108.357  1.00 72.58           N
ATOM   4275  CA  VAL A 639     145.116 176.587 109.289  1.00 72.58           C
ATOM   4276  C   VAL A 639     146.433 177.274 109.642  1.00 72.58           C
ATOM   4277  O   VAL A 639     146.481 178.498 109.822  1.00 72.58           O
ATOM   4278  CB  VAL A 639     144.366 176.084 110.539  1.00 72.58           C
ATOM   4279  CG1 VAL A 639     145.226 175.137 111.358  1.00 72.58           C
ATOM   4280  CG2 VAL A 639     143.908 177.253 111.382  1.00 72.58           C
ATOM   4281  N   GLU A 640     147.527 176.514 109.731  1.00 68.58           N
ATOM   4282  CA  GLU A 640     148.809 177.140 110.027  1.00 68.58           C
ATOM   4283  C   GLU A 640     149.321 177.944 108.842  1.00 68.58           C
ATOM   4284  O   GLU A 640     150.086 178.896 109.027  1.00 68.58           O
ATOM   4285  CB  GLU A 640     149.827 176.089 110.464  1.00 68.58           C
ATOM   4286  CG  GLU A 640     150.277 175.139 109.383  1.00 68.58           C
ATOM   4287  CD  GLU A 640     151.500 175.630 108.656  1.00 68.58           C
ATOM   4288  OE1 GLU A 640     152.168 176.543 109.179  1.00 68.58           O
ATOM   4289  OE2 GLU A 640     151.794 175.096 107.567  1.00 68.58           O
ATOM   4290  N   GLY A 641     148.897 177.600 107.625  1.00 65.61           N
ATOM   4291  CA  GLY A 641     149.183 178.468 106.496  1.00 65.61           C
ATOM   4292  C   GLY A 641     148.567 179.843 106.667  1.00 65.61           C
ATOM   4293  O   GLY A 641     149.218 180.866 106.439  1.00 65.61           O
ATOM   4294  N   LYS A 642     147.302 179.884 107.095  1.00 69.33           N
ATOM   4295  CA  LYS A 642     146.648 181.161 107.358  1.00 69.33           C
ATOM   4296  C   LYS A 642     147.313 181.892 108.518  1.00 69.33           C
ATOM   4297  O   LYS A 642     147.438 183.122 108.497  1.00 69.33           O
ATOM   4298  CB  LYS A 642     145.164 180.941 107.643  1.00 69.33           C
ATOM   4299  CG  LYS A 642     144.394 180.337 106.482  1.00 69.33           C
ATOM   4300  CD  LYS A 642     143.068 179.753 106.944  1.00 69.33           C
ATOM   4301  CE  LYS A 642     142.415 178.922 105.851  1.00 69.33           C
ATOM   4302  NZ  LYS A 642     141.847 177.652 106.382  1.00 69.33           N
ATOM   4303  N   ILE A 643     147.738 181.150 109.543  1.00 62.92           N
ATOM   4304  CA  ILE A 643     148.428 181.772 110.674  1.00 62.92           C
ATOM   4305  C   ILE A 643     149.713 182.446 110.207  1.00 62.92           C
ATOM   4306  O   ILE A 643     149.999 183.595 110.562  1.00 62.92           O
ATOM   4307  CB  ILE A 643     148.710 180.733 111.773  1.00 62.92           C
ATOM   4308  CG1 ILE A 643     147.424 180.353 112.501  1.00 62.92           C
ATOM   4309  CG2 ILE A 643     149.724 181.269 112.760  1.00 62.92           C
ATOM   4310  CD1 ILE A 643     147.568 179.125 113.362  1.00 62.92           C
ATOM   4311  N   PHE A 644     150.504 181.739 109.398  1.00 60.74           N
ATOM   4312  CA  PHE A 644     151.750 182.311 108.898  1.00 60.74           C
ATOM   4313  C   PHE A 644     151.486 183.489 107.971  1.00 60.74           C
ATOM   4314  O   PHE A 644     152.251 184.461 107.960  1.00 60.74           O
ATOM   4315  CB  PHE A 644     152.567 181.241 108.180  1.00 60.74           C
ATOM   4316  CG  PHE A 644     153.598 180.587 109.045  1.00 60.74           C
ATOM   4317  CD1 PHE A 644     154.886 180.394 108.580  1.00 60.74           C
ATOM   4318  CD2 PHE A 644     153.280 180.155 110.318  1.00 60.74           C
ATOM   4319  CE1 PHE A 644     155.837 179.788 109.369  1.00 60.74           C
ATOM   4320  CE2 PHE A 644     154.228 179.549 111.111  1.00 60.74           C
ATOM   4321  CZ  PHE A 644     155.508 179.363 110.634  1.00 60.74           C
ATOM   4322  N   GLN A 645     150.417 183.417 107.173  1.00 61.61           N
ATOM   4323  CA  GLN A 645     150.069 184.545 106.317  1.00 61.61           C
ATOM   4324  C   GLN A 645     149.724 185.775 107.146  1.00 61.61           C
ATOM   4325  O   GLN A 645     150.141 186.891 106.818  1.00 61.61           O
ATOM   4326  CB  GLN A 645     148.908 184.172 105.399  1.00 61.61           C
ATOM   4327  CG  GLN A 645     148.619 185.208 104.330  1.00 61.61           C
ATOM   4328  CD  GLN A 645     149.875 185.673 103.620  1.00 61.61           C
ATOM   4329  OE1 GLN A 645     150.285 186.825 103.750  1.00 61.61           O
ATOM   4330  NE2 GLN A 645     150.493 184.775 102.863  1.00 61.61           N
ATOM   4331  N   ALA A 646     148.967 185.588 108.230  1.00 59.21           N
ATOM   4332  CA  ALA A 646     148.663 186.705 109.120  1.00 59.21           C
ATOM   4333  C   ALA A 646     149.928 187.249 109.771  1.00 59.21           C
ATOM   4334  O   ALA A 646     150.079 188.467 109.935  1.00 59.21           O
ATOM   4335  CB  ALA A 646     147.655 186.271 110.182  1.00 59.21           C
ATOM   4336  N   ALA A 647     150.847 186.360 110.154  1.00 57.43           N
ATOM   4337  CA  ALA A 647     152.104 186.800 110.751  1.00 57.43           C
ATOM   4338  C   ALA A 647     152.902 187.658 109.780  1.00 57.43           C
ATOM   4339  O   ALA A 647     153.424 188.714 110.151  1.00 57.43           O
ATOM   4340  CB  ALA A 647     152.925 185.591 111.198  1.00 57.43           C
ATOM   4341  N   LYS A 648     153.005 187.221 108.525  1.00 59.04           N
ATOM   4342  CA  LYS A 648     153.712 188.021 107.530  1.00 59.04           C
ATOM   4343  C   LYS A 648     152.993 189.339 107.270  1.00 59.04           C
ATOM   4344  O   LYS A 648     153.637 190.377 107.079  1.00 59.04           O
ATOM   4345  CB  LYS A 648     153.878 187.236 106.231  1.00 59.04           C
ATOM   4346  CG  LYS A 648     154.864 186.089 106.324  1.00 59.04           C
ATOM   4347  CD  LYS A 648     154.941 185.331 105.014  1.00 59.04           C
ATOM   4348  CE  LYS A 648     155.616 186.166 103.943  1.00 59.04           C
ATOM   4349  NZ  LYS A 648     157.053 186.390 104.251  1.00 59.04           N
ATOM   4350  N   ASP A 649     151.658 189.316 107.251  1.00 61.73           N
ATOM   4351  CA  ASP A 649     150.899 190.539 107.011  1.00 61.73           C
ATOM   4352  C   ASP A 649     151.137 191.563 108.112  1.00 61.73           C
ATOM   4353  O   ASP A 649     151.256 192.762 107.839  1.00 61.73           O
ATOM   4354  CB  ASP A 649     149.410 190.217 106.891  1.00 61.73           C
ATOM   4355  CG  ASP A 649     149.053 189.601 105.553  1.00 61.73           C
ATOM   4356  OD1 ASP A 649     149.941 189.516 104.679  1.00 61.73           O
ATOM   4357  OD2 ASP A 649     147.883 189.202 105.376  1.00 61.73           O
ATOM   4358  N   ALA A 650     151.206 191.110 109.365  1.00 58.10           N
ATOM   4359  CA  ALA A 650     151.458 192.026 110.472  1.00 58.10           C
ATOM   4360  C   ALA A 650     152.881 192.574 110.478  1.00 58.10           C
ATOM   4361  O   ALA A 650     153.159 193.511 111.233  1.00 58.10           O
ATOM   4362  CB  ALA A 650     151.165 191.334 111.804  1.00 58.10           C
ATOM   4363  N   GLY A 651     153.780 192.021 109.667  1.00 56.33           N
ATOM   4364  CA  GLY A 651     155.149 192.495 109.618  1.00 56.33           C
ATOM   4365  C   GLY A 651     155.998 191.930 110.737  1.00 56.33           C
ATOM   4366  O   GLY A 651     156.603 192.681 111.506  1.00 56.33           O
ATOM   4367  N   ILE A 652     156.057 190.604 110.832  1.00 48.76           N
ATOM   4368  CA  ILE A 652     156.675 189.944 111.974  1.00 48.76           C
ATOM   4369  C   ILE A 652     158.045 189.397 111.585  1.00 48.76           C
ATOM   4370  O   ILE A 652     158.917 189.225 112.443  1.00 48.76           O
ATOM   4371  CB  ILE A 652     155.747 188.844 112.522  1.00 48.76           C
ATOM   4372  CG1 ILE A 652     154.457 189.463 113.045  1.00 48.76           C
ATOM   4373  CG2 ILE A 652     156.374 188.135 113.672  1.00 48.76           C
ATOM   4374  CD1 ILE A 652     154.675 190.462 114.145  1.00 48.76           C
ATOM   4375  N   ALA A 653     158.256 189.142 110.292  1.00 47.51           N
ATOM   4376  CA  ALA A 653     159.561 188.741 109.758  1.00 47.51           C
ATOM   4377  C   ALA A 653     160.058 187.448 110.413  1.00 47.51           C
ATOM   4378  O   ALA A 653     161.041 187.421 111.153  1.00 47.51           O
ATOM   4379  CB  ALA A 653     160.588 189.869 109.916  1.00 47.51           C
ATOM   4380  N   LEU A 654     159.332 186.372 110.113  1.00 48.64           N
ATOM   4381  CA  LEU A 654     159.588 185.063 110.704  1.00 48.64           C
ATOM   4382  C   LEU A 654     161.032 184.623 110.493  1.00 48.64           C
ATOM   4383  O   LEU A 654     161.713 185.072 109.572  1.00 48.64           O
ATOM   4384  CB  LEU A 654     158.651 184.031 110.081  1.00 48.64           C
ATOM   4385  CG  LEU A 654     157.197 184.462 109.907  1.00 48.64           C
ATOM   4386  CD1 LEU A 654     156.519 183.595 108.869  1.00 48.64           C
ATOM   4387  CD2 LEU A 654     156.461 184.384 111.228  1.00 48.64           C
ATOM   4388  N   LEU A 655     161.510 183.741 111.379  1.00 45.21           N
ATOM   4389  CA  LEU A 655     162.750 182.982 111.179  1.00 45.21           C
ATOM   4390  C   LEU A 655     162.456 181.543 111.592  1.00 45.21           C
ATOM   4391  O   LEU A 655     162.679 181.160 112.740  1.00 45.21           O
ATOM   4392  CB  LEU A 655     163.913 183.561 111.968  1.00 45.21           C
ATOM   4393  CG  LEU A 655     164.768 184.677 111.367  1.00 45.21           C
ATOM   4394  CD1 LEU A 655     164.075 186.024 111.460  1.00 45.21           C
ATOM   4395  CD2 LEU A 655     166.135 184.724 112.029  1.00 45.21           C
ATOM   4396  N   SER A 656     161.983 180.740 110.647  1.00 48.97           N
ATOM   4397  CA  SER A 656     161.485 179.417 110.982  1.00 48.97           C
ATOM   4398  C   SER A 656     162.604 178.381 110.977  1.00 48.97           C
ATOM   4399  O   SER A 656     163.699 178.605 110.457  1.00 48.97           O
ATOM   4400  CB  SER A 656     160.393 178.995 110.004  1.00 48.97           C
ATOM   4401  OG  SER A 656     159.388 179.987 109.908  1.00 48.97           O
ATOM   4402  N   ILE A 657     162.305 177.230 111.576  1.00 53.17           N
ATOM   4403  CA  ILE A 657     163.165 176.054 111.544  1.00 53.17           C
ATOM   4404  C   ILE A 657     162.448 174.833 110.984  1.00 53.17           C
ATOM   4405  O   ILE A 657     163.108 173.891 110.531  1.00 53.17           O
ATOM   4406  CB  ILE A 657     163.751 175.763 112.944  1.00 53.17           C
ATOM   4407  CG1 ILE A 657     164.899 176.722 113.241  1.00 53.17           C
ATOM   4408  CG2 ILE A 657     164.216 174.333 113.115  1.00 53.17           C
ATOM   4409  CD1 ILE A 657     165.569 176.466 114.563  1.00 53.17           C
ATOM   4410  N   THR A 658     161.117 174.874 110.910  1.00 62.92           N
ATOM   4411  CA  THR A 658     160.296 173.732 110.519  1.00 62.92           C
ATOM   4412  C   THR A 658     160.851 172.996 109.307  1.00 62.92           C
ATOM   4413  O   THR A 658     161.211 173.610 108.299  1.00 62.92           O
ATOM   4414  CB  THR A 658     158.880 174.212 110.214  1.00 62.92           C
ATOM   4415  OG1 THR A 658     158.921 175.097 109.087  1.00 62.92           O
ATOM   4416  CG2 THR A 658     158.309 174.953 111.409  1.00 62.92           C
ATOM   4417  N   HIS A 659     160.915 171.670 109.418  1.00 69.51           N
ATOM   4418  CA  HIS A 659     161.338 170.806 108.316  1.00 69.51           C
ATOM   4419  C   HIS A 659     160.119 170.335 107.519  1.00 69.51           C
ATOM   4420  O   HIS A 659     159.859 169.144 107.359  1.00 69.51           O
ATOM   4421  CB  HIS A 659     162.137 169.623 108.849  1.00 69.51           C
ATOM   4422  CG  HIS A 659     163.331 170.013 109.664  1.00 69.51           C
ATOM   4423  ND1 HIS A 659     163.337 169.968 111.042  1.00 69.51           N
ATOM   4424  CD2 HIS A 659     164.560 170.446 109.297  1.00 69.51           C
ATOM   4425  CE1 HIS A 659     164.517 170.361 111.488  1.00 69.51           C
ATOM   4426  NE2 HIS A 659     165.277 170.657 110.449  1.00 69.51           N
ATOM   4427  N   ARG A 660     159.360 171.308 107.024  1.00 72.58           N
ATOM   4428  CA  ARG A 660     158.165 171.029 106.239  1.00 72.58           C
ATOM   4429  C   ARG A 660     158.159 171.909 104.995  1.00 72.58           C
ATOM   4430  O   ARG A 660     158.100 173.139 105.105  1.00 72.58           O
ATOM   4431  CB  ARG A 660     156.903 171.254 107.074  1.00 72.58           C
ATOM   4432  CG  ARG A 660     156.751 170.269 108.225  1.00 72.58           C
ATOM   4433  CD  ARG A 660     155.316 170.173 108.718  1.00 72.58           C
ATOM   4434  NE  ARG A 660     154.582 171.423 108.551  1.00 72.58           N
ATOM   4435  CZ  ARG A 660     153.317 171.598 108.916  1.00 72.58           C
ATOM   4436  NH1 ARG A 660     152.641 170.601 109.469  1.00 72.58           N
ATOM   4437  NH2 ARG A 660     152.726 172.768 108.729  1.00 72.58           N
ATOM   4438  N   PRO A 661     158.229 171.318 103.800  1.00 77.24           N
ATOM   4439  CA  PRO A 661     158.332 172.134 102.579  1.00 77.24           C
ATOM   4440  C   PRO A 661     157.144 173.049 102.341  1.00 77.24           C
ATOM   4441  O   PRO A 661     157.289 174.047 101.624  1.00 77.24           O
ATOM   4442  CB  PRO A 661     158.457 171.083 101.467  1.00 77.24           C
ATOM   4443  CG  PRO A 661     158.985 169.866 102.158  1.00 77.24           C
ATOM   4444  CD  PRO A 661     158.345 169.880 103.512  1.00 77.24           C
ATOM   4445  N   SER A 662     155.979 172.749 102.920  1.00 75.89           N
ATOM   4446  CA  SER A 662     154.791 173.559 102.667  1.00 75.89           C
ATOM   4447  C   SER A 662     154.982 175.006 103.103  1.00 75.89           C
ATOM   4448  O   SER A 662     154.356 175.909 102.538  1.00 75.89           O
ATOM   4449  CB  SER A 662     153.584 172.948 103.376  1.00 75.89           C
ATOM   4450  OG  SER A 662     153.901 172.611 104.714  1.00 75.89           O
ATOM   4451  N   LEU A 663     155.831 175.248 104.102  1.00 71.68           N
ATOM   4452  CA  LEU A 663     156.100 176.604 104.561  1.00 71.68           C
ATOM   4453  C   LEU A 663     157.149 177.329 103.733  1.00 71.68           C
ATOM   4454  O   LEU A 663     157.291 178.548 103.883  1.00 71.68           O
ATOM   4455  CB  LEU A 663     156.538 176.591 106.024  1.00 71.68           C
ATOM   4456  CG  LEU A 663     155.485 176.021 106.962  1.00 71.68           C
ATOM   4457  CD1 LEU A 663     155.984 176.015 108.389  1.00 71.68           C
ATOM   4458  CD2 LEU A 663     154.241 176.867 106.831  1.00 71.68           C
ATOM   4459  N   TRP A 664     157.872 176.629 102.858  1.00 70.91           N
ATOM   4460  CA  TRP A 664     158.904 177.283 102.063  1.00 70.91           C
ATOM   4461  C   TRP A 664     158.341 178.372 101.159  1.00 70.91           C
ATOM   4462  O   TRP A 664     159.121 179.116 100.555  1.00 70.91           O
ATOM   4463  CB  TRP A 664     159.661 176.247 101.230  1.00 70.91           C
ATOM   4464  CG  TRP A 664     160.529 175.340 102.052  1.00 70.91           C
ATOM   4465  CD1 TRP A 664     160.334 174.976 103.351  1.00 70.91           C
ATOM   4466  CD2 TRP A 664     161.730 174.683 101.629  1.00 70.91           C
ATOM   4467  NE1 TRP A 664     161.336 174.135 103.765  1.00 70.91           N
ATOM   4468  CE2 TRP A 664     162.207 173.939 102.726  1.00 70.91           C
ATOM   4469  CE3 TRP A 664     162.448 174.652 100.431  1.00 70.91           C
ATOM   4470  CZ2 TRP A 664     163.366 173.173 102.661  1.00 70.91           C
ATOM   4471  CZ3 TRP A 664     163.600 173.891 100.369  1.00 70.91           C
ATOM   4472  CH2 TRP A 664     164.048 173.162 101.476  1.00 70.91           C
ATOM   4473  N   LYS A 665     157.015 178.484 101.053  1.00 70.84           N
ATOM   4474  CA  LYS A 665     156.414 179.558 100.273  1.00 70.84           C
ATOM   4475  C   LYS A 665     156.531 180.903 100.977  1.00 70.84           C
ATOM   4476  O   LYS A 665     156.568 181.945 100.314  1.00 70.84           O
ATOM   4477  CB  LYS A 665     154.945 179.244  99.997  1.00 70.84           C
ATOM   4478  CG  LYS A 665     154.676 177.798  99.629  1.00 70.84           C
ATOM   4479  CD  LYS A 665     153.234 177.604  99.202  1.00 70.84           C
ATOM   4480  CE  LYS A 665     152.301 177.646 100.400  1.00 70.84           C
ATOM   4481  NZ  LYS A 665     152.342 176.377 101.177  1.00 70.84           N
ATOM   4482  N   TYR A 666     156.587 180.904 102.306  1.00 67.73           N
ATOM   4483  CA  TYR A 666     156.539 182.133 103.085  1.00 67.73           C
ATOM   4484  C   TYR A 666     157.916 182.718 103.371  1.00 67.73           C
ATOM   4485  O   TYR A 666     158.011 183.714 104.093  1.00 67.73           O
ATOM   4486  CB  TYR A 666     155.808 181.890 104.410  1.00 67.73           C
ATOM   4487  CG  TYR A 666     154.417 181.319 104.261  1.00 67.73           C
ATOM   4488  CD1 TYR A 666     153.393 182.069 103.704  1.00 67.73           C
ATOM   4489  CD2 TYR A 666     154.127 180.031 104.688  1.00 67.73           C
ATOM   4490  CE1 TYR A 666     152.122 181.551 103.570  1.00 67.73           C
ATOM   4491  CE2 TYR A 666     152.859 179.505 104.558  1.00 67.73           C
ATOM   4492  CZ  TYR A 666     151.861 180.269 103.999  1.00 67.73           C
ATOM   4493  OH  TYR A 666     150.596 179.750 103.867  1.00 67.73           O
ATOM   4494  N   HIS A 667     158.978 182.134 102.825  1.00 63.01           N
ATOM   4495  CA  HIS A 667     160.338 182.484 103.202  1.00 63.01           C
ATOM   4496  C   HIS A 667     161.130 182.893 101.966  1.00 63.01           C
ATOM   4497  O   HIS A 667     160.674 182.745 100.831  1.00 63.01           O
ATOM   4498  CB  HIS A 667     161.012 181.315 103.930  1.00 63.01           C
ATOM   4499  CG  HIS A 667     160.262 180.852 105.141  1.00 63.01           C
ATOM   4500  ND1 HIS A 667     159.017 180.267 105.065  1.00 63.01           N
ATOM   4501  CD2 HIS A 667     160.580 180.888 106.456  1.00 63.01           C
ATOM   4502  CE1 HIS A 667     158.599 179.965 106.281  1.00 63.01           C
ATOM   4503  NE2 HIS A 667     159.529 180.332 107.143  1.00 63.01           N
ATOM   4504  N   THR A 668     162.335 183.421 102.197  1.00 59.28           N
ATOM   4505  CA  THR A 668     163.139 183.966 101.113  1.00 59.28           C
ATOM   4506  C   THR A 668     164.600 183.525 101.156  1.00 59.28           C
ATOM   4507  O   THR A 668     165.302 183.686 100.154  1.00 59.28           O
ATOM   4508  CB  THR A 668     163.049 185.507 101.128  1.00 59.28           C
ATOM   4509  OG1 THR A 668     161.672 185.896 101.178  1.00 59.28           O
ATOM   4510  CG2 THR A 668     163.666 186.125  99.885  1.00 59.28           C
ATOM   4511  N   HIS A 669     165.074 182.942 102.255  1.00 56.20           N
ATOM   4512  CA  HIS A 669     166.458 182.496 102.338  1.00 56.20           C
ATOM   4513  C   HIS A 669     166.502 181.192 103.120  1.00 56.20           C
ATOM   4514  O   HIS A 669     165.536 180.818 103.787  1.00 56.20           O
ATOM   4515  CB  HIS A 669     167.339 183.578 102.959  1.00 56.20           C
ATOM   4516  CG  HIS A 669     167.583 184.740 102.049  1.00 56.20           C
ATOM   4517  ND1 HIS A 669     168.689 184.828 101.233  1.00 56.20           N
ATOM   4518  CD2 HIS A 669     166.845 185.847 101.802  1.00 56.20           C
ATOM   4519  CE1 HIS A 669     168.633 185.950 100.538  1.00 56.20           C
ATOM   4520  NE2 HIS A 669     167.524 186.586 100.864  1.00 56.20           N
ATOM   4521  N   LEU A 670     167.630 180.487 103.029  1.00 53.71           N
ATOM   4522  CA  LEU A 670     167.660 179.089 103.443  1.00 53.71           C
ATOM   4523  C   LEU A 670     168.576 178.798 104.622  1.00 53.71           C
ATOM   4524  O   LEU A 670     168.141 178.139 105.570  1.00 53.71           O
ATOM   4525  CB  LEU A 670     168.052 178.201 102.258  1.00 53.71           C
ATOM   4526  CG  LEU A 670     167.604 176.750 102.421  1.00 53.71           C
ATOM   4527  CD1 LEU A 670     166.103 176.639 102.232  1.00 53.71           C
ATOM   4528  CD2 LEU A 670     168.341 175.850 101.448  1.00 53.71           C
ATOM   4529  N   LEU A 671     169.844 179.213 104.576  1.00 52.37           N
ATOM   4530  CA  LEU A 671     170.798 178.903 105.643  1.00 52.37           C
ATOM   4531  C   LEU A 671     170.720 177.432 106.040  1.00 52.37           C
ATOM   4532  O   LEU A 671     170.274 177.100 107.141  1.00 52.37           O
ATOM   4533  CB  LEU A 671     170.572 179.804 106.861  1.00 52.37           C
ATOM   4534  CG  LEU A 671     171.522 179.631 108.054  1.00 52.37           C
ATOM   4535  CD1 LEU A 671     172.847 180.320 107.817  1.00 52.37           C
ATOM   4536  CD2 LEU A 671     170.880 180.144 109.320  1.00 52.37           C
ATOM   4537  N   GLN A 672     171.084 176.537 105.131  1.00 57.69           N
ATOM   4538  CA  GLN A 672     170.939 175.106 105.363  1.00 57.69           C
ATOM   4539  C   GLN A 672     172.243 174.539 105.908  1.00 57.69           C
ATOM   4540  O   GLN A 672     173.258 174.527 105.207  1.00 57.69           O
ATOM   4541  CB  GLN A 672     170.541 174.395 104.071  1.00 57.69           C
ATOM   4542  CG  GLN A 672     170.117 172.953 104.258  1.00 57.69           C
ATOM   4543  CD  GLN A 672     169.922 172.236 102.942  1.00 57.69           C
ATOM   4544  OE1 GLN A 672     169.705 172.866 101.907  1.00 57.69           O
ATOM   4545  NE2 GLN A 672     170.001 170.912 102.971  1.00 57.69           N
ATOM   4546  N   PHE A 673     172.211 174.063 107.148  1.00 60.16           N
ATOM   4547  CA  PHE A 673     173.377 173.461 107.774  1.00 60.16           C
ATOM   4548  C   PHE A 673     173.591 172.040 107.258  1.00 60.16           C
ATOM   4549  O   PHE A 673     172.711 171.432 106.644  1.00 60.16           O
ATOM   4550  CB  PHE A 673     173.226 173.441 109.295  1.00 60.16           C
ATOM   4551  CG  PHE A 673     173.369 174.786 109.943  1.00 60.16           C
ATOM   4552  CD1 PHE A 673     174.560 175.483 109.872  1.00 60.16           C
ATOM   4553  CD2 PHE A 673     172.313 175.345 110.639  1.00 60.16           C
ATOM   4554  CE1 PHE A 673     174.691 176.715 110.471  1.00 60.16           C
ATOM   4555  CE2 PHE A 673     172.440 176.577 111.240  1.00 60.16           C
ATOM   4556  CZ  PHE A 673     173.630 177.262 111.156  1.00 60.16           C
ATOM   4557  N   ASP A 674     174.792 171.516 107.508  1.00 65.84           N
ATOM   4558  CA  ASP A 674     175.114 170.123 107.218  1.00 65.84           C
ATOM   4559  C   ASP A 674     176.373 169.701 107.965  1.00 65.84           C
ATOM   4560  O   ASP A 674     177.445 170.278 107.755  1.00 65.84           O
ATOM   4561  CB  ASP A 674     175.294 169.909 105.713  1.00 65.84           C
ATOM   4562  CG  ASP A 674     176.158 170.973 105.073  1.00 65.84           C
ATOM   4563  OD1 ASP A 674     176.505 171.949 105.766  1.00 65.84           O
ATOM   4564  OD2 ASP A 674     176.493 170.834 103.879  1.00 65.84           O
ATOM   4565  N   GLY A 675     176.262 168.690 108.825  1.00 72.48           N
ATOM   4566  CA  GLY A 675     177.399 168.246 109.607  1.00 72.48           C
ATOM   4567  C   GLY A 675     177.972 169.360 110.457  1.00 72.48           C
ATOM   4568  O   GLY A 675     177.365 169.773 111.449  1.00 72.48           O
ATOM   4569  N   GLU A 676     179.149 169.850 110.077  1.00 71.96           N
ATOM   4570  CA  GLU A 676     179.745 171.040 110.666  1.00 71.96           C
ATOM   4571  C   GLU A 676     180.008 172.054 109.562  1.00 71.96           C
ATOM   4572  O   GLU A 676     180.498 171.698 108.486  1.00 71.96           O
ATOM   4573  CB  GLU A 676     181.047 170.709 111.404  1.00 71.96           C
ATOM   4574  CG  GLU A 676     181.775 171.922 111.958  1.00 71.96           C
ATOM   4575  CD  GLU A 676     182.728 171.568 113.082  1.00 71.96           C
ATOM   4576  OE1 GLU A 676     182.682 170.416 113.564  1.00 71.96           O
ATOM   4577  OE2 GLU A 676     183.525 172.441 113.486  1.00 71.96           O
ATOM   4578  N   GLY A 677     179.678 173.313 109.829  1.00 64.12           N
ATOM   4579  CA  GLY A 677     179.836 174.318 108.800  1.00 64.12           C
ATOM   4580  C   GLY A 677     178.835 174.117 107.679  1.00 64.12           C
ATOM   4581  O   GLY A 677     177.800 173.462 107.838  1.00 64.12           O
ATOM   4582  N   GLY A 678     179.153 174.682 106.518  1.00 61.34           N
ATOM   4583  CA  GLY A 678     178.275 174.559 105.372  1.00 61.34           C
ATOM   4584  C   GLY A 678     176.988 175.338 105.537  1.00 61.34           C
ATOM   4585  O   GLY A 678     175.916 174.751 105.691  1.00 61.34           O
ATOM   4586  N   TRP A 679     177.086 176.667 105.531  1.00 58.61           N
ATOM   4587  CA  TRP A 679     175.924 177.498 105.818  1.00 58.61           C
ATOM   4588  C   TRP A 679     174.913 177.446 104.679  1.00 58.61           C
ATOM   4589  O   TRP A 679     173.718 177.234 104.911  1.00 58.61           O
ATOM   4590  CB  TRP A 679     176.375 178.937 106.072  1.00 58.61           C
ATOM   4591  CG  TRP A 679     177.528 178.995 107.003  1.00 58.61           C
ATOM   4592  CD1 TRP A 679     177.493 178.923 108.357  1.00 58.61           C
ATOM   4593  CD2 TRP A 679     178.905 179.125 106.640  1.00 58.61           C
ATOM   4594  NE1 TRP A 679     178.766 178.999 108.867  1.00 58.61           N
ATOM   4595  CE2 TRP A 679     179.651 179.125 107.829  1.00 58.61           C
ATOM   4596  CE3 TRP A 679     179.580 179.240 105.421  1.00 58.61           C
ATOM   4597  CZ2 TRP A 679     181.040 179.238 107.839  1.00 58.61           C
ATOM   4598  CZ3 TRP A 679     180.958 179.353 105.432  1.00 58.61           C
ATOM   4599  CH2 TRP A 679     181.673 179.352 106.632  1.00 58.61           C
ATOM   4600  N   LYS A 680     175.379 177.620 103.446  1.00 57.56           N
ATOM   4601  CA  LYS A 680     174.528 177.626 102.259  1.00 57.56           C
ATOM   4602  C   LYS A 680     173.390 178.636 102.412  1.00 57.56           C
ATOM   4603  O   LYS A 680     172.206 178.314 102.305  1.00 57.56           O
ATOM   4604  CB  LYS A 680     173.989 176.225 101.960  1.00 57.56           C
ATOM   4605  CG  LYS A 680     173.541 176.030 100.518  1.00 57.56           C
ATOM   4606  CD  LYS A 680     172.682 174.786 100.360  1.00 57.56           C
ATOM   4607  CE  LYS A 680     171.947 174.793  99.030  1.00 57.56           C
ATOM   4608  NZ  LYS A 680     170.694 175.593  99.086  1.00 57.56           N
ATOM   4609  N   PHE A 681     173.777 179.883 102.668  1.00 52.73           N
ATOM   4610  CA  PHE A 681     172.815 180.962 102.847  1.00 52.73           C
ATOM   4611  C   PHE A 681     172.228 181.373 101.503  1.00 52.73           C
ATOM   4612  O   PHE A 681     172.529 182.453 100.987  1.00 52.73           O
ATOM   4613  CB  PHE A 681     173.490 182.150 103.536  1.00 52.73           C
ATOM   4614  CG  PHE A 681     172.551 183.259 103.896  1.00 52.73           C
ATOM   4615  CD1 PHE A 681     171.477 183.028 104.729  1.00 52.73           C
ATOM   4616  CD2 PHE A 681     172.752 184.537 103.410  1.00 52.73           C
ATOM   4617  CE1 PHE A 681     170.618 184.043 105.061  1.00 52.73           C
ATOM   4618  CE2 PHE A 681     171.894 185.559 103.743  1.00 52.73           C
ATOM   4619  CZ  PHE A 681     170.824 185.310 104.570  1.00 52.73           C
ATOM   4620  N   GLU A 682     171.389 180.517 100.930  1.00 52.14           N
ATOM   4621  CA  GLU A 682     170.851 180.732  99.591  1.00 52.14           C
ATOM   4622  C   GLU A 682     169.765 181.799  99.557  1.00 52.14           C
ATOM   4623  O   GLU A 682     169.841 182.808 100.254  1.00 52.14           O
ATOM   4624  CB  GLU A 682     170.299 179.421  99.030  1.00 52.14           C
ATOM   4625  OXT GLU A 682     168.788 181.682  98.818  1.00 52.14           O
HETATM 4626  C01 LIG A 701     175.466 171.873 126.763  1.00 71.20           C
HETATM 4627  C03 LIG A 701     173.173 172.211 126.736  1.00 71.20           C
HETATM 4628  C04 LIG A 701     173.145 171.811 125.387  1.00 71.20           C
HETATM 4629  C05 LIG A 701     174.334 171.452 124.777  1.00 71.20           C
HETATM 4630  C08 LIG A 701     172.718 171.262 123.335  1.00 71.20           C
HETATM 4631  C10 LIG A 701     174.991 170.661 122.453  1.00 71.20           C
HETATM 4632  C11 LIG A 701     175.176 169.332 122.368  1.00 71.20           C
HETATM 4633  C12 LIG A 701     174.797 168.913 120.953  1.00 71.20           C
HETATM 4634  C13 LIG A 701     174.187 170.189 120.254  1.00 71.20           C
HETATM 4635  C15 LIG A 701     172.639 170.039 120.161  1.00 71.20           C
HETATM 4636  N02 LIG A 701     174.346 172.223 127.369  1.00 71.20           N
HETATM 4637  N06 LIG A 701     175.473 171.492 125.490  1.00 71.20           N
HETATM 4638  N07 LIG A 701     174.019 171.114 123.500  1.00 71.20           N
HETATM 4639  N09 LIG A 701     172.165 171.686 124.474  1.00 71.20           N
HETATM 4640  N31 LIG A 701     171.935 172.605 127.435  1.00 71.20           N
HETATM 4641  O14 LIG A 701     174.484 171.209 121.010  1.00 71.20           O
HETATM 4642  O16 LIG A 701     172.193 170.594 118.949  1.00 71.20           O
HETATM 4643  O18 LIG A 701     171.874 173.122 119.074  1.00 71.20           O
HETATM 4644  O19 LIG A 701     170.273 171.682 120.241  1.00 71.20           O
HETATM 4645  O20 LIG A 701     170.146 171.788 117.666  1.00 71.20           O
HETATM 4646  O22 LIG A 701     167.718 171.558 118.557  1.00 71.20           O
HETATM 4647  O23 LIG A 701     168.954 169.510 118.013  1.00 71.20           O
HETATM 4648  O24 LIG A 701     168.097 170.965 116.083  1.00 71.20           O
HETATM 4649  O26 LIG A 701     166.484 170.129 114.259  1.00 71.20           O
HETATM 4650  O27 LIG A 701     165.572 171.514 116.078  1.00 71.20           O
HETATM 4651  O28 LIG A 701     166.285 169.188 116.527  1.00 71.20           O
HETATM 4652  O29 LIG A 701     173.829 167.889 121.000  1.00 71.20           O
HETATM 4653  O30 LIG A 701     174.367 168.663 123.305  1.00 71.20           O
HETATM 4654  P17 LIG A 701     171.127 171.818 119.008  1.00 71.20           P
HETATM 4655  P21 LIG A 701     168.713 170.933 117.611  1.00 71.20           P
HETATM 4656  P25 LIG A 701     166.579 170.437 115.723  1.00 71.20           P
TER
ATOM   4657  CA  LYS B  64     147.001 162.112 154.062  1.00 67.62           C
ATOM   4658  C   LYS B  64     148.286 161.731 154.791  1.00 67.62           C
ATOM   4659  O   LYS B  64     148.852 160.664 154.552  1.00 67.62           O
ATOM   4660  CB  LYS B  64     147.297 163.085 152.916  1.00 67.62           C
ATOM   4661  CG  LYS B  64     148.454 162.675 152.015  1.00 67.62           C
ATOM   4662  CD  LYS B  64     148.872 163.817 151.097  1.00 67.62           C
ATOM   4663  CE  LYS B  64     149.973 164.670 151.712  1.00 67.62           C
ATOM   4664  NZ  LYS B  64     151.328 164.101 151.473  1.00 67.62           N
ATOM   4665  N   ALA B  65     148.740 162.606 155.688  1.00 67.59           N
ATOM   4666  CA  ALA B  65     149.970 162.393 156.454  1.00 67.59           C
ATOM   4667  C   ALA B  65     149.687 162.641 157.935  1.00 67.59           C
ATOM   4668  O   ALA B  65     149.885 163.751 158.434  1.00 67.59           O
ATOM   4669  CB  ALA B  65     151.089 163.294 155.937  1.00 67.59           C
ATOM   4670  N   GLY B  66     149.234 161.604 158.637  1.00 72.68           N
ATOM   4671  CA  GLY B  66     149.118 161.678 160.081  1.00 72.68           C
ATOM   4672  C   GLY B  66     147.854 161.094 160.678  1.00 72.68           C
ATOM   4673  O   GLY B  66     146.744 161.466 160.286  1.00 72.68           O
ATOM   4674  N   MET B  67     148.023 160.181 161.634  1.00 73.19           N
ATOM   4675  CA  MET B  67     146.948 159.681 162.493  1.00 73.19           C
ATOM   4676  C   MET B  67     145.763 159.160 161.673  1.00 73.19           C
ATOM   4677  O   MET B  67     144.652 159.686 161.718  1.00 73.19           O
ATOM   4678  CB  MET B  67     146.500 160.768 163.475  1.00 73.19           C
ATOM   4679  CG  MET B  67     147.644 161.452 164.210  1.00 73.19           C
ATOM   4680  SD  MET B  67     148.548 160.343 165.307  1.00 73.19           S
ATOM   4681  CE  MET B  67     148.893 161.438 166.682  1.00 73.19           C
ATOM   4682  N   ASN B  68     146.036 158.101 160.916  1.00 65.62           N
ATOM   4683  CA  ASN B  68     145.017 157.471 160.091  1.00 65.62           C
ATOM   4684  C   ASN B  68     145.164 155.960 160.166  1.00 65.62           C
ATOM   4685  O   ASN B  68     146.215 155.435 160.538  1.00 65.62           O
ATOM   4686  CB  ASN B  68     145.104 157.935 158.631  1.00 65.62           C
ATOM   4687  CG  ASN B  68     144.173 159.089 158.328  1.00 65.62           C
ATOM   4688  OD1 ASN B  68     142.971 159.013 158.578  1.00 65.62           O
ATOM   4689  ND2 ASN B  68     144.725 160.167 157.785  1.00 65.62           N
ATOM   4690  N   ARG B  69     144.082 155.261 159.817  1.00 63.17           N
ATOM   4691  CA  ARG B  69     144.140 153.810 159.698  1.00 63.17           C
ATOM   4692  C   ARG B  69     144.887 153.375 158.444  1.00 63.17           C
ATOM   4693  O   ARG B  69     145.495 152.298 158.438  1.00 63.17           O
ATOM   4694  CB  ARG B  69     142.726 153.228 159.705  1.00 63.17           C
ATOM   4695  CG  ARG B  69     141.874 153.665 158.527  1.00 63.17           C
ATOM   4696  CD  ARG B  69     140.460 154.020 158.957  1.00 63.17           C
ATOM   4697  NE  ARG B  69     139.786 154.856 157.966  1.00 63.17           N
ATOM   4698  CZ  ARG B  69     139.977 156.166 157.836  1.00 63.17           C
ATOM   4699  NH1 ARG B  69     139.320 156.843 156.905  1.00 63.17           N
ATOM   4700  NH2 ARG B  69     140.821 156.801 158.636  1.00 63.17           N
ATOM   4701  N   VAL B  70     144.858 154.191 157.389  1.00 52.70           N
ATOM   4702  CA  VAL B  70     145.666 153.912 156.207  1.00 52.70           C
ATOM   4703  C   VAL B  70     147.147 154.018 156.543  1.00 52.70           C
ATOM   4704  O   VAL B  70     147.963 153.215 156.074  1.00 52.70           O
ATOM   4705  CB  VAL B  70     145.268 154.855 155.058  1.00 52.70           C
ATOM   4706  CG1 VAL B  70     146.162 154.640 153.854  1.00 52.70           C
ATOM   4707  CG2 VAL B  70     143.813 154.637 154.683  1.00 52.70           C
ATOM   4708  N   PHE B  71     147.519 155.013 157.352  1.00 44.84           N
ATOM   4709  CA  PHE B  71     148.888 155.098 157.852  1.00 44.84           C
ATOM   4710  C   PHE B  71     149.303 153.820 158.564  1.00 44.84           C
ATOM   4711  O   PHE B  71     150.396 153.292 158.330  1.00 44.84           O
ATOM   4712  CB  PHE B  71     149.027 156.292 158.791  1.00 44.84           C
ATOM   4713  CG  PHE B  71     150.283 156.271 159.608  1.00 44.84           C
ATOM   4714  CD1 PHE B  71     151.511 156.518 159.033  1.00 44.84           C
ATOM   4715  CD2 PHE B  71     150.229 155.996 160.961  1.00 44.84           C
ATOM   4716  CE1 PHE B  71     152.660 156.488 159.798  1.00 44.84           C
ATOM   4717  CE2 PHE B  71     151.374 155.971 161.726  1.00 44.84           C
ATOM   4718  CZ  PHE B  71     152.590 156.220 161.143  1.00 44.84           C
ATOM   4719  N   LEU B  72     148.448 153.313 159.451  1.00 43.88           N
ATOM   4720  CA  LEU B  72     148.790 152.098 160.178  1.00 43.88           C
ATOM   4721  C   LEU B  72     148.903 150.914 159.229  1.00 43.88           C
ATOM   4722  O   LEU B  72     149.781 150.062 159.394  1.00 43.88           O
ATOM   4723  CB  LEU B  72     147.758 151.834 161.275  1.00 43.88           C
ATOM   4724  CG  LEU B  72     148.026 150.724 162.296  1.00 43.88           C
ATOM   4725  CD1 LEU B  72     147.320 151.056 163.592  1.00 43.88           C
ATOM   4726  CD2 LEU B  72     147.577 149.359 161.801  1.00 43.88           C
ATOM   4727  N   GLN B  73     148.026 150.843 158.226  1.00 44.76           N
ATOM   4728  CA  GLN B  73     148.099 149.749 157.262  1.00 44.76           C
ATOM   4729  C   GLN B  73     149.407 149.783 156.477  1.00 44.76           C
ATOM   4730  O   GLN B  73     150.061 148.747 156.296  1.00 44.76           O
ATOM   4731  CB  GLN B  73     146.902 149.812 156.316  1.00 44.76           C
ATOM   4732  CG  GLN B  73     146.283 148.464 156.006  1.00 44.76           C
ATOM   4733  CD  GLN B  73     145.095 148.578 155.077  1.00 44.76           C
ATOM   4734  OE1 GLN B  73     144.454 149.625 154.998  1.00 44.76           O
ATOM   4735  NE2 GLN B  73     144.794 147.499 154.365  1.00 44.76           N
ATOM   4736  N   ARG B  74     149.812 150.967 156.014  1.00 37.74           N
ATOM   4737  CA  ARG B  74     151.072 151.093 155.285  1.00 37.74           C
ATOM   4738  C   ARG B  74     152.260 150.742 156.172  1.00 37.74           C
ATOM   4739  O   ARG B  74     153.185 150.035 155.748  1.00 37.74           O
ATOM   4740  CB  ARG B  74     151.218 152.510 154.737  1.00 37.74           C
ATOM   4741  CG  ARG B  74     150.077 152.960 153.847  1.00 37.74           C
ATOM   4742  CD  ARG B  74     149.965 154.471 153.847  1.00 37.74           C
ATOM   4743  NE  ARG B  74     149.459 154.991 152.583  1.00 37.74           N
ATOM   4744  CZ  ARG B  74     149.382 156.283 152.291  1.00 37.74           C
ATOM   4745  NH1 ARG B  74     148.909 156.674 151.117  1.00 37.74           N
ATOM   4746  NH2 ARG B  74     149.776 157.187 153.176  1.00 37.74           N
ATOM   4747  N   LEU B  75     152.255 151.237 157.412  1.00 30.27           N
ATOM   4748  CA  LEU B  75     153.358 150.959 158.324  1.00 30.27           C
ATOM   4749  C   LEU B  75     153.452 149.472 158.634  1.00 30.27           C
ATOM   4750  O   LEU B  75     154.552 148.915 158.707  1.00 30.27           O
ATOM   4751  CB  LEU B  75     153.188 151.770 159.607  1.00 30.27           C
ATOM   4752  CG  LEU B  75     154.292 151.677 160.656  1.00 30.27           C
ATOM   4753  CD1 LEU B  75     155.651 151.880 160.017  1.00 30.27           C
ATOM   4754  CD2 LEU B  75     154.054 152.706 161.741  1.00 30.27           C
ATOM   4755  N   LEU B  76     152.310 148.811 158.821  1.00 30.70           N
ATOM   4756  CA  LEU B  76     152.325 147.375 159.064  1.00 30.70           C
ATOM   4757  C   LEU B  76     152.770 146.605 157.831  1.00 30.70           C
ATOM   4758  O   LEU B  76     153.379 145.537 157.958  1.00 30.70           O
ATOM   4759  CB  LEU B  76     150.944 146.906 159.517  1.00 30.70           C
ATOM   4760  CG  LEU B  76     150.811 145.423 159.856  1.00 30.70           C
ATOM   4761  CD1 LEU B  76     151.699 145.072 161.035  1.00 30.70           C
ATOM   4762  CD2 LEU B  76     149.364 145.070 160.145  1.00 30.70           C
ATOM   4763  N   TRP B  77     152.472 147.115 156.634  1.00 28.65           N
ATOM   4764  CA  TRP B  77     152.999 146.485 155.428  1.00 28.65           C
ATOM   4765  C   TRP B  77     154.519 146.571 155.386  1.00 28.65           C
ATOM   4766  O   TRP B  77     155.194 145.594 155.045  1.00 28.65           O
ATOM   4767  CB  TRP B  77     152.395 147.130 154.181  1.00 28.65           C
ATOM   4768  CG  TRP B  77     152.772 146.425 152.916  1.00 28.65           C
ATOM   4769  CD1 TRP B  77     152.163 145.334 152.376  1.00 28.65           C
ATOM   4770  CD2 TRP B  77     153.855 146.754 152.037  1.00 28.65           C
ATOM   4771  NE1 TRP B  77     152.793 144.964 151.215  1.00 28.65           N
ATOM   4772  CE2 TRP B  77     153.837 145.821 150.986  1.00 28.65           C
ATOM   4773  CE3 TRP B  77     154.838 147.748 152.038  1.00 28.65           C
ATOM   4774  CZ2 TRP B  77     154.761 145.852 149.947  1.00 28.65           C
ATOM   4775  CZ3 TRP B  77     155.753 147.776 151.006  1.00 28.65           C
ATOM   4776  CH2 TRP B  77     155.709 146.836 149.976  1.00 28.65           C
ATOM   4777  N   LEU B  78     155.076 147.732 155.735  1.00 24.50           N
ATOM   4778  CA  LEU B  78     156.527 147.898 155.665  1.00 24.50           C
ATOM   4779  C   LEU B  78     157.249 147.144 156.779  1.00 24.50           C
ATOM   4780  O   LEU B  78     158.379 146.673 156.581  1.00 24.50           O
ATOM   4781  CB  LEU B  78     156.885 149.380 155.704  1.00 24.50           C
ATOM   4782  CG  LEU B  78     156.627 150.145 154.407  1.00 24.50           C
ATOM   4783  CD1 LEU B  78     156.732 151.632 154.634  1.00 24.50           C
ATOM   4784  CD2 LEU B  78     157.601 149.710 153.341  1.00 24.50           C
ATOM   4785  N   LEU B  79     156.630 147.020 157.953  1.00 23.63           N
ATOM   4786  CA  LEU B  79     157.275 146.303 159.046  1.00 23.63           C
ATOM   4787  C   LEU B  79     157.450 144.823 158.740  1.00 23.63           C
ATOM   4788  O   LEU B  79     158.290 144.171 159.365  1.00 23.63           O
ATOM   4789  CB  LEU B  79     156.484 146.479 160.339  1.00 23.63           C
ATOM   4790  CG  LEU B  79     156.586 147.852 160.999  1.00 23.63           C
ATOM   4791  CD1 LEU B  79     155.828 147.865 162.306  1.00 23.63           C
ATOM   4792  CD2 LEU B  79     158.030 148.233 161.221  1.00 23.63           C
ATOM   4793  N   ARG B  80     156.677 144.276 157.803  1.00 27.76           N
ATOM   4794  CA  ARG B  80     156.922 142.910 157.358  1.00 27.76           C
ATOM   4795  C   ARG B  80     158.149 142.826 156.462  1.00 27.76           C
ATOM   4796  O   ARG B  80     158.767 141.762 156.361  1.00 27.76           O
ATOM   4797  CB  ARG B  80     155.694 142.363 156.632  1.00 27.76           C
ATOM   4798  CG  ARG B  80     154.463 142.252 157.512  1.00 27.76           C
ATOM   4799  CD  ARG B  80     153.184 142.374 156.701  1.00 27.76           C
ATOM   4800  NE  ARG B  80     152.708 141.076 156.231  1.00 27.76           N
ATOM   4801  CZ  ARG B  80     152.467 140.786 154.957  1.00 27.76           C
ATOM   4802  NH1 ARG B  80     152.036 139.578 154.620  1.00 27.76           N
ATOM   4803  NH2 ARG B  80     152.659 141.702 154.018  1.00 27.76           N
ATOM   4804  N   LEU B  81     158.505 143.927 155.798  1.00 24.59           N
ATOM   4805  CA  LEU B  81     159.773 143.984 155.081  1.00 24.59           C
ATOM   4806  C   LEU B  81     160.936 144.114 156.050  1.00 24.59           C
ATOM   4807  O   LEU B  81     161.990 143.501 155.850  1.00 24.59           O
ATOM   4808  CB  LEU B  81     159.784 145.160 154.108  1.00 24.59           C
ATOM   4809  CG  LEU B  81     159.275 144.990 152.683  1.00 24.59           C
ATOM   4810  CD1 LEU B  81     157.886 144.384 152.654  1.00 24.59           C
ATOM   4811  CD2 LEU B  81     159.281 146.342 152.012  1.00 24.59           C
ATOM   4812  N   LEU B  82     160.765 144.922 157.098  1.00 21.05           N
ATOM   4813  CA  LEU B  82     161.863 145.142 158.037  1.00 21.05           C
ATOM   4814  C   LEU B  82     162.200 143.886 158.831  1.00 21.05           C
ATOM   4815  O   LEU B  82     163.361 143.686 159.204  1.00 21.05           O
ATOM   4816  CB  LEU B  82     161.525 146.295 158.978  1.00 21.05           C
ATOM   4817  CG  LEU B  82     161.414 147.643 158.274  1.00 21.05           C
ATOM   4818  CD1 LEU B  82     161.013 148.739 159.234  1.00 21.05           C
ATOM   4819  CD2 LEU B  82     162.730 147.966 157.623  1.00 21.05           C
ATOM   4820  N   PHE B  83     161.213 143.028 159.097  1.00 23.45           N
ATOM   4821  CA  PHE B  83     161.400 141.804 159.877  1.00 23.45           C
ATOM   4822  C   PHE B  83     161.022 140.610 159.011  1.00 23.45           C
ATOM   4823  O   PHE B  83     159.859 140.180 159.004  1.00 23.45           O
ATOM   4824  CB  PHE B  83     160.565 141.834 161.154  1.00 23.45           C
ATOM   4825  CG  PHE B  83     161.082 142.780 162.191  1.00 23.45           C
ATOM   4826  CD1 PHE B  83     162.016 142.365 163.118  1.00 23.45           C
ATOM   4827  CD2 PHE B  83     160.638 144.086 162.236  1.00 23.45           C
ATOM   4828  CE1 PHE B  83     162.496 143.233 164.066  1.00 23.45           C
ATOM   4829  CE2 PHE B  83     161.116 144.956 163.182  1.00 23.45           C
ATOM   4830  CZ  PHE B  83     162.046 144.529 164.097  1.00 23.45           C
ATOM   4831  N   PRO B  84     161.969 140.039 158.275  1.00 29.94           N
ATOM   4832  CA  PRO B  84     161.630 138.955 157.347  1.00 29.94           C
ATOM   4833  C   PRO B  84     161.361 137.635 158.050  1.00 29.94           C
ATOM   4834  O   PRO B  84     160.421 136.915 157.701  1.00 29.94           O
ATOM   4835  CB  PRO B  84     162.870 138.872 156.453  1.00 29.94           C
ATOM   4836  CG  PRO B  84     163.982 139.299 157.338  1.00 29.94           C
ATOM   4837  CD  PRO B  84     163.417 140.294 158.321  1.00 29.94           C
ATOM   4838  N   ARG B  85     162.183 137.312 159.039  1.00 34.84           N
ATOM   4839  CA  ARG B  85     162.103 136.063 159.776  1.00 34.84           C
ATOM   4840  C   ARG B  85     161.957 136.351 161.263  1.00 34.84           C
ATOM   4841  O   ARG B  85     161.900 137.500 161.702  1.00 34.84           O
ATOM   4842  CB  ARG B  85     163.354 135.208 159.555  1.00 34.84           C
ATOM   4843  CG  ARG B  85     163.570 134.713 158.149  1.00 34.84           C
ATOM   4844  CD  ARG B  85     164.963 134.120 158.018  1.00 34.84           C
ATOM   4845  NE  ARG B  85     165.985 135.153 157.879  1.00 34.84           N
ATOM   4846  CZ  ARG B  85     166.287 135.756 156.734  1.00 34.84           C
ATOM   4847  NH1 ARG B  85     167.232 136.686 156.700  1.00 34.84           N
ATOM   4848  NH2 ARG B  85     165.646 135.429 155.622  1.00 34.84           N
ATOM   4849  N   VAL B  86     161.889 135.277 162.032  1.00 32.37           N
ATOM   4850  CA  VAL B  86     162.279 135.296 163.422  1.00 32.37           C
ATOM   4851  C   VAL B  86     163.705 134.763 163.462  1.00 32.37           C
ATOM   4852  O   VAL B  86     164.142 134.030 162.571  1.00 32.37           O
ATOM   4853  CB  VAL B  86     161.318 134.466 164.305  1.00 32.37           C
ATOM   4854  CG1 VAL B  86     161.316 133.009 163.871  1.00 32.37           C
ATOM   4855  CG2 VAL B  86     161.657 134.611 165.780  1.00 32.37           C
ATOM   4856  N   LEU B  87     164.458 135.165 164.482  1.00 31.84           N
ATOM   4857  CA  LEU B  87     165.878 134.852 164.616  1.00 31.84           C
ATOM   4858  C   LEU B  87     166.732 135.502 163.533  1.00 31.84           C
ATOM   4859  O   LEU B  87     167.779 134.962 163.165  1.00 31.84           O
ATOM   4860  CB  LEU B  87     166.135 133.338 164.634  1.00 31.84           C
ATOM   4861  CG  LEU B  87     165.979 132.593 165.961  1.00 31.84           C
ATOM   4862  CD1 LEU B  87     164.516 132.368 166.292  1.00 31.84           C
ATOM   4863  CD2 LEU B  87     166.731 131.273 165.920  1.00 31.84           C
ATOM   4864  N   CYS B  88     166.312 136.651 163.009  1.00 25.05           N
ATOM   4865  CA  CYS B  88     167.155 137.422 162.110  1.00 25.05           C
ATOM   4866  C   CYS B  88     168.104 138.301 162.922  1.00 25.05           C
ATOM   4867  O   CYS B  88     168.204 138.188 164.145  1.00 25.05           O
ATOM   4868  CB  CYS B  88     166.302 138.253 161.156  1.00 25.05           C
ATOM   4869  SG  CYS B  88     164.949 139.151 161.933  1.00 25.05           S
ATOM   4870  N   ARG B  89     168.827 139.184 162.234  1.00 19.57           N
ATOM   4871  CA  ARG B  89     169.707 140.109 162.939  1.00 19.57           C
ATOM   4872  C   ARG B  89     168.915 141.170 163.685  1.00 19.57           C
ATOM   4873  O   ARG B  89     169.292 141.567 164.792  1.00 19.57           O
ATOM   4874  CB  ARG B  89     170.677 140.773 161.967  1.00 19.57           C
ATOM   4875  CG  ARG B  89     171.711 141.631 162.664  1.00 19.57           C
ATOM   4876  CD  ARG B  89     172.845 142.015 161.741  1.00 19.57           C
ATOM   4877  NE  ARG B  89     173.813 142.868 162.420  1.00 19.57           N
ATOM   4878  CZ  ARG B  89     173.808 144.194 162.361  1.00 19.57           C
ATOM   4879  NH1 ARG B  89     174.728 144.891 163.013  1.00 19.57           N
ATOM   4880  NH2 ARG B  89     172.882 144.825 161.654  1.00 19.57           N
ATOM   4881  N   GLU B  90     167.825 141.655 163.090  1.00 18.52           N
ATOM   4882  CA  GLU B  90     167.045 142.703 163.736  1.00 18.52           C
ATOM   4883  C   GLU B  90     166.390 142.196 165.011  1.00 18.52           C
ATOM   4884  O   GLU B  90     166.251 142.946 165.978  1.00 18.52           O
ATOM   4885  CB  GLU B  90     165.998 143.258 162.776  1.00 18.52           C
ATOM   4886  CG  GLU B  90     166.578 143.844 161.513  1.00 18.52           C
ATOM   4887  CD  GLU B  90     166.580 142.857 160.375  1.00 18.52           C
ATOM   4888  OE1 GLU B  90     165.867 141.840 160.475  1.00 18.52           O
ATOM   4889  OE2 GLU B  90     167.300 143.089 159.385  1.00 18.52           O
ATOM   4890  N   THR B  91     165.990 140.924 165.040  1.00 17.77           N
ATOM   4891  CA  THR B  91     165.447 140.359 166.271  1.00 17.77           C
ATOM   4892  C   THR B  91     166.509 140.296 167.363  1.00 17.77           C
ATOM   4893  O   THR B  91     166.225 140.572 168.532  1.00 17.77           O
ATOM   4894  CB  THR B  91     164.863 138.975 166.004  1.00 17.77           C
ATOM   4895  OG1 THR B  91     163.758 139.093 165.103  1.00 17.77           O
ATOM   4896  CG2 THR B  91     164.380 138.343 167.291  1.00 17.77           C
ATOM   4897  N   GLY B  92     167.742 139.947 167.001  1.00 14.19           N
ATOM   4898  CA  GLY B  92     168.814 139.958 167.982  1.00 14.19           C
ATOM   4899  C   GLY B  92     169.109 141.350 168.505  1.00 14.19           C
ATOM   4900  O   GLY B  92     169.265 141.549 169.712  1.00 14.19           O
ATOM   4901  N   LEU B  93     169.179 142.333 167.607  1.00 14.09           N
ATOM   4902  CA  LEU B  93     169.398 143.710 168.038  1.00 14.09           C
ATOM   4903  C   LEU B  93     168.241 144.217 168.882  1.00 14.09           C
ATOM   4904  O   LEU B  93     168.448 144.996 169.814  1.00 14.09           O
ATOM   4905  CB  LEU B  93     169.600 144.621 166.830  1.00 14.09           C
ATOM   4906  CG  LEU B  93     170.889 144.451 166.039  1.00 14.09           C
ATOM   4907  CD1 LEU B  93     170.787 145.212 164.746  1.00 14.09           C
ATOM   4908  CD2 LEU B  93     172.060 144.943 166.845  1.00 14.09           C
ATOM   4909  N   LEU B  94     167.025 143.769 168.591  1.00 13.36           N
ATOM   4910  CA  LEU B  94     165.857 144.213 169.333  1.00 13.36           C
ATOM   4911  C   LEU B  94     165.812 143.584 170.720  1.00 13.36           C
ATOM   4912  O   LEU B  94     165.425 144.246 171.688  1.00 13.36           O
ATOM   4913  CB  LEU B  94     164.606 143.869 168.525  1.00 13.36           C
ATOM   4914  CG  LEU B  94     163.249 144.442 168.888  1.00 13.36           C
ATOM   4915  CD1 LEU B  94     163.310 145.927 168.673  1.00 13.36           C
ATOM   4916  CD2 LEU B  94     162.179 143.829 168.014  1.00 13.36           C
ATOM   4917  N   ALA B  95     166.231 142.322 170.840  1.00 11.53           N
ATOM   4918  CA  ALA B  95     166.372 141.703 172.153  1.00 11.53           C
ATOM   4919  C   ALA B  95     167.464 142.379 172.972  1.00 11.53           C
ATOM   4920  O   ALA B  95     167.303 142.591 174.180  1.00 11.53           O
ATOM   4921  CB  ALA B  95     166.669 140.214 172.000  1.00 11.53           C
ATOM   4922  N   LEU B  96     168.588 142.717 172.337  1.00 11.14           N
ATOM   4923  CA  LEU B  96     169.636 143.449 173.042  1.00 11.14           C
ATOM   4924  C   LEU B  96     169.143 144.819 173.490  1.00 11.14           C
ATOM   4925  O   LEU B  96     169.458 145.268 174.596  1.00 11.14           O
ATOM   4926  CB  LEU B  96     170.872 143.590 172.157  1.00 11.14           C
ATOM   4927  CG  LEU B  96     171.766 142.359 172.038  1.00 11.14           C
ATOM   4928  CD1 LEU B  96     172.936 142.649 171.124  1.00 11.14           C
ATOM   4929  CD2 LEU B  96     172.248 141.929 173.404  1.00 11.14           C
ATOM   4930  N   HIS B  97     168.366 145.496 172.644  1.00 10.88           N
ATOM   4931  CA  HIS B  97     167.795 146.782 173.024  1.00 10.88           C
ATOM   4932  C   HIS B  97     166.844 146.641 174.204  1.00 10.88           C
ATOM   4933  O   HIS B  97     166.844 147.479 175.107  1.00 10.88           O
ATOM   4934  CB  HIS B  97     167.078 147.408 171.831  1.00 10.88           C
ATOM   4935  CG  HIS B  97     166.762 148.859 172.008  1.00 10.88           C
ATOM   4936  ND1 HIS B  97     165.558 149.300 172.509  1.00 10.88           N
ATOM   4937  CD2 HIS B  97     167.491 149.968 171.750  1.00 10.88           C
ATOM   4938  CE1 HIS B  97     165.560 150.620 172.554  1.00 10.88           C
ATOM   4939  NE2 HIS B  97     166.721 151.050 172.098  1.00 10.88           N
ATOM   4940  N   SER B  98     166.019 145.592 174.214  1.00  9.24           N
ATOM   4941  CA  SER B  98     165.110 145.384 175.339  1.00  9.24           C
ATOM   4942  C   SER B  98     165.872 145.104 176.630  1.00  9.24           C
ATOM   4943  O   SER B  98     165.511 145.617 177.698  1.00  9.24           O
ATOM   4944  CB  SER B  98     164.147 144.243 175.030  1.00  9.24           C
ATOM   4945  OG  SER B  98     163.312 144.577 173.938  1.00  9.24           O
ATOM   4946  N   ALA B  99     166.927 144.291 176.555  1.00 11.05           N
ATOM   4947  CA  ALA B  99     167.740 144.035 177.741  1.00 11.05           C
ATOM   4948  C   ALA B  99     168.403 145.311 178.239  1.00 11.05           C
ATOM   4949  O   ALA B  99     168.460 145.562 179.449  1.00 11.05           O
ATOM   4950  CB  ALA B  99     168.790 142.968 177.442  1.00 11.05           C
ATOM   4951  N   ALA B 100     168.907 146.135 177.321  1.00 10.26           N
ATOM   4952  CA  ALA B 100     169.516 147.397 177.719  1.00 10.26           C
ATOM   4953  C   ALA B 100     168.491 148.335 178.338  1.00 10.26           C
ATOM   4954  O   ALA B 100     168.800 149.053 179.291  1.00 10.26           O
ATOM   4955  CB  ALA B 100     170.197 148.053 176.522  1.00 10.26           C
ATOM   4956  N   LEU B 101     167.265 148.350 177.811  1.00  9.24           N
ATOM   4957  CA  LEU B 101     166.225 149.196 178.389  1.00  9.24           C
ATOM   4958  C   LEU B 101     165.879 148.758 179.802  1.00  9.24           C
ATOM   4959  O   LEU B 101     165.728 149.596 180.698  1.00  9.24           O
ATOM   4960  CB  LEU B 101     164.973 149.176 177.517  1.00  9.24           C
ATOM   4961  CG  LEU B 101     165.058 149.881 176.170  1.00  9.24           C
ATOM   4962  CD1 LEU B 101     163.681 150.020 175.563  1.00  9.24           C
ATOM   4963  CD2 LEU B 101     165.719 151.224 176.323  1.00  9.24           C
ATOM   4964  N   VAL B 102     165.745 147.450 180.022  1.00 11.04           N
ATOM   4965  CA  VAL B 102     165.440 146.962 181.363  1.00 11.04           C
ATOM   4966  C   VAL B 102     166.578 147.289 182.324  1.00 11.04           C
ATOM   4967  O   VAL B 102     166.346 147.728 183.459  1.00 11.04           O
ATOM   4968  CB  VAL B 102     165.136 145.455 181.322  1.00 11.04           C
ATOM   4969  CG1 VAL B 102     164.931 144.920 182.718  1.00 11.04           C
ATOM   4970  CG2 VAL B 102     163.909 145.199 180.480  1.00 11.04           C
ATOM   4971  N   SER B 103     167.824 147.096 181.886  1.00 10.45           N
ATOM   4972  CA  SER B 103     168.962 147.421 182.738  1.00 10.45           C
ATOM   4973  C   SER B 103     169.010 148.909 183.062  1.00 10.45           C
ATOM   4974  O   SER B 103     169.270 149.291 184.207  1.00 10.45           O
ATOM   4975  CB  SER B 103     170.258 146.978 182.068  1.00 10.45           C
ATOM   4976  OG  SER B 103     170.153 145.645 181.606  1.00 10.45           O
ATOM   4977  N   ARG B 104     168.766 149.766 182.070  1.00  9.87           N
ATOM   4978  CA  ARG B 104     168.788 151.205 182.306  1.00  9.87           C
ATOM   4979  C   ARG B 104     167.699 151.621 183.279  1.00  9.87           C
ATOM   4980  O   ARG B 104     167.932 152.441 184.175  1.00  9.87           O
ATOM   4981  CB  ARG B 104     168.625 151.952 180.985  1.00  9.87           C
ATOM   4982  CG  ARG B 104     168.410 153.438 181.144  1.00  9.87           C
ATOM   4983  CD  ARG B 104     168.052 154.091 179.823  1.00  9.87           C
ATOM   4984  NE  ARG B 104     167.292 155.323 180.008  1.00  9.87           N
ATOM   4985  CZ  ARG B 104     166.014 155.370 180.368  1.00  9.87           C
ATOM   4986  NH1 ARG B 104     165.411 156.540 180.511  1.00  9.87           N
ATOM   4987  NH2 ARG B 104     165.335 154.251 180.579  1.00  9.87           N
ATOM   4988  N   THR B 105     166.496 151.071 183.116  1.00 12.94           N
ATOM   4989  CA  THR B 105     165.404 151.421 184.015  1.00 12.94           C
ATOM   4990  C   THR B 105     165.703 150.986 185.440  1.00 12.94           C
ATOM   4991  O   THR B 105     165.504 151.757 186.387  1.00 12.94           O
ATOM   4992  CB  THR B 105     164.106 150.791 183.530  1.00 12.94           C
ATOM   4993  OG1 THR B 105     163.826 151.243 182.202  1.00 12.94           O
ATOM   4994  CG2 THR B 105     162.979 151.198 184.431  1.00 12.94           C
ATOM   4995  N   PHE B 106     166.199 149.763 185.618  1.00 10.09           N
ATOM   4996  CA  PHE B 106     166.454 149.283 186.967  1.00 10.09           C
ATOM   4997  C   PHE B 106     167.768 149.790 187.543  1.00 10.09           C
ATOM   4998  O   PHE B 106     168.048 149.529 188.715  1.00 10.09           O
ATOM   4999  CB  PHE B 106     166.413 147.758 186.995  1.00 10.09           C
ATOM   5000  CG  PHE B 106     165.021 147.200 186.967  1.00 10.09           C
ATOM   5001  CD1 PHE B 106     164.238 147.207 188.105  1.00 10.09           C
ATOM   5002  CD2 PHE B 106     164.490 146.684 185.801  1.00 10.09           C
ATOM   5003  CE1 PHE B 106     162.956 146.702 188.081  1.00 10.09           C
ATOM   5004  CE2 PHE B 106     163.208 146.178 185.771  1.00 10.09           C
ATOM   5005  CZ  PHE B 106     162.442 146.187 186.912  1.00 10.09           C
ATOM   5006  N   LEU B 107     168.581 150.490 186.757  1.00 12.53           N
ATOM   5007  CA  LEU B 107     169.682 151.260 187.319  1.00 12.53           C
ATOM   5008  C   LEU B 107     169.261 152.668 187.705  1.00 12.53           C
ATOM   5009  O   LEU B 107     169.788 153.217 188.675  1.00 12.53           O
ATOM   5010  CB  LEU B 107     170.846 151.341 186.331  1.00 12.53           C
ATOM   5011  CG  LEU B 107     171.825 150.175 186.302  1.00 12.53           C
ATOM   5012  CD1 LEU B 107     172.641 150.230 185.041  1.00 12.53           C
ATOM   5013  CD2 LEU B 107     172.724 150.230 187.513  1.00 12.53           C
ATOM   5014  N   SER B 108     168.332 153.271 186.962  1.00  9.33           N
ATOM   5015  CA  SER B 108     167.781 154.554 187.383  1.00  9.33           C
ATOM   5016  C   SER B 108     166.996 154.413 188.679  1.00  9.33           C
ATOM   5017  O   SER B 108     167.146 155.229 189.598  1.00  9.33           O
ATOM   5018  CB  SER B 108     166.897 155.131 186.281  1.00  9.33           C
ATOM   5019  OG  SER B 108     167.605 155.231 185.059  1.00  9.33           O
ATOM   5020  N   VAL B 109     166.160 153.374 188.775  1.00 12.86           N
ATOM   5021  CA  VAL B 109     165.394 153.123 189.995  1.00 12.86           C
ATOM   5022  C   VAL B 109     166.286 152.781 191.177  1.00 12.86           C
ATOM   5023  O   VAL B 109     165.843 152.875 192.327  1.00 12.86           O
ATOM   5024  CB  VAL B 109     164.358 152.017 189.710  1.00 12.86           C
ATOM   5025  CG1 VAL B 109     163.567 151.658 190.945  1.00 12.86           C
ATOM   5026  CG2 VAL B 109     163.410 152.469 188.623  1.00 12.86           C
ATOM   5027  N   TYR B 110     167.548 152.432 190.936  1.00 12.20           N
ATOM   5028  CA  TYR B 110     168.500 152.160 192.006  1.00 12.20           C
ATOM   5029  C   TYR B 110     169.322 153.385 192.385  1.00 12.20           C
ATOM   5030  O   TYR B 110     169.572 153.622 193.569  1.00 12.20           O
ATOM   5031  CB  TYR B 110     169.431 151.017 191.603  1.00 12.20           C
ATOM   5032  CG  TYR B 110     170.440 150.668 192.661  1.00 12.20           C
ATOM   5033  CD1 TYR B 110     170.057 150.483 193.978  1.00 12.20           C
ATOM   5034  CD2 TYR B 110     171.775 150.519 192.346  1.00 12.20           C
ATOM   5035  CE1 TYR B 110     170.980 150.162 194.949  1.00 12.20           C
ATOM   5036  CE2 TYR B 110     172.698 150.197 193.308  1.00 12.20           C
ATOM   5037  CZ  TYR B 110     172.301 150.022 194.606  1.00 12.20           C
ATOM   5038  OH  TYR B 110     173.234 149.701 195.561  1.00 12.20           O
ATOM   5039  N   VAL B 111     169.756 154.179 191.405  1.00 13.14           N
ATOM   5040  CA  VAL B 111     170.454 155.410 191.748  1.00 13.14           C
ATOM   5041  C   VAL B 111     169.504 156.409 192.381  1.00 13.14           C
ATOM   5042  O   VAL B 111     169.953 157.325 193.069  1.00 13.14           O
ATOM   5043  CB  VAL B 111     171.164 156.034 190.532  1.00 13.14           C
ATOM   5044  CG1 VAL B 111     172.183 155.069 189.956  1.00 13.14           C
ATOM   5045  CG2 VAL B 111     170.161 156.467 189.492  1.00 13.14           C
ATOM   5046  N   ALA B 112     168.191 156.247 192.195  1.00 14.18           N
ATOM   5047  CA  ALA B 112     167.251 157.043 192.981  1.00 14.18           C
ATOM   5048  C   ALA B 112     167.419 156.764 194.469  1.00 14.18           C
ATOM   5049  O   ALA B 112     167.533 157.690 195.280  1.00 14.18           O
ATOM   5050  CB  ALA B 112     165.818 156.760 192.539  1.00 14.18           C
ATOM   5051  N   ARG B 113     167.465 155.483 194.844  1.00 16.70           N
ATOM   5052  CA  ARG B 113     167.681 155.121 196.240  1.00 16.70           C
ATOM   5053  C   ARG B 113     169.074 155.505 196.711  1.00 16.70           C
ATOM   5054  O   ARG B 113     169.257 155.856 197.881  1.00 16.70           O
ATOM   5055  CB  ARG B 113     167.451 153.626 196.433  1.00 16.70           C
ATOM   5056  CG  ARG B 113     166.128 153.148 195.880  1.00 16.70           C
ATOM   5057  CD  ARG B 113     165.972 151.654 196.014  1.00 16.70           C
ATOM   5058  NE  ARG B 113     164.647 151.219 195.589  1.00 16.70           N
ATOM   5059  CZ  ARG B 113     164.369 149.999 195.145  1.00 16.70           C
ATOM   5060  NH1 ARG B 113     163.134 149.690 194.780  1.00 16.70           N
ATOM   5061  NH2 ARG B 113     165.328 149.089 195.063  1.00 16.70           N
[truncated: 336,233 more chars]
